# Supplementary material for: Recombinant Protein Spectral Library (rPSL) DIA-MS method improves identification and quantification of low-abundance cancer-associated and kynurenine pathway proteins
Source: Commun Chem. 2025 May 10;8:141. doi: 10.1038/s42004-025-01531-0 (PMC12065878; doi:10.1038/s42004-025-01531-0)
Supplement: Supplementary file 4 — Supplementary Data 1 [file 42004_2025_1531_MOESM4_ESM.xlsx]

## Sheet: Tissue Biological-Library
Protein	Protein ID	Entry Name	Gene	Length	Organism	Protein Description	Protein Existence	Coverage	Protein Probability	Top Peptide Probability	Total Peptides	Unique Peptides	Razor Peptides	Total Spectral Count	Unique Spectral Count	Razor Spectral Count	Total Intensity	Unique Intensity	Razor Intensity	Razor Assigned Modifications	Razor Observed Modifications	Indistinguishable Proteins
sp|P04217|A1BG_HUMAN	P04217	A1BG_HUMAN	A1BG	495	Homo sapiens	Alpha-1B-glycoprotein	1:Experimental evidence at protein level	44.85	1	0.999	16	16	16	238	238	238	0	0	0	1C(57.0214), 5C(57.0214)
sp|Q9NQ94|A1CF_HUMAN	Q9NQ94	A1CF_HUMAN	A1CF	594	Homo sapiens	APOBEC1 complementation factor	1:Experimental evidence at protein level	24.41	1	0.999	10	9	9	26	25	25	0	0	0	10C(57.0214), 11C(57.0214), 5C(57.0214)
sp|P01023|A2MG_HUMAN	P01023	A2MG_HUMAN	A2M	1474	Homo sapiens	Alpha-2-macroglobulin	1:Experimental evidence at protein level	45.32	1	0.999	50	45	50	716	640	716	0	0	0	10C(57.0214), 10M(15.9949), 15C(57.0214), 17M(15.9949), 19C(57.0214), 1M(15.9949), 23C(57.0214), 2C(57.0214), 4M(15.9949), 5C(57.0214), 5M(15.9949), 6C(57.0214), 8C(57.0214), 8M(15.9949), 9C(57.0214), 9M(15.9949)
sp|A8K2U0|A2ML1_HUMAN	A8K2U0	A2ML1_HUMAN	A2ML1	1454	Homo sapiens	Alpha-2-macroglobulin-like protein 1	1:Experimental evidence at protein level	22.97	1	0.999	23	23	23	77	77	77	0	0	0	19C(57.0214), 1M(15.9949), 2C(57.0214), 3C(57.0214), 3M(15.9949), 5C(57.0214), 5M(15.9949), 7C(57.0214), 8C(57.0214), 8M(15.9949)
sp|Q9NRG9|AAAS_HUMAN	Q9NRG9	AAAS_HUMAN	AAAS	546	Homo sapiens	Aladin	1:Experimental evidence at protein level	17.22	1	0.999	7	7	7	48	48	48	0	0	0	1C(57.0214), N-term(42.0106)
sp|Q86V21|AACS_HUMAN	Q86V21	AACS_HUMAN	AACS	672	Homo sapiens	Acetoacetyl-CoA synthetase	1:Experimental evidence at protein level	14.73	1	0.999	10	10	10	32	32	32	0	0	0	6M(15.9949)
sp|Q2M2I8|AAK1_HUMAN	Q2M2I8	AAK1_HUMAN	AAK1	961	Homo sapiens	AP2-associated protein kinase 1	1:Experimental evidence at protein level	28.41	1	0.999	17	17	17	52	52	52	0	0	0	12C(57.0214), 2C(57.0214), 5M(15.9949), 6C(57.0214), 7C(57.0214)
sp|Q9H7C9|AAMDC_HUMAN	Q9H7C9	AAMDC_HUMAN	AAMDC	122	Homo sapiens	Mth938 domain-containing protein	1:Experimental evidence at protein level	74.59	1	0.999	10	10	10	59	59	59	0	0	0	13M(15.9949), 2M(15.9949), 9C(57.0214), N-term(42.0106)
sp|Q13685|AAMP_HUMAN	Q13685	AAMP_HUMAN	AAMP	434	Homo sapiens	Angio-associated migratory cell protein	1:Experimental evidence at protein level	24.88	1	0.999	7	7	7	30	30	30	0	0	0	11C(57.0214), 28C(57.0214), 3C(57.0214), 7C(57.0214)
sp|Q9Y312|AAR2_HUMAN	Q9Y312	AAR2_HUMAN	AAR2	384	Homo sapiens	Protein AAR2 homolog	1:Experimental evidence at protein level	16.41	1	0.999	5	5	5	16	16	16	0	0	0	14M(15.9949), 3C(57.0214), 5M(15.9949), N-term(42.0106)
sp|P49588|SYAC_HUMAN	P49588	SYAC_HUMAN	AARS1	968	Homo sapiens	Alanine--tRNA ligase, cytoplasmic	1:Experimental evidence at protein level	43.08	1	0.999	39	39	39	388	388	388	0	0	0	11M(15.9949), 12M(15.9949), 14C(57.0214), 16M(15.9949), 18M(15.9949), 1M(15.9949), 3C(57.0214), 3M(15.9949), 5C(57.0214), 6M(15.9949), 7C(57.0214), 7M(15.9949), 9M(15.9949), N-term(42.0106)
sp|Q5JTZ9|SYAM_HUMAN	Q5JTZ9	SYAM_HUMAN	AARS2	985	Homo sapiens	Alanine--tRNA ligase, mitochondrial	1:Experimental evidence at protein level	19.49	1	0.999	15	15	15	63	63	63	0	0	0	19M(15.9949), 3C(57.0214)
sp|Q9BTE6|AASD1_HUMAN	Q9BTE6	AASD1_HUMAN	AARSD1	412	Homo sapiens	Alanyl-tRNA editing protein Aarsd1	1:Experimental evidence at protein level	43.93	1	0.999	11	11	11	22	22	22	0	0	0	10C(57.0214), 10M(15.9949), 11M(15.9949), 12C(57.0214), 13C(57.0214), 1C(57.0214), 9C(57.0214)
sp|Q9NRN7|ADPPT_HUMAN	Q9NRN7	ADPPT_HUMAN	AASDHPPT	309	Homo sapiens	L-aminoadipate-semialdehyde dehydrogenase-phosphopantetheinyl transferase	1:Experimental evidence at protein level	9.71	1	0.999	3	3	3	11	11	11	0	0	0	10M(15.9949)
sp|Q9UDR5|AASS_HUMAN	Q9UDR5	AASS_HUMAN	AASS	926	Homo sapiens	Alpha-aminoadipic semialdehyde synthase, mitochondrial	1:Experimental evidence at protein level	9.29	1	0.999	8	8	8	19	19	19	0	0	0	13C(57.0214), 20C(57.0214), 6M(15.9949), 9C(57.0214)
sp|Q9NY61|AATF_HUMAN	Q9NY61	AATF_HUMAN	AATF	560	Homo sapiens	Protein AATF	1:Experimental evidence at protein level	15.36	1	0.999	7	7	7	27	27	27	0	0	0	13M(15.9949)
sp|P80404|GABT_HUMAN	P80404	GABT_HUMAN	ABAT	500	Homo sapiens	4-aminobutyrate aminotransferase, mitochondrial	1:Experimental evidence at protein level	9.8	1	0.999	5	5	5	20	20	20	0	0	0	1C(57.0214), 2M(15.9949), 4C(57.0214), 6C(57.0214)
sp|O95477|ABCA1_HUMAN	O95477	ABCA1_HUMAN	ABCA1	2261	Homo sapiens	Phospholipid-transporting ATPase ABCA1	1:Experimental evidence at protein level	2.34	1	0.999	3	3	3	8	8	8	0	0	0
sp|O94911|ABCA8_HUMAN	O94911	ABCA8_HUMAN	ABCA8	1621	Homo sapiens	ABC-type organic anion transporter ABCA8	1:Experimental evidence at protein level	8.76	1	0.999	11	10	11	27	25	27	0	0	0	1C(57.0214)
sp|P08183|MDR1_HUMAN	P08183	MDR1_HUMAN	ABCB1	1280	Homo sapiens	ATP-dependent translocase ABCB1	1:Experimental evidence at protein level	11.02	1	0.999	12	9	12	30	19	30	0	0	0	2M(15.9949)
sp|Q9NRK6|ABCBA_HUMAN	Q9NRK6	ABCBA_HUMAN	ABCB10	738	Homo sapiens	ATP-binding cassette sub-family B member 10, mitochondrial	1:Experimental evidence at protein level	17.75	1	0.999	12	12	12	27	27	27	0	0	0
sp|Q9NP58|ABCB6_HUMAN	Q9NP58	ABCB6_HUMAN	ABCB6	842	Homo sapiens	ATP-binding cassette sub-family B member 6	1:Experimental evidence at protein level	11.64	1	0.999	5	5	5	7	7	7	0	0	0	22M(15.9949)
sp|O75027|ABCB7_HUMAN	O75027	ABCB7_HUMAN	ABCB7	752	Homo sapiens	Iron-sulfur clusters transporter ABCB7, mitochondrial	1:Experimental evidence at protein level	11.84	1	0.999	9	9	9	20	20	20	0	0	0
sp|Q9NUT2|MITOS_HUMAN	Q9NUT2	MITOS_HUMAN	ABCB8	735	Homo sapiens	Mitochondrial potassium channel ATP-binding subunit	1:Experimental evidence at protein level	6.39	1	0.999	3	3	3	7	7	7	0	0	0
sp|P33527|MRP1_HUMAN	P33527	MRP1_HUMAN	ABCC1	1531	Homo sapiens	Multidrug resistance-associated protein 1	1:Experimental evidence at protein level	11.17	1	0.999	13	13	13	30	30	30	0	0	0	2M(15.9949), 6C(57.0214), 7C(57.0214)
sp|O15438|MRP3_HUMAN	O15438	MRP3_HUMAN	ABCC3	1527	Homo sapiens	ATP-binding cassette sub-family C member 3	1:Experimental evidence at protein level	13.82	1	0.999	16	15	16	57	53	57	0	0	0	12C(57.0214), 3M(15.9949), 5C(57.0214), 6C(57.0214), N-term(42.0106)
sp|O15439|MRP4_HUMAN	O15439	MRP4_HUMAN	ABCC4	1325	Homo sapiens	ATP-binding cassette sub-family C member 4	1:Experimental evidence at protein level	4.6	1	0.999	5	5	5	10	10	10	0	0	0
sp|P33897|ABCD1_HUMAN	P33897	ABCD1_HUMAN	ABCD1	745	Homo sapiens	ATP-binding cassette sub-family D member 1	1:Experimental evidence at protein level	8.19	1	0.999	6	6	6	24	24	24	0	0	0
sp|P28288|ABCD3_HUMAN	P28288	ABCD3_HUMAN	ABCD3	659	Homo sapiens	ATP-binding cassette sub-family D member 3	1:Experimental evidence at protein level	25.64	1	0.999	12	12	12	76	76	76	0	0	0	13C(57.0214), 1M(15.9949), 5M(15.9949), 8C(57.0214)
sp|P61221|ABCE1_HUMAN	P61221	ABCE1_HUMAN	ABCE1	599	Homo sapiens	ATP-binding cassette sub-family E member 1	1:Experimental evidence at protein level	34.39	1	0.999	20	20	20	106	106	106	0	0	0	1C(57.0214), 2C(57.0214), 3C(57.0214), 5M(15.9949), 6C(57.0214), 7C(57.0214)
sp|Q8NE71|ABCF1_HUMAN	Q8NE71	ABCF1_HUMAN	ABCF1	845	Homo sapiens	ATP-binding cassette sub-family F member 1	1:Experimental evidence at protein level	31.01	1	0.999	24	24	24	119	119	119	0	0	0	10M(15.9949), 11M(15.9949), 13C(57.0214), 1M(15.9949), 2C(57.0214), 3M(15.9949), 8C(57.0214), 8M(15.9949)
sp|Q9UG63|ABCF2_HUMAN	Q9UG63	ABCF2_HUMAN	ABCF2	623	Homo sapiens	ATP-binding cassette sub-family F member 2	1:Experimental evidence at protein level	13.16	1	0.999	10	10	10	44	44	44	0	0	0	12C(57.0214), 12M(15.9949)
sp|Q9NUQ8|ABCF3_HUMAN	Q9NUQ8	ABCF3_HUMAN	ABCF3	709	Homo sapiens	ATP-binding cassette sub-family F member 3	1:Experimental evidence at protein level	22.43	1	0.999	13	13	13	37	37	37	0	0	0	7C(57.0214)
sp|Q9NUJ1|ABHDA_HUMAN	Q9NUJ1	ABHDA_HUMAN	ABHD10	306	Homo sapiens	Palmitoyl-protein thioesterase ABHD10, mitochondrial	1:Experimental evidence at protein level	21.57	1	0.999	6	6	6	54	54	54	0	0	0	8C(57.0214)
sp|Q8NFV4|ABHDB_HUMAN	Q8NFV4	ABHDB_HUMAN	ABHD11	306	Homo sapiens	sn-1-specific diacylglycerol lipase ABHD11	1:Experimental evidence at protein level	26.14	1	0.999	7	7	7	78	78	78	0	0	0	13M(15.9949), 14M(15.9949), 3M(15.9949)
sp|Q8N2K0|ABD12_HUMAN	Q8N2K0	ABD12_HUMAN	ABHD12	398	Homo sapiens	Lysophosphatidylserine lipase ABHD12	1:Experimental evidence at protein level	18.59	1	0.999	6	6	6	17	17	17	0	0	0	1C(57.0214), 20C(57.0214)
sp|Q96IU4|ABHEB_HUMAN	Q96IU4	ABHEB_HUMAN	ABHD14B	210	Homo sapiens	Putative protein-lysine deacylase ABHD14B	1:Experimental evidence at protein level	26.19	1	0.999	4	4	4	57	57	57	0	0	0	13M(15.9949)
sp|Q6UXT9|ABH15_HUMAN	Q6UXT9	ABH15_HUMAN	ABHD15	468	Homo sapiens	Protein ABHD15	1:Experimental evidence at protein level	6.62	1	0.999	2	2	2	4	4	4	0	0	0
sp|O95870|ABHGA_HUMAN	O95870	ABHGA_HUMAN	ABHD16A	558	Homo sapiens	Phosphatidylserine lipase ABHD16A	1:Experimental evidence at protein level	22.4	1	0.999	11	11	11	44	44	44	0	0	0	12C(57.0214), 12M(15.9949), 1M(15.9949), 3M(15.9949), 4C(57.0214), 5C(57.0214)
sp|Q6PCB6|AB17C_HUMAN	Q6PCB6	AB17C_HUMAN	ABHD17C	329	Homo sapiens	Alpha/beta hydrolase domain-containing protein 17C	1:Experimental evidence at protein level	12.77	1	0.9953	3	3	3	5	5	5	0	0	0	3C(57.0214), 8C(57.0214)
sp|Q8WTS1|ABHD5_HUMAN	Q8WTS1	ABHD5_HUMAN	ABHD5	349	Homo sapiens	1-acylglycerol-3-phosphate O-acyltransferase ABHD5	1:Experimental evidence at protein level	13.75	1	0.999	3	3	3	13	13	13	0	0	0	1M(15.9949)
sp|Q9BV23|ABHD6_HUMAN	Q9BV23	ABHD6_HUMAN	ABHD6	337	Homo sapiens	Monoacylglycerol lipase ABHD6	1:Experimental evidence at protein level	12.17	1	0.999	4	4	4	6	6	6	0	0	0
sp|Q8IZP0|ABI1_HUMAN	Q8IZP0	ABI1_HUMAN	ABI1	508	Homo sapiens	Abl interactor 1	1:Experimental evidence at protein level	28.74	1	0.999	16	12	16	57	48	57	0	0	0	10C(57.0214), 11C(57.0214), 15M(15.9949), 5C(57.0214), 5M(15.9949), 7M(15.9949), N-term(42.0106)
sp|Q9NYB9|ABI2_HUMAN	Q9NYB9	ABI2_HUMAN	ABI2	513	Homo sapiens	Abl interactor 2	1:Experimental evidence at protein level	19.1	1	0.999	9	5	5	20	11	11	0	0	0	2M(15.9949), 5C(57.0214)
sp|Q9P2A4|ABI3_HUMAN	Q9P2A4	ABI3_HUMAN	ABI3	366	Homo sapiens	ABI gene family member 3	1:Experimental evidence at protein level	21.31	1	0.999	8	8	8	23	23	23	0	0	0	1M(15.9949), 5C(57.0214), N-term(42.0106)
sp|Q7Z7G0|TARSH_HUMAN	Q7Z7G0	TARSH_HUMAN	ABI3BP	1068	Homo sapiens	Target of Nesh-SH3	1:Experimental evidence at protein level	10.11	1	0.999	8	8	8	45	45	45	0	0	0	10C(57.0214), 17C(57.0214)
sp|Q9NX38|ABITM_HUMAN	Q9NX38	ABITM_HUMAN	ABITRAM	181	Homo sapiens	Protein Abitram	1:Experimental evidence at protein level	33.7	1	0.999	4	4	4	6	6	6	0	0	0	12C(57.0214), 2C(57.0214), N-term(42.0106)
sp|P00519|ABL1_HUMAN	P00519	ABL1_HUMAN	ABL1	1130	Homo sapiens	Tyrosine-protein kinase ABL1	1:Experimental evidence at protein level	12.3	1	0.999	9	8	9	24	22	24	0	0	0	2C(57.0214), 2M(15.9949), 5C(57.0214)
sp|O14639|ABLM1_HUMAN	O14639	ABLM1_HUMAN	ABLIM1	778	Homo sapiens	Actin-binding LIM protein 1	1:Experimental evidence at protein level	33.8	1	0.999	20	20	20	72	72	72	0	0	0	11C(57.0214), 12C(57.0214), 1C(57.0214), 2C(57.0214), 4C(57.0214), 5C(57.0214), 6C(57.0214), 8C(57.0214), 8M(15.9949), 9C(57.0214)
sp|Q6H8Q1|ABLM2_HUMAN	Q6H8Q1	ABLM2_HUMAN	ABLIM2	611	Homo sapiens	Actin-binding LIM protein 2	1:Experimental evidence at protein level	9.49	1	0.999	4	4	4	9	9	9	0	0	0	12C(57.0214), 2C(57.0214), 4C(57.0214), 6C(57.0214), 9C(57.0214), N-term(42.0106)
sp|Q12979|ABR_HUMAN	Q12979	ABR_HUMAN	ABR	859	Homo sapiens	Active breakpoint cluster region-related protein	1:Experimental evidence at protein level	19.91	1	0.999	15	14	15	52	43	52	0	0	0	1C(57.0214)
sp|Q9P1F3|ABRAL_HUMAN	Q9P1F3	ABRAL_HUMAN	ABRACL	81	Homo sapiens	Costars family protein ABRACL	1:Experimental evidence at protein level	58.02	1	0.999	4	4	4	17	17	17	0	0	0	1C(57.0214), N-term(42.0106)
sp|Q15018|ABRX2_HUMAN	Q15018	ABRX2_HUMAN	ABRAXAS2	415	Homo sapiens	BRISC complex subunit Abraxas 2	1:Experimental evidence at protein level	22.41	1	0.999	7	7	7	49	49	49	0	0	0	5C(57.0214)
sp|P09110|THIK_HUMAN	P09110	THIK_HUMAN	ACAA1	424	Homo sapiens	3-ketoacyl-CoA thiolase, peroxisomal	1:Experimental evidence at protein level	45.52	1	0.999	15	15	15	116	116	116	0	0	0	16C(57.0214), 16M(15.9949), 24C(57.0214), 2C(57.0214), 4C(57.0214), 6M(15.9949), 8M(15.9949)
sp|P42765|THIM_HUMAN	P42765	THIM_HUMAN	ACAA2	397	Homo sapiens	3-ketoacyl-CoA thiolase, mitochondrial	1:Experimental evidence at protein level	66.75	1	0.999	22	22	22	304	304	304	0	0	0	11M(15.9949), 12M(15.9949), 13C(57.0214), 13M(15.9949), 14M(15.9949), 17C(57.0214), 19C(57.0214), 2C(57.0214), 3M(15.9949), 6C(57.0214), 7C(57.0214), 9C(57.0214)
sp|Q13085|ACACA_HUMAN	Q13085	ACACA_HUMAN	ACACA	2346	Homo sapiens	Acetyl-CoA carboxylase 1	1:Experimental evidence at protein level	17.18	1	0.999	32	29	32	79	66	79	0	0	0	16M(15.9949), 18M(15.9949), 21C(57.0214), 2C(57.0214), 3C(57.0214), 9C(57.0214)
sp|O00763|ACACB_HUMAN	O00763	ACACB_HUMAN	ACACB	2458	Homo sapiens	Acetyl-CoA carboxylase 2	1:Experimental evidence at protein level	13.91	1	0.999	23	20	20	52	39	39	0	0	0	10C(57.0214), 12C(57.0214), 13C(57.0214), 2C(57.0214), 2M(15.9949), 8C(57.0214), 9C(57.0214)
sp|Q6JQN1|ACD10_HUMAN	Q6JQN1	ACD10_HUMAN	ACAD10	1059	Homo sapiens	Acyl-CoA dehydrogenase family member 10	1:Experimental evidence at protein level	17.85	1	0.999	14	14	14	42	42	42	0	0	0	10M(15.9949), 11C(57.0214), 1M(15.9949), 5C(57.0214), 6M(15.9949)
sp|Q9UKU7|ACAD8_HUMAN	Q9UKU7	ACAD8_HUMAN	ACAD8	415	Homo sapiens	Isobutyryl-CoA dehydrogenase, mitochondrial	1:Experimental evidence at protein level	33.73	1	0.999	14	14	14	64	64	64	0	0	0	12M(15.9949), 2C(57.0214), 4C(57.0214), 5C(57.0214), 6C(57.0214), 7C(57.0214), 8M(15.9949), 9M(15.9949)
sp|Q9H845|ACAD9_HUMAN	Q9H845	ACAD9_HUMAN	ACAD9	621	Homo sapiens	Complex I assembly factor ACAD9, mitochondrial	1:Experimental evidence at protein level	28.18	1	0.999	17	17	17	88	88	88	0	0	0	11C(57.0214), 12C(57.0214), 3M(15.9949), 4C(57.0214), 5C(57.0214), 5M(15.9949)
sp|P11310|ACADM_HUMAN	P11310	ACADM_HUMAN	ACADM	421	Homo sapiens	Medium-chain specific acyl-CoA dehydrogenase, mitochondrial	1:Experimental evidence at protein level	44.89	1	0.999	20	20	20	94	94	94	0	0	0	11C(57.0214), 1M(15.9949), 3M(15.9949), 7C(57.0214), 7M(15.9949), 8C(57.0214)
sp|P16219|ACADS_HUMAN	P16219	ACADS_HUMAN	ACADS	412	Homo sapiens	Short-chain specific acyl-CoA dehydrogenase, mitochondrial	1:Experimental evidence at protein level	36.17	1	0.999	14	14	14	124	124	124	0	0	0	12C(57.0214), 15C(57.0214), 1M(15.9949), 3C(57.0214), 3M(15.9949), 4M(15.9949), 8M(15.9949), 9M(15.9949)
sp|P45954|ACDSB_HUMAN	P45954	ACDSB_HUMAN	ACADSB	432	Homo sapiens	Short/branched chain specific acyl-CoA dehydrogenase, mitochondrial	1:Experimental evidence at protein level	35.65	1	0.999	14	14	14	90	90	90	0	0	0	13M(15.9949), 14M(15.9949), 19M(15.9949), 5C(57.0214)
sp|P49748|ACADV_HUMAN	P49748	ACADV_HUMAN	ACADVL	655	Homo sapiens	Very long-chain specific acyl-CoA dehydrogenase, mitochondrial	1:Experimental evidence at protein level	53.44	1	0.999	28	28	28	255	255	255	0	0	0	11C(57.0214), 11M(15.9949), 16M(15.9949), 19C(57.0214), 1M(15.9949), 3C(57.0214), 3M(15.9949), 5M(15.9949), 7C(57.0214), 8C(57.0214)
sp|Q15027|ACAP1_HUMAN	Q15027	ACAP1_HUMAN	ACAP1	740	Homo sapiens	Arf-GAP with coiled-coil, ANK repeat and PH domain-containing protein 1	1:Experimental evidence at protein level	17.03	1	0.999	9	9	9	26	26	26	0	0	0	2C(57.0214), 7C(57.0214)
sp|Q15057|ACAP2_HUMAN	Q15057	ACAP2_HUMAN	ACAP2	778	Homo sapiens	Arf-GAP with coiled-coil, ANK repeat and PH domain-containing protein 2	1:Experimental evidence at protein level	22.62	1	0.999	15	14	15	44	39	44	0	0	0	10C(57.0214), 11C(57.0214), 13C(57.0214), 1M(15.9949), 2C(57.0214), 2M(15.9949), 3C(57.0214), 3M(15.9949), 5M(15.9949), 8C(57.0214)
sp|P24752|THIL_HUMAN	P24752	THIL_HUMAN	ACAT1	427	Homo sapiens	Acetyl-CoA acetyltransferase, mitochondrial	1:Experimental evidence at protein level	69.32	1	0.999	31	31	31	258	258	258	0	0	0	10C(57.0214), 13M(15.9949), 14C(57.0214), 16M(15.9949), 19M(15.9949), 1M(15.9949), 21C(57.0214), 23M(15.9949), 24M(15.9949), 25M(15.9949), 28M(15.9949), 3M(15.9949), 4M(15.9949), 6C(57.0214), 8M(15.9949)
sp|Q9BWD1|THIC_HUMAN	Q9BWD1	THIC_HUMAN	ACAT2	397	Homo sapiens	Acetyl-CoA acetyltransferase, cytosolic	1:Experimental evidence at protein level	44.84	1	0.999	12	12	12	66	66	66	0	0	0	14M(15.9949), 19C(57.0214), 27C(57.0214), 31M(15.9949), 8M(15.9949), N-term(42.0106)
sp|Q9H3P7|GCP60_HUMAN	Q9H3P7	GCP60_HUMAN	ACBD3	528	Homo sapiens	Golgi resident protein GCP60	1:Experimental evidence at protein level	19.51	1	0.999	7	7	7	71	71	71	0	0	0	11M(15.9949), 12C(57.0214)
sp|Q5T8D3|ACBD5_HUMAN	Q5T8D3	ACBD5_HUMAN	ACBD5	534	Homo sapiens	Acyl-CoA-binding domain-containing protein 5	1:Experimental evidence at protein level	22.85	1	0.999	10	10	10	33	33	33	0	0	0	1C(57.0214)
sp|Q9BR61|ACBD6_HUMAN	Q9BR61	ACBD6_HUMAN	ACBD6	282	Homo sapiens	Acyl-CoA-binding domain-containing protein 6	1:Experimental evidence at protein level	24.47	1	0.999	5	5	5	9	9	9	0	0	0	4C(57.0214), 7C(57.0214)
sp|P12821|ACE_HUMAN	P12821	ACE_HUMAN	ACE	1306	Homo sapiens	Angiotensin-converting enzyme	1:Experimental evidence at protein level	6.51	1	0.999	7	7	7	18	18	18	0	0	0	11C(57.0214), 7C(57.0214)
sp|Q9BYF1|ACE2_HUMAN	Q9BYF1	ACE2_HUMAN	ACE2	805	Homo sapiens	Angiotensin-converting enzyme 2	1:Experimental evidence at protein level	6.21	1	0.999	3	3	3	10	10	10	0	0	0	3C(57.0214)
sp|Q9UKV3|ACINU_HUMAN	Q9UKV3	ACINU_HUMAN	ACIN1	1341	Homo sapiens	Apoptotic chromatin condensation inducer in the nucleus	1:Experimental evidence at protein level	27.74	1	0.999	30	30	30	109	109	109	0	0	0	29C(57.0214), 3C(57.0214), 4M(15.9949), 6C(57.0214), 6M(15.9949)
sp|P53396|ACLY_HUMAN	P53396	ACLY_HUMAN	ACLY	1101	Homo sapiens	ATP-citrate synthase	1:Experimental evidence at protein level	38.06	1	0.999	36	36	36	301	301	301	0	0	0	10C(57.0214), 10M(15.9949), 12C(57.0214), 17C(57.0214), 1M(15.9949), 2M(15.9949), 3C(57.0214), 4M(15.9949), 5M(15.9949), 6M(15.9949), 7M(15.9949), 9C(57.0214), 9M(15.9949)
sp|P21399|ACOHC_HUMAN	P21399	ACOHC_HUMAN	ACO1	889	Homo sapiens	Cytoplasmic aconitate hydratase	1:Experimental evidence at protein level	41.51	1	0.999	31	31	31	285	285	285	0	0	0	10M(15.9949), 11M(15.9949), 13M(15.9949), 18M(15.9949), 2C(57.0214), 5C(57.0214), 6C(57.0214), 6M(15.9949), 7M(15.9949), 9M(15.9949), N-term(42.0106)
sp|Q99798|ACON_HUMAN	Q99798	ACON_HUMAN	ACO2	780	Homo sapiens	Aconitate hydratase, mitochondrial	1:Experimental evidence at protein level	54.23	1	0.999	38	38	38	545	545	545	0	0	0	10M(15.9949), 11C(57.0214), 12M(15.9949), 14C(57.0214), 15M(15.9949), 1C(57.0214), 3C(57.0214), 3M(15.9949), 7C(57.0214), 9C(57.0214)
sp|Q86TX2|ACOT1_HUMAN	Q86TX2	ACOT1_HUMAN	ACOT1	421	Homo sapiens	Acyl-coenzyme A thioesterase 1	1:Experimental evidence at protein level	40.38	1	0.999	14	1	14	99	12	99	0	0	0	5C(57.0214), 8M(15.9949), 9C(57.0214), N-term(42.0106)
sp|Q9NPJ3|ACO13_HUMAN	Q9NPJ3	ACO13_HUMAN	ACOT13	140	Homo sapiens	Acyl-coenzyme A thioesterase 13	1:Experimental evidence at protein level	27.86	1	0.999	4	4	4	32	32	32	0	0	0
sp|O00154|BACH_HUMAN	O00154	BACH_HUMAN	ACOT7	380	Homo sapiens	Cytosolic acyl coenzyme A thioester hydrolase	1:Experimental evidence at protein level	37.89	1	0.999	12	12	12	65	65	65	0	0	0	10C(57.0214), 1M(15.9949), 2C(57.0214), 2M(15.9949)
sp|O14734|ACOT8_HUMAN	O14734	ACOT8_HUMAN	ACOT8	319	Homo sapiens	Acyl-coenzyme A thioesterase 8	1:Experimental evidence at protein level	18.18	1	0.999	4	4	4	10	10	10	0	0	0
sp|Q9Y305|ACOT9_HUMAN	Q9Y305	ACOT9_HUMAN	ACOT9	439	Homo sapiens	Acyl-coenzyme A thioesterase 9, mitochondrial	1:Experimental evidence at protein level	31.89	1	0.999	12	12	12	57	57	57	0	0	0	1M(15.9949), 5C(57.0214), 9M(15.9949)
sp|Q15067|ACOX1_HUMAN	Q15067	ACOX1_HUMAN	ACOX1	660	Homo sapiens	Peroxisomal acyl-coenzyme A oxidase 1	1:Experimental evidence at protein level	39.7	1	0.999	19	19	19	91	91	91	0	0	0	14C(57.0214), 3C(57.0214), 5M(15.9949), 6C(57.0214)
sp|Q99424|ACOX2_HUMAN	Q99424	ACOX2_HUMAN	ACOX2	681	Homo sapiens	Peroxisomal acyl-coenzyme A oxidase 2	1:Experimental evidence at protein level	16.01	1	0.999	9	9	9	25	25	25	0	0	0
sp|O15254|ACOX3_HUMAN	O15254	ACOX3_HUMAN	ACOX3	700	Homo sapiens	Peroxisomal acyl-coenzyme A oxidase 3	1:Experimental evidence at protein level	20.29	1	0.999	11	11	11	35	35	35	0	0	0	11M(15.9949), 1M(15.9949), 3C(57.0214), 9M(15.9949), N-term(42.0106)
sp|P24666|PPAC_HUMAN	P24666	PPAC_HUMAN	ACP1	158	Homo sapiens	Low molecular weight phosphotyrosine protein phosphatase	1:Experimental evidence at protein level	66.46	1	0.999	11	11	11	100	100	100	0	0	0	11C(57.0214), 22C(57.0214), 23M(15.9949), 5M(15.9949), 6C(57.0214)
sp|P11117|PPAL_HUMAN	P11117	PPAL_HUMAN	ACP2	423	Homo sapiens	Lysosomal acid phosphatase	1:Experimental evidence at protein level	18.91	1	0.999	6	6	6	21	21	21	0	0	0	10M(15.9949), 9C(57.0214)
sp|P13686|PPA5_HUMAN	P13686	PPA5_HUMAN	ACP5	325	Homo sapiens	Tartrate-resistant acid phosphatase type 5	1:Experimental evidence at protein level	13.23	1	0.999	3	3	3	11	11	11	0	0	0
sp|Q9NPH0|PPA6_HUMAN	Q9NPH0	PPA6_HUMAN	ACP6	428	Homo sapiens	Lysophosphatidic acid phosphatase type 6	1:Experimental evidence at protein level	13.79	1	0.999	5	5	5	11	11	11	0	0	0	1C(57.0214), 2M(15.9949), 9C(57.0214)
sp|Q96CM8|ACSF2_HUMAN	Q96CM8	ACSF2_HUMAN	ACSF2	615	Homo sapiens	Medium-chain acyl-CoA ligase ACSF2, mitochondrial	1:Experimental evidence at protein level	31.54	1	0.999	18	18	18	93	93	93	0	0	0	15C(57.0214), 16C(57.0214), 1M(15.9949), 2M(15.9949), 3C(57.0214), 4M(15.9949), 5C(57.0214), 6C(57.0214), 8C(57.0214)
sp|Q4G176|ACSF3_HUMAN	Q4G176	ACSF3_HUMAN	ACSF3	576	Homo sapiens	Malonate--CoA ligase ACSF3, mitochondrial	1:Experimental evidence at protein level	22.57	1	0.999	10	10	10	33	33	33	0	0	0	2C(57.0214), 4C(57.0214)
sp|P33121|ACSL1_HUMAN	P33121	ACSL1_HUMAN	ACSL1	698	Homo sapiens	Long-chain-fatty-acid--CoA ligase 1	1:Experimental evidence at protein level	40.11	1	0.999	24	22	24	203	188	203	0	0	0	10C(57.0214), 10M(15.9949), 17M(15.9949), 19C(57.0214), 1C(57.0214), 20M(15.9949), 23M(15.9949), 3M(15.9949), 4C(57.0214), 5M(15.9949), 6C(57.0214), 6M(15.9949), 7M(15.9949), 8C(57.0214), 8M(15.9949), 9C(57.0214)
sp|O95573|ACSL3_HUMAN	O95573	ACSL3_HUMAN	ACSL3	720	Homo sapiens	Fatty acid CoA ligase Acsl3	1:Experimental evidence at protein level	31.94	1	0.999	17	15	17	88	81	88	0	0	0	10C(57.0214), 12M(15.9949), 15C(57.0214), 3C(57.0214), 4C(57.0214), 5C(57.0214), 7C(57.0214), 8C(57.0214), N-term(42.0106)
sp|O60488|ACSL4_HUMAN	O60488	ACSL4_HUMAN	ACSL4	711	Homo sapiens	Long-chain-fatty-acid--CoA ligase 4	1:Experimental evidence at protein level	26.3	1	0.999	16	14	14	60	53	53	0	0	0	1M(15.9949), 2C(57.0214), 2M(15.9949), 6M(15.9949), 7C(57.0214), 8C(57.0214), 9C(57.0214)
sp|Q9ULC5|ACSL5_HUMAN	Q9ULC5	ACSL5_HUMAN	ACSL5	683	Homo sapiens	Long-chain-fatty-acid--CoA ligase 5	1:Experimental evidence at protein level	44.66	1	0.999	25	23	24	192	169	186	0	0	0	10C(57.0214), 11C(57.0214), 12C(57.0214), 14C(57.0214), 3M(15.9949), 5M(15.9949), 7C(57.0214), 8C(57.0214), 9C(57.0214)
sp|Q53FZ2|ACSM3_HUMAN	Q53FZ2	ACSM3_HUMAN	ACSM3	586	Homo sapiens	Acyl-coenzyme A synthetase ACSM3, mitochondrial	1:Experimental evidence at protein level	26.28	1	0.999	11	10	11	30	27	30	0	0	0	10C(57.0214), 1M(15.9949), 21C(57.0214), 3C(57.0214)
sp|Q9NUB1|ACS2L_HUMAN	Q9NUB1	ACS2L_HUMAN	ACSS1	689	Homo sapiens	Acetyl-coenzyme A synthetase 2-like, mitochondrial	1:Experimental evidence at protein level	20.9	1	0.999	12	12	12	40	40	40	0	0	0	11C(57.0214), 15C(57.0214), 1M(15.9949)
sp|Q9NR19|ACSA_HUMAN	Q9NR19	ACSA_HUMAN	ACSS2	701	Homo sapiens	Acetyl-coenzyme A synthetase, cytoplasmic	1:Experimental evidence at protein level	19.4	1	0.999	13	13	13	52	52	52	0	0	0	11C(57.0214), 12C(57.0214), 3C(57.0214), 5M(15.9949), 7C(57.0214)
sp|Q9H6R3|ACSS3_HUMAN	Q9H6R3	ACSS3_HUMAN	ACSS3	686	Homo sapiens	Acyl-CoA synthetase short-chain family member 3, mitochondrial	1:Experimental evidence at protein level	16.18	1	0.999	9	9	9	30	30	30	0	0	0	17M(15.9949)
sp|P68133|ACTS_HUMAN	P68133	ACTS_HUMAN	ACTA1	377	Homo sapiens	Actin, alpha skeletal muscle	1:Experimental evidence at protein level	75.33	1	0.999	35	3	3	4475	66	66	0	0	0	14M(15.9949), 15M(15.9949), 1C(57.0214), 8M(15.9949), 9M(15.9949)
sp|P62736|ACTA_HUMAN	P62736	ACTA_HUMAN	ACTA2	377	Homo sapiens	Actin, aortic smooth muscle	1:Experimental evidence at protein level	75.33	1	0.999	35	0	18	5001	0	1924	0	0	0	12M(15.9949), 13M(15.9949), 14M(15.9949), 15M(15.9949), 1C(57.0214), 21M(15.9949), 27M(15.9949), 29M(15.9949), 2C(57.0214), 3C(57.0214), 4C(57.0214)		sp|P68032|ACTC_HUMAN
sp|P60709|ACTB_HUMAN	P60709	ACTB_HUMAN	ACTB	375	Homo sapiens	Actin, cytoplasmic 1	1:Experimental evidence at protein level	79.73	1	0.999	36	2	36	6142	758	6142	0	0	0	10M(15.9949), 12M(15.9949), 13M(15.9949), 14M(15.9949), 15M(15.9949), 16C(57.0214), 1C(57.0214), 1M(15.9949), 21M(15.9949), 27M(15.9949), 2C(57.0214), 4C(57.0214), 5M(15.9949), 6M(15.9949), 8M(15.9949), N-term(42.0106)
sp|Q562R1|ACTBL_HUMAN	Q562R1	ACTBL_HUMAN	ACTBL2	376	Homo sapiens	Beta-actin-like protein 2	1:Experimental evidence at protein level	40.16	1	0.999	12	7	7	1390	51	51	0	0	0	13M(15.9949), 14M(15.9949), 15M(15.9949), 1C(57.0214), 1M(15.9949), 21M(15.9949), 6M(15.9949)
sp|P63261|ACTG_HUMAN	P63261	ACTG_HUMAN	ACTG1	375	Homo sapiens	Actin, cytoplasmic 2	1:Experimental evidence at protein level	80	1	0.999	37	3	3	5808	424	424	0	0	0	15M(15.9949), 16C(57.0214), 16M(15.9949), 17C(57.0214), N-term(42.0106)
sp|P63267|ACTH_HUMAN	P63267	ACTH_HUMAN	ACTG2	376	Homo sapiens	Actin, gamma-enteric smooth muscle	1:Experimental evidence at protein level	80.05	1	0.999	35	2	2	4987	16	16	0	0	0	10C(57.0214), 17C(57.0214), 1C(57.0214), N-term(42.0106)
sp|O96019|ACL6A_HUMAN	O96019	ACL6A_HUMAN	ACTL6A	429	Homo sapiens	Actin-like protein 6A	1:Experimental evidence at protein level	34.03	1	0.999	13	11	13	80	68	80	0	0	0	10M(15.9949), 12C(57.0214), 3M(15.9949)
sp|P12814|ACTN1_HUMAN	P12814	ACTN1_HUMAN	ACTN1	892	Homo sapiens	Alpha-actinin-1	1:Experimental evidence at protein level	63.34	1	0.999	57	34	36	1056	576	590	0	0	0	10M(15.9949), 11C(57.0214), 11M(15.9949), 12M(15.9949), 14M(15.9949), 1C(57.0214), 1M(15.9949), 2C(57.0214), 2M(15.9949), 5C(57.0214), 5M(15.9949), 6C(57.0214), 6M(15.9949), 7M(15.9949), 8M(15.9949), 9M(15.9949)
sp|O43707|ACTN4_HUMAN	O43707	ACTN4_HUMAN	ACTN4	911	Homo sapiens	Alpha-actinin-4	1:Experimental evidence at protein level	65.86	1	0.999	63	40	63	1211	685	1211	0	0	0	10C(57.0214), 10M(15.9949), 11C(57.0214), 12M(15.9949), 14M(15.9949), 1C(57.0214), 1M(15.9949), 2C(57.0214), 3M(15.9949), 5M(15.9949), 6C(57.0214), 6M(15.9949), 7C(57.0214), 7M(15.9949), 8M(15.9949), 9C(57.0214)
sp|Q9NZ32|ARP10_HUMAN	Q9NZ32	ARP10_HUMAN	ACTR10	417	Homo sapiens	Actin-related protein 10	1:Experimental evidence at protein level	29.98	1	0.999	10	10	10	51	51	51	0	0	0	1C(57.0214), 2C(57.0214), 8M(15.9949), 9C(57.0214)
sp|P61163|ACTZ_HUMAN	P61163	ACTZ_HUMAN	ACTR1A	376	Homo sapiens	Alpha-centractin	1:Experimental evidence at protein level	45.21	1	0.999	11	6	11	99	50	99	0	0	0	24M(15.9949), 29M(15.9949), 2C(57.0214), 2M(15.9949), N-term(42.0106)
sp|P42025|ACTY_HUMAN	P42025	ACTY_HUMAN	ACTR1B	376	Homo sapiens	Beta-centractin	1:Experimental evidence at protein level	41.49	1	0.999	10	5	5	85	36	36	0	0	0	2C(57.0214), N-term(42.0106)
sp|P61160|ARP2_HUMAN	P61160	ARP2_HUMAN	ACTR2	394	Homo sapiens	Actin-related protein 2	1:Experimental evidence at protein level	38.58	1	0.999	14	14	14	142	142	142	0	0	0	10M(15.9949), 2C(57.0214), 2M(15.9949), 4C(57.0214), 5C(57.0214), 8M(15.9949), 9M(15.9949)
sp|P61158|ARP3_HUMAN	P61158	ARP3_HUMAN	ACTR3	418	Homo sapiens	Actin-related protein 3	1:Experimental evidence at protein level	57.18	1	0.999	27	23	27	372	322	372	0	0	0	10C(57.0214), 10M(15.9949), 11C(57.0214), 16C(57.0214), 28C(57.0214), 4C(57.0214), 5C(57.0214), 7C(57.0214), 8C(57.0214), 8M(15.9949), N-term(42.0106)
sp|Q9H9F9|ARP5_HUMAN	Q9H9F9	ARP5_HUMAN	ACTR5	607	Homo sapiens	Actin-related protein 5	1:Experimental evidence at protein level	18.29	1	0.999	6	6	6	12	12	12	0	0	0	5C(57.0214)
sp|Q9GZN1|ARP6_HUMAN	Q9GZN1	ARP6_HUMAN	ACTR6	396	Homo sapiens	Actin-related protein 6	1:Experimental evidence at protein level	10.86	1	0.999	4	4	4	6	6	6	0	0	0	14C(57.0214), N-term(42.0106)
sp|Q9H981|ARP8_HUMAN	Q9H981	ARP8_HUMAN	ACTR8	624	Homo sapiens	Actin-related protein 8	1:Experimental evidence at protein level	7.53	1	0.999	4	4	4	8	8	8	0	0	0
sp|Q03154|ACY1_HUMAN	Q03154	ACY1_HUMAN	ACY1	408	Homo sapiens	Aminoacylase-1	1:Experimental evidence at protein level	42.4	1	0.999	15	15	15	65	65	65	0	0	0	12M(15.9949), 14M(15.9949), 1C(57.0214), 2C(57.0214), 2M(15.9949), 5M(15.9949), N-term(42.0106)
sp|P07311|ACYP1_HUMAN	P07311	ACYP1_HUMAN	ACYP1	99	Homo sapiens	Acylphosphatase-1	1:Experimental evidence at protein level	51.52	1	0.999	4	4	4	10	10	10	0	0	0	N-term(42.0106)
sp|P14621|ACYP2_HUMAN	P14621	ACYP2_HUMAN	ACYP2	99	Homo sapiens	Acylphosphatase-2	1:Experimental evidence at protein level	37.37	1	0.999	3	3	3	11	11	11	0	0	0	17M(15.9949)
sp|P00813|ADA_HUMAN	P00813	ADA_HUMAN	ADA	363	Homo sapiens	Adenosine deaminase	1:Experimental evidence at protein level	34.71	1	0.999	11	11	11	62	62	62	0	0	0	11C(57.0214), 2M(15.9949), 9M(15.9949), N-term(42.0106)
sp|Q9NZK5|ADA2_HUMAN	Q9NZK5	ADA2_HUMAN	ADA2	511	Homo sapiens	Adenosine deaminase 2	1:Experimental evidence at protein level	12.13	1	0.999	6	6	6	21	21	21	0	0	0	7C(57.0214), 8C(57.0214)
sp|O14672|ADA10_HUMAN	O14672	ADA10_HUMAN	ADAM10	748	Homo sapiens	Disintegrin and metalloproteinase domain-containing protein 10	1:Experimental evidence at protein level	27.67	1	0.999	14	14	14	61	61	61	0	0	0	10C(57.0214), 12M(15.9949), 14C(57.0214), 15C(57.0214), 1M(15.9949), 2C(57.0214), 5C(57.0214), 6C(57.0214), 7C(57.0214), 9C(57.0214)
sp|Q13444|ADA15_HUMAN	Q13444	ADA15_HUMAN	ADAM15	863	Homo sapiens	Disintegrin and metalloproteinase domain-containing protein 15	1:Experimental evidence at protein level	14.02	1	0.999	10	10	10	21	21	21	0	0	0	11C(57.0214), 12C(57.0214), 2C(57.0214), 4C(57.0214), 7C(57.0214), 9C(57.0214)
sp|P78536|ADA17_HUMAN	P78536	ADA17_HUMAN	ADAM17	824	Homo sapiens	Disintegrin and metalloproteinase domain-containing protein 17	1:Experimental evidence at protein level	10.19	1	0.999	7	7	7	21	21	21	0	0	0	11C(57.0214), 2C(57.0214)
sp|Q9UKQ2|ADA28_HUMAN	Q9UKQ2	ADA28_HUMAN	ADAM28	775	Homo sapiens	Disintegrin and metalloproteinase domain-containing protein 28	1:Experimental evidence at protein level	4.39	1	0.999	3	3	3	3	3	3	0	0	0	3C(57.0214), 9C(57.0214)
sp|Q13443|ADAM9_HUMAN	Q13443	ADAM9_HUMAN	ADAM9	819	Homo sapiens	Disintegrin and metalloproteinase domain-containing protein 9	1:Experimental evidence at protein level	22.95	1	0.999	13	13	13	40	40	40	0	0	0	10C(57.0214), 11C(57.0214), 14C(57.0214), 1C(57.0214), 20C(57.0214), 2C(57.0214), 3C(57.0214), 4C(57.0214), 5C(57.0214), 6C(57.0214), 8C(57.0214)
sp|O15204|ADEC1_HUMAN	O15204	ADEC1_HUMAN	ADAMDEC1	470	Homo sapiens	ADAM DEC1	1:Experimental evidence at protein level	12.77	1	0.999	4	4	4	11	11	11	0	0	0	10C(57.0214), 12C(57.0214), 2C(57.0214), 6C(57.0214), 7C(57.0214)
sp|Q6UY14|ATL4_HUMAN	Q6UY14	ATL4_HUMAN	ADAMTSL4	1074	Homo sapiens	ADAMTS-like protein 4	1:Experimental evidence at protein level	5.68	1	0.9977	5	5	5	11	11	11	0	0	0	10C(57.0214), 15C(57.0214), 1C(57.0214), 2C(57.0214), 5C(57.0214), 6C(57.0214), 7C(57.0214)
sp|O75689|ADAP1_HUMAN	O75689	ADAP1_HUMAN	ADAP1	374	Homo sapiens	Arf-GAP with dual PH domain-containing protein 1	1:Experimental evidence at protein level	13.9	1	0.999	4	4	4	11	11	11	0	0	0	13C(57.0214)
sp|P55265|DSRAD_HUMAN	P55265	DSRAD_HUMAN	ADAR	1226	Homo sapiens	Double-stranded RNA-specific adenosine deaminase	1:Experimental evidence at protein level	31.73	1	0.999	29	29	29	148	148	148	0	0	0	15M(15.9949), 1C(57.0214), 1M(15.9949), 2C(57.0214), 2M(15.9949), 3M(15.9949), 4C(57.0214), 5M(15.9949), 6C(57.0214), 7C(57.0214), 9M(15.9949)
sp|P78563|RED1_HUMAN	P78563	RED1_HUMAN	ADARB1	741	Homo sapiens	Double-stranded RNA-specific editase 1	1:Experimental evidence at protein level	8.77	1	0.999	5	5	5	9	9	9	0	0	0	7C(57.0214)
sp|P35611|ADDA_HUMAN	P35611	ADDA_HUMAN	ADD1	737	Homo sapiens	Alpha-adducin	1:Experimental evidence at protein level	28.36	1	0.999	17	17	17	116	116	116	0	0	0	10C(57.0214), 14M(15.9949), 23M(15.9949), 24C(57.0214), 25C(57.0214)
sp|P35612|ADDB_HUMAN	P35612	ADDB_HUMAN	ADD2	726	Homo sapiens	Beta-adducin	1:Experimental evidence at protein level	12.53	1	0.999	8	8	8	17	17	17	0	0	0	11M(15.9949), 4C(57.0214)
sp|Q9UEY8|ADDG_HUMAN	Q9UEY8	ADDG_HUMAN	ADD3	706	Homo sapiens	Gamma-adducin	1:Experimental evidence at protein level	26.77	1	0.999	15	15	15	77	77	77	0	0	0	17M(15.9949), N-term(42.0106)
sp|Q96PE1|AGRA2_HUMAN	Q96PE1	AGRA2_HUMAN	ADGRA2	1338	Homo sapiens	Adhesion G protein-coupled receptor A2	1:Experimental evidence at protein level	5.83	1	0.999	5	5	5	16	16	16	0	0	0	11C(57.0214), 13C(57.0214), 2C(57.0214), 3C(57.0214)
sp|P48960|AGRE5_HUMAN	P48960	AGRE5_HUMAN	ADGRE5	835	Homo sapiens	Adhesion G protein-coupled receptor E5	1:Experimental evidence at protein level	17.49	1	0.999	9	7	9	53	43	53	0	0	0	13C(57.0214), 15C(57.0214), 15M(15.9949), 19C(57.0214), 1C(57.0214), 25C(57.0214), 4C(57.0214), 6M(15.9949)
sp|Q9Y653|AGRG1_HUMAN	Q9Y653	AGRG1_HUMAN	ADGRG1	693	Homo sapiens	Adhesion G-protein coupled receptor G1	1:Experimental evidence at protein level	9.09	1	0.999	4	4	4	7	7	7	0	0	0
sp|O95490|AGRL2_HUMAN	O95490	AGRL2_HUMAN	ADGRL2	1459	Homo sapiens	Adhesion G protein-coupled receptor L2	1:Experimental evidence at protein level	6.58	1	0.999	6	6	6	10	10	10	0	0	0	16C(57.0214), 3C(57.0214), 4C(57.0214), 7C(57.0214)
sp|P00325|ADH1B_HUMAN	P00325	ADH1B_HUMAN	ADH1B	375	Homo sapiens	All-trans-retinol dehydrogenase [NAD(+)] ADH1B	1:Experimental evidence at protein level	47.73	1	0.999	22	6	22	313	86	313	0	0	0	10C(57.0214), 11C(57.0214), 15C(57.0214), 1C(57.0214), 21M(15.9949), 23C(57.0214), 2C(57.0214), 6C(57.0214), 6M(15.9949), 7C(57.0214), 9C(57.0214)
sp|P00326|ADH1G_HUMAN	P00326	ADH1G_HUMAN	ADH1C	375	Homo sapiens	Alcohol dehydrogenase 1C	1:Experimental evidence at protein level	39.73	1	0.999	20	5	8	235	34	66	0	0	0	10C(57.0214), 11C(57.0214), 15C(57.0214), 2C(57.0214), 3M(15.9949), 6C(57.0214), 9C(57.0214)
sp|P11766|ADHX_HUMAN	P11766	ADHX_HUMAN	ADH5	374	Homo sapiens	Alcohol dehydrogenase class-3	1:Experimental evidence at protein level	37.43	1	0.999	14	14	14	155	155	155	0	0	0	13C(57.0214), 15C(57.0214), 16C(57.0214), 18C(57.0214), 2C(57.0214), 3M(15.9949), 5M(15.9949), 6C(57.0214), 6M(15.9949)
sp|P28332|ADH6_HUMAN	P28332	ADH6_HUMAN	ADH6	368	Homo sapiens	Alcohol dehydrogenase 6	1:Experimental evidence at protein level	13.04	1	0.999	3	3	3	5	5	5	0	0	0	9C(57.0214)
sp|Q9BV57|MTND_HUMAN	Q9BV57	MTND_HUMAN	ADI1	179	Homo sapiens	Acireductone dioxygenase	1:Experimental evidence at protein level	27.37	1	0.999	4	4	4	14	14	14	0	0	0	3M(15.9949)
sp|Q15847|ADIRF_HUMAN	Q15847	ADIRF_HUMAN	ADIRF	76	Homo sapiens	Adipogenesis regulatory factor	1:Experimental evidence at protein level	82.89	1	0.999	6	6	6	67	67	67	0	0	0	N-term(42.0106)
sp|Q9GZN8|ADSSP_HUMAN	Q9GZN8	ADSSP_HUMAN	ADISSP	174	Homo sapiens	Adipose-secreted signaling protein	1:Experimental evidence at protein level	42.53	1	0.999	5	5	5	8	8	8	0	0	0	12C(57.0214), 19C(57.0214), 1C(57.0214), N-term(42.0106)
sp|P55263|ADK_HUMAN	P55263	ADK_HUMAN	ADK	362	Homo sapiens	Adenosine kinase	1:Experimental evidence at protein level	13.81	1	0.999	6	6	6	34	34	34	0	0	0	11C(57.0214), 3C(57.0214), 4C(57.0214), 5M(15.9949), 7C(57.0214)
sp|Q9H2P0|ADNP_HUMAN	Q9H2P0	ADNP_HUMAN	ADNP	1102	Homo sapiens	Activity-dependent neuroprotector homeobox protein	1:Experimental evidence at protein level	27.68	1	0.999	22	22	22	62	62	62	0	0	0	12C(57.0214), 12M(15.9949), 2C(57.0214), 3C(57.0214), 5C(57.0214), 6C(57.0214), 7M(15.9949), 8C(57.0214), 9C(57.0214), N-term(42.0106)
sp|Q96SZ5|AEDO_HUMAN	Q96SZ5	AEDO_HUMAN	ADO	270	Homo sapiens	2-aminoethanethiol dioxygenase	1:Experimental evidence at protein level	30.74	1	0.999	7	7	7	26	26	26	0	0	0	10C(57.0214), 15M(15.9949), 3M(15.9949), 5M(15.9949)
sp|Q9BRR6|ADPGK_HUMAN	Q9BRR6	ADPGK_HUMAN	ADPGK	497	Homo sapiens	ADP-dependent glucokinase	1:Experimental evidence at protein level	17.3	1	0.999	6	6	6	19	19	19	0	0	0	4C(57.0214), 7C(57.0214)
sp|P54922|ADPRH_HUMAN	P54922	ADPRH_HUMAN	ADPRH	357	Homo sapiens	ADP-ribosylhydrolase ARH1	1:Experimental evidence at protein level	24.09	1	0.999	6	6	6	21	21	21	0	0	0
sp|Q9NX46|ADPRS_HUMAN	Q9NX46	ADPRS_HUMAN	ADPRS	363	Homo sapiens	ADP-ribosylhydrolase ARH3	1:Experimental evidence at protein level	43.53	1	0.999	13	13	13	41	41	41	0	0	0	12M(15.9949), 1C(57.0214), 2M(15.9949), 4M(15.9949), 5M(15.9949), 6M(15.9949), N-term(42.0106)
sp|Q16186|ADRM1_HUMAN	Q16186	ADRM1_HUMAN	ADRM1	407	Homo sapiens	Proteasomal ubiquitin receptor ADRM1	1:Experimental evidence at protein level	17.69	1	0.999	7	7	7	49	49	49	0	0	0	16C(57.0214), 18C(57.0214), 5C(57.0214), N-term(42.0106)
sp|P30566|PUR8_HUMAN	P30566	PUR8_HUMAN	ADSL	484	Homo sapiens	Adenylosuccinate lyase	1:Experimental evidence at protein level	26.45	1	0.999	9	9	9	50	50	50	0	0	0	17M(15.9949), 7C(57.0214), N-term(42.0106)
sp|Q8N142|PURA1_HUMAN	Q8N142	PURA1_HUMAN	ADSS1	457	Homo sapiens	Adenylosuccinate synthetase isozyme 1	1:Experimental evidence at protein level	9.41	1	0.999	4	3	3	9	8	8	0	0	0
sp|P30520|PURA2_HUMAN	P30520	PURA2_HUMAN	ADSS2	456	Homo sapiens	Adenylosuccinate synthetase isozyme 2	1:Experimental evidence at protein level	41.89	1	0.999	18	17	18	133	132	133	0	0	0	13C(57.0214), 15C(57.0214), 17C(57.0214), 1M(15.9949), 2C(57.0214), N-term(42.0106)
sp|Q8IUX7|AEBP1_HUMAN	Q8IUX7	AEBP1_HUMAN	AEBP1	1158	Homo sapiens	Adipocyte enhancer-binding protein 1	1:Experimental evidence at protein level	17.01	1	0.999	16	15	16	79	72	79	0	0	0	12M(15.9949), 13C(57.0214), 1C(57.0214), 2C(57.0214), 4M(15.9949), 6C(57.0214), 6M(15.9949), 8M(15.9949)
sp|Q8N556|AFAP1_HUMAN	Q8N556	AFAP1_HUMAN	AFAP1	730	Homo sapiens	Actin filament-associated protein 1	1:Experimental evidence at protein level	13.15	1	0.999	11	11	11	23	23	23	0	0	0	10C(57.0214)
sp|Q8N4X5|AF1L2_HUMAN	Q8N4X5	AF1L2_HUMAN	AFAP1L2	818	Homo sapiens	Actin filament-associated protein 1-like 2	1:Experimental evidence at protein level	18.22	1	0.999	10	10	10	18	18	18	0	0	0	10C(57.0214), 11C(57.0214), 1C(57.0214), 3C(57.0214)
sp|P55196|AFAD_HUMAN	P55196	AFAD_HUMAN	AFDN	1824	Homo sapiens	Afadin	1:Experimental evidence at protein level	29.39	1	0.999	44	44	44	185	185	185	0	0	0	10C(57.0214), 10M(15.9949), 11M(15.9949), 12M(15.9949), 13C(57.0214), 14C(57.0214), 25C(57.0214), 6M(15.9949), 9C(57.0214), 9M(15.9949)
sp|P51825|AFF1_HUMAN	P51825	AFF1_HUMAN	AFF1	1210	Homo sapiens	AF4/FMR2 family member 1	1:Experimental evidence at protein level	3.14	1	0.999	3	3	3	3	3	3	0	0	0	2C(57.0214)
sp|Q9UHB7|AFF4_HUMAN	Q9UHB7	AFF4_HUMAN	AFF4	1163	Homo sapiens	AF4/FMR2 family member 4	1:Experimental evidence at protein level	3.01	1	0.999	3	3	3	4	4	4	0	0	0
sp|Q8NB90|AFG2A_HUMAN	Q8NB90	AFG2A_HUMAN	AFG2A	893	Homo sapiens	ATPase family gene 2 protein homolog A	1:Experimental evidence at protein level	16.8	1	0.999	11	10	10	49	23	23	0	0	0	10M(15.9949), 19M(15.9949), 5M(15.9949), 6M(15.9949), 7M(15.9949)
sp|Q9BVQ7|AFG2B_HUMAN	Q9BVQ7	AFG2B_HUMAN	AFG2B	753	Homo sapiens	ATPase family gene 2 protein homolog B	1:Experimental evidence at protein level	16.33	1	0.999	8	8	8	21	21	21	0	0	0	14C(57.0214)
sp|Q9Y4W6|AFG32_HUMAN	Q9Y4W6	AFG32_HUMAN	AFG3L2	797	Homo sapiens	AFG3-like protein 2	1:Experimental evidence at protein level	33.75	1	0.999	27	27	27	142	142	142	0	0	0	14M(15.9949), 17C(57.0214), 18C(57.0214), 2M(15.9949), 4C(57.0214), 4M(15.9949), 5C(57.0214)
sp|P43652|AFAM_HUMAN	P43652	AFAM_HUMAN	AFM	599	Homo sapiens	Afamin	1:Experimental evidence at protein level	39.9	1	0.999	25	25	25	179	179	179	0	0	0	10C(57.0214), 11C(57.0214), 1C(57.0214), 2C(57.0214), 2M(15.9949), 3C(57.0214), 4M(15.9949), 5C(57.0214), 6C(57.0214), 7C(57.0214), 8C(57.0214), 9C(57.0214)
sp|Q63HM1|KFA_HUMAN	Q63HM1	KFA_HUMAN	AFMID	303	Homo sapiens	Kynurenine formamidase	1:Experimental evidence at protein level	13.53	1	0.999	3	3	3	4	4	4	0	0	0	11C(57.0214)
sp|Q6ULP2|AFTIN_HUMAN	Q6ULP2	AFTIN_HUMAN	AFTPH	936	Homo sapiens	Aftiphilin	1:Experimental evidence at protein level	22.22	1	0.999	12	12	12	27	27	27	0	0	0	3C(57.0214), 3M(15.9949), 5C(57.0214)
sp|P20933|ASPG_HUMAN	P20933	ASPG_HUMAN	AGA	346	Homo sapiens	N(4)-(beta-N-acetylglucosaminyl)-L-asparaginase	1:Experimental evidence at protein level	22.54	1	0.999	4	4	4	36	36	36	0	0	0	11M(15.9949), 16C(57.0214), 19C(57.0214), 30M(15.9949)
sp|Q9UPQ3|AGAP1_HUMAN	Q9UPQ3	AGAP1_HUMAN	AGAP1	857	Homo sapiens	Arf-GAP with GTPase, ANK repeat and PH domain-containing protein 1	1:Experimental evidence at protein level	8.05	1	0.999	4	4	4	14	14	14	0	0	0	2M(15.9949), 5C(57.0214)
sp|Q96P47|AGAP3_HUMAN	Q96P47	AGAP3_HUMAN	AGAP3	875	Homo sapiens	Arf-GAP with GTPase, ANK repeat and PH domain-containing protein 3	1:Experimental evidence at protein level	6.17	1	0.999	4	4	4	7	7	7	0	0	0	8C(57.0214)
sp|P52594|AGFG1_HUMAN	P52594	AGFG1_HUMAN	AGFG1	562	Homo sapiens	Arf-GAP domain and FG repeat-containing protein 1	1:Experimental evidence at protein level	24.73	1	0.999	11	10	11	44	42	44	0	0	0	2M(15.9949)
sp|O95081|AGFG2_HUMAN	O95081	AGFG2_HUMAN	AGFG2	481	Homo sapiens	Arf-GAP domain and FG repeat-containing protein 2	1:Experimental evidence at protein level	12.27	1	0.999	5	4	4	20	18	18	0	0	0
sp|Q53H12|AGK_HUMAN	Q53H12	AGK_HUMAN	AGK	422	Homo sapiens	Acylglycerol kinase, mitochondrial	1:Experimental evidence at protein level	28.91	1	0.999	11	11	11	44	44	44	0	0	0	10C(57.0214), 11C(57.0214), 11M(15.9949), 16C(57.0214), 3C(57.0214)
sp|P35573|GDE_HUMAN	P35573	GDE_HUMAN	AGL	1532	Homo sapiens	Glycogen debranching enzyme	1:Experimental evidence at protein level	26.89	1	0.999	31	31	31	115	115	115	0	0	0	10C(57.0214), 12C(57.0214), 18C(57.0214), 1C(57.0214), 23C(57.0214), 2M(15.9949), 3C(57.0214), 5C(57.0214), 5M(15.9949), 6C(57.0214), 6M(15.9949), 7M(15.9949), 8C(57.0214), 8M(15.9949)
sp|Q9BSE5|GDAH_HUMAN	Q9BSE5	GDAH_HUMAN	AGMAT	352	Homo sapiens	Guanidino acid hydrolase, mitochondrial	1:Experimental evidence at protein level	22.73	1	0.999	6	6	6	17	17	17	0	0	0	1C(57.0214), 6M(15.9949), 7C(57.0214), 9C(57.0214), 9M(15.9949)
sp|Q9UL18|AGO1_HUMAN	Q9UL18	AGO1_HUMAN	AGO1	857	Homo sapiens	Protein argonaute-1	1:Experimental evidence at protein level	30.34	1	0.999	22	9	17	84	20	52	0	0	0	10C(57.0214), 10M(15.9949), 12C(57.0214), 13C(57.0214), 14C(57.0214), 16C(57.0214), 3C(57.0214), 5M(15.9949), 7M(15.9949), 8M(15.9949), 9M(15.9949), N-term(42.0106)
sp|Q9UKV8|AGO2_HUMAN	Q9UKV8	AGO2_HUMAN	AGO2	859	Homo sapiens	Protein argonaute-2	1:Experimental evidence at protein level	25.73	1	0.999	18	12	18	89	56	89	0	0	0	10C(57.0214), 10M(15.9949), 11C(57.0214), 11M(15.9949), 13C(57.0214), 3C(57.0214), 4M(15.9949), 6C(57.0214), 6M(15.9949), 9C(57.0214), 9M(15.9949)
sp|Q9H9G7|AGO3_HUMAN	Q9H9G7	AGO3_HUMAN	AGO3	860	Homo sapiens	Protein argonaute-3	1:Experimental evidence at protein level	24.65	1	0.999	17	4	5	57	5	7	0	0	0	16M(15.9949), 5C(57.0214), N-term(42.0106)
sp|Q99943|PLCA_HUMAN	Q99943	PLCA_HUMAN	AGPAT1	283	Homo sapiens	1-acyl-sn-glycerol-3-phosphate acyltransferase alpha	1:Experimental evidence at protein level	16.25	1	0.999	5	5	5	28	28	28	0	0	0	6C(57.0214), 7C(57.0214)
sp|Q9NRZ7|PLCC_HUMAN	Q9NRZ7	PLCC_HUMAN	AGPAT3	376	Homo sapiens	1-acyl-sn-glycerol-3-phosphate acyltransferase gamma	1:Experimental evidence at protein level	13.83	1	0.999	7	7	7	17	17	17	0	0	0	3M(15.9949)
sp|Q9NUQ2|PLCE_HUMAN	Q9NUQ2	PLCE_HUMAN	AGPAT5	364	Homo sapiens	1-acyl-sn-glycerol-3-phosphate acyltransferase epsilon	1:Experimental evidence at protein level	15.38	1	0.999	4	4	4	45	45	45	0	0	0	11M(15.9949), 1M(15.9949), 8C(57.0214), 9M(15.9949)
sp|O00116|ADAS_HUMAN	O00116	ADAS_HUMAN	AGPS	658	Homo sapiens	Alkyldihydroxyacetonephosphate synthase, peroxisomal	1:Experimental evidence at protein level	30.85	1	0.999	15	15	15	89	89	89	0	0	0	10C(57.0214), 10M(15.9949), 15C(57.0214), 5C(57.0214)
sp|O95994|AGR2_HUMAN	O95994	AGR2_HUMAN	AGR2	175	Homo sapiens	Anterior gradient protein 2 homolog	1:Experimental evidence at protein level	45.71	1	0.999	8	7	8	379	320	379	0	0	0	16M(15.9949), 2M(15.9949)
sp|Q8TD06|AGR3_HUMAN	Q8TD06	AGR3_HUMAN	AGR3	166	Homo sapiens	Anterior gradient protein 3	1:Experimental evidence at protein level	35.54	1	0.999	7	6	6	133	74	74	0	0	0	11M(15.9949), 12M(15.9949), 9M(15.9949)
sp|O00468|AGRIN_HUMAN	O00468	AGRIN_HUMAN	AGRN	2068	Homo sapiens	Agrin	1:Experimental evidence at protein level	26.93	1	0.999	37	37	37	121	121	121	0	0	0	10C(57.0214), 11C(57.0214), 12C(57.0214), 13C(57.0214), 14C(57.0214), 15C(57.0214), 16C(57.0214), 17C(57.0214), 19C(57.0214), 1C(57.0214), 20M(15.9949), 21C(57.0214), 22C(57.0214), 23C(57.0214), 26C(57.0214), 2C(57.0214), 2M(15.9949), 3C(57.0214), 4C(57.0214), 5C(57.0214), 6C(57.0214), 7C(57.0214), 8C(57.0214), 9C(57.0214)
sp|P01019|ANGT_HUMAN	P01019	ANGT_HUMAN	AGT	476	Homo sapiens	Angiotensinogen	1:Experimental evidence at protein level	16.81	1	0.999	8	8	8	64	64	64	0	0	0	2M(15.9949)
sp|Q9UPW5|CBPC1_HUMAN	Q9UPW5	CBPC1_HUMAN	AGTPBP1	1226	Homo sapiens	Cytosolic carboxypeptidase 1	1:Experimental evidence at protein level	2.61	1	0.9988	3	3	3	6	6	6	0	0	0	11C(57.0214), 2C(57.0214)
sp|Q6RW13|ATRAP_HUMAN	Q6RW13	ATRAP_HUMAN	AGTRAP	159	Homo sapiens	Type-1 angiotensin II receptor-associated protein	1:Experimental evidence at protein level	24.53	1	0.999	2	2	2	17	17	17	0	0	0
sp|Q8WYP5|ELYS_HUMAN	Q8WYP5	ELYS_HUMAN	AHCTF1	2266	Homo sapiens	Protein ELYS	1:Experimental evidence at protein level	18.23	1	0.999	31	31	31	96	96	96	0	0	0	15C(57.0214), 1C(57.0214), 24M(15.9949), 2M(15.9949), 3C(57.0214), 4C(57.0214)
sp|P23526|SAHH_HUMAN	P23526	SAHH_HUMAN	AHCY	432	Homo sapiens	Adenosylhomocysteinase	1:Experimental evidence at protein level	42.59	1	0.999	24	23	24	271	267	271	0	0	0	10M(15.9949), 13M(15.9949), 14M(15.9949), 1M(15.9949), 2M(15.9949), 5M(15.9949), 6M(15.9949), 9C(57.0214), 9M(15.9949), N-term(42.0106)
sp|O43865|SAHH2_HUMAN	O43865	SAHH2_HUMAN	AHCYL1	530	Homo sapiens	S-adenosylhomocysteine hydrolase-like protein 1	1:Experimental evidence at protein level	36.04	1	0.999	21	8	8	113	32	32	0	0	0	11M(15.9949), 2M(15.9949), 3C(57.0214), 5M(15.9949), 6C(57.0214), 6M(15.9949), 8M(15.9949), 9M(15.9949), N-term(42.0106)
sp|Q96HN2|SAHH3_HUMAN	Q96HN2	SAHH3_HUMAN	AHCYL2	611	Homo sapiens	Adenosylhomocysteinase 3	1:Experimental evidence at protein level	31.26	1	0.999	21	8	20	124	43	120	0	0	0	10C(57.0214), 13M(15.9949), 2C(57.0214), 3C(57.0214), 4M(15.9949), 5C(57.0214), 5M(15.9949), 6C(57.0214), 6M(15.9949), 8C(57.0214), 8M(15.9949), 9C(57.0214), 9M(15.9949), N-term(42.0106)
sp|Q09666|AHNK_HUMAN	Q09666	AHNK_HUMAN	AHNAK	5890	Homo sapiens	Neuroblast differentiation-associated protein AHNAK	1:Experimental evidence at protein level	81.99	1	0.999	414	414	414	3674	3674	3674	0	0	0	10M(15.9949), 11M(15.9949), 14C(57.0214), 15C(57.0214), 15M(15.9949), 16M(15.9949), 18M(15.9949), 1M(15.9949), 20M(15.9949), 21C(57.0214), 21M(15.9949), 22M(15.9949), 26M(15.9949), 30C(57.0214), 32C(57.0214), 32M(15.9949), 3M(15.9949), 4C(57.0214), 4M(15.9949), 5C(57.0214), 5M(15.9949), 6M(15.9949), 7M(15.9949), 8M(15.9949)
sp|Q8IVF2|AHNK2_HUMAN	Q8IVF2	AHNK2_HUMAN	AHNAK2	5795	Homo sapiens	Protein AHNAK2	1:Experimental evidence at protein level	34.43	1	0.999	83	83	83	215	215	215	0	0	0	10M(15.9949), 12M(15.9949), 13C(57.0214), 14C(57.0214), 15M(15.9949), 16C(57.0214), 1M(15.9949), 29C(57.0214), 2C(57.0214), 3M(15.9949), 4C(57.0214)
sp|P35869|AHR_HUMAN	P35869	AHR_HUMAN	AHR	848	Homo sapiens	Aryl hydrocarbon receptor	1:Experimental evidence at protein level	5.42	1	0.999	4	4	4	8	8	8	0	0	0	8M(15.9949)
sp|O95433|AHSA1_HUMAN	O95433	AHSA1_HUMAN	AHSA1	338	Homo sapiens	Activator of 90 kDa heat shock protein ATPase homolog 1	1:Experimental evidence at protein level	50.59	1	0.999	12	12	12	56	56	56	0	0	0	12M(15.9949), 15C(57.0214), 3M(15.9949), 7M(15.9949)
sp|P02765|FETUA_HUMAN	P02765	FETUA_HUMAN	AHSG	367	Homo sapiens	Alpha-2-HS-glycoprotein	1:Experimental evidence at protein level	41.96	1	0.999	12	12	12	176	176	176	0	0	0	11C(57.0214), 12C(57.0214), 18C(57.0214), 1C(57.0214), 21C(57.0214), 4C(57.0214), 8C(57.0214)
sp|Q9NZD4|AHSP_HUMAN	Q9NZD4	AHSP_HUMAN	AHSP	102	Homo sapiens	Alpha-hemoglobin-stabilizing protein	1:Experimental evidence at protein level	24.51	1	0.999	2	2	2	11	11	11	0	0	0
sp|Q96BJ3|AIDA_HUMAN	Q96BJ3	AIDA_HUMAN	AIDA	306	Homo sapiens	Axin interactor, dorsalization-associated protein	1:Experimental evidence at protein level	21.24	1	0.999	4	4	4	18	18	18	0	0	0	5C(57.0214)
sp|P55008|AIF1_HUMAN	P55008	AIF1_HUMAN	AIF1	147	Homo sapiens	Allograft inflammatory factor 1	1:Experimental evidence at protein level	53.74	1	0.999	8	8	8	22	22	22	0	0	0
sp|Q9BQI0|AIF1L_HUMAN	Q9BQI0	AIF1L_HUMAN	AIF1L	150	Homo sapiens	Allograft inflammatory factor 1-like	1:Experimental evidence at protein level	42	1	0.999	6	6	6	20	20	20	0	0	0	10C(57.0214), N-term(42.0106)
sp|O95831|AIFM1_HUMAN	O95831	AIFM1_HUMAN	AIFM1	613	Homo sapiens	Apoptosis-inducing factor 1, mitochondrial	1:Experimental evidence at protein level	39.31	1	0.999	19	19	19	171	171	171	0	0	0	10M(15.9949), 11C(57.0214), 13M(15.9949), 16M(15.9949), 1C(57.0214), 2M(15.9949), 6M(15.9949)
sp|Q9BRQ8|FSP1_HUMAN	Q9BRQ8	FSP1_HUMAN	AIFM2	373	Homo sapiens	Ferroptosis suppressor protein 1	1:Experimental evidence at protein level	12.06	1	0.999	5	5	5	8	8	8	0	0	0
sp|Q12904|AIMP1_HUMAN	Q12904	AIMP1_HUMAN	AIMP1	312	Homo sapiens	Aminoacyl tRNA synthase complex-interacting multifunctional protein 1	1:Experimental evidence at protein level	55.77	1	0.999	14	14	14	91	91	91	0	0	0	15C(57.0214), 1M(15.9949), 4M(15.9949), 6C(57.0214), N-term(42.0106)
sp|Q13155|AIMP2_HUMAN	Q13155	AIMP2_HUMAN	AIMP2	320	Homo sapiens	Aminoacyl tRNA synthase complex-interacting multifunctional protein 2	1:Experimental evidence at protein level	23.75	1	0.999	5	5	5	27	27	27	0	0	0	2C(57.0214), 6M(15.9949), 7C(57.0214)
sp|O00170|AIP_HUMAN	O00170	AIP_HUMAN	AIP	330	Homo sapiens	AH receptor-interacting protein	1:Experimental evidence at protein level	45.45	1	0.999	11	11	11	66	66	66	0	0	0	13C(57.0214), 2C(57.0214), 3C(57.0214), 4M(15.9949), 7C(57.0214), 8M(15.9949)
sp|P00568|KAD1_HUMAN	P00568	KAD1_HUMAN	AK1	194	Homo sapiens	Adenylate kinase isoenzyme 1	1:Experimental evidence at protein level	51.03	1	0.999	10	9	10	73	62	73	0	0	0	12M(15.9949), 15C(57.0214), 16C(57.0214), 17M(15.9949)
sp|P54819|KAD2_HUMAN	P54819	KAD2_HUMAN	AK2	239	Homo sapiens	Adenylate kinase 2, mitochondrial	1:Experimental evidence at protein level	67.36	1	0.999	16	16	16	300	300	300	0	0	0	13M(15.9949), 15M(15.9949), 2M(15.9949), 3C(57.0214), 3M(15.9949), 4M(15.9949), 5M(15.9949), 6C(57.0214), 6M(15.9949), 7C(57.0214), 8C(57.0214), 8M(15.9949), 9M(15.9949)
sp|Q9UIJ7|KAD3_HUMAN	Q9UIJ7	KAD3_HUMAN	AK3	227	Homo sapiens	GTP:AMP phosphotransferase AK3, mitochondrial	1:Experimental evidence at protein level	51.98	1	0.999	12	12	12	126	126	126	0	0	0	12M(15.9949), 3M(15.9949), 4M(15.9949), 7M(15.9949)
sp|P27144|KAD4_HUMAN	P27144	KAD4_HUMAN	AK4	223	Homo sapiens	Adenylate kinase 4, mitochondrial	1:Experimental evidence at protein level	29.15	1	0.999	7	7	7	65	65	65	0	0	0	12M(15.9949), 15C(57.0214), 2M(15.9949), 3M(15.9949)
sp|Q92667|AKAP1_HUMAN	Q92667	AKAP1_HUMAN	AKAP1	903	Homo sapiens	A-kinase anchor protein 1, mitochondrial	1:Experimental evidence at protein level	29.9	1	0.999	17	17	17	72	72	72	0	0	0	15C(57.0214), 2C(57.0214), 5C(57.0214), 6C(57.0214)
sp|O43572|AKA10_HUMAN	O43572	AKA10_HUMAN	AKAP10	662	Homo sapiens	A-kinase anchor protein 10, mitochondrial	1:Experimental evidence at protein level	8.16	1	0.999	4	4	4	7	7	7	0	0	0
sp|Q9UKA4|AKA11_HUMAN	Q9UKA4	AKA11_HUMAN	AKAP11	1901	Homo sapiens	A-kinase anchor protein 11	1:Experimental evidence at protein level	3.89	1	0.999	6	6	6	8	8	8	0	0	0	4C(57.0214), 5C(57.0214)
sp|Q02952|AKA12_HUMAN	Q02952	AKA12_HUMAN	AKAP12	1782	Homo sapiens	A-kinase anchor protein 12	1:Experimental evidence at protein level	33.16	1	0.999	40	40	40	201	201	201	0	0	0	12C(57.0214), 13M(15.9949), 15M(15.9949), 17C(57.0214), 1M(15.9949), 20C(57.0214), 23C(57.0214), 29C(57.0214), 2M(15.9949), 5C(57.0214)
sp|Q12802|AKP13_HUMAN	Q12802	AKP13_HUMAN	AKAP13	2813	Homo sapiens	A-kinase anchor protein 13	1:Experimental evidence at protein level	19.98	1	0.999	37	37	37	81	81	81	0	0	0	12C(57.0214), 14C(57.0214), 14M(15.9949), 15C(57.0214), 16C(57.0214), 17C(57.0214), 19C(57.0214), 22C(57.0214), 29C(57.0214), 2C(57.0214), 3C(57.0214), 5C(57.0214), 6C(57.0214), 6M(15.9949), 7C(57.0214)
sp|Q02040|AK17A_HUMAN	Q02040	AK17A_HUMAN	AKAP17A	695	Homo sapiens	A-kinase anchor protein 17A	1:Experimental evidence at protein level	10.94	1	0.999	6	6	6	11	11	11	0	0	0	12C(57.0214), 19C(57.0214), 1C(57.0214), 5C(57.0214), 8C(57.0214), 8M(15.9949)
sp|O43823|AKAP8_HUMAN	O43823	AKAP8_HUMAN	AKAP8	692	Homo sapiens	A-kinase anchor protein 8	1:Experimental evidence at protein level	13.73	1	0.999	8	8	8	15	15	15	0	0	0	12C(57.0214), 5C(57.0214), 8C(57.0214), 9C(57.0214)
sp|Q9ULX6|AKP8L_HUMAN	Q9ULX6	AKP8L_HUMAN	AKAP8L	646	Homo sapiens	A-kinase anchor protein 8-like	1:Experimental evidence at protein level	8.67	1	0.999	5	5	5	17	17	17	0	0	0	5C(57.0214), 8C(57.0214), 9M(15.9949)
sp|Q99996|AKAP9_HUMAN	Q99996	AKAP9_HUMAN	AKAP9	3907	Homo sapiens	A-kinase anchor protein 9	1:Experimental evidence at protein level	20.45	1	0.999	63	63	63	120	120	120	0	0	0	18C(57.0214), 1M(15.9949), 2C(57.0214), 4C(57.0214), 5C(57.0214), 7C(57.0214), 9M(15.9949)
sp|P14550|AK1A1_HUMAN	P14550	AK1A1_HUMAN	AKR1A1	325	Homo sapiens	Aldo-keto reductase family 1 member A1	1:Experimental evidence at protein level	55.08	1	0.999	16	15	16	181	154	181	0	0	0	11M(15.9949), 1M(15.9949), 4C(57.0214), 5M(15.9949), 7C(57.0214), N-term(42.0106)
sp|P15121|ALDR_HUMAN	P15121	ALDR_HUMAN	AKR1B1	316	Homo sapiens	Aldo-keto reductase family 1 member B1	1:Experimental evidence at protein level	22.78	1	0.999	6	5	5	62	35	35	0	0	0	10C(57.0214), 2C(57.0214), 7C(57.0214)
sp|O60218|AK1BA_HUMAN	O60218	AK1BA_HUMAN	AKR1B10	316	Homo sapiens	Aldo-keto reductase family 1 member B10	1:Experimental evidence at protein level	46.2	1	0.999	10	7	10	75	40	75	0	0	0	10C(57.0214), 1M(15.9949), 2C(57.0214), 4C(57.0214), 6M(15.9949), N-term(42.0106)
sp|P52895|AK1C2_HUMAN	P52895	AK1C2_HUMAN	AKR1C2	323	Homo sapiens	Aldo-keto reductase family 1 member C2	1:Experimental evidence at protein level	29.41	1	0.999	9	2	5	66	15	25	0	0	0	10C(57.0214), 15M(15.9949), 4M(15.9949), 5C(57.0214)
sp|P42330|AK1C3_HUMAN	P42330	AK1C3_HUMAN	AKR1C3	323	Homo sapiens	Aldo-keto reductase family 1 member C3	1:Experimental evidence at protein level	34.98	1	0.999	10	4	10	109	47	109	0	0	0	10C(57.0214), 16C(57.0214), 4M(15.9949), 5C(57.0214), 7M(15.9949)
sp|O43488|ARK72_HUMAN	O43488	ARK72_HUMAN	AKR7A2	359	Homo sapiens	Aflatoxin B1 aldehyde reductase member 2	1:Experimental evidence at protein level	30.08	1	0.999	10	7	10	110	44	110	0	0	0	10M(15.9949), 13M(15.9949), 1M(15.9949), 2M(15.9949), 8M(15.9949), 9C(57.0214)
sp|O95154|ARK73_HUMAN	O95154	ARK73_HUMAN	AKR7A3	331	Homo sapiens	Aflatoxin B1 aldehyde reductase member 3	1:Experimental evidence at protein level	33.53	1	0.999	9	5	8	74	34	53	0	0	0	10M(15.9949), 12M(15.9949), 13M(15.9949), 1M(15.9949), 2M(15.9949), 8M(15.9949), 9M(15.9949)
sp|P31749|AKT1_HUMAN	P31749	AKT1_HUMAN	AKT1	480	Homo sapiens	RAC-alpha serine/threonine-protein kinase	1:Experimental evidence at protein level	23.12	1	0.999	7	6	6	24	17	17	0	0	0	12C(57.0214), 12M(15.9949), 13M(15.9949), 15M(15.9949), N-term(42.0106)
sp|Q96B36|AKTS1_HUMAN	Q96B36	AKTS1_HUMAN	AKT1S1	256	Homo sapiens	Proline-rich AKT1 substrate 1	1:Experimental evidence at protein level	25	1	0.999	5	5	5	18	18	18	0	0	0	1C(57.0214), N-term(42.0106)
sp|P31751|AKT2_HUMAN	P31751	AKT2_HUMAN	AKT2	481	Homo sapiens	RAC-beta serine/threonine-protein kinase	1:Experimental evidence at protein level	27.23	1	0.999	8	7	8	26	19	26	0	0	0	12M(15.9949), 21C(57.0214), 24M(15.9949), 3C(57.0214), 4M(15.9949), 7C(57.0214)
sp|P13716|HEM2_HUMAN	P13716	HEM2_HUMAN	ALAD	330	Homo sapiens	Delta-aminolevulinic acid dehydratase	1:Experimental evidence at protein level	35.76	1	0.999	12	12	12	105	105	105	0	0	0	1C(57.0214), 4C(57.0214), 4M(15.9949), N-term(42.0106)
sp|P02768|ALBU_HUMAN	P02768	ALBU_HUMAN	ALB	609	Homo sapiens	Albumin	1:Experimental evidence at protein level	91.95	1	0.999	81	81	81	16313	16313	16313	0	0	0	10C(57.0214), 10M(15.9949), 11C(57.0214), 12C(57.0214), 12M(15.9949), 13C(57.0214), 14C(57.0214), 14M(15.9949), 15C(57.0214), 16C(57.0214), 17C(57.0214), 18C(57.0214), 1C(57.0214), 1M(15.9949), 20C(57.0214), 24C(57.0214), 2C(57.0214), 30C(57.0214), 3C(57.0214), 3M(15.9949), 4C(57.0214), 5C(57.0214), 6C(57.0214), 6M(15.9949), 7C(57.0214), 7M(15.9949), 8C(57.0214), 9C(57.0214), 9M(15.9949)
sp|Q13740|CD166_HUMAN	Q13740	CD166_HUMAN	ALCAM	583	Homo sapiens	CD166 antigen	1:Experimental evidence at protein level	41.51	1	0.999	18	18	18	94	94	94	0	0	0	10C(57.0214), 18C(57.0214), 1C(57.0214), 2M(15.9949), 3C(57.0214), 4C(57.0214), 4M(15.9949), 8M(15.9949), 9C(57.0214)
sp|Q8IZ83|A16A1_HUMAN	Q8IZ83	A16A1_HUMAN	ALDH16A1	802	Homo sapiens	Aldehyde dehydrogenase family 16 member A1	1:Experimental evidence at protein level	25.44	1	0.999	19	19	19	88	88	88	0	0	0	12M(15.9949), 1C(57.0214), 4C(57.0214), 5C(57.0214), 8M(15.9949), 9C(57.0214)
sp|P54886|P5CS_HUMAN	P54886	P5CS_HUMAN	ALDH18A1	795	Homo sapiens	Delta-1-pyrroline-5-carboxylate synthase	1:Experimental evidence at protein level	33.58	1	0.999	25	25	25	204	204	204	0	0	0	10C(57.0214), 10M(15.9949), 12C(57.0214), 16C(57.0214), 1C(57.0214), 1M(15.9949), 21M(15.9949), 2M(15.9949), 3M(15.9949), 4C(57.0214), 4M(15.9949), 6M(15.9949), 7C(57.0214)
sp|P00352|AL1A1_HUMAN	P00352	AL1A1_HUMAN	ALDH1A1	501	Homo sapiens	Aldehyde dehydrogenase 1A1	1:Experimental evidence at protein level	61.28	1	0.999	30	28	28	343	321	321	0	0	0	13C(57.0214), 14C(57.0214), 14M(15.9949), 16M(15.9949), 27M(15.9949), 2C(57.0214), 3C(57.0214), 7C(57.0214), N-term(42.0106)
sp|O94788|AL1A2_HUMAN	O94788	AL1A2_HUMAN	ALDH1A2	518	Homo sapiens	Retinal dehydrogenase 2	1:Experimental evidence at protein level	27.61	1	0.999	10	7	7	30	17	17	0	0	0	7M(15.9949)
sp|P47895|AL1A3_HUMAN	P47895	AL1A3_HUMAN	ALDH1A3	512	Homo sapiens	Retinaldehyde dehydrogenase 3	1:Experimental evidence at protein level	31.45	1	0.999	12	10	11	34	28	32	0	0	0	10C(57.0214), 4C(57.0214)
sp|P30837|AL1B1_HUMAN	P30837	AL1B1_HUMAN	ALDH1B1	517	Homo sapiens	Aldehyde dehydrogenase X, mitochondrial	1:Experimental evidence at protein level	46.23	1	0.999	22	20	21	183	174	181	0	0	0	10C(57.0214), 13M(15.9949), 16M(15.9949), 4M(15.9949)
sp|O75891|AL1L1_HUMAN	O75891	AL1L1_HUMAN	ALDH1L1	902	Homo sapiens	Cytosolic 10-formyltetrahydrofolate dehydrogenase	1:Experimental evidence at protein level	36.25	1	0.999	28	23	28	117	98	117	0	0	0	12M(15.9949), 13C(57.0214), 14C(57.0214), 1M(15.9949), 2C(57.0214), 2M(15.9949), 5C(57.0214), 8M(15.9949), 9C(57.0214)
sp|Q3SY69|AL1L2_HUMAN	Q3SY69	AL1L2_HUMAN	ALDH1L2	923	Homo sapiens	Mitochondrial 10-formyltetrahydrofolate dehydrogenase	1:Experimental evidence at protein level	29.9	1	0.999	26	21	21	94	75	75	0	0	0	2C(57.0214), 2M(15.9949), 5C(57.0214), 8M(15.9949), 9C(57.0214)
sp|P05091|ALDH2_HUMAN	P05091	ALDH2_HUMAN	ALDH2	517	Homo sapiens	Aldehyde dehydrogenase, mitochondrial	1:Experimental evidence at protein level	53.77	1	0.999	34	32	34	476	454	476	0	0	0	13M(15.9949), 14C(57.0214), 15C(57.0214), 16M(15.9949), 1M(15.9949), 3C(57.0214), 8M(15.9949)
sp|P30838|AL3A1_HUMAN	P30838	AL3A1_HUMAN	ALDH3A1	453	Homo sapiens	Aldehyde dehydrogenase, dimeric NADP-preferring	1:Experimental evidence at protein level	13.02	1	0.999	5	4	4	18	13	13	0	0	0
sp|P51648|AL3A2_HUMAN	P51648	AL3A2_HUMAN	ALDH3A2	485	Homo sapiens	Aldehyde dehydrogenase family 3 member A2	1:Experimental evidence at protein level	29.9	1	0.999	13	12	12	89	84	84	0	0	0	13C(57.0214), 15C(57.0214), 2M(15.9949), 3C(57.0214), 4M(15.9949), 9C(57.0214)
sp|P43353|AL3B1_HUMAN	P43353	AL3B1_HUMAN	ALDH3B1	468	Homo sapiens	Aldehyde dehydrogenase family 3 member B1	1:Experimental evidence at protein level	17.31	1	0.999	6	4	6	17	9	17	0	0	0	16C(57.0214), 8C(57.0214)
sp|P30038|AL4A1_HUMAN	P30038	AL4A1_HUMAN	ALDH4A1	563	Homo sapiens	Delta-1-pyrroline-5-carboxylate dehydrogenase, mitochondrial	1:Experimental evidence at protein level	35.35	1	0.999	15	15	15	95	95	95	0	0	0	2C(57.0214), 4M(15.9949)
sp|P51649|SSDH_HUMAN	P51649	SSDH_HUMAN	ALDH5A1	535	Homo sapiens	Succinate-semialdehyde dehydrogenase, mitochondrial	1:Experimental evidence at protein level	35.14	1	0.999	15	15	15	62	62	62	0	0	0	10C(57.0214), 21M(15.9949), 22C(57.0214), 25C(57.0214), 6C(57.0214), 7C(57.0214), 8C(57.0214), 9M(15.9949)
sp|Q02252|MMSA_HUMAN	Q02252	MMSA_HUMAN	ALDH6A1	535	Homo sapiens	Methylmalonate-semialdehyde/malonate-semialdehyde dehydrogenase [acylating], mitochondrial	1:Experimental evidence at protein level	42.62	1	0.999	28	28	28	168	168	168	0	0	0	10C(57.0214), 16C(57.0214), 1C(57.0214), 20M(15.9949), 23M(15.9949), 2C(57.0214), 2M(15.9949), 3M(15.9949), 4C(57.0214), 9M(15.9949)
sp|P49419|AL7A1_HUMAN	P49419	AL7A1_HUMAN	ALDH7A1	539	Homo sapiens	Alpha-aminoadipic semialdehyde dehydrogenase	1:Experimental evidence at protein level	51.21	1	0.999	23	23	23	202	202	202	0	0	0	12C(57.0214), 16C(57.0214), 1M(15.9949), 25M(15.9949), 3C(57.0214), 4C(57.0214), 5M(15.9949), 8C(57.0214)
sp|P49189|AL9A1_HUMAN	P49189	AL9A1_HUMAN	ALDH9A1	494	Homo sapiens	4-trimethylaminobutyraldehyde dehydrogenase	1:Experimental evidence at protein level	46.56	1	0.999	22	22	22	210	210	210	0	0	0	11M(15.9949), 12M(15.9949), 14C(57.0214), 15C(57.0214), 1M(15.9949), 3C(57.0214), 4M(15.9949), 6M(15.9949), 7C(57.0214), 9C(57.0214), N-term(42.0106)
sp|P04075|ALDOA_HUMAN	P04075	ALDOA_HUMAN	ALDOA	364	Homo sapiens	Fructose-bisphosphate aldolase A	1:Experimental evidence at protein level	81.59	1	0.999	33	29	33	1039	922	1039	0	0	0	12M(15.9949), 1C(57.0214), 4C(57.0214), 5C(57.0214), 8C(57.0214), 8M(15.9949), 9C(57.0214)
sp|P05062|ALDOB_HUMAN	P05062	ALDOB_HUMAN	ALDOB	364	Homo sapiens	Fructose-bisphosphate aldolase B	1:Experimental evidence at protein level	51.37	1	0.999	15	15	15	81	81	81	0	0	0	12M(15.9949), 29C(57.0214), 2M(15.9949), 5C(57.0214), 8M(15.9949), 9M(15.9949), N-term(42.0106)
sp|P09972|ALDOC_HUMAN	P09972	ALDOC_HUMAN	ALDOC	364	Homo sapiens	Fructose-bisphosphate aldolase C	1:Experimental evidence at protein level	78.3	1	0.999	28	24	24	334	217	217	0	0	0	12M(15.9949), 18M(15.9949), 8M(15.9949)
sp|Q9BT22|ALG1_HUMAN	Q9BT22	ALG1_HUMAN	ALG1	464	Homo sapiens	Chitobiosyldiphosphodolichol beta-mannosyltransferase	1:Experimental evidence at protein level	9.48	1	0.999	4	4	4	22	22	22	0	0	0	12C(57.0214), 4M(15.9949), 7C(57.0214), 8C(57.0214)
sp|Q2TAA5|ALG11_HUMAN	Q2TAA5	ALG11_HUMAN	ALG11	492	Homo sapiens	GDP-Man:Man(3)GlcNAc(2)-PP-Dol alpha-1,2-mannosyltransferase	1:Experimental evidence at protein level	10.37	1	0.999	4	4	4	12	12	12	0	0	0	1M(15.9949)
sp|Q9NP73|ALG13_HUMAN	Q9NP73	ALG13_HUMAN	ALG13	1137	Homo sapiens	Putative bifunctional UDP-N-acetylglucosamine transferase and deubiquitinase ALG13	1:Experimental evidence at protein level	3.17	1	0.999	3	3	3	9	9	9	0	0	0	2M(15.9949)
sp|Q9H553|ALG2_HUMAN	Q9H553	ALG2_HUMAN	ALG2	416	Homo sapiens	Alpha-1,3/1,6-mannosyltransferase ALG2	1:Experimental evidence at protein level	15.38	1	0.999	6	6	6	23	23	23	0	0	0	1M(15.9949)
sp|Q9Y673|ALG5_HUMAN	Q9Y673	ALG5_HUMAN	ALG5	324	Homo sapiens	Dolichyl-phosphate beta-glucosyltransferase	1:Experimental evidence at protein level	27.47	1	0.999	8	8	8	29	29	29	0	0	0	3M(15.9949)
sp|Q9H6U8|ALG9_HUMAN	Q9H6U8	ALG9_HUMAN	ALG9	611	Homo sapiens	Alpha-1,2-mannosyltransferase ALG9	1:Experimental evidence at protein level	7.86	1	0.999	3	3	3	6	6	6	0	0	0	6M(15.9949)
sp|Q96Q83|ALKB3_HUMAN	Q96Q83	ALKB3_HUMAN	ALKBH3	286	Homo sapiens	Alpha-ketoglutarate-dependent dioxygenase alkB homolog 3	1:Experimental evidence at protein level	12.59	1	0.999	3	3	3	4	4	4	0	0	0	2C(57.0214)
sp|Q9NXW9|ALKB4_HUMAN	Q9NXW9	ALKB4_HUMAN	ALKBH4	302	Homo sapiens	Alpha-ketoglutarate-dependent dioxygenase alkB homolog 4	1:Experimental evidence at protein level	29.8	1	0.999	6	6	6	10	10	10	0	0	0	14C(57.0214), 16C(57.0214), 7C(57.0214), 9C(57.0214), N-term(42.0106)
sp|Q6P6C2|ALKB5_HUMAN	Q6P6C2	ALKB5_HUMAN	ALKBH5	394	Homo sapiens	RNA demethylase ALKBH5	1:Experimental evidence at protein level	12.44	1	0.999	5	5	5	11	11	11	0	0	0	7C(57.0214), N-term(42.0106)
sp|P16050|LOX15_HUMAN	P16050	LOX15_HUMAN	ALOX15	662	Homo sapiens	Polyunsaturated fatty acid lipoxygenase ALOX15	1:Experimental evidence at protein level	10.88	1	0.999	6	6	6	25	25	25	0	0	0	1C(57.0214), 4M(15.9949)
sp|O15296|LX15B_HUMAN	O15296	LX15B_HUMAN	ALOX15B	676	Homo sapiens	Polyunsaturated fatty acid lipoxygenase ALOX15B	1:Experimental evidence at protein level	6.07	1	0.999	3	3	3	10	10	10	0	0	0	8C(57.0214)
sp|P09917|LOX5_HUMAN	P09917	LOX5_HUMAN	ALOX5	674	Homo sapiens	Polyunsaturated fatty acid 5-lipoxygenase	1:Experimental evidence at protein level	14.99	1	0.999	7	7	7	30	30	30	0	0	0	11C(57.0214), 17C(57.0214), 1C(57.0214), 8C(57.0214)
sp|P05186|PPBT_HUMAN	P05186	PPBT_HUMAN	ALPL	524	Homo sapiens	Alkaline phosphatase, tissue-nonspecific isozyme	1:Experimental evidence at protein level	8.21	1	0.999	3	3	3	8	8	8	0	0	0	20C(57.0214)
sp|Q86V81|THOC4_HUMAN	Q86V81	THOC4_HUMAN	ALYREF	257	Homo sapiens	THO complex subunit 4	1:Experimental evidence at protein level	31.91	1	0.999	6	6	6	47	47	47	0	0	0	12M(15.9949), N-term(42.0106)
sp|Q9UHK6|AMACR_HUMAN	Q9UHK6	AMACR_HUMAN	AMACR	382	Homo sapiens	Alpha-methylacyl-CoA racemase	1:Experimental evidence at protein level	20.16	1	0.999	5	5	5	25	25	25	0	0	0	11C(57.0214)
sp|P02760|AMBP_HUMAN	P02760	AMBP_HUMAN	AMBP	352	Homo sapiens	Protein AMBP	1:Experimental evidence at protein level	40.06	1	0.999	11	11	11	70	70	70	0	0	0	14C(57.0214), 15M(15.9949), 16M(15.9949), 17M(15.9949), 19M(15.9949), 1C(57.0214), 22C(57.0214), 3C(57.0214), 5C(57.0214), 9C(57.0214)
sp|Q9Y303|NAGA_HUMAN	Q9Y303	NAGA_HUMAN	AMDHD2	409	Homo sapiens	N-acetylglucosamine-6-phosphate deacetylase	1:Experimental evidence at protein level	11.74	1	0.999	3	3	3	12	12	12	0	0	0	12C(57.0214), 9M(15.9949)
sp|Q9UKV5|AMFR_HUMAN	Q9UKV5	AMFR_HUMAN	AMFR	643	Homo sapiens	E3 ubiquitin-protein ligase AMFR	1:Experimental evidence at protein level	19.44	1	0.999	6	6	6	11	11	11	0	0	0	12C(57.0214), 9C(57.0214)
sp|Q01433|AMPD2_HUMAN	Q01433	AMPD2_HUMAN	AMPD2	825	Homo sapiens	AMP deaminase 2	1:Experimental evidence at protein level	20	1	0.999	14	14	14	63	63	63	0	0	0	10C(57.0214), 1C(57.0214), 4C(57.0214), 6M(15.9949), 7C(57.0214), 8C(57.0214), N-term(42.0106)
sp|Q01432|AMPD3_HUMAN	Q01432	AMPD3_HUMAN	AMPD3	767	Homo sapiens	AMP deaminase 3	1:Experimental evidence at protein level	7.69	1	0.999	4	3	4	17	14	17	0	0	0	20C(57.0214)
sp|P48728|GCST_HUMAN	P48728	GCST_HUMAN	AMT	403	Homo sapiens	Aminomethyltransferase, mitochondrial	1:Experimental evidence at protein level	8.93	1	0.999	4	4	4	9	9	9	0	0	0	8C(57.0214), 8M(15.9949)
sp|P04746|AMYP_HUMAN	P04746	AMYP_HUMAN	AMY2A	511	Homo sapiens	Pancreatic alpha-amylase	1:Experimental evidence at protein level	27.79	1	0.999	12	2	12	64	6	64	0	0	0	10C(57.0214), 16C(57.0214), 17C(57.0214), 18C(57.0214), 1C(57.0214), 8C(57.0214)
sp|Q9H1A4|APC1_HUMAN	Q9H1A4	APC1_HUMAN	ANAPC1	1944	Homo sapiens	Anaphase-promoting complex subunit 1	1:Experimental evidence at protein level	6.89	1	0.999	9	9	9	20	20	20	0	0	0	8C(57.0214)
sp|Q9UM13|APC10_HUMAN	Q9UM13	APC10_HUMAN	ANAPC10	185	Homo sapiens	Anaphase-promoting complex subunit 10	1:Experimental evidence at protein level	21.62	1	0.999	3	3	3	11	11	11	0	0	0	N-term(42.0106)
sp|Q9UJX5|APC4_HUMAN	Q9UJX5	APC4_HUMAN	ANAPC4	808	Homo sapiens	Anaphase-promoting complex subunit 4	1:Experimental evidence at protein level	10.15	1	0.999	7	7	7	10	10	10	0	0	0	1M(15.9949), 2M(15.9949), 3C(57.0214), 4C(57.0214), 5C(57.0214), 7C(57.0214), 8C(57.0214)
sp|Q9UJX3|APC7_HUMAN	Q9UJX3	APC7_HUMAN	ANAPC7	565	Homo sapiens	Anaphase-promoting complex subunit 7	1:Experimental evidence at protein level	27.79	1	0.999	12	12	12	30	30	30	0	0	0	12C(57.0214), 16C(57.0214), 2M(15.9949), 6C(57.0214), 9C(57.0214)
sp|P03950|ANGI_HUMAN	P03950	ANGI_HUMAN	ANG	147	Homo sapiens	Angiogenin	1:Experimental evidence at protein level	26.53	1	0.999	3	3	3	46	46	46	0	0	0	5C(57.0214), 6C(57.0214), 8C(57.0214), 9M(15.9949)
sp|Q9UKU9|ANGL2_HUMAN	Q9UKU9	ANGL2_HUMAN	ANGPTL2	493	Homo sapiens	Angiopoietin-related protein 2	1:Experimental evidence at protein level	25.76	1	0.999	9	9	9	21	21	21	0	0	0	6C(57.0214), 8C(57.0214)
sp|P16157|ANK1_HUMAN	P16157	ANK1_HUMAN	ANK1	1881	Homo sapiens	Ankyrin-1	1:Experimental evidence at protein level	33.71	1	0.999	53	49	53	267	250	267	0	0	0	10C(57.0214), 12C(57.0214), 17M(15.9949), 2C(57.0214), 3C(57.0214), 4M(15.9949), 7M(15.9949), 8C(57.0214), 8M(15.9949)
sp|Q01484|ANK2_HUMAN	Q01484	ANK2_HUMAN	ANK2	3957	Homo sapiens	Ankyrin-2	1:Experimental evidence at protein level	10.92	1	0.999	32	22	22	87	52	52	0	0	0	10C(57.0214), 14C(57.0214), 5M(15.9949), 6M(15.9949)
sp|Q12955|ANK3_HUMAN	Q12955	ANK3_HUMAN	ANK3	4377	Homo sapiens	Ankyrin-3	1:Experimental evidence at protein level	8.86	1	0.999	34	24	30	97	62	80	0	0	0	14M(15.9949), 16C(57.0214), 1M(15.9949), 4C(57.0214), 8C(57.0214), 9C(57.0214)
sp|Q9P2R3|ANFY1_HUMAN	Q9P2R3	ANFY1_HUMAN	ANKFY1	1169	Homo sapiens	Rabankyrin-5	1:Experimental evidence at protein level	19.16	1	0.999	15	15	15	59	59	59	0	0	0	10C(57.0214), 11C(57.0214), 14C(57.0214), 1C(57.0214), 3M(15.9949), 6C(57.0214), 8C(57.0214)
sp|Q8IWZ3|ANKH1_HUMAN	Q8IWZ3	ANKH1_HUMAN	ANKHD1	2542	Homo sapiens	Ankyrin repeat and KH domain-containing protein 1	1:Experimental evidence at protein level	16.29	1	0.999	30	17	30	87	49	87	0	0	0	10C(57.0214), 11C(57.0214), 5C(57.0214), 6C(57.0214), 7M(15.9949), 8C(57.0214), N-term(42.0106)
sp|Q9P2G1|AKIB1_HUMAN	Q9P2G1	AKIB1_HUMAN	ANKIB1	1089	Homo sapiens	Ankyrin repeat and IBR domain-containing protein 1	1:Experimental evidence at protein level	2.48	1	0.999	2	2	2	3	3	3	0	0	0
sp|Q86XL3|ANKL2_HUMAN	Q86XL3	ANKL2_HUMAN	ANKLE2	938	Homo sapiens	Ankyrin repeat and LEM domain-containing protein 2	1:Experimental evidence at protein level	19.83	1	0.999	13	13	13	23	23	23	0	0	0	16C(57.0214), 1C(57.0214), 20M(15.9949), 3C(57.0214), 5C(57.0214), 7C(57.0214)
sp|Q8IV38|ANKY2_HUMAN	Q8IV38	ANKY2_HUMAN	ANKMY2	441	Homo sapiens	Ankyrin repeat and MYND domain-containing protein 2	1:Experimental evidence at protein level	7.94	1	0.999	3	3	3	8	8	8	0	0	0	1M(15.9949), 5C(57.0214), 9C(57.0214)
sp|Q8IZ07|AN13A_HUMAN	Q8IZ07	AN13A_HUMAN	ANKRD13A	590	Homo sapiens	Ankyrin repeat domain-containing protein 13A	1:Experimental evidence at protein level	17.29	1	0.999	9	9	9	22	22	22	0	0	0	14C(57.0214), 4C(57.0214), 6M(15.9949), N-term(42.0106)
sp|O75179|ANR17_HUMAN	O75179	ANR17_HUMAN	ANKRD17	2603	Homo sapiens	Ankyrin repeat domain-containing protein 17	1:Experimental evidence at protein level	10.76	1	0.999	23	10	10	62	24	24	0	0	0	6C(57.0214)
sp|Q5VYY1|ANR22_HUMAN	Q5VYY1	ANR22_HUMAN	ANKRD22	191	Homo sapiens	Ankyrin repeat domain-containing protein 22	2:Experimental evidence at transcript level	12.04	1	0.999	3	3	3	9	9	9	0	0	0
sp|Q96NW4|ANR27_HUMAN	Q96NW4	ANR27_HUMAN	ANKRD27	1050	Homo sapiens	Ankyrin repeat domain-containing protein 27	1:Experimental evidence at protein level	5.81	1	0.999	5	5	5	16	16	16	0	0	0
sp|O15084|ANR28_HUMAN	O15084	ANR28_HUMAN	ANKRD28	1053	Homo sapiens	Serine/threonine-protein phosphatase 6 regulatory ankyrin repeat subunit A	1:Experimental evidence at protein level	17	1	0.999	11	9	9	27	22	22	0	0	0	1C(57.0214), 2C(57.0214), 5C(57.0214), 9C(57.0214)
sp|Q8N8A2|ANR44_HUMAN	Q8N8A2	ANR44_HUMAN	ANKRD44	993	Homo sapiens	Serine/threonine-protein phosphatase 6 regulatory ankyrin repeat subunit B	1:Experimental evidence at protein level	23.77	1	0.999	16	14	16	47	42	47	0	0	0	13C(57.0214), 14C(57.0214), 1C(57.0214), 2C(57.0214), 3C(57.0214)
sp|Q86W74|ANR46_HUMAN	Q86W74	ANR46_HUMAN	ANKRD46	228	Homo sapiens	Ankyrin repeat domain-containing protein 46	1:Experimental evidence at protein level	19.74	1	0.9989	4	4	4	5	5	5	0	0	0	4C(57.0214)
sp|Q9ULJ7|ANR50_HUMAN	Q9ULJ7	ANR50_HUMAN	ANKRD50	1429	Homo sapiens	Ankyrin repeat domain-containing protein 50	1:Experimental evidence at protein level	3.43	1	0.999	4	4	4	5	5	5	0	0	0	3C(57.0214), 9C(57.0214)
sp|Q92625|ANS1A_HUMAN	Q92625	ANS1A_HUMAN	ANKS1A	1134	Homo sapiens	Ankyrin repeat and SAM domain-containing protein 1A	1:Experimental evidence at protein level	12.61	1	0.999	10	10	10	24	24	24	0	0	0	12M(15.9949), 13C(57.0214), 4C(57.0214), 7C(57.0214)
sp|Q8N8V4|ANS4B_HUMAN	Q8N8V4	ANS4B_HUMAN	ANKS4B	417	Homo sapiens	Ankyrin repeat and SAM domain-containing protein 4B	1:Experimental evidence at protein level	16.55	1	0.999	5	5	5	24	24	24	0	0	0	8M(15.9949)
sp|Q9H8Y5|ANKZ1_HUMAN	Q9H8Y5	ANKZ1_HUMAN	ANKZF1	726	Homo sapiens	tRNA endonuclease ANKZF1	1:Experimental evidence at protein level	12.4	1	0.999	7	7	7	12	12	12	0	0	0
sp|Q9NQW6|ANLN_HUMAN	Q9NQW6	ANLN_HUMAN	ANLN	1124	Homo sapiens	Anillin	1:Experimental evidence at protein level	13.26	1	0.999	12	12	12	19	19	19	0	0	0	12C(57.0214), 2C(57.0214), 3C(57.0214), 6C(57.0214)
sp|Q5XXA6|ANO1_HUMAN	Q5XXA6	ANO1_HUMAN	ANO1	986	Homo sapiens	Anoctamin-1	1:Experimental evidence at protein level	6.29	1	0.999	5	5	5	11	11	11	0	0	0	2C(57.0214), 5C(57.0214)
sp|Q9NW15|ANO10_HUMAN	Q9NW15	ANO10_HUMAN	ANO10	660	Homo sapiens	Anoctamin-10	1:Experimental evidence at protein level	8.03	1	0.999	5	5	5	17	17	17	0	0	0	1M(15.9949)
sp|Q4KMQ2|ANO6_HUMAN	Q4KMQ2	ANO6_HUMAN	ANO6	910	Homo sapiens	Anoctamin-6	1:Experimental evidence at protein level	13.96	1	0.999	9	9	9	53	53	53	0	0	0	1M(15.9949), 3C(57.0214), 3M(15.9949), 4C(57.0214), 4M(15.9949), 7C(57.0214), 9C(57.0214)
sp|A1A5B4|ANO9_HUMAN	A1A5B4	ANO9_HUMAN	ANO9	782	Homo sapiens	Anoctamin-9	1:Experimental evidence at protein level	8.18	1	0.999	4	4	4	6	6	6	0	0	0	11M(15.9949), 1C(57.0214), 5C(57.0214), 7C(57.0214)
sp|P39687|AN32A_HUMAN	P39687	AN32A_HUMAN	ANP32A	249	Homo sapiens	Acidic leucine-rich nuclear phosphoprotein 32 family member A	1:Experimental evidence at protein level	35.34	1	0.999	14	8	14	153	81	153	0	0	0	1C(57.0214), 7C(57.0214)
sp|Q92688|AN32B_HUMAN	Q92688	AN32B_HUMAN	ANP32B	251	Homo sapiens	Acidic leucine-rich nuclear phosphoprotein 32 family member B	1:Experimental evidence at protein level	23.51	1	0.999	9	4	4	97	31	31	0	0	0	13C(57.0214), 7C(57.0214), 7M(15.9949)
sp|Q9BTT0|AN32E_HUMAN	Q9BTT0	AN32E_HUMAN	ANP32E	268	Homo sapiens	Acidic leucine-rich nuclear phosphoprotein 32 family member E	1:Experimental evidence at protein level	18.28	1	0.999	6	6	6	33	33	33	0	0	0	1C(57.0214)
sp|P15144|AMPN_HUMAN	P15144	AMPN_HUMAN	ANPEP	967	Homo sapiens	Aminopeptidase N	1:Experimental evidence at protein level	23.16	1	0.999	23	23	23	119	119	119	0	0	0	11M(15.9949), 3C(57.0214), 5C(57.0214), 7M(15.9949), 8M(15.9949)
sp|P58335|ANTR2_HUMAN	P58335	ANTR2_HUMAN	ANTXR2	489	Homo sapiens	Anthrax toxin receptor 2	1:Experimental evidence at protein level	5.32	1	0.999	2	2	2	4	4	4	0	0	0
sp|P04083|ANXA1_HUMAN	P04083	ANXA1_HUMAN	ANXA1	346	Homo sapiens	Annexin A1	1:Experimental evidence at protein level	73.41	1	0.999	27	27	27	384	384	384	0	0	0	14M(15.9949), 1C(57.0214), 1M(15.9949), 2M(15.9949), 3M(15.9949), 5M(15.9949), 6C(57.0214), 7C(57.0214)
sp|P50995|ANX11_HUMAN	P50995	ANX11_HUMAN	ANXA11	505	Homo sapiens	Annexin A11	1:Experimental evidence at protein level	45.74	1	0.999	25	25	25	181	181	181	0	0	0	10M(15.9949), 12C(57.0214), 13C(57.0214), 15C(57.0214), 18M(15.9949), 2M(15.9949), 8C(57.0214)
sp|P27216|ANX13_HUMAN	P27216	ANX13_HUMAN	ANXA13	316	Homo sapiens	Annexin A13	1:Experimental evidence at protein level	43.35	1	0.999	13	13	13	57	57	57	0	0	0	14C(57.0214), 2M(15.9949)
sp|P07355|ANXA2_HUMAN	P07355	ANXA2_HUMAN	ANXA2	339	Homo sapiens	Annexin A2	1:Experimental evidence at protein level	73.45	1	0.999	36	10	36	855	255	855	0	0	0	10M(15.9949), 11M(15.9949), 14C(57.0214), 14M(15.9949), 18C(57.0214), 2M(15.9949), 3M(15.9949), 5M(15.9949), 6C(57.0214), 7M(15.9949), 8C(57.0214), N-term(42.0106)
sp|P12429|ANXA3_HUMAN	P12429	ANXA3_HUMAN	ANXA3	323	Homo sapiens	Annexin A3	1:Experimental evidence at protein level	54.49	1	0.999	22	22	22	165	165	165	0	0	0	13C(57.0214), 1M(15.9949), 2M(15.9949)
sp|P09525|ANXA4_HUMAN	P09525	ANXA4_HUMAN	ANXA4	319	Homo sapiens	Annexin A4	1:Experimental evidence at protein level	67.71	1	0.999	26	26	26	321	321	321	0	0	0	11C(57.0214), 12C(57.0214), 13M(15.9949), 2M(15.9949), 5M(15.9949), 6C(57.0214), 6M(15.9949), 7C(57.0214), 8C(57.0214), 8M(15.9949)
sp|P08758|ANXA5_HUMAN	P08758	ANXA5_HUMAN	ANXA5	320	Homo sapiens	Annexin A5	1:Experimental evidence at protein level	60.94	1	0.999	22	22	22	392	392	392	0	0	0	14M(15.9949), 2M(15.9949), 6C(57.0214), 7C(57.0214), 9M(15.9949)
sp|P08133|ANXA6_HUMAN	P08133	ANXA6_HUMAN	ANXA6	673	Homo sapiens	Annexin A6	1:Experimental evidence at protein level	68.2	1	0.999	45	45	45	473	473	473	0	0	0	12C(57.0214), 1M(15.9949), 22M(15.9949), 2M(15.9949), 3M(15.9949), 5M(15.9949), 6C(57.0214), 6M(15.9949), 7M(15.9949)
sp|P20073|ANXA7_HUMAN	P20073	ANXA7_HUMAN	ANXA7	488	Homo sapiens	Annexin A7	1:Experimental evidence at protein level	35.66	1	0.999	16	16	16	109	109	109	0	0	0	10M(15.9949), 1C(57.0214), 1M(15.9949), 2M(15.9949), 3M(15.9949), 5C(57.0214), 5M(15.9949), 6M(15.9949), 7C(57.0214)
sp|O76027|ANXA9_HUMAN	O76027	ANXA9_HUMAN	ANXA9	345	Homo sapiens	Annexin A9	1:Experimental evidence at protein level	14.2	1	0.999	4	4	4	9	9	9	0	0	0
sp|P19801|AOC1_HUMAN	P19801	AOC1_HUMAN	AOC1	751	Homo sapiens	Amiloride-sensitive amine oxidase [copper-containing]	1:Experimental evidence at protein level	14.51	1	0.999	10	10	10	45	45	45	0	0	0	1C(57.0214), 3C(57.0214), 7M(15.9949), 8M(15.9949), 9M(15.9949)
sp|Q16853|AOC3_HUMAN	Q16853	AOC3_HUMAN	AOC3	763	Homo sapiens	Membrane primary amine oxidase	1:Experimental evidence at protein level	27.92	1	0.999	20	18	20	362	338	362	0	0	0	12C(57.0214), 13C(57.0214), 15C(57.0214), 17C(57.0214), 22C(57.0214), 4C(57.0214), 4M(15.9949), 5M(15.9949), 7C(57.0214), 7M(15.9949), 8C(57.0214), 8M(15.9949)
sp|Q06278|AOXA_HUMAN	Q06278	AOXA_HUMAN	AOX1	1338	Homo sapiens	Aldehyde oxidase	1:Experimental evidence at protein level	5.01	1	0.999	5	5	5	7	7	7	0	0	0
sp|Q10567|AP1B1_HUMAN	Q10567	AP1B1_HUMAN	AP1B1	949	Homo sapiens	AP-1 complex subunit beta-1	1:Experimental evidence at protein level	24.97	1	0.999	23	10	10	153	50	50	0	0	0	15C(57.0214), 17C(57.0214), 8C(57.0214), N-term(42.0106)
sp|O43747|AP1G1_HUMAN	O43747	AP1G1_HUMAN	AP1G1	822	Homo sapiens	AP-1 complex subunit gamma-1	1:Experimental evidence at protein level	15.09	1	0.999	12	12	12	70	70	70	0	0	0	13C(57.0214), 2M(15.9949), 3C(57.0214), 4C(57.0214), 6C(57.0214), 6M(15.9949), 7C(57.0214), 8M(15.9949)
sp|O75843|AP1G2_HUMAN	O75843	AP1G2_HUMAN	AP1G2	785	Homo sapiens	AP-1 complex subunit gamma-like 2	1:Experimental evidence at protein level	16.05	1	0.999	13	13	13	44	44	44	0	0	0	3C(57.0214), 6M(15.9949)
sp|Q9BXS5|AP1M1_HUMAN	Q9BXS5	AP1M1_HUMAN	AP1M1	423	Homo sapiens	AP-1 complex subunit mu-1	1:Experimental evidence at protein level	40.43	1	0.999	13	9	13	67	43	67	0	0	0	10M(15.9949), 12C(57.0214), 6M(15.9949), N-term(42.0106)
sp|Q9Y6Q5|AP1M2_HUMAN	Q9Y6Q5	AP1M2_HUMAN	AP1M2	423	Homo sapiens	AP-1 complex subunit mu-2	1:Experimental evidence at protein level	27.9	1	0.999	10	6	6	45	21	21	0	0	0	8M(15.9949)
sp|O95782|AP2A1_HUMAN	O95782	AP2A1_HUMAN	AP2A1	977	Homo sapiens	AP-2 complex subunit alpha-1	1:Experimental evidence at protein level	35.82	1	0.999	34	24	34	206	151	206	0	0	0	11C(57.0214), 15M(15.9949), 18C(57.0214), 2C(57.0214), 2M(15.9949), 3C(57.0214), 4C(57.0214), 5M(15.9949), 6C(57.0214), 7M(15.9949), 8C(57.0214), 8M(15.9949), 9C(57.0214), 9M(15.9949)
sp|O94973|AP2A2_HUMAN	O94973	AP2A2_HUMAN	AP2A2	939	Homo sapiens	AP-2 complex subunit alpha-2	1:Experimental evidence at protein level	34.82	1	0.999	29	19	19	170	115	115	0	0	0	11C(57.0214), 2C(57.0214), 2M(15.9949), 4C(57.0214), 5M(15.9949), 6C(57.0214), 7M(15.9949), 8M(15.9949), 9C(57.0214), 9M(15.9949)
sp|P63010|AP2B1_HUMAN	P63010	AP2B1_HUMAN	AP2B1	937	Homo sapiens	AP-2 complex subunit beta	1:Experimental evidence at protein level	20.49	1	0.999	23	10	23	178	75	178	0	0	0	15C(57.0214), 1C(57.0214), 1M(15.9949), 2C(57.0214), 4C(57.0214), 6C(57.0214), 7M(15.9949), 8M(15.9949), 9C(57.0214), N-term(42.0106)
sp|Q96CW1|AP2M1_HUMAN	Q96CW1	AP2M1_HUMAN	AP2M1	435	Homo sapiens	AP-2 complex subunit mu	1:Experimental evidence at protein level	40.69	1	0.999	17	17	17	136	136	136	0	0	0	11C(57.0214), 13C(57.0214), 14C(57.0214), 14M(15.9949), 15M(15.9949), 16C(57.0214), 1M(15.9949), 3M(15.9949), 6M(15.9949), 8C(57.0214), 9C(57.0214)
sp|O00203|AP3B1_HUMAN	O00203	AP3B1_HUMAN	AP3B1	1094	Homo sapiens	AP-3 complex subunit beta-1	1:Experimental evidence at protein level	23.86	1	0.999	22	18	22	87	73	87	0	0	0	11C(57.0214), 8M(15.9949)
sp|O14617|AP3D1_HUMAN	O14617	AP3D1_HUMAN	AP3D1	1153	Homo sapiens	AP-3 complex subunit delta-1	1:Experimental evidence at protein level	19.08	1	0.999	17	17	17	63	63	63	0	0	0	14M(15.9949), 17C(57.0214), 19C(57.0214), 1C(57.0214), 1M(15.9949), 21C(57.0214), 3C(57.0214), 4C(57.0214), 5C(57.0214), 6C(57.0214)
sp|Q9Y2T2|AP3M1_HUMAN	Q9Y2T2	AP3M1_HUMAN	AP3M1	418	Homo sapiens	AP-3 complex subunit mu-1	1:Experimental evidence at protein level	37.56	1	0.999	11	9	11	57	51	57	0	0	0	10C(57.0214), 11M(15.9949), 12M(15.9949), 4M(15.9949), 5M(15.9949), 8C(57.0214)
sp|P53677|AP3M2_HUMAN	P53677	AP3M2_HUMAN	AP3M2	418	Homo sapiens	AP-3 complex subunit mu-2	1:Experimental evidence at protein level	18.9	1	0.999	7	5	5	18	12	12	0	0	0	10C(57.0214), 11M(15.9949), 3C(57.0214)
sp|Q92572|AP3S1_HUMAN	Q92572	AP3S1_HUMAN	AP3S1	193	Homo sapiens	AP-3 complex subunit sigma-1	1:Experimental evidence at protein level	23.32	1	0.999	4	4	4	24	24	24	0	0	0	2M(15.9949)
sp|O43299|AP5Z1_HUMAN	O43299	AP5Z1_HUMAN	AP5Z1	807	Homo sapiens	AP-5 complex subunit zeta-1	1:Experimental evidence at protein level	7.56	1	0.999	4	4	4	11	11	11	0	0	0	N-term(42.0106)
sp|O14727|APAF_HUMAN	O14727	APAF_HUMAN	APAF1	1248	Homo sapiens	Apoptotic protease-activating factor 1	1:Experimental evidence at protein level	12.42	1	0.999	12	12	12	23	23	23	0	0	0	11C(57.0214), 12C(57.0214), 4C(57.0214), 6C(57.0214), 9M(15.9949)
sp|Q7Z5R6|AB1IP_HUMAN	Q7Z5R6	AB1IP_HUMAN	APBB1IP	666	Homo sapiens	Amyloid beta A4 precursor protein-binding family B member 1-interacting protein	1:Experimental evidence at protein level	22.07	1	0.999	12	11	12	44	41	44	0	0	0	8C(57.0214)
sp|Q92870|APBB2_HUMAN	Q92870	APBB2_HUMAN	APBB2	758	Homo sapiens	Amyloid beta precursor protein binding family B member 2	1:Experimental evidence at protein level	9.5	1	0.999	6	5	6	8	7	8	0	0	0	10C(57.0214), 4C(57.0214), 8C(57.0214)
sp|P25054|APC_HUMAN	P25054	APC_HUMAN	APC	2843	Homo sapiens	Adenomatous polyposis coli protein	1:Experimental evidence at protein level	2.88	1	0.999	7	7	7	9	9	9	0	0	0	10C(57.0214), 4C(57.0214), N-term(42.0106)
sp|P02743|SAMP_HUMAN	P02743	SAMP_HUMAN	APCS	223	Homo sapiens	Serum amyloid P-component	1:Experimental evidence at protein level	19.28	1	0.999	4	4	4	18	18	18	0	0	0
sp|P13798|ACPH_HUMAN	P13798	ACPH_HUMAN	APEH	732	Homo sapiens	Acylamino-acid-releasing enzyme	1:Experimental evidence at protein level	27.73	1	0.999	15	15	15	122	122	122	0	0	0	13C(57.0214), 1C(57.0214), 6M(15.9949), 8C(57.0214), 9M(15.9949)
sp|P27695|APEX1_HUMAN	P27695	APEX1_HUMAN	APEX1	318	Homo sapiens	DNA-(apurinic or apyrimidinic site) endonuclease	1:Experimental evidence at protein level	35.22	1	0.999	11	11	11	101	101	101	0	0	0	14C(57.0214), 15C(57.0214), 2C(57.0214), 7C(57.0214), 8C(57.0214)
sp|Q9BZZ5|API5_HUMAN	Q9BZZ5	API5_HUMAN	API5	524	Homo sapiens	Apoptosis inhibitor 5	1:Experimental evidence at protein level	33.02	1	0.999	15	15	15	70	70	70	0	0	0	14M(15.9949), 24C(57.0214)
sp|Q96GX9|MTNB_HUMAN	Q96GX9	MTNB_HUMAN	APIP	242	Homo sapiens	Methylthioribulose-1-phosphate dehydratase	1:Experimental evidence at protein level	16.94	1	0.999	4	4	4	16	16	16	0	0	0
sp|Q9HDC9|APMAP_HUMAN	Q9HDC9	APMAP_HUMAN	APMAP	416	Homo sapiens	Adipocyte plasma membrane-associated protein	1:Experimental evidence at protein level	37.98	1	0.999	15	15	15	101	101	101	0	0	0	19M(15.9949), 21M(15.9949), 6C(57.0214), 8C(57.0214)
sp|P02647|APOA1_HUMAN	P02647	APOA1_HUMAN	APOA1	267	Homo sapiens	Apolipoprotein A-I	1:Experimental evidence at protein level	78.28	1	0.999	30	30	30	659	659	659	0	0	0	5M(15.9949), 8M(15.9949)
sp|P02652|APOA2_HUMAN	P02652	APOA2_HUMAN	APOA2	100	Homo sapiens	Apolipoprotein A-II	1:Experimental evidence at protein level	27	1	0.999	6	6	6	123	123	123	0	0	0
sp|P06727|APOA4_HUMAN	P06727	APOA4_HUMAN	APOA4	396	Homo sapiens	Apolipoprotein A-IV	1:Experimental evidence at protein level	79.29	1	0.999	39	39	39	366	366	366	0	0	0	12M(15.9949), 6M(15.9949)
sp|P04114|APOB_HUMAN	P04114	APOB_HUMAN	APOB	4563	Homo sapiens	Apolipoprotein B-100	1:Experimental evidence at protein level	27.57	1	0.999	116	116	116	604	604	604	0	0	0	10M(15.9949), 11M(15.9949), 12C(57.0214), 13C(57.0214), 16C(57.0214), 17C(57.0214), 1C(57.0214), 1M(15.9949), 2M(15.9949), 3C(57.0214), 4C(57.0214), 4M(15.9949), 5M(15.9949), 6M(15.9949), 7C(57.0214), 7M(15.9949), 8C(57.0214), 8M(15.9949), 9M(15.9949)
sp|Q0VD83|APOBR_HUMAN	Q0VD83	APOBR_HUMAN	APOBR	1097	Homo sapiens	Apolipoprotein B receptor	1:Experimental evidence at protein level	23.61	1	0.999	13	13	13	76	76	76	0	0	0	1C(57.0214), 21C(57.0214), 4M(15.9949), 7M(15.9949), 8M(15.9949)
sp|P02655|APOC2_HUMAN	P02655	APOC2_HUMAN	APOC2	101	Homo sapiens	Apolipoprotein C-II	1:Experimental evidence at protein level	35.64	1	0.999	5	5	5	25	25	25	0	0	0
sp|P02656|APOC3_HUMAN	P02656	APOC3_HUMAN	APOC3	99	Homo sapiens	Apolipoprotein C-III	1:Experimental evidence at protein level	30.3	1	0.999	3	3	3	39	39	39	0	0	0
sp|P05090|APOD_HUMAN	P05090	APOD_HUMAN	APOD	189	Homo sapiens	Apolipoprotein D	1:Experimental evidence at protein level	56.08	1	0.999	15	15	15	193	193	193	0	0	0	10C(57.0214), 1C(57.0214), 1M(15.9949), 2M(15.9949), 9C(57.0214)
sp|P02649|APOE_HUMAN	P02649	APOE_HUMAN	APOE	317	Homo sapiens	Apolipoprotein E	1:Experimental evidence at protein level	56.15	1	0.999	17	17	17	258	258	258	0	0	0	12M(15.9949), 3M(15.9949), 5M(15.9949), 6M(15.9949), 7M(15.9949), 9C(57.0214)
sp|P02749|APOH_HUMAN	P02749	APOH_HUMAN	APOH	345	Homo sapiens	Beta-2-glycoprotein 1	1:Experimental evidence at protein level	43.48	1	0.999	15	15	15	250	250	250	0	0	0	10C(57.0214), 13C(57.0214), 19C(57.0214), 1C(57.0214), 21C(57.0214), 2C(57.0214), 3C(57.0214), 3M(15.9949), 5C(57.0214), 7C(57.0214), 9C(57.0214)
sp|O14791|APOL1_HUMAN	O14791	APOL1_HUMAN	APOL1	398	Homo sapiens	Apolipoprotein L1	1:Experimental evidence at protein level	14.57	1	0.999	5	5	5	23	23	23	0	0	0	24M(15.9949), 9M(15.9949)
sp|Q9BQE5|APOL2_HUMAN	Q9BQE5	APOL2_HUMAN	APOL2	337	Homo sapiens	Apolipoprotein L2	1:Experimental evidence at protein level	21.96	1	0.999	6	6	6	84	84	84	0	0	0	4M(15.9949), 9M(15.9949)
sp|O95445|APOM_HUMAN	O95445	APOM_HUMAN	APOM	188	Homo sapiens	Apolipoprotein M	1:Experimental evidence at protein level	16.49	1	0.999	4	4	4	24	24	24	0	0	0	11C(57.0214), 1C(57.0214), 1M(15.9949), 5C(57.0214), 6C(57.0214), 8C(57.0214)
sp|Q9BUR5|MIC26_HUMAN	Q9BUR5	MIC26_HUMAN	APOO	198	Homo sapiens	MICOS complex subunit MIC26	1:Experimental evidence at protein level	15.15	1	0.999	3	3	3	28	28	28	0	0	0
sp|Q6UXV4|MIC27_HUMAN	Q6UXV4	MIC27_HUMAN	APOOL	268	Homo sapiens	MICOS complex subunit MIC27	1:Experimental evidence at protein level	41.79	1	0.999	10	10	10	44	44	44	0	0	0	11M(15.9949), 13M(15.9949)
sp|P05067|A4_HUMAN	P05067	A4_HUMAN	APP	770	Homo sapiens	Amyloid-beta precursor protein	1:Experimental evidence at protein level	10.52	1	0.999	7	7	7	18	18	18	0	0	0	17C(57.0214), 1C(57.0214), 7M(15.9949), 8M(15.9949), 9C(57.0214)
sp|Q9UKG1|DP13A_HUMAN	Q9UKG1	DP13A_HUMAN	APPL1	709	Homo sapiens	DCC-interacting protein 13-alpha	1:Experimental evidence at protein level	39.35	1	0.999	21	21	21	95	95	95	0	0	0	10C(57.0214), 11M(15.9949), 12C(57.0214), 12M(15.9949), 14C(57.0214), 1M(15.9949), 21C(57.0214)
sp|Q8NEU8|DP13B_HUMAN	Q8NEU8	DP13B_HUMAN	APPL2	664	Homo sapiens	DCC-interacting protein 13-beta	1:Experimental evidence at protein level	31.48	1	0.999	16	16	16	56	56	56	0	0	0	2C(57.0214), 6C(57.0214), 6M(15.9949), 8C(57.0214), 8M(15.9949), 9C(57.0214)
sp|P07741|APT_HUMAN	P07741	APT_HUMAN	APRT	180	Homo sapiens	Adenine phosphoribosyltransferase	1:Experimental evidence at protein level	55.56	1	0.999	8	8	8	64	64	64	0	0	0	14M(15.9949), 18C(57.0214), N-term(42.0106)
sp|Q7Z2E3|APTX_HUMAN	Q7Z2E3	APTX_HUMAN	APTX	356	Homo sapiens	Aprataxin	1:Experimental evidence at protein level	26.97	1	0.999	7	7	7	13	13	13	0	0	0	1M(15.9949), 21C(57.0214), 3M(15.9949)
sp|O60306|AQR_HUMAN	O60306	AQR_HUMAN	AQR	1485	Homo sapiens	RNA helicase aquarius	1:Experimental evidence at protein level	10.51	1	0.999	14	14	14	47	47	47	0	0	0	2C(57.0214)
sp|P10398|ARAF_HUMAN	P10398	ARAF_HUMAN	ARAF	606	Homo sapiens	Serine/threonine-protein kinase A-Raf	1:Experimental evidence at protein level	21.62	1	0.999	11	7	11	34	24	34	0	0	0	6C(57.0214), 7C(57.0214), 9C(57.0214)
sp|Q96P48|ARAP1_HUMAN	Q96P48	ARAP1_HUMAN	ARAP1	1450	Homo sapiens	Arf-GAP with Rho-GAP domain, ANK repeat and PH domain-containing protein 1	1:Experimental evidence at protein level	15.93	1	0.999	16	16	16	52	52	52	0	0	0	16C(57.0214), 1C(57.0214), 5M(15.9949), 8C(57.0214), N-term(42.0106)
sp|Q8WWN8|ARAP3_HUMAN	Q8WWN8	ARAP3_HUMAN	ARAP3	1544	Homo sapiens	Arf-GAP with Rho-GAP domain, ANK repeat and PH domain-containing protein 3	1:Experimental evidence at protein level	2.53	1	0.999	3	3	3	4	4	4	0	0	0	7C(57.0214)
sp|Q8WUF8|ARB2A_HUMAN	Q8WUF8	ARB2A_HUMAN	ARB2A	416	Homo sapiens	Cotranscriptional regulator ARB2A	1:Experimental evidence at protein level	14.9	1	0.999	4	4	4	10	10	10	0	0	0
sp|P48444|COPD_HUMAN	P48444	COPD_HUMAN	ARCN1	511	Homo sapiens	Coatomer subunit delta	1:Experimental evidence at protein level	43.44	1	0.999	24	24	24	257	257	257	0	0	0	11M(15.9949), 2M(15.9949), 3C(57.0214), 3M(15.9949), 4C(57.0214), 5M(15.9949), 6C(57.0214), 7M(15.9949), 8C(57.0214), 9C(57.0214)
sp|P61204|ARF3_HUMAN	P61204	ARF3_HUMAN	ARF3	181	Homo sapiens	ADP-ribosylation factor 3	1:Experimental evidence at protein level	46.96	1	0.999	7	0	7	41	0	41	0	0	0	3M(15.9949), 7M(15.9949)		sp|P84077|ARF1_HUMAN
sp|P62330|ARF6_HUMAN	P62330	ARF6_HUMAN	ARF6	175	Homo sapiens	ADP-ribosylation factor 6	1:Experimental evidence at protein level	38.86	1	0.999	5	5	5	28	28	28	0	0	0
sp|Q8N6T3|ARFG1_HUMAN	Q8N6T3	ARFG1_HUMAN	ARFGAP1	406	Homo sapiens	ADP-ribosylation factor GTPase-activating protein 1	1:Experimental evidence at protein level	30.05	1	0.999	10	10	10	42	42	42	0	0	0	10C(57.0214)
sp|Q8N6H7|ARFG2_HUMAN	Q8N6H7	ARFG2_HUMAN	ARFGAP2	521	Homo sapiens	ADP-ribosylation factor GTPase-activating protein 2	1:Experimental evidence at protein level	31.29	1	0.999	15	15	15	67	67	67	0	0	0	N-term(42.0106)
sp|Q9NP61|ARFG3_HUMAN	Q9NP61	ARFG3_HUMAN	ARFGAP3	516	Homo sapiens	ADP-ribosylation factor GTPase-activating protein 3	1:Experimental evidence at protein level	22.87	1	0.999	10	10	10	46	46	46	0	0	0	10M(15.9949), 14C(57.0214), 19M(15.9949), 5C(57.0214), N-term(42.0106)
sp|Q9Y6D6|BIG1_HUMAN	Q9Y6D6	BIG1_HUMAN	ARFGEF1	1849	Homo sapiens	Brefeldin A-inhibited guanine nucleotide-exchange protein 1	1:Experimental evidence at protein level	17.74	1	0.999	25	18	25	93	66	93	0	0	0	1C(57.0214), 2C(57.0214), 3C(57.0214), 3M(15.9949), 4C(57.0214), 5C(57.0214), 7C(57.0214), 8C(57.0214)
sp|Q9Y6D5|BIG2_HUMAN	Q9Y6D5	BIG2_HUMAN	ARFGEF2	1785	Homo sapiens	Brefeldin A-inhibited guanine nucleotide-exchange protein 2	1:Experimental evidence at protein level	16.53	1	0.999	23	16	16	88	61	61	0	0	0	14M(15.9949), 1M(15.9949), 2C(57.0214), 3M(15.9949), 4C(57.0214), 7M(15.9949), 8C(57.0214)
sp|Q5TH69|BIG3_HUMAN	Q5TH69	BIG3_HUMAN	ARFGEF3	2177	Homo sapiens	Brefeldin A-inhibited guanine nucleotide-exchange protein 3	1:Experimental evidence at protein level	9.05	1	0.999	14	14	14	32	32	32	0	0	0	13C(57.0214), 2C(57.0214), 9M(15.9949)
sp|P53367|ARFP1_HUMAN	P53367	ARFP1_HUMAN	ARFIP1	373	Homo sapiens	Arfaptin-1	1:Experimental evidence at protein level	57.37	1	0.999	17	17	17	90	90	90	0	0	0	15M(15.9949), 21M(15.9949), N-term(42.0106)
sp|P53365|ARFP2_HUMAN	P53365	ARFP2_HUMAN	ARFIP2	341	Homo sapiens	Arfaptin-2	1:Experimental evidence at protein level	29.33	1	0.999	8	8	8	20	20	20	0	0	0	2M(15.9949), 4M(15.9949)
sp|P05089|ARGI1_HUMAN	P05089	ARGI1_HUMAN	ARG1	322	Homo sapiens	Arginase-1	1:Experimental evidence at protein level	14.91	1	0.999	4	4	4	15	15	15	0	0	0	10M(15.9949)
sp|Q9NWB6|ARGL1_HUMAN	Q9NWB6	ARGL1_HUMAN	ARGLU1	273	Homo sapiens	Arginine and glutamate-rich protein 1	1:Experimental evidence at protein level	20.51	1	0.999	5	5	5	8	8	8	0	0	0
sp|Q07960|RHG01_HUMAN	Q07960	RHG01_HUMAN	ARHGAP1	439	Homo sapiens	Rho GTPase-activating protein 1	1:Experimental evidence at protein level	42.82	1	0.999	17	17	17	137	137	137	0	0	0	14M(15.9949), 3M(15.9949), 8C(57.0214)
sp|A1A4S6|RHG10_HUMAN	A1A4S6	RHG10_HUMAN	ARHGAP10	786	Homo sapiens	Rho GTPase-activating protein 10	1:Experimental evidence at protein level	2.93	1	0.999	3	3	3	5	5	5	0	0	0
sp|Q8IWW6|RHG12_HUMAN	Q8IWW6	RHG12_HUMAN	ARHGAP12	846	Homo sapiens	Rho GTPase-activating protein 12	1:Experimental evidence at protein level	12.17	1	0.999	8	8	8	15	15	15	0	0	0	10M(15.9949)
sp|Q53QZ3|RHG15_HUMAN	Q53QZ3	RHG15_HUMAN	ARHGAP15	475	Homo sapiens	Rho GTPase-activating protein 15	1:Experimental evidence at protein level	9.26	1	0.999	4	4	4	5	5	5	0	0	0	2C(57.0214)
sp|Q68EM7|RHG17_HUMAN	Q68EM7	RHG17_HUMAN	ARHGAP17	881	Homo sapiens	Rho GTPase-activating protein 17	1:Experimental evidence at protein level	29.06	1	0.999	18	16	18	64	58	64	0	0	0	1M(15.9949), 4C(57.0214), 5C(57.0214), 6M(15.9949)
sp|Q8N392|RHG18_HUMAN	Q8N392	RHG18_HUMAN	ARHGAP18	663	Homo sapiens	Rho GTPase-activating protein 18	1:Experimental evidence at protein level	30.92	1	0.999	20	20	20	50	50	50	0	0	0	2M(15.9949), 5C(57.0214), 6C(57.0214), 9M(15.9949)
sp|Q5T5U3|RHG21_HUMAN	Q5T5U3	RHG21_HUMAN	ARHGAP21	1958	Homo sapiens	Rho GTPase-activating protein 21	1:Experimental evidence at protein level	4.39	1	0.999	7	7	7	11	11	11	0	0	0	6C(57.0214), 8C(57.0214)
sp|P42331|RHG25_HUMAN	P42331	RHG25_HUMAN	ARHGAP25	645	Homo sapiens	Rho GTPase-activating protein 25	1:Experimental evidence at protein level	21.4	1	0.999	13	13	13	56	56	56	0	0	0	10C(57.0214), 1C(57.0214), 1M(15.9949)
sp|Q9UNA1|RHG26_HUMAN	Q9UNA1	RHG26_HUMAN	ARHGAP26	814	Homo sapiens	Rho GTPase-activating protein 26	1:Experimental evidence at protein level	7.86	1	0.999	5	5	5	18	18	18	0	0	0	10C(57.0214), 11C(57.0214), 1M(15.9949), 2C(57.0214)
sp|Q6ZUM4|RHG27_HUMAN	Q6ZUM4	RHG27_HUMAN	ARHGAP27	889	Homo sapiens	Rho GTPase-activating protein 27	1:Experimental evidence at protein level	11.59	1	0.999	7	7	7	11	11	11	0	0	0	5C(57.0214)
sp|Q7Z6I6|RHG30_HUMAN	Q7Z6I6	RHG30_HUMAN	ARHGAP30	1101	Homo sapiens	Rho GTPase-activating protein 30	1:Experimental evidence at protein level	6.36	1	0.999	6	6	6	11	11	11	0	0	0	10C(57.0214), 11C(57.0214), 14C(57.0214), 15C(57.0214), 4C(57.0214), 9C(57.0214)
sp|Q2M1Z3|RHG31_HUMAN	Q2M1Z3	RHG31_HUMAN	ARHGAP31	1444	Homo sapiens	Rho GTPase-activating protein 31	1:Experimental evidence at protein level	9.83	1	0.999	10	10	10	16	16	16	0	0	0	10C(57.0214), 11C(57.0214), 14C(57.0214), 8C(57.0214), 9C(57.0214)
sp|A7KAX9|RHG32_HUMAN	A7KAX9	RHG32_HUMAN	ARHGAP32	2087	Homo sapiens	Rho GTPase-activating protein 32	1:Experimental evidence at protein level	4.98	1	0.999	8	8	8	12	12	12	0	0	0	24C(57.0214)
sp|Q9NRY4|RHG35_HUMAN	Q9NRY4	RHG35_HUMAN	ARHGAP35	1499	Homo sapiens	Rho GTPase-activating protein 35	1:Experimental evidence at protein level	15.68	1	0.999	20	20	20	40	40	40	0	0	0	1M(15.9949), 3C(57.0214), 6C(57.0214), 8M(15.9949)
sp|P98171|RHG04_HUMAN	P98171	RHG04_HUMAN	ARHGAP4	946	Homo sapiens	Rho GTPase-activating protein 4	1:Experimental evidence at protein level	19.13	1	0.999	12	12	12	46	46	46	0	0	0	16C(57.0214)
sp|Q17R89|RHG44_HUMAN	Q17R89	RHG44_HUMAN	ARHGAP44	818	Homo sapiens	Rho GTPase-activating protein 44	1:Experimental evidence at protein level	8.92	1	0.999	6	4	4	14	8	8	0	0	0	5C(57.0214), 6C(57.0214), 8C(57.0214)
sp|Q92619|HMHA1_HUMAN	Q92619	HMHA1_HUMAN	ARHGAP45	1136	Homo sapiens	Rho GTPase-activating protein 45	1:Experimental evidence at protein level	19.37	1	0.999	19	19	19	58	58	58	0	0	0	13C(57.0214), 1C(57.0214), 4C(57.0214), 7M(15.9949), 9C(57.0214)
sp|Q13017|RHG05_HUMAN	Q13017	RHG05_HUMAN	ARHGAP5	1502	Homo sapiens	Rho GTPase-activating protein 5	1:Experimental evidence at protein level	6.59	1	0.999	8	8	8	20	20	20	0	0	0	3C(57.0214)
sp|O43182|RHG06_HUMAN	O43182	RHG06_HUMAN	ARHGAP6	974	Homo sapiens	Rho GTPase-activating protein 6	1:Experimental evidence at protein level	5.44	1	0.999	4	4	4	7	7	7	0	0	0	5C(57.0214), 6C(57.0214)
sp|P85298|RHG08_HUMAN	P85298	RHG08_HUMAN	ARHGAP8	464	Homo sapiens	Rho GTPase-activating protein 8	1:Experimental evidence at protein level	8.84	1	0.999	3	3	3	8	8	8	0	0	0	N-term(42.0106)
sp|Q9BRR9|RHG09_HUMAN	Q9BRR9	RHG09_HUMAN	ARHGAP9	750	Homo sapiens	Rho GTPase-activating protein 9	1:Experimental evidence at protein level	11.07	1	0.999	7	7	7	15	15	15	0	0	0
sp|P52565|GDIR1_HUMAN	P52565	GDIR1_HUMAN	ARHGDIA	204	Homo sapiens	Rho GDP-dissociation inhibitor 1	1:Experimental evidence at protein level	55.39	1	0.999	11	11	11	167	167	167	0	0	0	17M(15.9949), 4M(15.9949), 7M(15.9949), 9M(15.9949), N-term(42.0106)
sp|P52566|GDIR2_HUMAN	P52566	GDIR2_HUMAN	ARHGDIB	201	Homo sapiens	Rho GDP-dissociation inhibitor 2	1:Experimental evidence at protein level	61.69	1	0.999	12	12	12	147	147	147	0	0	0	14M(15.9949), 4M(15.9949), 5C(57.0214), 7M(15.9949), 8M(15.9949)
sp|Q92888|ARHG1_HUMAN	Q92888	ARHG1_HUMAN	ARHGEF1	912	Homo sapiens	Rho guanine nucleotide exchange factor 1	1:Experimental evidence at protein level	34.54	1	0.999	26	26	26	123	123	123	0	0	0	10C(57.0214), 18C(57.0214), 2C(57.0214), 9C(57.0214)
sp|O15013|ARHGA_HUMAN	O15013	ARHGA_HUMAN	ARHGEF10	1369	Homo sapiens	Rho guanine nucleotide exchange factor 10	1:Experimental evidence at protein level	2.05	1	0.999	2	2	2	7	7	7	0	0	0
sp|Q9HCE6|ARGAL_HUMAN	Q9HCE6	ARGAL_HUMAN	ARHGEF10L	1279	Homo sapiens	Rho guanine nucleotide exchange factor 10-like protein	1:Experimental evidence at protein level	10.4	1	0.999	10	10	10	34	34	34	0	0	0	13C(57.0214), 2C(57.0214), 3C(57.0214), 9C(57.0214)
sp|O15085|ARHGB_HUMAN	O15085	ARHGB_HUMAN	ARHGEF11	1522	Homo sapiens	Rho guanine nucleotide exchange factor 11	1:Experimental evidence at protein level	9.92	1	0.999	11	11	11	19	19	19	0	0	0	5M(15.9949)
sp|Q9NZN5|ARHGC_HUMAN	Q9NZN5	ARHGC_HUMAN	ARHGEF12	1544	Homo sapiens	Rho guanine nucleotide exchange factor 12	1:Experimental evidence at protein level	22.22	1	0.999	24	24	24	55	55	55	0	0	0	10C(57.0214), 14C(57.0214), 2C(57.0214), 7M(15.9949), 8C(57.0214), 9C(57.0214)
sp|Q5VV41|ARHGG_HUMAN	Q5VV41	ARHGG_HUMAN	ARHGEF16	709	Homo sapiens	Rho guanine nucleotide exchange factor 16	1:Experimental evidence at protein level	22.85	1	0.999	11	11	11	43	43	43	0	0	0
sp|Q96PE2|ARHGH_HUMAN	Q96PE2	ARHGH_HUMAN	ARHGEF17	2063	Homo sapiens	Rho guanine nucleotide exchange factor 17	1:Experimental evidence at protein level	12.6	1	0.999	19	19	19	38	38	38	0	0	0	1C(57.0214), 1M(15.9949), 2C(57.0214), 3C(57.0214)
sp|Q6ZSZ5|ARHGI_HUMAN	Q6ZSZ5	ARHGI_HUMAN	ARHGEF18	1361	Homo sapiens	Rho guanine nucleotide exchange factor 18	1:Experimental evidence at protein level	11.39	1	0.999	10	9	10	20	18	20	0	0	0	10C(57.0214), 2M(15.9949)
sp|Q92974|ARHG2_HUMAN	Q92974	ARHG2_HUMAN	ARHGEF2	986	Homo sapiens	Rho guanine nucleotide exchange factor 2	1:Experimental evidence at protein level	24.54	1	0.999	21	21	21	78	78	78	0	0	0	11M(15.9949), 17M(15.9949), 18C(57.0214), 1C(57.0214), 2C(57.0214), 4C(57.0214), 5C(57.0214), 6C(57.0214), 8C(57.0214)
sp|Q8N1W1|ARG28_HUMAN	Q8N1W1	ARG28_HUMAN	ARHGEF28	1705	Homo sapiens	Rho guanine nucleotide exchange factor 28	1:Experimental evidence at protein level	2.23	1	0.9988	3	2	2	5	3	3	0	0	0
sp|A1IGU5|ARH37_HUMAN	A1IGU5	ARH37_HUMAN	ARHGEF37	675	Homo sapiens	Rho guanine nucleotide exchange factor 37	2:Experimental evidence at transcript level	13.48	1	0.999	7	7	7	17	17	17	0	0	0
sp|Q8TER5|ARH40_HUMAN	Q8TER5	ARH40_HUMAN	ARHGEF40	1519	Homo sapiens	Rho guanine nucleotide exchange factor 40	1:Experimental evidence at protein level	9.87	1	0.999	12	12	12	25	25	25	0	0	0	13M(15.9949), 2C(57.0214), 5C(57.0214)
sp|Q12774|ARHG5_HUMAN	Q12774	ARHG5_HUMAN	ARHGEF5	1597	Homo sapiens	Rho guanine nucleotide exchange factor 5	1:Experimental evidence at protein level	7.45	1	0.999	9	7	9	16	13	16	0	0	0
sp|Q15052|ARHG6_HUMAN	Q15052	ARHG6_HUMAN	ARHGEF6	776	Homo sapiens	Rho guanine nucleotide exchange factor 6	1:Experimental evidence at protein level	31.31	1	0.999	18	14	18	75	54	75	0	0	0	10C(57.0214), 11C(57.0214), 1M(15.9949), 2C(57.0214), 3C(57.0214), 4C(57.0214), 5C(57.0214), 6C(57.0214), 8C(57.0214), 9C(57.0214)
sp|Q14155|ARHG7_HUMAN	Q14155	ARHG7_HUMAN	ARHGEF7	803	Homo sapiens	Rho guanine nucleotide exchange factor 7	1:Experimental evidence at protein level	24.16	1	0.999	18	14	14	70	49	49	0	0	0	12M(15.9949), 15C(57.0214), 4C(57.0214), 5C(57.0214), 6C(57.0214), 9M(15.9949)
sp|O14497|ARI1A_HUMAN	O14497	ARI1A_HUMAN	ARID1A	2285	Homo sapiens	AT-rich interactive domain-containing protein 1A	1:Experimental evidence at protein level	16.02	1	0.999	27	27	27	71	71	71	0	0	0	12C(57.0214), 1C(57.0214), 2M(15.9949), 3C(57.0214), 5M(15.9949), 8C(57.0214), 8M(15.9949), 9M(15.9949), N-term(42.0106)
sp|Q8NFD5|ARI1B_HUMAN	Q8NFD5	ARI1B_HUMAN	ARID1B	2319	Homo sapiens	AT-rich interactive domain-containing protein 1B	1:Experimental evidence at protein level	6.25	1	0.999	11	10	11	24	21	24	0	0	0	10M(15.9949)
sp|Q68CP9|ARID2_HUMAN	Q68CP9	ARID2_HUMAN	ARID2	1835	Homo sapiens	AT-rich interactive domain-containing protein 2	1:Experimental evidence at protein level	6.38	1	0.999	8	8	8	19	19	19	0	0	0	11M(15.9949), 2C(57.0214)
sp|Q14865|ARI5B_HUMAN	Q14865	ARI5B_HUMAN	ARID5B	1188	Homo sapiens	AT-rich interactive domain-containing protein 5B	1:Experimental evidence at protein level	2.1	1	0.999	2	2	2	2	2	2	0	0	0
sp|Q9Y4X5|ARI1_HUMAN	Q9Y4X5	ARI1_HUMAN	ARIH1	557	Homo sapiens	E3 ubiquitin-protein ligase ARIH1	1:Experimental evidence at protein level	16.16	1	0.999	7	7	7	27	27	27	0	0	0	12C(57.0214), 2C(57.0214), 3C(57.0214), 6C(57.0214), 8C(57.0214)
sp|O95376|ARI2_HUMAN	O95376	ARI2_HUMAN	ARIH2	493	Homo sapiens	E3 ubiquitin-protein ligase ARIH2	1:Experimental evidence at protein level	15.01	1	0.999	5	5	5	14	14	14	0	0	0	13C(57.0214), 1C(57.0214), 8C(57.0214)
sp|P40616|ARL1_HUMAN	P40616	ARL1_HUMAN	ARL1	181	Homo sapiens	ADP-ribosylation factor-like protein 1	1:Experimental evidence at protein level	23.76	1	0.999	3	3	3	10	10	10	0	0	0	16C(57.0214), 1C(57.0214)
sp|Q9NXU5|ARL15_HUMAN	Q9NXU5	ARL15_HUMAN	ARL15	204	Homo sapiens	ADP-ribosylation factor-like protein 15	1:Experimental evidence at protein level	34.31	1	0.999	5	5	5	19	19	19	0	0	0	13C(57.0214), 2C(57.0214)
sp|P36404|ARL2_HUMAN	P36404	ARL2_HUMAN	ARL2	184	Homo sapiens	ADP-ribosylation factor-like protein 2	1:Experimental evidence at protein level	32.07	1	0.999	6	6	6	20	20	20	0	0	0
sp|P36405|ARL3_HUMAN	P36405	ARL3_HUMAN	ARL3	182	Homo sapiens	ADP-ribosylation factor-like protein 3	1:Experimental evidence at protein level	50.55	1	0.999	9	9	9	38	38	38	0	0	0	3C(57.0214)
sp|Q15041|AR6P1_HUMAN	Q15041	AR6P1_HUMAN	ARL6IP1	203	Homo sapiens	ADP-ribosylation factor-like protein 6-interacting protein 1	1:Experimental evidence at protein level	11.82	1	0.999	2	2	2	22	22	22	0	0	0	5C(57.0214)
sp|O75915|PRAF3_HUMAN	O75915	PRAF3_HUMAN	ARL6IP5	188	Homo sapiens	PRA1 family protein 3	1:Experimental evidence at protein level	22.34	1	0.999	3	3	3	46	46	46	0	0	0	3M(15.9949), N-term(42.0106)
sp|Q9NVJ2|ARL8B_HUMAN	Q9NVJ2	ARL8B_HUMAN	ARL8B	186	Homo sapiens	ADP-ribosylation factor-like protein 8B	1:Experimental evidence at protein level	32.26	1	0.999	7	2	7	64	17	64	0	0	0	12C(57.0214), 13C(57.0214), 18C(57.0214), 1M(15.9949), 3C(57.0214), 4C(57.0214), 9C(57.0214)
sp|Q9NVT9|ARMC1_HUMAN	Q9NVT9	ARMC1_HUMAN	ARMC1	282	Homo sapiens	Armadillo repeat-containing protein 1	1:Experimental evidence at protein level	24.11	1	0.999	6	6	6	20	20	20	0	0	0	3C(57.0214), 8M(15.9949), N-term(42.0106)
sp|Q8N2F6|ARM10_HUMAN	Q8N2F6	ARM10_HUMAN	ARMC10	343	Homo sapiens	Armadillo repeat-containing protein 10	1:Experimental evidence at protein level	19.53	1	0.999	4	4	4	16	16	16	0	0	0
sp|Q6NXE6|ARMC6_HUMAN	Q6NXE6	ARMC6_HUMAN	ARMC6	501	Homo sapiens	Armadillo repeat-containing protein 6	1:Experimental evidence at protein level	8.78	1	0.999	4	4	4	4	4	4	0	0	0	4C(57.0214)
sp|Q8IUR7|ARMC8_HUMAN	Q8IUR7	ARMC8_HUMAN	ARMC8	673	Homo sapiens	Armadillo repeat-containing protein 8	1:Experimental evidence at protein level	22.14	1	0.999	13	13	13	32	32	32	0	0	0	10C(57.0214), 2C(57.0214), 8M(15.9949), N-term(42.0106)
sp|Q9P291|ARMX1_HUMAN	Q9P291	ARMX1_HUMAN	ARMCX1	453	Homo sapiens	Armadillo repeat-containing X-linked protein 1	1:Experimental evidence at protein level	11.04	1	0.999	4	4	4	7	7	7	0	0	0	8C(57.0214)
sp|Q7L311|ARMX2_HUMAN	Q7L311	ARMX2_HUMAN	ARMCX2	632	Homo sapiens	Armadillo repeat-containing X-linked protein 2	2:Experimental evidence at transcript level	9.81	1	0.999	4	4	4	11	11	11	0	0	0
sp|Q9UH62|ARMX3_HUMAN	Q9UH62	ARMX3_HUMAN	ARMCX3	379	Homo sapiens	Armadillo repeat-containing X-linked protein 3	1:Experimental evidence at protein level	16.89	1	0.999	6	6	6	23	23	23	0	0	0	7C(57.0214)
sp|Q9H993|ARMT1_HUMAN	Q9H993	ARMT1_HUMAN	ARMT1	441	Homo sapiens	Damage-control phosphatase ARMT1	1:Experimental evidence at protein level	18.82	1	0.999	7	7	7	32	32	32	0	0	0	1C(57.0214)
sp|P27540|ARNT_HUMAN	P27540	ARNT_HUMAN	ARNT	789	Homo sapiens	Aryl hydrocarbon receptor nuclear translocator	1:Experimental evidence at protein level	9.51	1	0.999	5	5	5	9	9	9	0	0	0	1C(57.0214)
sp|Q92747|ARC1A_HUMAN	Q92747	ARC1A_HUMAN	ARPC1A	370	Homo sapiens	Actin-related protein 2/3 complex subunit 1A	1:Experimental evidence at protein level	14.86	1	0.999	4	4	4	27	27	27	0	0	0	12C(57.0214), 7C(57.0214), N-term(42.0106)
sp|O15143|ARC1B_HUMAN	O15143	ARC1B_HUMAN	ARPC1B	372	Homo sapiens	Actin-related protein 2/3 complex subunit 1B	1:Experimental evidence at protein level	51.88	1	0.999	15	15	15	110	110	110	0	0	0	11C(57.0214), 12C(57.0214), 13M(15.9949), 1C(57.0214), 4C(57.0214), 5C(57.0214), 6C(57.0214), 9M(15.9949), N-term(42.0106)
sp|O15144|ARPC2_HUMAN	O15144	ARPC2_HUMAN	ARPC2	300	Homo sapiens	Actin-related protein 2/3 complex subunit 2	1:Experimental evidence at protein level	34.33	1	0.999	12	12	12	122	122	122	0	0	0	11M(15.9949), 1M(15.9949), 2C(57.0214), 3C(57.0214), 3M(15.9949), 9M(15.9949)
sp|O15145|ARPC3_HUMAN	O15145	ARPC3_HUMAN	ARPC3	178	Homo sapiens	Actin-related protein 2/3 complex subunit 3	1:Experimental evidence at protein level	41.01	1	0.999	7	7	7	84	84	84	0	0	0	5M(15.9949), 8M(15.9949)
sp|P59998|ARPC4_HUMAN	P59998	ARPC4_HUMAN	ARPC4	168	Homo sapiens	Actin-related protein 2/3 complex subunit 4	1:Experimental evidence at protein level	64.88	1	0.999	12	12	12	118	118	118	0	0	0	10C(57.0214), 8C(57.0214), N-term(42.0106)
sp|O15511|ARPC5_HUMAN	O15511	ARPC5_HUMAN	ARPC5	151	Homo sapiens	Actin-related protein 2/3 complex subunit 5	1:Experimental evidence at protein level	57.62	1	0.999	7	7	7	93	93	93	0	0	0	12M(15.9949), 14M(15.9949), 4M(15.9949), N-term(42.0106)
sp|Q9BPX5|ARP5L_HUMAN	Q9BPX5	ARP5L_HUMAN	ARPC5L	153	Homo sapiens	Actin-related protein 2/3 complex subunit 5-like protein	1:Experimental evidence at protein level	21.57	1	0.999	3	3	3	16	16	16	0	0	0	20M(15.9949)
sp|Q7Z6K5|ARPIN_HUMAN	Q7Z6K5	ARPIN_HUMAN	ARPIN	226	Homo sapiens	Arpin	1:Experimental evidence at protein level	38.05	1	0.999	8	8	8	51	51	51	0	0	0	10M(15.9949)
sp|P49407|ARRB1_HUMAN	P49407	ARRB1_HUMAN	ARRB1	418	Homo sapiens	Beta-arrestin-1	1:Experimental evidence at protein level	26.56	1	0.999	7	6	7	36	24	36	0	0	0	19C(57.0214), 1C(57.0214), 6C(57.0214)
sp|P32121|ARRB2_HUMAN	P32121	ARRB2_HUMAN	ARRB2	409	Homo sapiens	Beta-arrestin-2	1:Experimental evidence at protein level	18.83	1	0.999	6	6	6	14	14	14	0	0	0	19C(57.0214), 1C(57.0214), 2C(57.0214)
sp|P15289|ARSA_HUMAN	P15289	ARSA_HUMAN	ARSA	507	Homo sapiens	Arylsulfatase A	1:Experimental evidence at protein level	21.89	1	0.999	8	8	8	47	47	47	0	0	0	10C(57.0214), 14C(57.0214), 1M(15.9949), 3M(15.9949), 6M(15.9949), 9C(57.0214)
sp|P15848|ARSB_HUMAN	P15848	ARSB_HUMAN	ARSB	533	Homo sapiens	Arylsulfatase B	1:Experimental evidence at protein level	13.88	1	0.999	5	5	5	25	25	25	0	0	0	11C(57.0214), 15C(57.0214), 17C(57.0214)
sp|P51689|ARSD_HUMAN	P51689	ARSD_HUMAN	ARSD	593	Homo sapiens	Arylsulfatase D	1:Experimental evidence at protein level	11.13	1	0.999	5	5	5	12	12	12	0	0	0
sp|P51690|ARSL_HUMAN	P51690	ARSL_HUMAN	ARSL	589	Homo sapiens	Arylsulfatase L	1:Experimental evidence at protein level	11.21	1	0.999	5	5	5	16	16	16	0	0	0	16C(57.0214), 9M(15.9949)
sp|O00192|ARVC_HUMAN	O00192	ARVC_HUMAN	ARVCF	962	Homo sapiens	Splicing regulator ARVCF	1:Experimental evidence at protein level	13.93	1	0.999	9	9	9	15	15	15	0	0	0	12C(57.0214)
sp|Q13510|ASAH1_HUMAN	Q13510	ASAH1_HUMAN	ASAH1	395	Homo sapiens	Acid ceramidase	1:Experimental evidence at protein level	31.9	1	0.999	9	9	9	85	85	85	0	0	0	10C(57.0214), 11M(15.9949), 14C(57.0214), 16M(15.9949), 18C(57.0214), 2C(57.0214), 6C(57.0214)
sp|Q9ULH1|ASAP1_HUMAN	Q9ULH1	ASAP1_HUMAN	ASAP1	1129	Homo sapiens	Arf-GAP with SH3 domain, ANK repeat and PH domain-containing protein 1	1:Experimental evidence at protein level	20.99	1	0.999	18	17	18	50	45	50	0	0	0	4C(57.0214), 6C(57.0214)
sp|O43150|ASAP2_HUMAN	O43150	ASAP2_HUMAN	ASAP2	1006	Homo sapiens	Arf-GAP with SH3 domain, ANK repeat and PH domain-containing protein 2	1:Experimental evidence at protein level	11.33	1	0.999	8	7	7	24	19	19	0	0	0	16C(57.0214), 5C(57.0214), 8C(57.0214), 9C(57.0214)
sp|Q8TDY4|ASAP3_HUMAN	Q8TDY4	ASAP3_HUMAN	ASAP3	903	Homo sapiens	Arf-GAP with SH3 domain, ANK repeat and PH domain-containing protein 3	1:Experimental evidence at protein level	7.42	1	0.999	4	4	4	8	8	8	0	0	0	19C(57.0214), 6C(57.0214)
sp|Q9H1I8|ASCC2_HUMAN	Q9H1I8	ASCC2_HUMAN	ASCC2	757	Homo sapiens	Activating signal cointegrator 1 complex subunit 2	1:Experimental evidence at protein level	7	1	0.999	4	4	4	22	22	22	0	0	0
sp|Q8N3C0|ASCC3_HUMAN	Q8N3C0	ASCC3_HUMAN	ASCC3	2202	Homo sapiens	Activating signal cointegrator 1 complex subunit 3	1:Experimental evidence at protein level	12.4	1	0.999	22	22	22	55	55	55	0	0	0	10C(57.0214), 12C(57.0214), 12M(15.9949), 1C(57.0214), 6C(57.0214), 8M(15.9949)
sp|Q9UBL3|ASH2L_HUMAN	Q9UBL3	ASH2L_HUMAN	ASH2L	628	Homo sapiens	Set1/Ash2 histone methyltransferase complex subunit ASH2	1:Experimental evidence at protein level	17.68	1	0.999	8	8	8	29	29	29	0	0	0
sp|P04424|ARLY_HUMAN	P04424	ARLY_HUMAN	ASL	464	Homo sapiens	Argininosuccinate lyase	1:Experimental evidence at protein level	33.84	1	0.999	17	17	17	92	92	92	0	0	0	1C(57.0214), 1M(15.9949), 3M(15.9949), 6M(15.9949), 9C(57.0214), 9M(15.9949), N-term(42.0106)
sp|O95671|ASML_HUMAN	O95671	ASML_HUMAN	ASMTL	621	Homo sapiens	Probable bifunctional dTTP/UTP pyrophosphatase/methyltransferase protein	1:Experimental evidence at protein level	27.21	1	0.999	14	14	14	41	41	41	0	0	0	10C(57.0214), 3M(15.9949), 4C(57.0214), 5C(57.0214), 8M(15.9949)
sp|P08243|ASNS_HUMAN	P08243	ASNS_HUMAN	ASNS	561	Homo sapiens	Asparagine synthetase [glutamine-hydrolyzing]	1:Experimental evidence at protein level	29.41	1	0.999	14	14	14	52	52	52	0	0	0	10M(15.9949), 11C(57.0214), 15M(15.9949), 2M(15.9949)
sp|P45381|ACY2_HUMAN	P45381	ACY2_HUMAN	ASPA	313	Homo sapiens	Aspartoacylase	1:Experimental evidence at protein level	18.21	1	0.999	5	5	5	15	15	15	0	0	0	3C(57.0214), 8C(57.0214), N-term(42.0106)
sp|Q12797|ASPH_HUMAN	Q12797	ASPH_HUMAN	ASPH	758	Homo sapiens	Aspartyl/asparaginyl beta-hydroxylase	1:Experimental evidence at protein level	30.34	1	0.999	26	26	26	206	206	206	0	0	0	14C(57.0214), 1M(15.9949), 2C(57.0214)
sp|Q9BXN1|ASPN_HUMAN	Q9BXN1	ASPN_HUMAN	ASPN	380	Homo sapiens	Asporin	1:Experimental evidence at protein level	41.05	1	0.999	15	15	15	107	107	107	0	0	0	1M(15.9949), 4C(57.0214), 4M(15.9949), 7C(57.0214)
sp|Q9BZE9|ASPC1_HUMAN	Q9BZE9	ASPC1_HUMAN	ASPSCR1	553	Homo sapiens	Tether containing UBX domain for GLUT4	1:Experimental evidence at protein level	35.26	1	0.999	14	14	14	42	42	42	0	0	0	15C(57.0214), 7C(57.0214), N-term(42.0106)
sp|Q7L266|ASGL1_HUMAN	Q7L266	ASGL1_HUMAN	ASRGL1	308	Homo sapiens	Isoaspartyl peptidase/L-asparaginase	1:Experimental evidence at protein level	37.99	1	0.999	7	7	7	26	26	26	0	0	0	12C(57.0214), 6C(57.0214), N-term(42.0106)
sp|P00966|ASSY_HUMAN	P00966	ASSY_HUMAN	ASS1	412	Homo sapiens	Argininosuccinate synthase	1:Experimental evidence at protein level	35.19	1	0.999	15	15	15	110	110	110	0	0	0	11C(57.0214), 13M(15.9949), 5C(57.0214), 6M(15.9949)
sp|Q8NBU5|ATAD1_HUMAN	Q8NBU5	ATAD1_HUMAN	ATAD1	361	Homo sapiens	Outer mitochondrial transmembrane helix translocase	1:Experimental evidence at protein level	19.11	1	0.999	6	6	6	25	25	25	0	0	0	10C(57.0214), 10M(15.9949), 11M(15.9949), 12C(57.0214), 14C(57.0214)
sp|Q6PL18|ATAD2_HUMAN	Q6PL18	ATAD2_HUMAN	ATAD2	1390	Homo sapiens	ATPase family AAA domain-containing protein 2	1:Experimental evidence at protein level	5.83	1	0.999	7	7	7	17	17	17	0	0	0	5C(57.0214)
sp|Q9NVI7|ATD3A_HUMAN	Q9NVI7	ATD3A_HUMAN	ATAD3A	634	Homo sapiens	ATPase family AAA domain-containing protein 3A	1:Experimental evidence at protein level	40.06	1	0.999	26	6	26	107	28	107	0	0	0	11M(15.9949), 4M(15.9949), 7M(15.9949), 8M(15.9949), N-term(42.0106)
sp|Q5T9A4|ATD3B_HUMAN	Q5T9A4	ATD3B_HUMAN	ATAD3B	648	Homo sapiens	ATPase family AAA domain-containing protein 3B	1:Experimental evidence at protein level	25.31	1	0.999	19	2	2	66	10	10	0	0	0
sp|Q5SQI0|ATAT_HUMAN	Q5SQI0	ATAT_HUMAN	ATAT1	421	Homo sapiens	Alpha-tubulin N-acetyltransferase 1	1:Experimental evidence at protein level	8.55	1	0.999	3	3	3	3	3	3	0	0	0	2C(57.0214)
sp|O95260|ATE1_HUMAN	O95260	ATE1_HUMAN	ATE1	518	Homo sapiens	Arginyl-tRNA--protein transferase 1	1:Experimental evidence at protein level	16.22	1	0.999	7	7	7	26	26	26	0	0	0	1C(57.0214), 9C(57.0214)
sp|P15336|ATF2_HUMAN	P15336	ATF2_HUMAN	ATF2	505	Homo sapiens	Cyclic AMP-dependent transcription factor ATF-2	1:Experimental evidence at protein level	9.11	1	0.999	4	3	4	7	4	7	0	0	0	2M(15.9949)
sp|P17544|ATF7_HUMAN	P17544	ATF7_HUMAN	ATF7	483	Homo sapiens	Cyclic AMP-dependent transcription factor ATF-7	1:Experimental evidence at protein level	12.42	1	0.999	4	3	3	8	5	5	0	0	0	13C(57.0214), 8C(57.0214), N-term(42.0106)
sp|Q6VMQ6|MCAF1_HUMAN	Q6VMQ6	MCAF1_HUMAN	ATF7IP	1270	Homo sapiens	Activating transcription factor 7-interacting protein 1	1:Experimental evidence at protein level	13.07	1	0.999	8	8	8	17	17	17	0	0	0	10C(57.0214), 4C(57.0214), 5C(57.0214)
sp|Q9BSB4|ATGA1_HUMAN	Q9BSB4	ATGA1_HUMAN	ATG101	218	Homo sapiens	Autophagy-related protein 101	1:Experimental evidence at protein level	19.72	1	0.999	4	4	4	4	4	4	0	0	0
sp|O75143|ATG13_HUMAN	O75143	ATG13_HUMAN	ATG13	517	Homo sapiens	Autophagy-related protein 13	1:Experimental evidence at protein level	10.44	1	0.999	4	4	4	6	6	6	0	0	0	4C(57.0214)
sp|Q676U5|A16L1_HUMAN	Q676U5	A16L1_HUMAN	ATG16L1	607	Homo sapiens	Autophagy-related protein 16-1	1:Experimental evidence at protein level	12.19	1	0.999	6	6	6	14	14	14	0	0	0	6C(57.0214), 7C(57.0214)
sp|Q2TAZ0|ATG2A_HUMAN	Q2TAZ0	ATG2A_HUMAN	ATG2A	1938	Homo sapiens	Autophagy-related protein 2 homolog A	1:Experimental evidence at protein level	3.61	1	0.999	4	4	4	6	6	6	0	0	0	11C(57.0214), 15C(57.0214), 16C(57.0214)
sp|Q96BY7|ATG2B_HUMAN	Q96BY7	ATG2B_HUMAN	ATG2B	2078	Homo sapiens	Autophagy-related protein 2 homolog B	1:Experimental evidence at protein level	3.27	1	0.999	6	6	6	10	10	10	0	0	0	9C(57.0214)
sp|Q9NT62|ATG3_HUMAN	Q9NT62	ATG3_HUMAN	ATG3	314	Homo sapiens	Ubiquitin-like-conjugating enzyme ATG3	1:Experimental evidence at protein level	13.38	1	0.999	5	5	5	25	25	25	0	0	0
sp|Q9Y4P1|ATG4B_HUMAN	Q9Y4P1	ATG4B_HUMAN	ATG4B	393	Homo sapiens	Cysteine protease ATG4B	1:Experimental evidence at protein level	29.26	1	0.999	7	7	7	17	17	17	0	0	0	18C(57.0214), 19M(15.9949), 5C(57.0214), 9C(57.0214), N-term(42.0106)
sp|Q9H1Y0|ATG5_HUMAN	Q9H1Y0	ATG5_HUMAN	ATG5	275	Homo sapiens	Autophagy protein 5	1:Experimental evidence at protein level	31.64	1	0.999	8	8	8	25	25	25	0	0	0	4C(57.0214), 7M(15.9949), N-term(42.0106)
sp|O95352|ATG7_HUMAN	O95352	ATG7_HUMAN	ATG7	703	Homo sapiens	Ubiquitin-like modifier-activating enzyme ATG7	1:Experimental evidence at protein level	26.88	1	0.999	16	16	16	68	68	68	0	0	0	10C(57.0214), 11C(57.0214), 14C(57.0214), 17C(57.0214), 1C(57.0214), 3C(57.0214), 6C(57.0214), 9C(57.0214), N-term(42.0106)
sp|Q7Z3C6|ATG9A_HUMAN	Q7Z3C6	ATG9A_HUMAN	ATG9A	839	Homo sapiens	Autophagy-related protein 9A	1:Experimental evidence at protein level	4.29	1	0.999	3	3	3	4	4	4	0	0	0
sp|P31939|PUR9_HUMAN	P31939	PUR9_HUMAN	ATIC	592	Homo sapiens	Bifunctional purine biosynthesis protein ATIC	1:Experimental evidence at protein level	62.16	1	0.999	33	33	33	290	290	290	0	0	0	11M(15.9949), 14C(57.0214), 17M(15.9949), 1M(15.9949), 2C(57.0214), 3M(15.9949), 4C(57.0214), 5C(57.0214), 8C(57.0214), 9M(15.9949)
sp|Q8WXF7|ATLA1_HUMAN	Q8WXF7	ATLA1_HUMAN	ATL1	558	Homo sapiens	Atlastin-1	1:Experimental evidence at protein level	6.09	1	0.999	3	2	2	13	6	6	0	0	0
sp|Q8NHH9|ATLA2_HUMAN	Q8NHH9	ATLA2_HUMAN	ATL2	583	Homo sapiens	Atlastin-2	1:Experimental evidence at protein level	22.64	1	0.999	10	9	10	46	39	46	0	0	0	2M(15.9949), 3C(57.0214), 6C(57.0214), N-term(42.0106)
sp|Q6DD88|ATLA3_HUMAN	Q6DD88	ATLA3_HUMAN	ATL3	541	Homo sapiens	Atlastin-3	1:Experimental evidence at protein level	33.09	1	0.999	14	14	14	90	90	90	0	0	0	11C(57.0214), 1M(15.9949), 2M(15.9949), 6M(15.9949), 9M(15.9949)
sp|Q13315|ATM_HUMAN	Q13315	ATM_HUMAN	ATM	3056	Homo sapiens	Serine-protein kinase ATM	1:Experimental evidence at protein level	7.85	1	0.999	19	19	19	35	35	35	0	0	0	10C(57.0214), 11C(57.0214), 1C(57.0214), 4C(57.0214), 5M(15.9949), 7M(15.9949), 8C(57.0214), N-term(42.0106)
sp|O00244|ATOX1_HUMAN	O00244	ATOX1_HUMAN	ATOX1	68	Homo sapiens	Copper transport protein ATOX1	1:Experimental evidence at protein level	47.06	1	0.999	5	5	5	59	59	59	0	0	0	2C(57.0214), 9M(15.9949)
sp|Q9Y2G3|AT11B_HUMAN	Q9Y2G3	AT11B_HUMAN	ATP11B	1177	Homo sapiens	Phospholipid-transporting ATPase IF	1:Experimental evidence at protein level	9.6	1	0.999	8	8	8	14	14	14	0	0	0	1M(15.9949), 5C(57.0214)
sp|Q8NB49|AT11C_HUMAN	Q8NB49	AT11C_HUMAN	ATP11C	1132	Homo sapiens	Phospholipid-transporting ATPase IG	1:Experimental evidence at protein level	6.98	1	0.999	6	6	6	10	10	10	0	0	0	5C(57.0214)
sp|Q9HD20|AT131_HUMAN	Q9HD20	AT131_HUMAN	ATP13A1	1204	Homo sapiens	Endoplasmic reticulum transmembrane helix translocase	1:Experimental evidence at protein level	25.17	1	0.999	23	23	23	93	93	93	0	0	0	12C(57.0214), 13C(57.0214), 2M(15.9949), 3M(15.9949), 5C(57.0214), 7C(57.0214), 9C(57.0214), 9M(15.9949)
sp|Q9H7F0|AT133_HUMAN	Q9H7F0	AT133_HUMAN	ATP13A3	1226	Homo sapiens	Polyamine-transporting ATPase 13A3	1:Experimental evidence at protein level	3.92	1	0.999	4	4	4	4	4	4	0	0	0	6C(57.0214)
sp|P05023|AT1A1_HUMAN	P05023	AT1A1_HUMAN	ATP1A1	1023	Homo sapiens	Sodium/potassium-transporting ATPase subunit alpha-1	1:Experimental evidence at protein level	39.78	1	0.999	37	22	37	659	373	659	0	0	0	12M(15.9949), 13M(15.9949), 15C(57.0214), 1C(57.0214), 1M(15.9949), 2C(57.0214), 2M(15.9949), 3M(15.9949), 5C(57.0214), 5M(15.9949), 6C(57.0214), 7C(57.0214), 7M(15.9949), 8M(15.9949), 9C(57.0214)
sp|P50993|AT1A2_HUMAN	P50993	AT1A2_HUMAN	ATP1A2	1020	Homo sapiens	Sodium/potassium-transporting ATPase subunit alpha-2	1:Experimental evidence at protein level	28.14	1	0.999	23	7	11	250	23	36	0	0	0	1M(15.9949), 2C(57.0214), 3C(57.0214), 9C(57.0214)
sp|P05026|AT1B1_HUMAN	P05026	AT1B1_HUMAN	ATP1B1	303	Homo sapiens	Sodium/potassium-transporting ATPase subunit beta-1	1:Experimental evidence at protein level	31.35	1	0.999	9	9	9	80	80	80	0	0	0	10C(57.0214), 10M(15.9949), 15C(57.0214), 5C(57.0214)
sp|P54709|AT1B3_HUMAN	P54709	AT1B3_HUMAN	ATP1B3	279	Homo sapiens	Sodium/potassium-transporting ATPase subunit beta-3	1:Experimental evidence at protein level	30.82	1	0.999	7	7	7	58	58	58	0	0	0	21M(15.9949), 3C(57.0214)
sp|Q9Y6H3|ATP23_HUMAN	Q9Y6H3	ATP23_HUMAN	ATP23	246	Homo sapiens	Mitochondrial inner membrane protease ATP23 homolog	1:Experimental evidence at protein level	17.48	1	0.999	3	3	3	7	7	7	0	0	0	8C(57.0214), 9C(57.0214)
sp|P16615|AT2A2_HUMAN	P16615	AT2A2_HUMAN	ATP2A2	1042	Homo sapiens	Sarcoplasmic/endoplasmic reticulum calcium ATPase 2	1:Experimental evidence at protein level	34.74	1	0.999	35	23	35	310	216	310	0	0	0	10C(57.0214), 11C(57.0214), 12C(57.0214), 14M(15.9949), 15C(57.0214), 16M(15.9949), 1C(57.0214), 1M(15.9949), 27M(15.9949), 2M(15.9949), 30C(57.0214), 3M(15.9949), 4C(57.0214), 6C(57.0214), 7C(57.0214), 7M(15.9949), 8M(15.9949), 9C(57.0214), 9M(15.9949)
sp|Q93084|AT2A3_HUMAN	Q93084	AT2A3_HUMAN	ATP2A3	999	Homo sapiens	Sarcoplasmic/endoplasmic reticulum calcium ATPase 3	1:Experimental evidence at protein level	34.03	1	0.999	28	19	21	171	107	117	0	0	0	10C(57.0214), 19M(15.9949), 1M(15.9949), 2M(15.9949), 3M(15.9949), 4C(57.0214), 6C(57.0214), N-term(42.0106)
sp|P20020|AT2B1_HUMAN	P20020	AT2B1_HUMAN	ATP2B1	1220	Homo sapiens	Plasma membrane calcium-transporting ATPase 1	1:Experimental evidence at protein level	27.95	1	0.999	30	15	18	161	39	48	0	0	0	12C(57.0214), 13C(57.0214), 6M(15.9949), 9M(15.9949)
sp|P23634|AT2B4_HUMAN	P23634	AT2B4_HUMAN	ATP2B4	1241	Homo sapiens	Plasma membrane calcium-transporting ATPase 4	1:Experimental evidence at protein level	28.2	1	0.999	31	19	31	216	103	216	0	0	0	12C(57.0214), 13M(15.9949), 15C(57.0214), 15M(15.9949), 17C(57.0214), 1C(57.0214), 1M(15.9949), 3C(57.0214), 5C(57.0214), 6C(57.0214), 6M(15.9949), 7M(15.9949), 8C(57.0214), 8M(15.9949), 9M(15.9949), N-term(42.0106)
sp|P98194|AT2C1_HUMAN	P98194	AT2C1_HUMAN	ATP2C1	919	Homo sapiens	Calcium-transporting ATPase type 2C member 1	1:Experimental evidence at protein level	24.27	1	0.999	14	14	14	70	70	70	0	0	0	11M(15.9949), 13M(15.9949), 1M(15.9949), 21C(57.0214), 2M(15.9949), 35C(57.0214), 6C(57.0214), 7M(15.9949), 8C(57.0214), 9C(57.0214)
sp|O75185|AT2C2_HUMAN	O75185	AT2C2_HUMAN	ATP2C2	946	Homo sapiens	Calcium-transporting ATPase type 2C member 2	1:Experimental evidence at protein level	3.59	1	0.999	3	3	3	3	3	3	0	0	0	3C(57.0214), 6C(57.0214), 8C(57.0214)
sp|P25705|ATPA_HUMAN	P25705	ATPA_HUMAN	ATP5F1A	553	Homo sapiens	ATP synthase subunit alpha, mitochondrial	1:Experimental evidence at protein level	62.21	1	0.999	37	37	37	726	726	726	0	0	0	2M(15.9949), 3C(57.0214), 6M(15.9949), 7M(15.9949), 8M(15.9949)
sp|P06576|ATPB_HUMAN	P06576	ATPB_HUMAN	ATP5F1B	529	Homo sapiens	ATP synthase subunit beta, mitochondrial	1:Experimental evidence at protein level	57.47	1	0.999	26	26	26	1021	1021	1021	0	0	0	11M(15.9949), 13M(15.9949), 15M(15.9949), 16M(15.9949), 18M(15.9949), 2M(15.9949), 4M(15.9949), 5M(15.9949), 8M(15.9949), 9M(15.9949)
sp|P36542|ATPG_HUMAN	P36542	ATPG_HUMAN	ATP5F1C	298	Homo sapiens	ATP synthase subunit gamma, mitochondrial	1:Experimental evidence at protein level	40.6	1	0.999	15	15	15	152	152	152	0	0	0	14M(15.9949), 1M(15.9949), 2M(15.9949), 3C(57.0214), 3M(15.9949), 4M(15.9949), 5M(15.9949)
sp|P30049|ATPD_HUMAN	P30049	ATPD_HUMAN	ATP5F1D	168	Homo sapiens	ATP synthase subunit delta, mitochondrial	1:Experimental evidence at protein level	20.24	1	0.999	4	4	4	46	46	46	0	0	0
sp|Q9UII2|ATIF1_HUMAN	Q9UII2	ATIF1_HUMAN	ATP5IF1	106	Homo sapiens	ATPase inhibitor, mitochondrial	1:Experimental evidence at protein level	36.79	1	0.999	3	3	3	16	16	16	0	0	0
sp|P56385|ATP5I_HUMAN	P56385	ATP5I_HUMAN	ATP5ME	69	Homo sapiens	ATP synthase subunit e, mitochondrial	1:Experimental evidence at protein level	36.23	1	0.999	3	3	3	20	20	20	0	0	0	1M(15.9949)
sp|P56134|ATPK_HUMAN	P56134	ATPK_HUMAN	ATP5MF	94	Homo sapiens	ATP synthase subunit f, mitochondrial	1:Experimental evidence at protein level	42.55	1	0.999	5	5	5	53	53	53	0	0	0	10M(15.9949), 6C(57.0214), N-term(42.0106)
sp|O75964|ATP5L_HUMAN	O75964	ATP5L_HUMAN	ATP5MG	103	Homo sapiens	ATP synthase subunit g, mitochondrial	1:Experimental evidence at protein level	57.28	1	0.999	7	7	7	87	87	87	0	0	0
sp|Q96IX5|ATPMK_HUMAN	Q96IX5	ATPMK_HUMAN	ATP5MK	58	Homo sapiens	ATP synthase membrane subunit K, mitochondrial	1:Experimental evidence at protein level	44.83	1	0.999	3	3	3	24	24	24	0	0	0
sp|P24539|AT5F1_HUMAN	P24539	AT5F1_HUMAN	ATP5PB	256	Homo sapiens	ATP synthase F(0) complex subunit B1, mitochondrial	1:Experimental evidence at protein level	29.69	1	0.999	9	9	9	66	66	66	0	0	0
sp|O75947|ATP5H_HUMAN	O75947	ATP5H_HUMAN	ATP5PD	161	Homo sapiens	ATP synthase subunit d, mitochondrial	1:Experimental evidence at protein level	79.5	1	0.999	14	14	14	232	232	232	0	0	0	2C(57.0214), 8M(15.9949)
sp|P18859|ATP5J_HUMAN	P18859	ATP5J_HUMAN	ATP5PF	108	Homo sapiens	ATP synthase-coupling factor 6, mitochondrial	1:Experimental evidence at protein level	50.93	1	0.999	9	9	9	35	35	35	0	0	0	10M(15.9949)
sp|P48047|ATPO_HUMAN	P48047	ATPO_HUMAN	ATP5PO	213	Homo sapiens	ATP synthase subunit O, mitochondrial	1:Experimental evidence at protein level	70.89	1	0.999	16	16	16	182	182	182	0	0	0	5C(57.0214), 8M(15.9949), 9M(15.9949)
sp|O75787|RENR_HUMAN	O75787	RENR_HUMAN	ATP6AP2	350	Homo sapiens	Renin receptor	1:Experimental evidence at protein level	11.43	1	0.999	3	3	3	9	9	9	0	0	0
sp|Q93050|VPP1_HUMAN	Q93050	VPP1_HUMAN	ATP6V0A1	837	Homo sapiens	V-type proton ATPase 116 kDa subunit a 1	1:Experimental evidence at protein level	17.32	1	0.999	14	14	14	60	60	60	0	0	0	1M(15.9949), 6C(57.0214), 6M(15.9949), 7M(15.9949)
sp|P61421|VA0D1_HUMAN	P61421	VA0D1_HUMAN	ATP6V0D1	351	Homo sapiens	V-type proton ATPase subunit d 1	1:Experimental evidence at protein level	22.51	1	0.999	7	7	7	43	43	43	0	0	0	15C(57.0214)
sp|P38606|VATA_HUMAN	P38606	VATA_HUMAN	ATP6V1A	617	Homo sapiens	V-type proton ATPase catalytic subunit A	1:Experimental evidence at protein level	42.63	1	0.999	21	21	21	153	153	153	0	0	0	10M(15.9949), 11M(15.9949), 12M(15.9949), 22C(57.0214), 3C(57.0214), 3M(15.9949), 4M(15.9949), 8C(57.0214), 9C(57.0214)
sp|P15313|VATB1_HUMAN	P15313	VATB1_HUMAN	ATP6V1B1	513	Homo sapiens	V-type proton ATPase subunit B, kidney isoform	1:Experimental evidence at protein level	21.83	1	0.999	9	2	2	71	3	3	0	0	0	4C(57.0214)
sp|P21281|VATB2_HUMAN	P21281	VATB2_HUMAN	ATP6V1B2	511	Homo sapiens	V-type proton ATPase subunit B, brain isoform	1:Experimental evidence at protein level	51.27	1	0.999	23	16	23	224	156	224	0	0	0	13C(57.0214), 17M(15.9949), 19C(57.0214), 3C(57.0214), 4C(57.0214), 6M(15.9949), 7M(15.9949), 9M(15.9949)
sp|P21283|VATC1_HUMAN	P21283	VATC1_HUMAN	ATP6V1C1	382	Homo sapiens	V-type proton ATPase subunit C 1	1:Experimental evidence at protein level	26.18	1	0.999	11	11	11	61	61	61	0	0	0	14C(57.0214), 3C(57.0214), 8M(15.9949), N-term(42.0106)
sp|Q9Y5K8|VATD_HUMAN	Q9Y5K8	VATD_HUMAN	ATP6V1D	247	Homo sapiens	V-type proton ATPase subunit D	1:Experimental evidence at protein level	29.55	1	0.999	6	6	6	28	28	28	0	0	0	N-term(42.0106)
sp|P36543|VATE1_HUMAN	P36543	VATE1_HUMAN	ATP6V1E1	226	Homo sapiens	V-type proton ATPase subunit E 1	1:Experimental evidence at protein level	33.63	1	0.999	10	6	10	61	52	61	0	0	0	3M(15.9949), 4M(15.9949), 7M(15.9949), 8M(15.9949), 9M(15.9949)
sp|O75348|VATG1_HUMAN	O75348	VATG1_HUMAN	ATP6V1G1	118	Homo sapiens	V-type proton ATPase subunit G 1	1:Experimental evidence at protein level	43.22	1	0.999	6	4	6	49	34	49	0	0	0	1M(15.9949), N-term(42.0106)
sp|Q9UI12|VATH_HUMAN	Q9UI12	VATH_HUMAN	ATP6V1H	483	Homo sapiens	V-type proton ATPase subunit H	1:Experimental evidence at protein level	28.57	1	0.999	11	11	11	38	38	38	0	0	0	10C(57.0214), 16C(57.0214), 2M(15.9949)
sp|Q04656|ATP7A_HUMAN	Q04656	ATP7A_HUMAN	ATP7A	1500	Homo sapiens	Copper-transporting ATPase 1	1:Experimental evidence at protein level	9.67	1	0.999	10	9	10	18	16	18	0	0	0
sp|Q9Y2Q0|AT8A1_HUMAN	Q9Y2Q0	AT8A1_HUMAN	ATP8A1	1164	Homo sapiens	Phospholipid-transporting ATPase IA	1:Experimental evidence at protein level	8.16	1	0.999	7	6	7	14	11	14	0	0	0	3C(57.0214), 7C(57.0214)
sp|O43520|AT8B1_HUMAN	O43520	AT8B1_HUMAN	ATP8B1	1251	Homo sapiens	Phospholipid-transporting ATPase IC	1:Experimental evidence at protein level	11.51	1	0.999	13	13	13	31	31	31	0	0	0	11C(57.0214), 16C(57.0214), 17C(57.0214), 2C(57.0214), 3C(57.0214), 5C(57.0214), 9C(57.0214)
sp|O75110|ATP9A_HUMAN	O75110	ATP9A_HUMAN	ATP9A	1047	Homo sapiens	Probable phospholipid-transporting ATPase IIA	1:Experimental evidence at protein level	7.07	1	0.999	6	6	6	17	17	17	0	0	0	20C(57.0214), 23C(57.0214), 3C(57.0214), 6C(57.0214), N-term(42.0106)
sp|O43861|ATP9B_HUMAN	O43861	ATP9B_HUMAN	ATP9B	1147	Homo sapiens	Probable phospholipid-transporting ATPase IIB	2:Experimental evidence at transcript level	3.92	1	0.999	4	4	4	5	5	5	0	0	0	5C(57.0214), 9M(15.9949)
sp|Q5TC12|ATPF1_HUMAN	Q5TC12	ATPF1_HUMAN	ATPAF1	328	Homo sapiens	ATP synthase mitochondrial F1 complex assembly factor 1	1:Experimental evidence at protein level	11.28	1	0.999	3	3	3	9	9	9	0	0	0	1C(57.0214), 4C(57.0214), 9C(57.0214)
sp|O75882|ATRN_HUMAN	O75882	ATRN_HUMAN	ATRN	1429	Homo sapiens	Attractin	1:Experimental evidence at protein level	6.58	1	0.999	7	7	7	24	24	24	0	0	0	10C(57.0214), 1C(57.0214), 2C(57.0214), 5C(57.0214), 7C(57.0214), 8C(57.0214)
sp|P46100|ATRX_HUMAN	P46100	ATRX_HUMAN	ATRX	2492	Homo sapiens	Transcriptional regulator ATRX	1:Experimental evidence at protein level	6.54	1	0.999	12	12	12	21	21	21	0	0	0	7M(15.9949)
sp|P54253|ATX1_HUMAN	P54253	ATX1_HUMAN	ATXN1	815	Homo sapiens	Ataxin-1	1:Experimental evidence at protein level	12.64	1	0.999	7	7	7	12	12	12	0	0	0	9C(57.0214)
sp|Q9UBB4|ATX10_HUMAN	Q9UBB4	ATX10_HUMAN	ATXN10	475	Homo sapiens	Ataxin-10	1:Experimental evidence at protein level	28.42	1	0.999	11	11	11	63	63	63	0	0	0	13C(57.0214), 1M(15.9949), 3C(57.0214), 5M(15.9949), 6C(57.0214), 7M(15.9949)
sp|P0C7T5|ATX1L_HUMAN	P0C7T5	ATX1L_HUMAN	ATXN1L	689	Homo sapiens	Ataxin-1-like	1:Experimental evidence at protein level	7.98	1	0.999	5	5	5	6	6	6	0	0	0	9C(57.0214)
sp|Q99700|ATX2_HUMAN	Q99700	ATX2_HUMAN	ATXN2	1313	Homo sapiens	Ataxin-2	1:Experimental evidence at protein level	7.16	1	0.999	7	7	7	23	23	23	0	0	0	10M(15.9949), 1C(57.0214)
sp|Q8WWM7|ATX2L_HUMAN	Q8WWM7	ATX2L_HUMAN	ATXN2L	1075	Homo sapiens	Ataxin-2-like protein	1:Experimental evidence at protein level	28.47	1	0.999	24	24	24	106	106	106	0	0	0	10M(15.9949), 11M(15.9949), 13C(57.0214), 13M(15.9949), 1M(15.9949), N-term(42.0106)
sp|P54252|ATX3_HUMAN	P54252	ATX3_HUMAN	ATXN3	361	Homo sapiens	Ataxin-3	1:Experimental evidence at protein level	11.63	1	0.999	4	4	4	16	16	16	0	0	0
sp|Q13825|AUHM_HUMAN	Q13825	AUHM_HUMAN	AUH	339	Homo sapiens	Methylglutaconyl-CoA hydratase, mitochondrial	1:Experimental evidence at protein level	24.78	1	0.999	8	8	8	33	33	33	0	0	0	10M(15.9949), 1M(15.9949), 8C(57.0214)
sp|Q9Y679|AUP1_HUMAN	Q9Y679	AUP1_HUMAN	AUP1	410	Homo sapiens	Lipid droplet-regulating VLDL assembly factor AUP1	1:Experimental evidence at protein level	24.88	1	0.999	10	10	10	44	44	44	0	0	0	10M(15.9949), N-term(42.0106)
sp|O14965|AURKA_HUMAN	O14965	AURKA_HUMAN	AURKA	403	Homo sapiens	Aurora kinase A	1:Experimental evidence at protein level	11.91	1	0.999	3	3	3	5	5	5	0	0	0
sp|Q9NQS1|AVEN_HUMAN	Q9NQS1	AVEN_HUMAN	AVEN	362	Homo sapiens	Cell death regulator Aven	1:Experimental evidence at protein level	19.89	1	0.999	5	5	5	12	12	12	0	0	0	6C(57.0214), 8C(57.0214)
sp|Q8NBF6|AVL9_HUMAN	Q8NBF6	AVL9_HUMAN	AVL9	648	Homo sapiens	Late secretory pathway protein AVL9 homolog	1:Experimental evidence at protein level	9.1	1	0.999	5	5	5	17	17	17	0	0	0
sp|P25311|ZA2G_HUMAN	P25311	ZA2G_HUMAN	AZGP1	298	Homo sapiens	Zinc-alpha-2-glycoprotein	1:Experimental evidence at protein level	53.02	1	0.999	18	18	18	144	144	144	0	0	0	1C(57.0214), 5M(15.9949), 7C(57.0214), 7M(15.9949), 9C(57.0214)
sp|Q9H6S1|AZI2_HUMAN	Q9H6S1	AZI2_HUMAN	AZI2	392	Homo sapiens	5-azacytidine-induced protein 2	1:Experimental evidence at protein level	11.22	1	0.9986	4	4	4	6	6	6	0	0	0	2C(57.0214), 3C(57.0214), 7C(57.0214)
sp|P20160|CAP7_HUMAN	P20160	CAP7_HUMAN	AZU1	251	Homo sapiens	Azurocidin	1:Experimental evidence at protein level	25.9	1	0.999	4	4	4	31	31	31	0	0	0	14C(57.0214), 1C(57.0214), 29C(57.0214), 3C(57.0214), 4C(57.0214)
sp|P61769|B2MG_HUMAN	P61769	B2MG_HUMAN	B2M	119	Homo sapiens	Beta-2-microglobulin	1:Experimental evidence at protein level	37.82	1	0.999	4	4	4	89	89	89	0	0	0	6C(57.0214)
sp|O94766|B3GA3_HUMAN	O94766	B3GA3_HUMAN	B3GAT3	335	Homo sapiens	Galactosylgalactosylxylosylprotein 3-beta-glucuronosyltransferase 3	1:Experimental evidence at protein level	25.67	1	0.999	5	5	5	23	23	23	0	0	0
sp|Q6ZMB0|B3GN6_HUMAN	Q6ZMB0	B3GN6_HUMAN	B3GNT6	384	Homo sapiens	Acetylgalactosaminyl-O-glycosyl-glycoprotein beta-1,3-N-acetylglucosaminyltransferase	1:Experimental evidence at protein level	19.79	1	0.999	6	6	6	20	20	20	0	0	0	16M(15.9949), 19C(57.0214)
sp|Q8NFL0|B3GN7_HUMAN	Q8NFL0	B3GN7_HUMAN	B3GNT7	401	Homo sapiens	UDP-GlcNAc:betaGal beta-1,3-N-acetylglucosaminyltransferase 7	1:Experimental evidence at protein level	10.47	1	0.999	5	5	5	13	13	13	0	0	0	6C(57.0214)
sp|P15291|B4GT1_HUMAN	P15291	B4GT1_HUMAN	B4GALT1	398	Homo sapiens	Beta-1,4-galactosyltransferase 1	1:Experimental evidence at protein level	18.09	1	0.999	4	4	4	16	16	16	0	0	0	12M(15.9949), 2M(15.9949), 3M(15.9949)
sp|O60513|B4GT4_HUMAN	O60513	B4GT4_HUMAN	B4GALT4	344	Homo sapiens	Beta-1,4-galactosyltransferase 4	1:Experimental evidence at protein level	15.41	1	0.999	4	4	4	11	11	11	0	0	0	7C(57.0214)
sp|O43505|B4GA1_HUMAN	O43505	B4GA1_HUMAN	B4GAT1	415	Homo sapiens	Beta-1,4-glucuronyltransferase 1	1:Experimental evidence at protein level	10.84	1	0.999	3	3	3	6	6	6	0	0	0	2C(57.0214)
sp|Q9NWV8|BABA1_HUMAN	Q9NWV8	BABA1_HUMAN	BABAM1	329	Homo sapiens	BRISC and BRCA1-A complex member 1	1:Experimental evidence at protein level	12.77	1	0.999	3	3	3	15	15	15	0	0	0
sp|Q9NXR7|BABA2_HUMAN	Q9NXR7	BABA2_HUMAN	BABAM2	383	Homo sapiens	BRISC and BRCA1-A complex member 2	1:Experimental evidence at protein level	11.23	1	0.999	4	4	4	20	20	20	0	0	0	11C(57.0214), 12C(57.0214), 3C(57.0214), 4M(15.9949), 8C(57.0214)
sp|Q92934|BAD_HUMAN	Q92934	BAD_HUMAN	BAD	168	Homo sapiens	Bcl2-associated agonist of cell death	1:Experimental evidence at protein level	26.79	1	0.999	3	3	3	9	9	9	0	0	0	N-term(42.0106)
sp|Q99933|BAG1_HUMAN	Q99933	BAG1_HUMAN	BAG1	345	Homo sapiens	BAG family molecular chaperone regulator 1	1:Experimental evidence at protein level	32.75	1	0.999	11	11	11	52	52	52	0	0	0	15C(57.0214), 16C(57.0214), 17C(57.0214), 18C(57.0214), 2M(15.9949), 5M(15.9949), 8C(57.0214), 9C(57.0214), 9M(15.9949)
sp|O95816|BAG2_HUMAN	O95816	BAG2_HUMAN	BAG2	211	Homo sapiens	BAG family molecular chaperone regulator 2	1:Experimental evidence at protein level	48.34	1	0.999	8	8	8	39	39	39	0	0	0	10C(57.0214), 4M(15.9949), 8C(57.0214)
sp|O95817|BAG3_HUMAN	O95817	BAG3_HUMAN	BAG3	575	Homo sapiens	BAG family molecular chaperone regulator 3	1:Experimental evidence at protein level	40.87	1	0.999	14	14	14	81	81	81	0	0	0	28M(15.9949), 8C(57.0214), 9C(57.0214)
sp|O95429|BAG4_HUMAN	O95429	BAG4_HUMAN	BAG4	457	Homo sapiens	BAG family molecular chaperone regulator 4	1:Experimental evidence at protein level	11.16	1	0.999	4	4	4	9	9	9	0	0	0
sp|Q9UL15|BAG5_HUMAN	Q9UL15	BAG5_HUMAN	BAG5	447	Homo sapiens	BAG family molecular chaperone regulator 5	1:Experimental evidence at protein level	35.12	1	0.999	12	12	12	36	36	36	0	0	0	11C(57.0214), 16C(57.0214), 20C(57.0214), 2C(57.0214), 3M(15.9949), N-term(42.0106)
sp|P46379|BAG6_HUMAN	P46379	BAG6_HUMAN	BAG6	1132	Homo sapiens	Large proline-rich protein BAG6	1:Experimental evidence at protein level	23.14	1	0.999	19	19	19	89	89	89	0	0	0	1C(57.0214), 1M(15.9949), 22M(15.9949), 3M(15.9949), 5C(57.0214), 7M(15.9949), 8M(15.9949), N-term(42.0106)
sp|Q9UQB8|BAIP2_HUMAN	Q9UQB8	BAIP2_HUMAN	BAIAP2	552	Homo sapiens	Brain-specific angiogenesis inhibitor 1-associated protein 2	1:Experimental evidence at protein level	36.96	1	0.999	15	15	15	45	45	45	0	0	0	3M(15.9949), 8C(57.0214), 9C(57.0214)
sp|Q9UHR4|BI2L1_HUMAN	Q9UHR4	BI2L1_HUMAN	BAIAP2L1	511	Homo sapiens	Brain-specific angiogenesis inhibitor 1-associated protein 2-like protein 1	1:Experimental evidence at protein level	36.01	1	0.999	13	13	13	38	38	38	0	0	0	3M(15.9949), 5C(57.0214), 5M(15.9949), 6C(57.0214), 8C(57.0214), 9M(15.9949), N-term(42.0106)
sp|Q16611|BAK_HUMAN	Q16611	BAK_HUMAN	BAK1	211	Homo sapiens	Bcl-2 homologous antagonist/killer	1:Experimental evidence at protein level	22.27	1	0.999	4	4	4	15	15	15	0	0	0	13C(57.0214), N-term(42.0106)
sp|O75531|BAF_HUMAN	O75531	BAF_HUMAN	BANF1	89	Homo sapiens	Barrier-to-autointegration factor	1:Experimental evidence at protein level	41.57	1	0.999	3	3	3	25	25	25	0	0	0	7C(57.0214), 7M(15.9949)
sp|Q8IXM2|BAP18_HUMAN	Q8IXM2	BAP18_HUMAN	BAP18	172	Homo sapiens	Chromatin complexes subunit BAP18	1:Experimental evidence at protein level	79.07	1	0.999	10	10	10	49	49	49	0	0	0	10C(57.0214), 11C(57.0214), 6M(15.9949), 8M(15.9949)
sp|P80723|BASP1_HUMAN	P80723	BASP1_HUMAN	BASP1	227	Homo sapiens	Brain acid soluble protein 1	1:Experimental evidence at protein level	44.93	1	0.999	5	5	5	64	64	64	0	0	0
sp|Q07812|BAX_HUMAN	Q07812	BAX_HUMAN	BAX	192	Homo sapiens	Apoptosis regulator BAX	1:Experimental evidence at protein level	39.58	1	0.999	8	8	8	96	96	96	0	0	0	10M(15.9949), 11M(15.9949), 1M(15.9949), 9M(15.9949)
sp|Q9NRL2|BAZ1A_HUMAN	Q9NRL2	BAZ1A_HUMAN	BAZ1A	1556	Homo sapiens	Bromodomain adjacent to zinc finger domain protein 1A	1:Experimental evidence at protein level	6.36	1	0.999	8	8	8	24	24	24	0	0	0	7C(57.0214)
sp|Q9UIG0|BAZ1B_HUMAN	Q9UIG0	BAZ1B_HUMAN	BAZ1B	1483	Homo sapiens	Tyrosine-protein kinase BAZ1B	1:Experimental evidence at protein level	21.38	1	0.999	28	28	28	119	119	119	0	0	0	10M(15.9949), 11C(57.0214), 11M(15.9949), 2C(57.0214), 3M(15.9949), 4C(57.0214), 4M(15.9949), 5C(57.0214), 7C(57.0214), 9M(15.9949)
sp|Q9UIF9|BAZ2A_HUMAN	Q9UIF9	BAZ2A_HUMAN	BAZ2A	1905	Homo sapiens	Bromodomain adjacent to zinc finger domain protein 2A	1:Experimental evidence at protein level	3.73	1	0.9989	6	6	6	8	8	8	0	0	0	3C(57.0214), 3M(15.9949)
sp|Q8WY36|BBX_HUMAN	Q8WY36	BBX_HUMAN	BBX	941	Homo sapiens	HMG box transcription factor BBX	1:Experimental evidence at protein level	5.1	1	0.999	4	4	4	6	6	6	0	0	0	7C(57.0214)
sp|P50895|BCAM_HUMAN	P50895	BCAM_HUMAN	BCAM	628	Homo sapiens	Basal cell adhesion molecule	1:Experimental evidence at protein level	27.71	1	0.999	13	13	13	51	51	51	0	0	0	10M(15.9949), 13M(15.9949), 15C(57.0214), 5C(57.0214), 8C(57.0214), 9C(57.0214)
sp|Q9UHQ4|BAP29_HUMAN	Q9UHQ4	BAP29_HUMAN	BCAP29	241	Homo sapiens	B-cell receptor-associated protein 29	1:Experimental evidence at protein level	19.92	1	0.999	6	6	6	25	25	25	0	0	0	14M(15.9949)
sp|P51572|BAP31_HUMAN	P51572	BAP31_HUMAN	BCAP31	246	Homo sapiens	B-cell receptor-associated protein 31	1:Experimental evidence at protein level	38.62	1	0.999	18	18	18	160	160	160	0	0	0	11M(15.9949), 3M(15.9949), 8M(15.9949), 9M(15.9949)
sp|P56945|BCAR1_HUMAN	P56945	BCAR1_HUMAN	BCAR1	870	Homo sapiens	Breast cancer anti-estrogen resistance protein 1	1:Experimental evidence at protein level	14.94	1	0.999	7	7	7	31	31	31	0	0	0	16C(57.0214)
sp|O75363|BCAS1_HUMAN	O75363	BCAS1_HUMAN	BCAS1	584	Homo sapiens	Breast carcinoma-amplified sequence 1	1:Experimental evidence at protein level	45.21	1	0.999	25	25	25	122	122	122	0	0	0	14C(57.0214), 17C(57.0214), 18C(57.0214), 1M(15.9949), 2C(57.0214)
sp|O75934|SPF27_HUMAN	O75934	SPF27_HUMAN	BCAS2	225	Homo sapiens	Pre-mRNA-splicing factor SPF27	1:Experimental evidence at protein level	55.11	1	0.999	10	10	10	31	31	31	0	0	0	12C(57.0214), 2M(15.9949), 9C(57.0214), N-term(42.0106)
sp|Q9H6U6|BCAS3_HUMAN	Q9H6U6	BCAS3_HUMAN	BCAS3	928	Homo sapiens	BCAS3 microtubule associated cell migration factor	1:Experimental evidence at protein level	10.02	1	0.999	8	8	8	12	12	12	0	0	0	10C(57.0214), 16C(57.0214), 5C(57.0214), 7C(57.0214)
sp|P54687|BCAT1_HUMAN	P54687	BCAT1_HUMAN	BCAT1	386	Homo sapiens	Branched-chain-amino-acid aminotransferase, cytosolic	1:Experimental evidence at protein level	13.21	1	0.999	5	5	5	18	18	18	0	0	0	1C(57.0214)
sp|O15382|BCAT2_HUMAN	O15382	BCAT2_HUMAN	BCAT2	392	Homo sapiens	Branched-chain-amino-acid aminotransferase, mitochondrial	1:Experimental evidence at protein level	24.74	1	0.999	8	8	8	38	38	38	0	0	0	11C(57.0214), 12C(57.0214), 14C(57.0214), 6M(15.9949), 7M(15.9949), 9C(57.0214)
sp|Q9P287|BCCIP_HUMAN	Q9P287	BCCIP_HUMAN	BCCIP	314	Homo sapiens	BRCA2 and CDKN1A-interacting protein	1:Experimental evidence at protein level	25.8	1	0.999	6	6	6	24	24	24	0	0	0	12C(57.0214), 4C(57.0214), 5C(57.0214)
sp|P12694|ODBA_HUMAN	P12694	ODBA_HUMAN	BCKDHA	445	Homo sapiens	2-oxoisovalerate dehydrogenase subunit alpha, mitochondrial	1:Experimental evidence at protein level	24.72	1	0.999	11	11	11	59	59	59	0	0	0	13M(15.9949), 2M(15.9949), 8C(57.0214)
sp|P21953|ODBB_HUMAN	P21953	ODBB_HUMAN	BCKDHB	392	Homo sapiens	2-oxoisovalerate dehydrogenase subunit beta, mitochondrial	1:Experimental evidence at protein level	14.03	1	0.999	4	4	4	22	22	22	0	0	0	11C(57.0214), 13C(57.0214), 5C(57.0214), 6C(57.0214), 7C(57.0214)
sp|O14874|BCKD_HUMAN	O14874	BCKD_HUMAN	BCKDK	412	Homo sapiens	Branched-chain alpha-ketoacid dehydrogenase kinase	1:Experimental evidence at protein level	22.57	1	0.999	7	7	7	24	24	24	0	0	0	17C(57.0214)
sp|O95999|BCL10_HUMAN	O95999	BCL10_HUMAN	BCL10	233	Homo sapiens	B-cell lymphoma/leukemia 10	1:Experimental evidence at protein level	30.04	1	0.999	7	7	7	13	13	13	0	0	0	12C(57.0214), 1C(57.0214), 4C(57.0214)
sp|Q07817|B2CL1_HUMAN	Q07817	B2CL1_HUMAN	BCL2L1	233	Homo sapiens	Bcl-2-like protein 1	1:Experimental evidence at protein level	13.73	1	0.999	3	3	3	12	12	12	0	0	0
sp|Q9BXK5|B2L13_HUMAN	Q9BXK5	B2L13_HUMAN	BCL2L13	485	Homo sapiens	Bcl-2-like protein 13	1:Experimental evidence at protein level	21.65	1	0.999	6	6	6	20	20	20	0	0	0	N-term(42.0106)
sp|Q5TBC7|B2L15_HUMAN	Q5TBC7	B2L15_HUMAN	BCL2L15	163	Homo sapiens	Bcl-2-like protein 15	1:Experimental evidence at protein level	35.58	1	0.999	4	4	4	13	13	13	0	0	0	1M(15.9949), 3C(57.0214)
sp|O00512|BCL9_HUMAN	O00512	BCL9_HUMAN	BCL9	1426	Homo sapiens	B-cell CLL/lymphoma 9 protein	1:Experimental evidence at protein level	8.35	1	0.999	7	7	7	9	9	9	0	0	0	5M(15.9949), 9M(15.9949)
sp|Q86UU0|BCL9L_HUMAN	Q86UU0	BCL9L_HUMAN	BCL9L	1499	Homo sapiens	B-cell CLL/lymphoma 9-like protein	1:Experimental evidence at protein level	7.61	1	0.999	7	7	7	15	15	15	0	0	0	19C(57.0214)
sp|Q9NYF8|BCLF1_HUMAN	Q9NYF8	BCLF1_HUMAN	BCLAF1	920	Homo sapiens	Bcl-2-associated transcription factor 1	1:Experimental evidence at protein level	19.46	1	0.999	18	18	18	111	111	111	0	0	0	1M(15.9949), 3C(57.0214), 4M(15.9949)
sp|P11274|BCR_HUMAN	P11274	BCR_HUMAN	BCR	1271	Homo sapiens	Breakpoint cluster region protein	1:Experimental evidence at protein level	9.13	1	0.999	10	9	9	25	16	16	0	0	0	1M(15.9949), N-term(42.0106)
sp|Q9Y276|BCS1_HUMAN	Q9Y276	BCS1_HUMAN	BCS1L	419	Homo sapiens	Mitochondrial chaperone BCS1	1:Experimental evidence at protein level	20.29	1	0.999	10	10	10	23	23	23	0	0	0	10C(57.0214)
sp|Q02338|BDH_HUMAN	Q02338	BDH_HUMAN	BDH1	343	Homo sapiens	D-beta-hydroxybutyrate dehydrogenase, mitochondrial	1:Experimental evidence at protein level	46.36	1	0.999	14	14	14	104	104	104	0	0	0	1M(15.9949), 2M(15.9949), 3M(15.9949), 5C(57.0214), 7C(57.0214), 7M(15.9949), 9C(57.0214)
sp|Q9BUT1|DHRS6_HUMAN	Q9BUT1	DHRS6_HUMAN	BDH2	245	Homo sapiens	Dehydrogenase/reductase SDR family member 6	1:Experimental evidence at protein level	32.65	1	0.999	9	9	9	57	57	57	0	0	0	1C(57.0214), 3C(57.0214), 5C(57.0214), 7M(15.9949)
sp|Q14457|BECN1_HUMAN	Q14457	BECN1_HUMAN	BECN1	450	Homo sapiens	Beclin-1	1:Experimental evidence at protein level	13.78	1	0.999	6	6	6	10	10	10	0	0	0	16M(15.9949), 1C(57.0214), 6C(57.0214)
sp|Q5T5X7|BEND3_HUMAN	Q5T5X7	BEND3_HUMAN	BEND3	828	Homo sapiens	BEN domain-containing protein 3	1:Experimental evidence at protein level	4.23	1	0.9982	3	3	3	3	3	3	0	0	0	10M(15.9949)
sp|P21810|PGS1_HUMAN	P21810	PGS1_HUMAN	BGN	368	Homo sapiens	Biglycan	1:Experimental evidence at protein level	45.38	1	0.999	16	16	16	298	298	298	0	0	0	1M(15.9949), 2M(15.9949), 4C(57.0214), 7C(57.0214), 7M(15.9949), 9M(15.9949)
sp|Q8TD16|BICD2_HUMAN	Q8TD16	BICD2_HUMAN	BICD2	824	Homo sapiens	Protein bicaudal D homolog 2	1:Experimental evidence at protein level	16.63	1	0.999	11	10	11	28	27	28	0	0	0	3M(15.9949)
sp|A1A5D9|BICL2_HUMAN	A1A5D9	BICL2_HUMAN	BICDL2	508	Homo sapiens	BICD family-like cargo adapter 2	1:Experimental evidence at protein level	13.78	1	0.999	5	5	5	8	8	8	0	0	0
sp|P55957|BID_HUMAN	P55957	BID_HUMAN	BID	195	Homo sapiens	BH3-interacting domain death agonist	1:Experimental evidence at protein level	21.54	1	0.999	3	3	3	20	20	20	0	0	0	9M(15.9949)
sp|O00499|BIN1_HUMAN	O00499	BIN1_HUMAN	BIN1	593	Homo sapiens	Myc box-dependent-interacting protein 1	1:Experimental evidence at protein level	31.03	1	0.999	14	13	14	67	63	67	0	0	0	12C(57.0214), 15C(57.0214), 22M(15.9949), 5M(15.9949), 8M(15.9949)
sp|Q9UBW5|BIN2_HUMAN	Q9UBW5	BIN2_HUMAN	BIN2	565	Homo sapiens	Bridging integrator 2	1:Experimental evidence at protein level	27.96	1	0.999	11	10	10	48	44	44	0	0	0
sp|Q9NQY0|BIN3_HUMAN	Q9NQY0	BIN3_HUMAN	BIN3	253	Homo sapiens	Bridging integrator 3	1:Experimental evidence at protein level	13.83	1	0.999	3	3	3	8	8	8	0	0	0	10M(15.9949)
sp|Q9NR09|BIRC6_HUMAN	Q9NR09	BIRC6_HUMAN	BIRC6	4857	Homo sapiens	Baculoviral IAP repeat-containing protein 6	1:Experimental evidence at protein level	8.17	1	0.999	27	27	27	50	50	50	0	0	0	17C(57.0214), 22C(57.0214), 2C(57.0214), 3C(57.0214), 5C(57.0214)
sp|Q13867|BLMH_HUMAN	Q13867	BLMH_HUMAN	BLMH	455	Homo sapiens	Bleomycin hydrolase	1:Experimental evidence at protein level	19.12	1	0.999	7	7	7	36	36	36	0	0	0	10M(15.9949), 2C(57.0214), N-term(42.0106)
sp|Q6QNY0|BL1S3_HUMAN	Q6QNY0	BL1S3_HUMAN	BLOC1S3	202	Homo sapiens	Biogenesis of lysosome-related organelles complex 1 subunit 3	1:Experimental evidence at protein level	40.59	1	0.999	7	7	7	30	30	30	0	0	0	16C(57.0214), 4C(57.0214)
sp|Q9NUP1|BL1S4_HUMAN	Q9NUP1	BL1S4_HUMAN	BLOC1S4	217	Homo sapiens	Biogenesis of lysosome-related organelles complex 1 subunit 4	1:Experimental evidence at protein level	32.72	1	0.999	6	6	6	28	28	28	0	0	0	1M(15.9949), 7C(57.0214), 8C(57.0214)
sp|Q8TDH9|BL1S5_HUMAN	Q8TDH9	BL1S5_HUMAN	BLOC1S5	187	Homo sapiens	Biogenesis of lysosome-related organelles complex 1 subunit 5	1:Experimental evidence at protein level	40.11	1	0.999	6	6	6	16	16	16	0	0	0	11C(57.0214), 9C(57.0214), N-term(42.0106)
sp|Q2LD37|BLTP1_HUMAN	Q2LD37	BLTP1_HUMAN	BLTP1	5005	Homo sapiens	Bridge-like lipid transfer protein family member 1	1:Experimental evidence at protein level	1.92	1	0.9989	6	6	6	6	6	6	0	0	0	19M(15.9949)
sp|Q14667|BLTP2_HUMAN	Q14667	BLTP2_HUMAN	BLTP2	2235	Homo sapiens	Bridge-like lipid transfer protein family member 2	1:Experimental evidence at protein level	3.85	1	0.999	7	7	7	10	10	10	0	0	0	10C(57.0214), 11C(57.0214), 13C(57.0214), 9C(57.0214)
sp|A0JNW5|BLT3B_HUMAN	A0JNW5	BLT3B_HUMAN	BLTP3B	1464	Homo sapiens	Bridge-like lipid transfer protein family member 3B	1:Experimental evidence at protein level	5.94	1	0.999	5	5	5	8	8	8	0	0	0	11C(57.0214), 15C(57.0214), 2C(57.0214)
sp|P53004|BIEA_HUMAN	P53004	BIEA_HUMAN	BLVRA	296	Homo sapiens	Biliverdin reductase A	1:Experimental evidence at protein level	40.54	1	0.999	16	16	16	115	115	115	0	0	0	1M(15.9949), 4C(57.0214)
sp|P30043|BLVRB_HUMAN	P30043	BLVRB_HUMAN	BLVRB	206	Homo sapiens	Flavin reductase (NADPH)	1:Experimental evidence at protein level	50.97	1	0.999	7	7	7	108	108	108	0	0	0	1C(57.0214), 5M(15.9949), 7M(15.9949), 9M(15.9949)
sp|Q9NSY1|BMP2K_HUMAN	Q9NSY1	BMP2K_HUMAN	BMP2K	1161	Homo sapiens	BMP-2-inducible protein kinase	1:Experimental evidence at protein level	10.16	1	0.999	8	8	8	12	12	12	0	0	0
sp|Q14692|BMS1_HUMAN	Q14692	BMS1_HUMAN	BMS1	1282	Homo sapiens	Ribosome biogenesis protein BMS1 homolog	1:Experimental evidence at protein level	10.22	1	0.999	14	14	14	29	29	29	0	0	0	6C(57.0214), 8C(57.0214)
sp|Q12981|SEC20_HUMAN	Q12981	SEC20_HUMAN	BNIP1	228	Homo sapiens	Vesicle transport protein SEC20	1:Experimental evidence at protein level	27.63	1	0.999	6	6	6	15	15	15	0	0	0	2C(57.0214), N-term(42.0106)
sp|Q8NFC6|BD1L1_HUMAN	Q8NFC6	BD1L1_HUMAN	BOD1L1	3051	Homo sapiens	Biorientation of chromosomes in cell division protein 1-like 1	1:Experimental evidence at protein level	9.21	1	0.999	18	16	18	35	30	35	0	0	0	2C(57.0214), 7C(57.0214), 8C(57.0214)
sp|Q9UMX3|BOK_HUMAN	Q9UMX3	BOK_HUMAN	BOK	212	Homo sapiens	Bcl-2-related ovarian killer protein	1:Experimental evidence at protein level	16.04	1	0.9988	3	3	3	5	5	5	0	0	0	5C(57.0214)
sp|Q9Y3E2|BOLA1_HUMAN	Q9Y3E2	BOLA1_HUMAN	BOLA1	137	Homo sapiens	BolA-like protein 1	1:Experimental evidence at protein level	49.64	1	0.999	5	5	5	14	14	14	0	0	0	11C(57.0214), 17C(57.0214), 2C(57.0214), 4C(57.0214)
sp|Q9H3K6|BOLA2_HUMAN	Q9H3K6	BOLA2_HUMAN	BOLA2	86	Homo sapiens	BolA-like protein 2	1:Experimental evidence at protein level	79.07	1	0.999	5	5	5	41	41	41	0	0	0	17C(57.0214), 19C(57.0214), 5C(57.0214), N-term(42.0106)
sp|Q14137|BOP1_HUMAN	Q14137	BOP1_HUMAN	BOP1	746	Homo sapiens	Ribosome biogenesis protein BOP1	1:Experimental evidence at protein level	19.71	1	0.999	13	13	13	51	51	51	0	0	0	12C(57.0214), 13C(57.0214), 1C(57.0214), 6M(15.9949), 7C(57.0214), 8C(57.0214)
sp|Q969J3|BORC5_HUMAN	Q969J3	BORC5_HUMAN	BORCS5	196	Homo sapiens	BLOC-1-related complex subunit 5	1:Experimental evidence at protein level	32.65	1	0.999	5	5	5	12	12	12	0	0	0
sp|Q96GS4|BORC6_HUMAN	Q96GS4	BORC6_HUMAN	BORCS6	357	Homo sapiens	BLOC-1-related complex subunit 6	1:Experimental evidence at protein level	33.05	1	0.999	9	9	9	25	25	25	0	0	0	4C(57.0214), 9C(57.0214)
sp|Q96B45|BORC7_HUMAN	Q96B45	BORC7_HUMAN	BORCS7	106	Homo sapiens	BLOC-1-related complex subunit 7	3:Protein inferred from homology	37.74	1	0.999	3	3	3	5	5	5	0	0	0	4C(57.0214)
sp|P07738|PMGE_HUMAN	P07738	PMGE_HUMAN	BPGM	259	Homo sapiens	Bisphosphoglycerate mutase	1:Experimental evidence at protein level	22.01	1	0.999	7	7	7	40	40	40	0	0	0	2C(57.0214), 4C(57.0214)
sp|Q86WA6|BPHL_HUMAN	Q86WA6	BPHL_HUMAN	BPHL	291	Homo sapiens	Valacyclovir hydrolase	1:Experimental evidence at protein level	20.96	1	0.999	5	5	5	34	34	34	0	0	0	3C(57.0214), 8C(57.0214), 9M(15.9949)
sp|P17213|BPI_HUMAN	P17213	BPI_HUMAN	BPI	487	Homo sapiens	Bactericidal permeability-increasing protein	1:Experimental evidence at protein level	17.45	1	0.999	5	5	5	27	27	27	0	0	0	19M(15.9949), 26M(15.9949)
sp|O95861|BPNT1_HUMAN	O95861	BPNT1_HUMAN	BPNT1	308	Homo sapiens	3'(2'),5'-bisphosphate nucleotidase 1	1:Experimental evidence at protein level	56.49	1	0.999	16	16	16	82	82	82	0	0	0	11C(57.0214), 2C(57.0214), 4C(57.0214), 4M(15.9949), 5C(57.0214), 7C(57.0214), 8M(15.9949), 9M(15.9949), N-term(42.0106)
sp|Q9NX62|IMPA3_HUMAN	Q9NX62	IMPA3_HUMAN	BPNT2	359	Homo sapiens	Golgi-resident adenosine 3',5'-bisphosphate 3'-phosphatase	1:Experimental evidence at protein level	29.81	1	0.999	7	7	7	17	17	17	0	0	0	1M(15.9949), 4C(57.0214), 7M(15.9949)
sp|Q12830|BPTF_HUMAN	Q12830	BPTF_HUMAN	BPTF	3046	Homo sapiens	Nucleosome-remodeling factor subunit BPTF	1:Experimental evidence at protein level	4.17	1	0.999	9	9	9	15	15	15	0	0	0	12C(57.0214)
sp|Q7Z569|BRAP_HUMAN	Q7Z569	BRAP_HUMAN	BRAP	592	Homo sapiens	BRCA1-associated protein	1:Experimental evidence at protein level	11.15	1	0.999	5	5	5	10	10	10	0	0	0	6C(57.0214), 9C(57.0214)
sp|Q6PJG6|BRAT1_HUMAN	Q6PJG6	BRAT1_HUMAN	BRAT1	821	Homo sapiens	BRCA1-associated ATM activator 1	1:Experimental evidence at protein level	14.98	1	0.999	8	8	8	24	24	24	0	0	0	10C(57.0214), 2M(15.9949), 3C(57.0214), 4C(57.0214), 8C(57.0214)
sp|P46736|BRCC3_HUMAN	P46736	BRCC3_HUMAN	BRCC3	316	Homo sapiens	Lys-63-specific deubiquitinase BRCC36	1:Experimental evidence at protein level	31.96	1	0.999	9	9	9	40	40	40	0	0	0	2C(57.0214), 3C(57.0214), 5C(57.0214), 8M(15.9949)
sp|O95696|BRD1_HUMAN	O95696	BRD1_HUMAN	BRD1	1058	Homo sapiens	Bromodomain-containing protein 1	1:Experimental evidence at protein level	4.35	1	0.999	4	4	4	4	4	4	0	0	0	1M(15.9949)
sp|P25440|BRD2_HUMAN	P25440	BRD2_HUMAN	BRD2	801	Homo sapiens	Bromodomain-containing protein 2	1:Experimental evidence at protein level	11.36	1	0.999	8	7	7	25	16	16	0	0	0	11M(15.9949)
sp|Q15059|BRD3_HUMAN	Q15059	BRD3_HUMAN	BRD3	726	Homo sapiens	Bromodomain-containing protein 3	1:Experimental evidence at protein level	21.63	1	0.999	11	8	8	31	14	14	0	0	0	8M(15.9949), N-term(42.0106)
sp|O60885|BRD4_HUMAN	O60885	BRD4_HUMAN	BRD4	1362	Homo sapiens	Bromodomain-containing protein 4	1:Experimental evidence at protein level	14.9	1	0.999	15	11	15	62	36	62	0	0	0	11M(15.9949), 6M(15.9949), 8M(15.9949)
sp|Q9NPI1|BRD7_HUMAN	Q9NPI1	BRD7_HUMAN	BRD7	651	Homo sapiens	Bromodomain-containing protein 7	1:Experimental evidence at protein level	6.76	1	0.999	3	3	3	4	4	4	0	0	0	6C(57.0214)
sp|Q8WY22|BRI3B_HUMAN	Q8WY22	BRI3B_HUMAN	BRI3BP	251	Homo sapiens	BRI3-binding protein	1:Experimental evidence at protein level	20.72	1	0.999	3	3	3	15	15	15	0	0	0
sp|Q8TDN6|BRX1_HUMAN	Q8TDN6	BRX1_HUMAN	BRIX1	353	Homo sapiens	Ribosome biogenesis protein BRX1 homolog	1:Experimental evidence at protein level	7.08	1	0.999	2	2	2	14	14	14	0	0	0
sp|Q5VW32|BROX_HUMAN	Q5VW32	BROX_HUMAN	BROX	411	Homo sapiens	BRO1 domain-containing protein BROX	1:Experimental evidence at protein level	22.14	1	0.999	7	7	7	29	29	29	0	0	0	10C(57.0214), 14M(15.9949), 15M(15.9949), 1C(57.0214), 9C(57.0214)
sp|P55201|BRPF1_HUMAN	P55201	BRPF1_HUMAN	BRPF1	1214	Homo sapiens	Peregrin	1:Experimental evidence at protein level	7.08	1	0.999	7	6	7	11	8	11	0	0	0	13C(57.0214), 4C(57.0214), 7C(57.0214), 8C(57.0214)
sp|Q9NW68|BSDC1_HUMAN	Q9NW68	BSDC1_HUMAN	BSDC1	430	Homo sapiens	BSD domain-containing protein 1	1:Experimental evidence at protein level	22.33	1	0.999	7	7	7	16	16	16	0	0	0	N-term(42.0106)
sp|P35613|BASI_HUMAN	P35613	BASI_HUMAN	BSG	385	Homo sapiens	Basigin	1:Experimental evidence at protein level	21.04	1	0.999	6	6	6	87	87	87	0	0	0	10M(15.9949), 12M(15.9949), 15C(57.0214)
sp|Q5W0U4|BSPRY_HUMAN	Q5W0U4	BSPRY_HUMAN	BSPRY	402	Homo sapiens	B box and SPRY domain-containing protein	2:Experimental evidence at transcript level	25.37	1	0.999	7	7	7	14	14	14	0	0	0	21C(57.0214), 32C(57.0214), 4C(57.0214), 7C(57.0214), N-term(42.0106)
sp|Q10588|BST1_HUMAN	Q10588	BST1_HUMAN	BST1	318	Homo sapiens	ADP-ribosyl cyclase/cyclic ADP-ribose hydrolase 2	1:Experimental evidence at protein level	16.04	1	0.999	5	5	5	27	27	27	0	0	0	13C(57.0214), 2M(15.9949), 4C(57.0214), 8C(57.0214)
sp|O14981|BTAF1_HUMAN	O14981	BTAF1_HUMAN	BTAF1	1849	Homo sapiens	TATA-binding protein-associated factor 172	1:Experimental evidence at protein level	6.33	1	0.999	9	9	9	15	15	15	0	0	0	6C(57.0214), 9C(57.0214)
sp|P43251|BTD_HUMAN	P43251	BTD_HUMAN	BTD	543	Homo sapiens	Biotinidase	1:Experimental evidence at protein level	13.63	1	0.999	5	5	5	13	13	13	0	0	0	10M(15.9949), 19M(15.9949), 8C(57.0214)
sp|P20290|BTF3_HUMAN	P20290	BTF3_HUMAN	BTF3	206	Homo sapiens	Transcription factor BTF3	1:Experimental evidence at protein level	40.78	1	0.999	5	5	5	40	40	40	0	0	0	14M(15.9949), 3C(57.0214)
sp|Q96K17|BT3L4_HUMAN	Q96K17	BT3L4_HUMAN	BTF3L4	158	Homo sapiens	Transcription factor BTF3 homolog 4	1:Experimental evidence at protein level	26.58	1	0.999	3	3	3	13	13	13	0	0	0	14M(15.9949)
sp|Q06187|BTK_HUMAN	Q06187	BTK_HUMAN	BTK	659	Homo sapiens	Tyrosine-protein kinase BTK	1:Experimental evidence at protein level	14.11	1	0.999	7	7	7	20	20	20	0	0	0	2C(57.0214), 3C(57.0214)
sp|Q7KYR7|BT2A1_HUMAN	Q7KYR7	BT2A1_HUMAN	BTN2A1	527	Homo sapiens	Butyrophilin subfamily 2 member A1	1:Experimental evidence at protein level	10.82	1	0.999	5	3	5	9	5	9	0	0	0	9C(57.0214)
sp|O00481|BT3A1_HUMAN	O00481	BT3A1_HUMAN	BTN3A1	513	Homo sapiens	Butyrophilin subfamily 3 member A1	1:Experimental evidence at protein level	15.4	1	0.999	6	3	3	23	10	10	0	0	0	12C(57.0214), 9C(57.0214)
sp|O00478|BT3A3_HUMAN	O00478	BT3A3_HUMAN	BTN3A3	584	Homo sapiens	Butyrophilin subfamily 3 member A3	1:Experimental evidence at protein level	17.81	1	0.999	8	4	8	29	12	29	0	0	0	11C(57.0214), 12C(57.0214), 2C(57.0214), 3C(57.0214), 6C(57.0214), 9C(57.0214)
sp|Q6UXG8|BTNL9_HUMAN	Q6UXG8	BTNL9_HUMAN	BTNL9	535	Homo sapiens	Butyrophilin-like protein 9	1:Experimental evidence at protein level	5.98	1	0.999	2	2	2	6	6	6	0	0	0
sp|O43684|BUB3_HUMAN	O43684	BUB3_HUMAN	BUB3	328	Homo sapiens	Mitotic checkpoint protein BUB3	1:Experimental evidence at protein level	34.45	1	0.999	11	11	11	68	68	68	0	0	0	1M(15.9949), 3C(57.0214), 9M(15.9949), N-term(42.0106)
sp|Q9BRD0|BUD13_HUMAN	Q9BRD0	BUD13_HUMAN	BUD13	619	Homo sapiens	BUD13 homolog	1:Experimental evidence at protein level	3.72	1	0.999	2	2	2	7	7	7	0	0	0
sp|P41223|BUD31_HUMAN	P41223	BUD31_HUMAN	BUD31	144	Homo sapiens	Protein BUD31 homolog	1:Experimental evidence at protein level	43.75	1	0.999	7	7	7	32	32	32	0	0	0	10C(57.0214), 4C(57.0214), 7C(57.0214), 8C(57.0214), 9C(57.0214)
sp|Q13895|BYST_HUMAN	Q13895	BYST_HUMAN	BYSL	437	Homo sapiens	Bystin	1:Experimental evidence at protein level	21.74	1	0.999	8	8	8	18	18	18	0	0	0	12C(57.0214), 7C(57.0214)
sp|Q7L1Q6|5MP2_HUMAN	Q7L1Q6	5MP2_HUMAN	BZW1	419	Homo sapiens	eIF5-mimic protein 2	1:Experimental evidence at protein level	18.14	1	0.999	10	10	10	41	41	41	0	0	0	10M(15.9949), 2M(15.9949), 9M(15.9949)
sp|Q9Y6E2|5MP1_HUMAN	Q9Y6E2	5MP1_HUMAN	BZW2	419	Homo sapiens	eIF5-mimic protein 1	1:Experimental evidence at protein level	21.72	1	0.999	8	8	8	22	22	22	0	0	0	5C(57.0214), 9M(15.9949)
sp|Q9H0W9|CK054_HUMAN	Q9H0W9	CK054_HUMAN	C11orf54	315	Homo sapiens	Ester hydrolase C11orf54	1:Experimental evidence at protein level	29.52	1	0.999	9	9	9	53	53	53	0	0	0	10M(15.9949), 11C(57.0214), 5C(57.0214), 9C(57.0214)
sp|Q9H3H3|CK068_HUMAN	Q9H3H3	CK068_HUMAN	C11orf68	292	Homo sapiens	UPF0696 protein C11orf68	1:Experimental evidence at protein level	23.63	1	0.999	6	6	6	23	23	23	0	0	0	4C(57.0214), N-term(42.0106)
sp|E9PRG8|CK098_HUMAN	E9PRG8	CK098_HUMAN	C11orf98	123	Homo sapiens	Uncharacterized protein C11orf98	1:Experimental evidence at protein level	21.14	1	0.999	2	2	2	11	11	11	0	0	0	3M(15.9949)
sp|Q99622|C10_HUMAN	Q99622	C10_HUMAN	C12orf57	126	Homo sapiens	Protein C10	1:Experimental evidence at protein level	63.49	1	0.999	5	5	5	25	25	25	0	0	0	1M(15.9949), 6C(57.0214), N-term(42.0106)
sp|Q8WUR7|CO040_HUMAN	Q8WUR7	CO040_HUMAN	C15orf40	153	Homo sapiens	UPF0235 protein C15orf40	1:Experimental evidence at protein level	29.41	1	0.999	3	3	3	7	7	7	0	0	0
sp|Q9HAS0|NJMU_HUMAN	Q9HAS0	NJMU_HUMAN	C17orf75	396	Homo sapiens	Protein Njmu-R1	1:Experimental evidence at protein level	14.14	1	0.999	5	5	5	18	18	18	0	0	0	14C(57.0214), 2C(57.0214), 6C(57.0214)
sp|Q9BSJ5|CQ080_HUMAN	Q9BSJ5	CQ080_HUMAN	C17orf80	609	Homo sapiens	Uncharacterized protein C17orf80	1:Experimental evidence at protein level	10.18	1	0.999	5	5	5	8	8	8	0	0	0	9C(57.0214)
sp|Q9UFG5|CS025_HUMAN	Q9UFG5	CS025_HUMAN	C19orf25	118	Homo sapiens	UPF0449 protein C19orf25	1:Experimental evidence at protein level	65.25	1	0.999	5	5	5	18	18	18	0	0	0
sp|Q8N9M1|CS047_HUMAN	Q8N9M1	CS047_HUMAN	C19orf47	422	Homo sapiens	Uncharacterized protein C19orf47	1:Experimental evidence at protein level	13.27	1	0.999	4	4	4	8	8	8	0	0	0	8C(57.0214)
sp|Q9UNZ5|L10K_HUMAN	Q9UNZ5	L10K_HUMAN	C19orf53	99	Homo sapiens	Leydig cell tumor 10 kDa protein homolog	1:Experimental evidence at protein level	21.21	1	0.9987	2	2	2	6	6	6	0	0	0	8M(15.9949)
sp|Q9H425|CA198_HUMAN	Q9H425	CA198_HUMAN	C1orf198	327	Homo sapiens	Uncharacterized protein C1orf198	1:Experimental evidence at protein level	31.19	1	0.999	7	7	7	28	28	28	0	0	0
sp|Q9BWL3|CA043_HUMAN	Q9BWL3	CA043_HUMAN	C1orf43	253	Homo sapiens	Protein C1orf43	2:Experimental evidence at transcript level	17.79	1	0.999	3	3	3	5	5	5	0	0	0
sp|Q9BV19|CA050_HUMAN	Q9BV19	CA050_HUMAN	C1orf50	199	Homo sapiens	Uncharacterized protein C1orf50	1:Experimental evidence at protein level	14.57	1	0.999	2	2	2	9	9	9	0	0	0	9C(57.0214)
sp|P02745|C1QA_HUMAN	P02745	C1QA_HUMAN	C1QA	245	Homo sapiens	Complement C1q subcomponent subunit A	1:Experimental evidence at protein level	15.51	1	0.999	4	4	4	17	17	17	0	0	0	5C(57.0214), 6C(57.0214)
sp|P02746|C1QB_HUMAN	P02746	C1QB_HUMAN	C1QB	253	Homo sapiens	Complement C1q subcomponent subunit B	1:Experimental evidence at protein level	11.46	1	0.999	3	3	3	28	28	28	0	0	0	13M(15.9949), 4C(57.0214), 8M(15.9949)
sp|Q07021|C1QBP_HUMAN	Q07021	C1QBP_HUMAN	C1QBP	282	Homo sapiens	Complement component 1 Q subcomponent-binding protein, mitochondrial	1:Experimental evidence at protein level	33.69	1	0.999	7	7	7	116	116	116	0	0	0	1M(15.9949), 6C(57.0214)
sp|P02747|C1QC_HUMAN	P02747	C1QC_HUMAN	C1QC	245	Homo sapiens	Complement C1q subcomponent subunit C	1:Experimental evidence at protein level	23.67	1	0.999	6	6	6	71	71	71	0	0	0	21C(57.0214)
sp|P00736|C1R_HUMAN	P00736	C1R_HUMAN	C1R	705	Homo sapiens	Complement C1r subcomponent	1:Experimental evidence at protein level	16.74	1	0.999	10	9	10	50	45	50	0	0	0	12C(57.0214), 14C(57.0214), 1C(57.0214), 2C(57.0214), 5C(57.0214), 5M(15.9949), 8C(57.0214), 9C(57.0214)
sp|P09871|C1S_HUMAN	P09871	C1S_HUMAN	C1S	688	Homo sapiens	Complement C1s subcomponent	1:Experimental evidence at protein level	23.69	1	0.999	11	11	11	62	62	62	0	0	0	10C(57.0214), 17M(15.9949), 19C(57.0214), 1C(57.0214), 2M(15.9949), 3C(57.0214), 5C(57.0214), 6C(57.0214), 8C(57.0214)
sp|P06681|CO2_HUMAN	P06681	CO2_HUMAN	C2	752	Homo sapiens	Complement C2	1:Experimental evidence at protein level	22.47	1	0.999	15	15	15	65	65	65	0	0	0	15C(57.0214), 19C(57.0214), 1C(57.0214), 28C(57.0214), 2C(57.0214), 9C(57.0214)
sp|O14523|C2C2L_HUMAN	O14523	C2C2L_HUMAN	C2CD2L	706	Homo sapiens	Phospholipid transfer protein C2CD2L	1:Experimental evidence at protein level	11.19	1	0.999	4	4	4	7	7	7	0	0	0	3C(57.0214), 4C(57.0214)
sp|Q86YS7|C2CD5_HUMAN	Q86YS7	C2CD5_HUMAN	C2CD5	1000	Homo sapiens	C2 domain-containing protein 5	1:Experimental evidence at protein level	24.7	1	0.999	16	16	16	37	37	37	0	0	0	10C(57.0214), 16C(57.0214), 21C(57.0214), 3C(57.0214), 5C(57.0214), 6C(57.0214)
sp|Q9BVC5|ASHWN_HUMAN	Q9BVC5	ASHWN_HUMAN	C2orf49	232	Homo sapiens	Ashwin	1:Experimental evidence at protein level	23.28	1	0.999	4	4	4	7	7	7	0	0	0
sp|A6NCS6|CB072_HUMAN	A6NCS6	CB072_HUMAN	C2orf72	295	Homo sapiens	Uncharacterized protein C2orf72	1:Experimental evidence at protein level	33.22	1	0.999	6	6	6	18	18	18	0	0	0	25C(57.0214), 2C(57.0214), 8C(57.0214)
sp|P01024|CO3_HUMAN	P01024	CO3_HUMAN	C3	1663	Homo sapiens	Complement C3	1:Experimental evidence at protein level	55.62	1	0.999	96	96	96	1450	1450	1450	0	0	0	10C(57.0214), 10M(15.9949), 11C(57.0214), 11M(15.9949), 12C(57.0214), 13M(15.9949), 15C(57.0214), 15M(15.9949), 18M(15.9949), 1C(57.0214), 2C(57.0214), 2M(15.9949), 3C(57.0214), 3M(15.9949), 5C(57.0214), 6C(57.0214), 7C(57.0214), 7M(15.9949), 8C(57.0214)
sp|P0C0L4|CO4A_HUMAN	P0C0L4	CO4A_HUMAN	C4A	1744	Homo sapiens	Complement C4-A	1:Experimental evidence at protein level	40.71	1	0.999	64	3	64	820	11	820	0	0	0	11C(57.0214), 11M(15.9949), 12M(15.9949), 13C(57.0214), 14C(57.0214), 14M(15.9949), 18C(57.0214), 1C(57.0214), 1M(15.9949), 22C(57.0214), 2C(57.0214), 2M(15.9949), 3C(57.0214), 3M(15.9949), 5C(57.0214), 6C(57.0214), 7C(57.0214), 7M(15.9949), 8C(57.0214), 9C(57.0214)
sp|P0C0L5|CO4B_HUMAN	P0C0L5	CO4B_HUMAN	C4B	1744	Homo sapiens	Complement C4-B	1:Experimental evidence at protein level	39.16	1	0.999	62	1	1	816	7	7	0	0	0
sp|P04003|C4BPA_HUMAN	P04003	C4BPA_HUMAN	C4BPA	597	Homo sapiens	C4b-binding protein alpha chain	1:Experimental evidence at protein level	27.14	1	0.999	16	16	16	190	190	190	0	0	0	11C(57.0214), 12C(57.0214), 15C(57.0214), 17C(57.0214), 1C(57.0214), 2M(15.9949), 3C(57.0214), 3M(15.9949), 4C(57.0214), 5C(57.0214), 7C(57.0214), 8C(57.0214), 9C(57.0214)
sp|P20851|C4BPB_HUMAN	P20851	C4BPB_HUMAN	C4BPB	252	Homo sapiens	C4b-binding protein beta chain	1:Experimental evidence at protein level	20.63	1	0.999	4	4	4	24	24	24	0	0	0	10C(57.0214), 12C(57.0214), 16C(57.0214), 3C(57.0214)
sp|P01031|CO5_HUMAN	P01031	CO5_HUMAN	C5	1676	Homo sapiens	Complement C5	1:Experimental evidence at protein level	13.66	1	0.999	21	21	21	86	86	86	0	0	0	10C(57.0214), 1M(15.9949), 3C(57.0214), 4C(57.0214), 5C(57.0214), 6C(57.0214), 8C(57.0214)
sp|Q49AR2|CE022_HUMAN	Q49AR2	CE022_HUMAN	C5orf22	442	Homo sapiens	UPF0489 protein C5orf22	1:Experimental evidence at protein level	10.86	1	0.999	3	3	3	10	10	10	0	0	0	7C(57.0214)
sp|Q7Z6I8|CE024_HUMAN	Q7Z6I8	CE024_HUMAN	C5orf24	188	Homo sapiens	UPF0461 protein C5orf24	1:Experimental evidence at protein level	31.91	1	0.999	5	5	5	16	16	16	0	0	0
sp|P13671|CO6_HUMAN	P13671	CO6_HUMAN	C6	934	Homo sapiens	Complement component C6	1:Experimental evidence at protein level	32.76	1	0.999	26	26	26	120	120	120	0	0	0	11C(57.0214), 12C(57.0214), 13C(57.0214), 17C(57.0214), 18C(57.0214), 1C(57.0214), 23C(57.0214), 2C(57.0214), 2M(15.9949), 3C(57.0214), 4C(57.0214), 5C(57.0214), 6C(57.0214), 7C(57.0214), 9C(57.0214)
sp|Q5T0Z8|CF132_HUMAN	Q5T0Z8	CF132_HUMAN	C6orf132	1188	Homo sapiens	Uncharacterized protein C6orf132	1:Experimental evidence at protein level	7.41	1	0.999	5	5	5	7	7	7	0	0	0
sp|P10643|CO7_HUMAN	P10643	CO7_HUMAN	C7	843	Homo sapiens	Complement component C7	1:Experimental evidence at protein level	30.37	1	0.999	19	19	19	72	72	72	0	0	0	10M(15.9949), 12C(57.0214), 13C(57.0214), 14C(57.0214), 1C(57.0214), 23C(57.0214), 2C(57.0214), 5C(57.0214), 6C(57.0214), 8C(57.0214)
sp|Q9BPX7|CG025_HUMAN	Q9BPX7	CG025_HUMAN	C7orf25	421	Homo sapiens	UPF0415 protein C7orf25	1:Experimental evidence at protein level	14.49	1	0.9989	5	5	5	6	6	6	0	0	0
sp|Q9BRJ6|CG050_HUMAN	Q9BRJ6	CG050_HUMAN	C7orf50	194	Homo sapiens	Uncharacterized protein C7orf50	1:Experimental evidence at protein level	54.64	1	0.999	10	10	10	33	33	33	0	0	0	11C(57.0214), 12C(57.0214)
sp|P07357|CO8A_HUMAN	P07357	CO8A_HUMAN	C8A	584	Homo sapiens	Complement component C8 alpha chain	1:Experimental evidence at protein level	30.48	1	0.999	14	14	14	75	75	75	0	0	0	10C(57.0214), 10M(15.9949), 12C(57.0214), 14C(57.0214), 16C(57.0214), 17C(57.0214), 1C(57.0214), 1M(15.9949), 22C(57.0214), 2C(57.0214), 2M(15.9949), 3M(15.9949), 4C(57.0214), 6C(57.0214), 7M(15.9949), 8C(57.0214)
sp|P07358|CO8B_HUMAN	P07358	CO8B_HUMAN	C8B	591	Homo sapiens	Complement component C8 beta chain	1:Experimental evidence at protein level	20.64	1	0.999	9	9	9	53	53	53	0	0	0	10C(57.0214), 11C(57.0214), 13C(57.0214), 14C(57.0214), 15C(57.0214), 18C(57.0214), 1C(57.0214), 3C(57.0214), 3M(15.9949), 5C(57.0214), 6C(57.0214), 7C(57.0214)
sp|P07360|CO8G_HUMAN	P07360	CO8G_HUMAN	C8G	202	Homo sapiens	Complement component C8 gamma chain	1:Experimental evidence at protein level	40.59	1	0.999	6	6	6	39	39	39	0	0	0	4C(57.0214)
sp|Q9H7E9|CH033_HUMAN	Q9H7E9	CH033_HUMAN	C8orf33	229	Homo sapiens	UPF0488 protein C8orf33	1:Experimental evidence at protein level	29.26	1	0.999	4	4	4	11	11	11	0	0	0	14C(57.0214), 20C(57.0214), 6C(57.0214), 8C(57.0214), N-term(42.0106)
sp|Q6P1X6|CH082_HUMAN	Q6P1X6	CH082_HUMAN	C8orf82	216	Homo sapiens	UPF0598 protein C8orf82	1:Experimental evidence at protein level	26.85	1	0.999	4	4	4	25	25	25	0	0	0	14C(57.0214), 4C(57.0214), 5M(15.9949)
sp|P02748|CO9_HUMAN	P02748	CO9_HUMAN	C9	559	Homo sapiens	Complement component C9	1:Experimental evidence at protein level	25.58	1	0.999	14	14	14	65	65	65	0	0	0	12C(57.0214), 13C(57.0214), 6C(57.0214)
sp|Q9NZ63|TLS1_HUMAN	Q9NZ63	TLS1_HUMAN	C9orf78	289	Homo sapiens	Splicing factor C9orf78	1:Experimental evidence at protein level	8.65	1	0.999	2	2	2	10	10	10	0	0	0	5C(57.0214)
sp|P00915|CAH1_HUMAN	P00915	CAH1_HUMAN	CA1	261	Homo sapiens	Carbonic anhydrase 1	1:Experimental evidence at protein level	59	1	0.999	17	17	17	372	372	372	0	0	0	11M(15.9949), 14M(15.9949), 21M(15.9949), N-term(42.0106)
sp|O43570|CAH12_HUMAN	O43570	CAH12_HUMAN	CA12	354	Homo sapiens	Carbonic anhydrase 12	1:Experimental evidence at protein level	19.77	1	0.999	6	6	6	22	22	22	0	0	0	7M(15.9949)
sp|Q8N1Q1|CAH13_HUMAN	Q8N1Q1	CAH13_HUMAN	CA13	262	Homo sapiens	Carbonic anhydrase 13	1:Experimental evidence at protein level	18.7	1	0.999	3	3	3	6	6	6	0	0	0
sp|P00918|CAH2_HUMAN	P00918	CAH2_HUMAN	CA2	260	Homo sapiens	Carbonic anhydrase 2	1:Experimental evidence at protein level	60.38	1	0.999	16	16	16	242	242	242	0	0	0	13M(15.9949), 14M(15.9949)
sp|P07451|CAH3_HUMAN	P07451	CAH3_HUMAN	CA3	260	Homo sapiens	Carbonic anhydrase 3	1:Experimental evidence at protein level	37.31	1	0.999	9	9	9	43	43	43	0	0	0	10C(57.0214), 11C(57.0214), 13C(57.0214), 16C(57.0214), 18C(57.0214), 5C(57.0214)
sp|P22748|CAH4_HUMAN	P22748	CAH4_HUMAN	CA4	312	Homo sapiens	Carbonic anhydrase 4	1:Experimental evidence at protein level	18.59	1	0.999	6	6	6	27	27	27	0	0	0	10C(57.0214)
sp|P35219|CAH8_HUMAN	P35219	CAH8_HUMAN	CA8	290	Homo sapiens	Carbonic anhydrase-related protein	1:Experimental evidence at protein level	31.38	1	0.999	6	6	6	24	24	24	0	0	0	2C(57.0214), 8C(57.0214)
sp|Q9H8G2|CAAP1_HUMAN	Q9H8G2	CAAP1_HUMAN	CAAP1	361	Homo sapiens	Caspase activity and apoptosis inhibitor 1	1:Experimental evidence at protein level	17.17	1	0.999	6	6	6	9	9	9	0	0	0	2C(57.0214), 6C(57.0214), 8C(57.0214)
sp|Q9Y376|CAB39_HUMAN	Q9Y376	CAB39_HUMAN	CAB39	341	Homo sapiens	Calcium-binding protein 39	1:Experimental evidence at protein level	26.1	1	0.999	8	5	5	31	18	18	0	0	0	11C(57.0214), 12M(15.9949), 14M(15.9949), 6M(15.9949)
sp|Q9H9S4|CB39L_HUMAN	Q9H9S4	CB39L_HUMAN	CAB39L	337	Homo sapiens	Calcium-binding protein 39-like	1:Experimental evidence at protein level	32.05	1	0.999	11	8	11	38	25	38	0	0	0	2C(57.0214)
sp|Q9Y6J0|CABIN_HUMAN	Q9Y6J0	CABIN_HUMAN	CABIN1	2220	Homo sapiens	Calcineurin-binding protein cabin-1	1:Experimental evidence at protein level	3.87	1	0.999	5	5	5	7	7	7	0	0	0	2C(57.0214)
sp|P54289|CA2D1_HUMAN	P54289	CA2D1_HUMAN	CACNA2D1	1103	Homo sapiens	Voltage-dependent calcium channel subunit alpha-2/delta-1	1:Experimental evidence at protein level	19.85	1	0.999	17	17	17	57	57	57	0	0	0	10M(15.9949), 3C(57.0214), 3M(15.9949), 7C(57.0214), 8C(57.0214)
sp|Q8WUQ7|CATIN_HUMAN	Q8WUQ7	CATIN_HUMAN	CACTIN	758	Homo sapiens	Splicing factor Cactin	1:Experimental evidence at protein level	15.17	1	0.999	7	7	7	8	8	8	0	0	0	10C(57.0214)
sp|Q9HB71|CYBP_HUMAN	Q9HB71	CYBP_HUMAN	CACYBP	228	Homo sapiens	Calcyclin-binding protein	1:Experimental evidence at protein level	42.98	1	0.999	10	10	10	74	74	74	0	0	0	16M(15.9949), 8C(57.0214)
sp|P27708|PYR1_HUMAN	P27708	PYR1_HUMAN	CAD	2225	Homo sapiens	Multifunctional protein CAD	1:Experimental evidence at protein level	30.07	1	0.999	51	51	51	211	211	211	0	0	0	15C(57.0214), 16C(57.0214), 17C(57.0214), 19C(57.0214), 1M(15.9949), 22M(15.9949), 2C(57.0214), 2M(15.9949), 4M(15.9949), 6C(57.0214), 6M(15.9949), 7C(57.0214), 8C(57.0214), 8M(15.9949), N-term(42.0106)
sp|Q9BY67|CADM1_HUMAN	Q9BY67	CADM1_HUMAN	CADM1	442	Homo sapiens	Cell adhesion molecule 1	1:Experimental evidence at protein level	9.5	1	0.999	3	3	3	9	9	9	0	0	0	1C(57.0214), 9C(57.0214)
sp|Q8N3J6|CADM2_HUMAN	Q8N3J6	CADM2_HUMAN	CADM2	435	Homo sapiens	Cell adhesion molecule 2	2:Experimental evidence at transcript level	10.11	1	0.999	3	3	3	5	5	5	0	0	0	18C(57.0214)
sp|Q8N126|CADM3_HUMAN	Q8N126	CADM3_HUMAN	CADM3	398	Homo sapiens	Cell adhesion molecule 3	1:Experimental evidence at protein level	12.06	1	0.999	4	4	4	11	11	11	0	0	0	7C(57.0214), 9C(57.0214)
sp|Q8NFZ8|CADM4_HUMAN	Q8NFZ8	CADM4_HUMAN	CADM4	388	Homo sapiens	Cell adhesion molecule 4	1:Experimental evidence at protein level	17.53	1	0.999	4	4	4	18	18	18	0	0	0	13C(57.0214), 8C(57.0214), 9C(57.0214)
sp|Q86UW7|CAPS2_HUMAN	Q86UW7	CAPS2_HUMAN	CADPS2	1296	Homo sapiens	Calcium-dependent secretion activator 2	1:Experimental evidence at protein level	5.4	1	0.999	5	4	5	7	5	7	0	0	0	10C(57.0214), 4M(15.9949), 5M(15.9949)
sp|P22676|CALB2_HUMAN	P22676	CALB2_HUMAN	CALB2	271	Homo sapiens	Calretinin	2:Experimental evidence at transcript level	16.24	1	0.999	5	4	5	20	15	20	0	0	0	2M(15.9949), 3M(15.9949)
sp|Q9P1Z2|CACO1_HUMAN	Q9P1Z2	CACO1_HUMAN	CALCOCO1	691	Homo sapiens	Calcium-binding and coiled-coil domain-containing protein 1	1:Experimental evidence at protein level	16.5	1	0.999	8	8	8	20	20	20	0	0	0	19M(15.9949)
sp|Q13137|CACO2_HUMAN	Q13137	CACO2_HUMAN	CALCOCO2	446	Homo sapiens	Calcium-binding and coiled-coil domain-containing protein 2	1:Experimental evidence at protein level	11.21	1	0.999	5	5	5	11	11	11	0	0	0	8C(57.0214), 9C(57.0214)
sp|Q05682|CALD1_HUMAN	Q05682	CALD1_HUMAN	CALD1	793	Homo sapiens	Caldesmon	1:Experimental evidence at protein level	41.61	1	0.999	41	41	41	431	431	431	0	0	0	11M(15.9949), 12M(15.9949), 1M(15.9949), 7M(15.9949)
sp|Q5R3K3|CAHM6_HUMAN	Q5R3K3	CAHM6_HUMAN	CALHM6	315	Homo sapiens	Calcium homeostasis modulator protein 6	1:Experimental evidence at protein level	12.7	1	0.999	3	3	3	8	8	8	0	0	0	11C(57.0214), 1C(57.0214), 2C(57.0214)
sp|P0DP23|CALM1_HUMAN	P0DP23	CALM1_HUMAN	CALM1	149	Homo sapiens	Calmodulin-1	1:Experimental evidence at protein level	40.94	1	0.999	4	0	4	65	0	65	0	0	0	N-term(42.0106)		sp|P0DP24|CALM2_HUMAN, sp|P0DP25|CALM3_HUMAN
sp|Q96GE6|CALL4_HUMAN	Q96GE6	CALL4_HUMAN	CALML4	196	Homo sapiens	Calmodulin-like protein 4	2:Experimental evidence at transcript level	30.61	1	0.999	5	5	5	16	16	16	0	0	0	13C(57.0214), 1C(57.0214), 5M(15.9949)
sp|Q9NZT1|CALL5_HUMAN	Q9NZT1	CALL5_HUMAN	CALML5	146	Homo sapiens	Calmodulin-like protein 5	1:Experimental evidence at protein level	32.19	1	0.999	4	4	4	26	26	26	0	0	0	17M(15.9949), 2M(15.9949)
sp|P27797|CALR_HUMAN	P27797	CALR_HUMAN	CALR	417	Homo sapiens	Calreticulin	1:Experimental evidence at protein level	45.56	1	0.999	16	16	16	414	414	414	0	0	0	11M(15.9949), 20M(15.9949), 26C(57.0214), 7C(57.0214), 9M(15.9949)
sp|O43852|CALU_HUMAN	O43852	CALU_HUMAN	CALU	315	Homo sapiens	Calumenin	1:Experimental evidence at protein level	23.81	1	0.999	7	7	7	67	67	67	0	0	0	1M(15.9949)
sp|Q14012|KCC1A_HUMAN	Q14012	KCC1A_HUMAN	CAMK1	370	Homo sapiens	Calcium/calmodulin-dependent protein kinase type 1	1:Experimental evidence at protein level	29.19	1	0.999	6	5	5	11	9	9	0	0	0	12C(57.0214), 2C(57.0214), 3C(57.0214)
sp|Q8IU85|KCC1D_HUMAN	Q8IU85	KCC1D_HUMAN	CAMK1D	385	Homo sapiens	Calcium/calmodulin-dependent protein kinase type 1D	1:Experimental evidence at protein level	17.92	1	0.999	6	5	6	17	15	17	0	0	0	2M(15.9949)
sp|Q13557|KCC2D_HUMAN	Q13557	KCC2D_HUMAN	CAMK2D	499	Homo sapiens	Calcium/calmodulin-dependent protein kinase type II subunit delta	1:Experimental evidence at protein level	38.68	1	0.999	17	10	17	138	67	138	0	0	0	10M(15.9949), 1C(57.0214), 1M(15.9949), 21M(15.9949), 2C(57.0214), 5M(15.9949), 6C(57.0214), 6M(15.9949), 7M(15.9949)
sp|Q13555|KCC2G_HUMAN	Q13555	KCC2G_HUMAN	CAMK2G	558	Homo sapiens	Calcium/calmodulin-dependent protein kinase type II subunit gamma	1:Experimental evidence at protein level	22.4	1	0.999	11	4	7	93	17	39	0	0	0	6C(57.0214), 6M(15.9949)
sp|Q96RR4|KKCC2_HUMAN	Q96RR4	KKCC2_HUMAN	CAMKK2	588	Homo sapiens	Calcium/calmodulin-dependent protein kinase kinase 2	1:Experimental evidence at protein level	7.99	1	0.999	4	4	4	7	7	7	0	0	0	11C(57.0214), 9C(57.0214)
sp|P49069|CAMLG_HUMAN	P49069	CAMLG_HUMAN	CAMLG	296	Homo sapiens	Guided entry of tail-anchored proteins factor CAMLG	1:Experimental evidence at protein level	11.49	1	0.999	2	2	2	4	4	4	0	0	0
sp|P49913|CAMP_HUMAN	P49913	CAMP_HUMAN	CAMP	170	Homo sapiens	Cathelicidin antimicrobial peptide	1:Experimental evidence at protein level	24.71	1	0.999	5	5	5	23	23	23	0	0	0	1C(57.0214), 2M(15.9949), 7C(57.0214), 9C(57.0214)
sp|Q5T5Y3|CAMP1_HUMAN	Q5T5Y3	CAMP1_HUMAN	CAMSAP1	1602	Homo sapiens	Calmodulin-regulated spectrin-associated protein 1	1:Experimental evidence at protein level	5.81	1	0.999	7	7	7	10	10	10	0	0	0	10M(15.9949), 9C(57.0214)
sp|Q9P1Y5|CAMP3_HUMAN	Q9P1Y5	CAMP3_HUMAN	CAMSAP3	1249	Homo sapiens	Calmodulin-regulated spectrin-associated protein 3	1:Experimental evidence at protein level	19.38	1	0.999	16	16	16	44	44	44	0	0	0	5M(15.9949), 8M(15.9949), N-term(42.0106)
sp|Q86VP6|CAND1_HUMAN	Q86VP6	CAND1_HUMAN	CAND1	1230	Homo sapiens	Cullin-associated NEDD8-dissociated protein 1	1:Experimental evidence at protein level	31.54	1	0.999	40	37	40	334	285	334	0	0	0	12C(57.0214), 1C(57.0214), 1M(15.9949), 20C(57.0214), 2C(57.0214), 2M(15.9949), 3M(15.9949), 4M(15.9949), 5C(57.0214), 6C(57.0214), 8M(15.9949), 9C(57.0214), N-term(42.0106)
sp|O75155|CAND2_HUMAN	O75155	CAND2_HUMAN	CAND2	1236	Homo sapiens	Cullin-associated NEDD8-dissociated protein 2	1:Experimental evidence at protein level	6.23	1	0.9989	7	4	4	56	7	7	0	0	0	5C(57.0214)
sp|Q8WVQ1|CANT1_HUMAN	Q8WVQ1	CANT1_HUMAN	CANT1	401	Homo sapiens	Soluble calcium-activated nucleotidase 1	1:Experimental evidence at protein level	42.89	1	0.999	13	13	13	59	59	59	0	0	0	12M(15.9949), 17C(57.0214), 2M(15.9949), 6M(15.9949)
sp|P27824|CALX_HUMAN	P27824	CALX_HUMAN	CANX	592	Homo sapiens	Calnexin	1:Experimental evidence at protein level	23.31	1	0.999	18	18	18	224	224	224	0	0	0	13M(15.9949), 18M(15.9949), 1C(57.0214), 7C(57.0214)
sp|Q01518|CAP1_HUMAN	Q01518	CAP1_HUMAN	CAP1	475	Homo sapiens	Adenylyl cyclase-associated protein 1	1:Experimental evidence at protein level	46.74	1	0.999	24	24	24	323	323	323	0	0	0	10M(15.9949), 11C(57.0214), 12C(57.0214), 1C(57.0214), 2M(15.9949), 3M(15.9949), 4C(57.0214), 4M(15.9949), 5C(57.0214), 7M(15.9949), 9C(57.0214), N-term(42.0106)
sp|P40123|CAP2_HUMAN	P40123	CAP2_HUMAN	CAP2	477	Homo sapiens	Adenylyl cyclase-associated protein 2	1:Experimental evidence at protein level	25.58	1	0.999	10	10	10	40	40	40	0	0	0	12M(15.9949), 2M(15.9949), 3M(15.9949), 4M(15.9949), 9M(15.9949), N-term(42.0106)
sp|P40121|CAPG_HUMAN	P40121	CAPG_HUMAN	CAPG	348	Homo sapiens	Macrophage-capping protein	1:Experimental evidence at protein level	50.29	1	0.999	15	15	15	596	596	596	0	0	0	11M(15.9949), 15M(15.9949), 1M(15.9949), 8M(15.9949), N-term(42.0106)
sp|P07384|CAN1_HUMAN	P07384	CAN1_HUMAN	CAPN1	714	Homo sapiens	Calpain-1 catalytic subunit	1:Experimental evidence at protein level	41.88	1	0.999	26	26	26	217	217	217	0	0	0	10C(57.0214), 17C(57.0214), 1C(57.0214), 1M(15.9949), 4C(57.0214), 4M(15.9949), 7M(15.9949), 8C(57.0214), 9C(57.0214), 9M(15.9949), N-term(42.0106)
sp|O75808|CAN15_HUMAN	O75808	CAN15_HUMAN	CAPN15	1086	Homo sapiens	Calpain-15	1:Experimental evidence at protein level	13.17	1	0.999	10	10	10	14	14	14	0	0	0	10C(57.0214), 12C(57.0214), 15C(57.0214), 1C(57.0214), 2C(57.0214), 3C(57.0214), 4C(57.0214), 5C(57.0214), 8C(57.0214), N-term(42.0106)
sp|P17655|CAN2_HUMAN	P17655	CAN2_HUMAN	CAPN2	700	Homo sapiens	Calpain-2 catalytic subunit	1:Experimental evidence at protein level	34	1	0.999	21	21	21	154	154	154	0	0	0	13C(57.0214), 1M(15.9949), 22C(57.0214), 3C(57.0214), 4C(57.0214), 4M(15.9949), 5C(57.0214), 6C(57.0214), 8M(15.9949), 9C(57.0214), 9M(15.9949)
sp|O15484|CAN5_HUMAN	O15484	CAN5_HUMAN	CAPN5	640	Homo sapiens	Calpain-5	1:Experimental evidence at protein level	28.91	1	0.999	17	17	17	66	66	66	0	0	0	4C(57.0214), 5C(57.0214), 9C(57.0214), N-term(42.0106)
sp|Q9Y6Q1|CAN6_HUMAN	Q9Y6Q1	CAN6_HUMAN	CAPN6	641	Homo sapiens	Calpain-6	1:Experimental evidence at protein level	9.83	1	0.999	4	4	4	8	8	8	0	0	0	3C(57.0214), 8C(57.0214)
sp|Q9Y6W3|CAN7_HUMAN	Q9Y6W3	CAN7_HUMAN	CAPN7	813	Homo sapiens	Calpain-7	1:Experimental evidence at protein level	13.28	1	0.999	8	8	8	23	23	23	0	0	0	20C(57.0214)
sp|O14815|CAN9_HUMAN	O14815	CAN9_HUMAN	CAPN9	690	Homo sapiens	Calpain-9	1:Experimental evidence at protein level	15.65	1	0.999	8	8	8	12	12	12	0	0	0	13C(57.0214), 6C(57.0214)
sp|P04632|CPNS1_HUMAN	P04632	CPNS1_HUMAN	CAPNS1	268	Homo sapiens	Calpain small subunit 1	1:Experimental evidence at protein level	41.79	1	0.999	11	11	11	119	119	119	0	0	0	14C(57.0214), 16C(57.0214), 18C(57.0214), 2M(15.9949), 9C(57.0214)
sp|Q14444|CAPR1_HUMAN	Q14444	CAPR1_HUMAN	CAPRIN1	709	Homo sapiens	Caprin-1	1:Experimental evidence at protein level	10.58	1	0.999	8	8	8	67	67	67	0	0	0	3M(15.9949), 5C(57.0214), 8M(15.9949)
sp|Q13938|CAYP1_HUMAN	Q13938	CAYP1_HUMAN	CAPS	275	Homo sapiens	Calcyphosin	1:Experimental evidence at protein level	33.45	1	0.999	10	10	10	51	51	51	0	0	0	14C(57.0214), 6M(15.9949)
sp|P52907|CAZA1_HUMAN	P52907	CAZA1_HUMAN	CAPZA1	286	Homo sapiens	F-actin-capping protein subunit alpha-1	1:Experimental evidence at protein level	51.75	1	0.999	9	8	9	135	102	135	0	0	0	11C(57.0214), 20M(15.9949), 6C(57.0214), 8C(57.0214)
sp|P47755|CAZA2_HUMAN	P47755	CAZA2_HUMAN	CAPZA2	286	Homo sapiens	F-actin-capping protein subunit alpha-2	1:Experimental evidence at protein level	55.59	1	0.999	11	10	10	90	57	57	0	0	0	10C(57.0214), 11C(57.0214), 20M(15.9949), 8C(57.0214)
sp|P47756|CAPZB_HUMAN	P47756	CAPZB_HUMAN	CAPZB	272	Homo sapiens	F-actin-capping protein subunit beta	1:Experimental evidence at protein level	66.18	1	0.999	23	23	23	448	448	448	0	0	0	11C(57.0214), 12M(15.9949), 16M(15.9949), 2C(57.0214), 2M(15.9949), 4C(57.0214), 5C(57.0214), 5M(15.9949), 6M(15.9949), 7C(57.0214), 9C(57.0214), N-term(42.0106)
sp|Q9BWT7|CAR10_HUMAN	Q9BWT7	CAR10_HUMAN	CARD10	1032	Homo sapiens	Caspase recruitment domain-containing protein 10	1:Experimental evidence at protein level	3.78	1	0.999	3	3	3	4	4	4	0	0	0	2C(57.0214)
sp|Q96LW7|CAR19_HUMAN	Q96LW7	CAR19_HUMAN	CARD19	228	Homo sapiens	Caspase recruitment domain-containing protein 19	1:Experimental evidence at protein level	13.6	1	0.999	3	3	3	15	15	15	0	0	0	2C(57.0214), 6C(57.0214), N-term(42.0106)
sp|Q9H257|CARD9_HUMAN	Q9H257	CARD9_HUMAN	CARD9	536	Homo sapiens	Caspase recruitment domain-containing protein 9	1:Experimental evidence at protein level	10.26	1	0.999	4	3	4	8	7	8	0	0	0
sp|Q9Y2V2|CHSP1_HUMAN	Q9Y2V2	CHSP1_HUMAN	CARHSP1	147	Homo sapiens	Calcium-regulated heat-stable protein 1	1:Experimental evidence at protein level	57.82	1	0.999	7	7	7	56	56	56	0	0	0	11C(57.0214), 2C(57.0214), N-term(42.0106)
sp|Q86X55|CARM1_HUMAN	Q86X55	CARM1_HUMAN	CARM1	608	Homo sapiens	Histone-arginine methyltransferase CARM1	1:Experimental evidence at protein level	25	1	0.999	10	10	10	50	50	50	0	0	0	17C(57.0214), 1C(57.0214), 25C(57.0214), 9C(57.0214), N-term(42.0106)
sp|Q5VZK9|CARL1_HUMAN	Q5VZK9	CARL1_HUMAN	CARMIL1	1371	Homo sapiens	F-actin-uncapping protein LRRC16A	1:Experimental evidence at protein level	16.05	1	0.999	19	19	19	54	54	54	0	0	0	6C(57.0214), 8C(57.0214), 9C(57.0214)
sp|Q6F5E8|CARL2_HUMAN	Q6F5E8	CARL2_HUMAN	CARMIL2	1435	Homo sapiens	Capping protein, Arp2/3 and myosin-I linker protein 2	1:Experimental evidence at protein level	3.34	1	0.9963	4	4	4	5	5	5	0	0	0
sp|P49589|SYCC_HUMAN	P49589	SYCC_HUMAN	CARS1	748	Homo sapiens	Cysteine--tRNA ligase, cytoplasmic	1:Experimental evidence at protein level	24.6	1	0.999	16	16	16	62	62	62	0	0	0	10M(15.9949), 11C(57.0214), 14C(57.0214), 15C(57.0214), 6C(57.0214)
sp|Q9HA77|SYCM_HUMAN	Q9HA77	SYCM_HUMAN	CARS2	564	Homo sapiens	Probable cysteine--tRNA ligase, mitochondrial	1:Experimental evidence at protein level	18.09	1	0.999	9	9	9	43	43	43	0	0	0	7C(57.0214)
sp|O14936|CSKP_HUMAN	O14936	CSKP_HUMAN	CASK	926	Homo sapiens	Peripheral plasma membrane protein CASK	1:Experimental evidence at protein level	33.59	1	0.999	27	27	27	111	111	111	0	0	0	10C(57.0214), 15C(57.0214), 16M(15.9949), 1C(57.0214), 1M(15.9949), 3M(15.9949), 5C(57.0214), 6C(57.0214), 6M(15.9949), 7C(57.0214), 7M(15.9949), 9C(57.0214)
sp|Q8WXE0|CSKI2_HUMAN	Q8WXE0	CSKI2_HUMAN	CASKIN2	1202	Homo sapiens	Caskin-2	1:Experimental evidence at protein level	14.39	1	0.999	12	11	12	28	27	28	0	0	0	7C(57.0214)
sp|P29466|CASP1_HUMAN	P29466	CASP1_HUMAN	CASP1	404	Homo sapiens	Caspase-1	1:Experimental evidence at protein level	33.91	1	0.999	13	10	13	78	68	78	0	0	0	10M(15.9949), 2C(57.0214), 4M(15.9949), 6C(57.0214), 8M(15.9949)
sp|Q92851|CASPA_HUMAN	Q92851	CASPA_HUMAN	CASP10	521	Homo sapiens	Caspase-10	1:Experimental evidence at protein level	14.01	1	0.999	5	5	5	13	13	13	0	0	0	11C(57.0214), 13C(57.0214), 16C(57.0214), 3C(57.0214), 8C(57.0214)
sp|P42574|CASP3_HUMAN	P42574	CASP3_HUMAN	CASP3	277	Homo sapiens	Caspase-3	1:Experimental evidence at protein level	24.19	1	0.999	5	5	5	18	18	18	0	0	0	4C(57.0214), 8M(15.9949)
sp|P49662|CASP4_HUMAN	P49662	CASP4_HUMAN	CASP4	377	Homo sapiens	Caspase-4	1:Experimental evidence at protein level	7.43	1	0.9989	3	3	3	4	4	4	0	0	0	2C(57.0214)
sp|P55212|CASP6_HUMAN	P55212	CASP6_HUMAN	CASP6	293	Homo sapiens	Caspase-6	1:Experimental evidence at protein level	45.05	1	0.999	14	14	14	54	54	54	0	0	0	1C(57.0214), 2M(15.9949), 3C(57.0214), 4C(57.0214), 5C(57.0214), 8M(15.9949)
sp|P55210|CASP7_HUMAN	P55210	CASP7_HUMAN	CASP7	303	Homo sapiens	Caspase-7	1:Experimental evidence at protein level	27.72	1	0.999	8	8	8	30	30	30	0	0	0	12C(57.0214), 14C(57.0214), 1C(57.0214), 4C(57.0214), 5C(57.0214), 8M(15.9949), 9M(15.9949)
sp|Q14790|CASP8_HUMAN	Q14790	CASP8_HUMAN	CASP8	479	Homo sapiens	Caspase-8	1:Experimental evidence at protein level	24.22	1	0.999	9	9	9	35	35	35	0	0	0	16M(15.9949), 1C(57.0214), 2M(15.9949), 7C(57.0214)
sp|P20810|ICAL_HUMAN	P20810	ICAL_HUMAN	CAST	708	Homo sapiens	Calpastatin	1:Experimental evidence at protein level	46.75	1	0.999	25	25	25	181	181	181	0	0	0	12C(57.0214), 17C(57.0214), 19C(57.0214), 24C(57.0214), 29C(57.0214), 3M(15.9949), 4C(57.0214), 6M(15.9949), 7M(15.9949), 8M(15.9949)
sp|Q86V15|CASZ1_HUMAN	Q86V15	CASZ1_HUMAN	CASZ1	1759	Homo sapiens	Zinc finger protein castor homolog 1	1:Experimental evidence at protein level	4.83	1	0.999	5	5	5	5	5	5	0	0	0	14M(15.9949)
sp|P04040|CATA_HUMAN	P04040	CATA_HUMAN	CAT	527	Homo sapiens	Catalase	1:Experimental evidence at protein level	46.87	1	0.999	27	27	27	399	399	399	0	0	0	11C(57.0214), 11M(15.9949), 12C(57.0214), 19M(15.9949), 2C(57.0214), 3C(57.0214), N-term(42.0106)
sp|Q03135|CAV1_HUMAN	Q03135	CAV1_HUMAN	CAV1	178	Homo sapiens	Caveolin-1	1:Experimental evidence at protein level	31.46	1	0.999	6	5	6	66	54	66	0	0	0	2M(15.9949), N-term(42.0106)
sp|Q6NZI2|CAVN1_HUMAN	Q6NZI2	CAVN1_HUMAN	CAVIN1	390	Homo sapiens	Caveolae-associated protein 1	1:Experimental evidence at protein level	46.15	1	0.999	18	18	18	354	354	354	0	0	0	2M(15.9949), 4M(15.9949), N-term(42.0106)
sp|O95810|CAVN2_HUMAN	O95810	CAVN2_HUMAN	CAVIN2	425	Homo sapiens	Caveolae-associated protein 2	1:Experimental evidence at protein level	28.94	1	0.999	13	13	13	105	105	105	0	0	0	17M(15.9949), 1M(15.9949), 4M(15.9949), 5C(57.0214), 8M(15.9949), N-term(42.0106)
sp|Q969G5|CAVN3_HUMAN	Q969G5	CAVN3_HUMAN	CAVIN3	261	Homo sapiens	Caveolae-associated protein 3	1:Experimental evidence at protein level	44.83	1	0.999	9	9	9	130	130	130	0	0	0	41M(15.9949)
sp|Q13951|PEBB_HUMAN	Q13951	PEBB_HUMAN	CBFB	182	Homo sapiens	Core-binding factor subunit beta	1:Experimental evidence at protein level	18.13	1	0.999	4	4	4	14	14	14	0	0	0
sp|P22681|CBL_HUMAN	P22681	CBL_HUMAN	CBL	906	Homo sapiens	E3 ubiquitin-protein ligase CBL	1:Experimental evidence at protein level	12.8	1	0.999	8	8	8	17	17	17	0	0	0	10C(57.0214), 2C(57.0214)
sp|Q9ULV8|CBLC_HUMAN	Q9ULV8	CBLC_HUMAN	CBLC	474	Homo sapiens	E3 ubiquitin-protein ligase CBL-C	1:Experimental evidence at protein level	7.38	1	0.999	3	3	3	8	8	8	0	0	0	N-term(42.0106)
sp|P16152|CBR1_HUMAN	P16152	CBR1_HUMAN	CBR1	277	Homo sapiens	Carbonyl reductase [NADPH] 1	1:Experimental evidence at protein level	73.65	1	0.999	17	15	17	187	136	187	0	0	0	13M(15.9949), 15M(15.9949), 2C(57.0214), 3C(57.0214), 5C(57.0214), 6C(57.0214), 7C(57.0214), 8M(15.9949), N-term(42.0106)
sp|O75828|CBR3_HUMAN	O75828	CBR3_HUMAN	CBR3	277	Homo sapiens	Carbonyl reductase [NADPH] 3	1:Experimental evidence at protein level	60.65	1	0.999	12	10	10	95	44	44	0	0	0	15M(15.9949), 5M(15.9949), 6C(57.0214), 7C(57.0214), 9C(57.0214)
sp|Q8N4T8|CBR4_HUMAN	Q8N4T8	CBR4_HUMAN	CBR4	237	Homo sapiens	3-oxoacyl-[acyl-carrier-protein] reductase	1:Experimental evidence at protein level	29.54	1	0.999	6	6	6	36	36	36	0	0	0	13M(15.9949), 15C(57.0214), 2C(57.0214), 5C(57.0214), N-term(42.0106)
sp|P83916|CBX1_HUMAN	P83916	CBX1_HUMAN	CBX1	185	Homo sapiens	Chromobox protein homolog 1	1:Experimental evidence at protein level	24.86	1	0.999	4	3	3	38	14	14	0	0	0	1C(57.0214)
sp|Q13185|CBX3_HUMAN	Q13185	CBX3_HUMAN	CBX3	183	Homo sapiens	Chromobox protein homolog 3	1:Experimental evidence at protein level	46.45	1	0.999	7	5	7	62	35	62	0	0	0	12M(15.9949), 15M(15.9949), 1C(57.0214), 21M(15.9949), N-term(42.0106)
sp|P45973|CBX5_HUMAN	P45973	CBX5_HUMAN	CBX5	191	Homo sapiens	Chromobox protein homolog 5	1:Experimental evidence at protein level	43.98	1	0.999	6	5	5	18	15	15	0	0	0	14C(57.0214), 18M(15.9949), 21M(15.9949), 4C(57.0214)
sp|Q9HC52|CBX8_HUMAN	Q9HC52	CBX8_HUMAN	CBX8	389	Homo sapiens	Chromobox protein homolog 8	1:Experimental evidence at protein level	13.11	1	0.999	4	4	4	7	7	7	0	0	0
sp|Q6P1N0|C2D1A_HUMAN	Q6P1N0	C2D1A_HUMAN	CC2D1A	951	Homo sapiens	Coiled-coil and C2 domain-containing protein 1A	1:Experimental evidence at protein level	26.81	1	0.999	22	22	22	77	77	77	0	0	0	5M(15.9949), 8C(57.0214)
sp|Q5T0F9|C2D1B_HUMAN	Q5T0F9	C2D1B_HUMAN	CC2D1B	858	Homo sapiens	Coiled-coil and C2 domain-containing protein 1B	1:Experimental evidence at protein level	17.72	1	0.999	13	13	13	42	42	42	0	0	0	5M(15.9949), 7M(15.9949)
sp|Q8IX12|CCAR1_HUMAN	Q8IX12	CCAR1_HUMAN	CCAR1	1150	Homo sapiens	Cell division cycle and apoptosis regulator protein 1	1:Experimental evidence at protein level	16.43	1	0.999	15	15	15	98	98	98	0	0	0	13M(15.9949), 2C(57.0214), 2M(15.9949)
sp|Q8N163|CCAR2_HUMAN	Q8N163	CCAR2_HUMAN	CCAR2	923	Homo sapiens	Cell cycle and apoptosis regulator protein 2	1:Experimental evidence at protein level	48.75	1	0.999	27	27	27	196	196	196	0	0	0	13C(57.0214), 1C(57.0214), 2C(57.0214), 6M(15.9949), 7C(57.0214)
sp|Q96A19|C102A_HUMAN	Q96A19	C102A_HUMAN	CCDC102A	550	Homo sapiens	Coiled-coil domain-containing protein 102A	1:Experimental evidence at protein level	9.45	1	0.999	4	4	4	4	4	4	0	0	0
sp|Q96NT0|CC115_HUMAN	Q96NT0	CC115_HUMAN	CCDC115	180	Homo sapiens	Coiled-coil domain-containing protein 115	1:Experimental evidence at protein level	25.56	1	0.999	4	4	4	21	21	21	0	0	0
sp|Q8WUD4|CCD12_HUMAN	Q8WUD4	CCD12_HUMAN	CCDC12	166	Homo sapiens	Coiled-coil domain-containing protein 12	1:Experimental evidence at protein level	54.82	1	0.999	7	7	7	22	22	22	0	0	0	21C(57.0214), N-term(42.0106)
sp|Q96CT7|CC124_HUMAN	Q96CT7	CC124_HUMAN	CCDC124	223	Homo sapiens	Coiled-coil domain-containing protein 124	1:Experimental evidence at protein level	30.04	1	0.999	7	7	7	46	46	46	0	0	0	6M(15.9949), 8M(15.9949)
sp|Q96BQ5|CC127_HUMAN	Q96BQ5	CC127_HUMAN	CCDC127	260	Homo sapiens	Coiled-coil domain-containing protein 127	1:Experimental evidence at protein level	12.31	1	0.999	4	4	4	13	13	13	0	0	0	5C(57.0214), 6C(57.0214)
sp|Q6ZUS6|CC149_HUMAN	Q6ZUS6	CC149_HUMAN	CCDC149	474	Homo sapiens	Coiled-coil domain-containing protein 149	2:Experimental evidence at transcript level	13.92	1	0.999	4	4	4	6	6	6	0	0	0
sp|Q7Z3E2|CC186_HUMAN	Q7Z3E2	CC186_HUMAN	CCDC186	898	Homo sapiens	Coiled-coil domain-containing protein 186	1:Experimental evidence at protein level	19.82	1	0.999	13	13	13	32	32	32	0	0	0	N-term(42.0106)
sp|O60826|CCD22_HUMAN	O60826	CCD22_HUMAN	CCDC22	627	Homo sapiens	Coiled-coil domain-containing protein 22	1:Experimental evidence at protein level	30.46	1	0.999	19	19	19	88	88	88	0	0	0	3M(15.9949)
sp|Q86WR0|CCD25_HUMAN	Q86WR0	CCD25_HUMAN	CCDC25	208	Homo sapiens	Coiled-coil domain-containing protein 25	1:Experimental evidence at protein level	16.83	1	0.999	4	4	4	20	20	20	0	0	0	10C(57.0214), 4M(15.9949)
sp|Q8IWP9|CC28A_HUMAN	Q8IWP9	CC28A_HUMAN	CCDC28A	274	Homo sapiens	Coiled-coil domain-containing protein 28A	1:Experimental evidence at protein level	16.79	1	0.999	3	3	3	6	6	6	0	0	0
sp|Q96A33|CCD47_HUMAN	Q96A33	CCD47_HUMAN	CCDC47	483	Homo sapiens	PAT complex subunit CCDC47	1:Experimental evidence at protein level	36.85	1	0.999	15	15	15	83	83	83	0	0	0	12C(57.0214), 13M(15.9949), 1M(15.9949), 20M(15.9949), 21M(15.9949), 2C(57.0214), 2M(15.9949), 3C(57.0214), 3M(15.9949), 5M(15.9949), 6M(15.9949), 9C(57.0214)
sp|Q8IVM0|CCD50_HUMAN	Q8IVM0	CCD50_HUMAN	CCDC50	306	Homo sapiens	Coiled-coil domain-containing protein 50	1:Experimental evidence at protein level	24.18	1	0.999	6	6	6	21	21	21	0	0	0	2M(15.9949), N-term(42.0106)
sp|Q96ER9|MITOK_HUMAN	Q96ER9	MITOK_HUMAN	CCDC51	411	Homo sapiens	Mitochondrial potassium channel	1:Experimental evidence at protein level	29.44	1	0.999	10	10	10	29	29	29	0	0	0	2C(57.0214), 6M(15.9949)
sp|Q16204|CCDC6_HUMAN	Q16204	CCDC6_HUMAN	CCDC6	474	Homo sapiens	Coiled-coil domain-containing protein 6	1:Experimental evidence at protein level	33.12	1	0.999	16	16	16	83	83	83	0	0	0
sp|A6NI79|CCD69_HUMAN	A6NI79	CCD69_HUMAN	CCDC69	296	Homo sapiens	Coiled-coil domain-containing protein 69	1:Experimental evidence at protein level	22.3	1	0.999	4	4	4	10	10	10	0	0	0
sp|Q76M96|CCD80_HUMAN	Q76M96	CCD80_HUMAN	CCDC80	950	Homo sapiens	Coiled-coil domain-containing protein 80	1:Experimental evidence at protein level	9.16	1	0.999	7	7	7	15	15	15	0	0	0
sp|A6NKD9|CC85C_HUMAN	A6NKD9	CC85C_HUMAN	CCDC85C	419	Homo sapiens	Coiled-coil domain-containing protein 85C	1:Experimental evidence at protein level	17.9	1	0.999	5	5	5	9	9	9	0	0	0	3C(57.0214), 4C(57.0214), N-term(42.0106)
sp|Q9H6F5|CCD86_HUMAN	Q9H6F5	CCD86_HUMAN	CCDC86	360	Homo sapiens	Coiled-coil domain-containing protein 86	1:Experimental evidence at protein level	29.72	1	0.999	8	8	8	31	31	31	0	0	0
sp|Q3V6T2|GRDN_HUMAN	Q3V6T2	GRDN_HUMAN	CCDC88A	1871	Homo sapiens	Girdin	1:Experimental evidence at protein level	10.21	1	0.999	15	15	15	17	17	17	0	0	0	2M(15.9949), 6C(57.0214)
sp|A6NC98|CC88B_HUMAN	A6NC98	CC88B_HUMAN	CCDC88B	1476	Homo sapiens	Coiled-coil domain-containing protein 88B	1:Experimental evidence at protein level	11.79	1	0.999	15	15	15	24	24	24	0	0	0	14C(57.0214), 5C(57.0214)
sp|Q9P219|DAPLE_HUMAN	Q9P219	DAPLE_HUMAN	CCDC88C	2028	Homo sapiens	Protein Daple	1:Experimental evidence at protein level	11.64	1	0.999	18	18	18	28	28	28	0	0	0	5C(57.0214)
sp|Q9Y3X0|CCDC9_HUMAN	Q9Y3X0	CCDC9_HUMAN	CCDC9	531	Homo sapiens	Coiled-coil domain-containing protein 9	1:Experimental evidence at protein level	19.21	1	0.999	7	7	7	24	24	24	0	0	0
sp|Q9GZT6|CC90B_HUMAN	Q9GZT6	CC90B_HUMAN	CCDC90B	254	Homo sapiens	Coiled-coil domain-containing protein 90B, mitochondrial	1:Experimental evidence at protein level	25.2	1	0.999	6	6	6	15	15	15	0	0	0	3M(15.9949)
sp|Q7Z6B0|CCD91_HUMAN	Q7Z6B0	CCD91_HUMAN	CCDC91	441	Homo sapiens	Coiled-coil domain-containing protein 91	1:Experimental evidence at protein level	19.27	1	0.999	9	9	9	16	16	16	0	0	0	11C(57.0214), 4M(15.9949), 9M(15.9949)
sp|Q567U6|CCD93_HUMAN	Q567U6	CCD93_HUMAN	CCDC93	631	Homo sapiens	Coiled-coil domain-containing protein 93	1:Experimental evidence at protein level	30.43	1	0.999	16	16	16	51	51	51	0	0	0	13C(57.0214), 5M(15.9949), 8M(15.9949)
sp|Q96F63|CCD97_HUMAN	Q96F63	CCD97_HUMAN	CCDC97	343	Homo sapiens	Coiled-coil domain-containing protein 97	1:Experimental evidence at protein level	8.16	1	0.999	2	2	2	4	4	4	0	0	0	4C(57.0214), 5C(57.0214)
sp|Q6ZUT6|CCD9B_HUMAN	Q6ZUT6	CCD9B_HUMAN	CCDC9B	534	Homo sapiens	Coiled-coil domain-containing protein 9B	1:Experimental evidence at protein level	15.73	1	0.999	6	6	6	10	10	10	0	0	0	4C(57.0214), 6C(57.0214)
sp|Q9BSQ5|CCM2_HUMAN	Q9BSQ5	CCM2_HUMAN	CCM2	444	Homo sapiens	Cerebral cavernous malformations 2 protein	1:Experimental evidence at protein level	6.98	1	0.999	3	3	3	5	5	5	0	0	0	14C(57.0214)
sp|O76076|CCN5_HUMAN	O76076	CCN5_HUMAN	CCN5	250	Homo sapiens	CCN family member 5	1:Experimental evidence at protein level	26.8	1	0.999	4	4	4	8	8	8	0	0	0	11C(57.0214), 12C(57.0214), 14C(57.0214), 15C(57.0214), 19C(57.0214), 1C(57.0214), 2C(57.0214), 5C(57.0214), 7C(57.0214), 9C(57.0214)
sp|P14635|CCNB1_HUMAN	P14635	CCNB1_HUMAN	CCNB1	433	Homo sapiens	G2/mitotic-specific cyclin-B1	1:Experimental evidence at protein level	10.85	1	0.999	4	4	4	11	11	11	0	0	0
sp|O75909|CCNK_HUMAN	O75909	CCNK_HUMAN	CCNK	580	Homo sapiens	Cyclin-K	1:Experimental evidence at protein level	10.17	1	0.999	3	3	3	12	12	12	0	0	0
sp|O60563|CCNT1_HUMAN	O60563	CCNT1_HUMAN	CCNT1	726	Homo sapiens	Cyclin-T1	1:Experimental evidence at protein level	11.43	1	0.999	5	5	5	8	8	8	0	0	0
sp|Q8ND76|CCNY_HUMAN	Q8ND76	CCNY_HUMAN	CCNY	341	Homo sapiens	Cyclin-Y	1:Experimental evidence at protein level	9.38	1	0.999	2	2	2	18	18	18	0	0	0	1M(15.9949)
sp|O14618|CCS_HUMAN	O14618	CCS_HUMAN	CCS	274	Homo sapiens	Copper chaperone for superoxide dismutase	1:Experimental evidence at protein level	25.55	1	0.999	5	5	5	38	38	38	0	0	0	1M(15.9949), 3C(57.0214), 5C(57.0214)
sp|P78371|TCPB_HUMAN	P78371	TCPB_HUMAN	CCT2	535	Homo sapiens	T-complex protein 1 subunit beta	1:Experimental evidence at protein level	59.63	1	0.999	30	30	30	337	337	337	0	0	0	10M(15.9949), 12M(15.9949), 14M(15.9949), 1M(15.9949), 4M(15.9949), 5C(57.0214), 5M(15.9949), 6M(15.9949), 7C(57.0214), 8M(15.9949), 9M(15.9949), N-term(42.0106)
sp|P49368|TCPG_HUMAN	P49368	TCPG_HUMAN	CCT3	545	Homo sapiens	T-complex protein 1 subunit gamma	1:Experimental evidence at protein level	55.78	1	0.999	31	31	31	364	364	364	0	0	0	10C(57.0214), 11M(15.9949), 12C(57.0214), 12M(15.9949), 13C(57.0214), 13M(15.9949), 14M(15.9949), 17M(15.9949), 1M(15.9949), 2M(15.9949), 3M(15.9949), 5M(15.9949), 6C(57.0214), 6M(15.9949), 9C(57.0214)
sp|P50991|TCPD_HUMAN	P50991	TCPD_HUMAN	CCT4	539	Homo sapiens	T-complex protein 1 subunit delta	1:Experimental evidence at protein level	70.13	1	0.999	29	28	29	355	317	355	0	0	0	11C(57.0214), 12M(15.9949), 15M(15.9949), 17M(15.9949), 18M(15.9949), 1M(15.9949), 24C(57.0214), 2M(15.9949), 3C(57.0214), 3M(15.9949), 4C(57.0214), 5M(15.9949), 6M(15.9949), 7C(57.0214), 8C(57.0214), 9C(57.0214)
sp|P48643|TCPE_HUMAN	P48643	TCPE_HUMAN	CCT5	541	Homo sapiens	T-complex protein 1 subunit epsilon	1:Experimental evidence at protein level	45.1	1	0.999	30	29	29	282	244	244	0	0	0	10C(57.0214), 10M(15.9949), 11C(57.0214), 13C(57.0214), 13M(15.9949), 1M(15.9949), 2M(15.9949), 4M(15.9949), 5M(15.9949), 6C(57.0214), 6M(15.9949), 7C(57.0214), 9C(57.0214), 9M(15.9949)
sp|P40227|TCPZ_HUMAN	P40227	TCPZ_HUMAN	CCT6A	531	Homo sapiens	T-complex protein 1 subunit zeta	1:Experimental evidence at protein level	42.94	1	0.999	20	17	20	235	180	235	0	0	0	10C(57.0214), 19M(15.9949), 1M(15.9949), 22M(15.9949), 2C(57.0214), 2M(15.9949), 3C(57.0214), 7C(57.0214), 9M(15.9949)
sp|Q99832|TCPH_HUMAN	Q99832	TCPH_HUMAN	CCT7	543	Homo sapiens	T-complex protein 1 subunit eta	1:Experimental evidence at protein level	56.17	1	0.999	30	30	30	321	321	321	0	0	0	13M(15.9949), 16M(15.9949), 18C(57.0214), 19C(57.0214), 1C(57.0214), 1M(15.9949), 2M(15.9949), 3C(57.0214), 3M(15.9949), 4C(57.0214), 5C(57.0214), 7C(57.0214), 7M(15.9949), 9M(15.9949), N-term(42.0106)
sp|P50990|TCPQ_HUMAN	P50990	TCPQ_HUMAN	CCT8	548	Homo sapiens	T-complex protein 1 subunit theta	1:Experimental evidence at protein level	57.85	1	0.999	33	33	33	329	329	329	0	0	0	10C(57.0214), 11C(57.0214), 11M(15.9949), 12C(57.0214), 13M(15.9949), 16C(57.0214), 16M(15.9949), 2M(15.9949), 4M(15.9949), 5C(57.0214), 6C(57.0214), 6M(15.9949), 7M(15.9949), 8M(15.9949), 9C(57.0214), N-term(42.0106)
sp|P86790|CCZ1B_HUMAN	P86790	CCZ1B_HUMAN	CCZ1B	482	Homo sapiens	Vacuolar fusion protein CCZ1 homolog B	1:Experimental evidence at protein level	19.71	1	0.999	8	0	8	97	0	97	0	0	0	5C(57.0214), N-term(42.0106)		sp|P86791|CCZ1_HUMAN
sp|Q93033|IGSF2_HUMAN	Q93033	IGSF2_HUMAN	CD101	1021	Homo sapiens	Immunoglobulin superfamily member 2	1:Experimental evidence at protein level	4.11	1	0.999	4	4	4	5	5	5	0	0	0
sp|Q6YHK3|CD109_HUMAN	Q6YHK3	CD109_HUMAN	CD109	1445	Homo sapiens	CD109 antigen	1:Experimental evidence at protein level	10.8	1	0.999	11	11	11	21	21	21	0	0	0	3M(15.9949)
sp|P08571|CD14_HUMAN	P08571	CD14_HUMAN	CD14	375	Homo sapiens	Monocyte differentiation antigen CD14	1:Experimental evidence at protein level	25.6	1	0.999	6	6	6	38	38	38	0	0	0	14C(57.0214), 5M(15.9949)
sp|Q86VB7|C163A_HUMAN	Q86VB7	C163A_HUMAN	CD163	1156	Homo sapiens	Scavenger receptor cysteine-rich type 1 protein M130	1:Experimental evidence at protein level	22.06	1	0.999	27	27	27	130	130	130	0	0	0	10C(57.0214), 12C(57.0214), 13C(57.0214), 18C(57.0214), 1C(57.0214), 22C(57.0214), 3C(57.0214), 3M(15.9949), 4C(57.0214), 5C(57.0214), 8C(57.0214), 9C(57.0214)
sp|Q9NR16|C163B_HUMAN	Q9NR16	C163B_HUMAN	CD163L1	1453	Homo sapiens	Scavenger receptor cysteine-rich type 1 protein M160	1:Experimental evidence at protein level	16.79	1	0.999	20	20	20	67	67	67	0	0	0	10C(57.0214), 12C(57.0214), 13C(57.0214), 16C(57.0214), 3C(57.0214), 4C(57.0214), 6M(15.9949), 7C(57.0214), 8C(57.0214)
sp|Q8N6Q3|CD177_HUMAN	Q8N6Q3	CD177_HUMAN	CD177	437	Homo sapiens	CD177 antigen	1:Experimental evidence at protein level	6.86	1	0.999	2	2	2	12	12	12	0	0	0	12C(57.0214), 2C(57.0214), 5C(57.0214)
sp|Q9NNX6|CD209_HUMAN	Q9NNX6	CD209_HUMAN	CD209	404	Homo sapiens	CD209 antigen	1:Experimental evidence at protein level	38.86	1	0.999	8	6	8	19	11	19	0	0	0	1M(15.9949)
sp|Q9HCU0|CD248_HUMAN	Q9HCU0	CD248_HUMAN	CD248	757	Homo sapiens	Endosialin	1:Experimental evidence at protein level	24.31	1	0.999	12	12	12	53	53	53	0	0	0	10C(57.0214), 11C(57.0214), 15C(57.0214), 17C(57.0214), 1C(57.0214), 21C(57.0214), 25C(57.0214), 27C(57.0214), 2C(57.0214), 31C(57.0214), 3C(57.0214), 5C(57.0214), 6C(57.0214), 8C(57.0214), 9C(57.0214)
sp|Q5ZPR3|CD276_HUMAN	Q5ZPR3	CD276_HUMAN	CD276	534	Homo sapiens	CD276 antigen	1:Experimental evidence at protein level	17.98	1	0.999	4	4	4	30	30	30	0	0	0	9C(57.0214)
sp|Q9Y5K6|CD2AP_HUMAN	Q9Y5K6	CD2AP_HUMAN	CD2AP	639	Homo sapiens	CD2-associated protein	1:Experimental evidence at protein level	56.03	1	0.999	24	24	24	118	118	118	0	0	0	2M(15.9949), 3C(57.0214)
sp|O95400|CD2B2_HUMAN	O95400	CD2B2_HUMAN	CD2BP2	341	Homo sapiens	CD2 antigen cytoplasmic tail-binding protein 2	1:Experimental evidence at protein level	17.3	1	0.999	5	5	5	30	30	30	0	0	0	8M(15.9949)
sp|Q8IX05|CD302_HUMAN	Q8IX05	CD302_HUMAN	CD302	232	Homo sapiens	CD302 antigen	1:Experimental evidence at protein level	6.47	1	0.999	2	2	2	8	8	8	0	0	0	13C(57.0214), 14C(57.0214), 3C(57.0214), 4C(57.0214)
sp|Q9NPF0|CD320_HUMAN	Q9NPF0	CD320_HUMAN	CD320	282	Homo sapiens	CD320 antigen	1:Experimental evidence at protein level	11.7	1	0.999	3	3	3	6	6	6	0	0	0	1C(57.0214), 3C(57.0214), 5C(57.0214), 7C(57.0214)
sp|P28906|CD34_HUMAN	P28906	CD34_HUMAN	CD34	385	Homo sapiens	Hematopoietic progenitor cell antigen CD34	1:Experimental evidence at protein level	9.87	1	0.999	2	2	2	13	13	13	0	0	0	4C(57.0214)
sp|P16671|CD36_HUMAN	P16671	CD36_HUMAN	CD36	472	Homo sapiens	Platelet glycoprotein 4	1:Experimental evidence at protein level	20.34	1	0.999	10	10	10	111	111	111	0	0	0	12C(57.0214), 13C(57.0214), 15C(57.0214), 19C(57.0214), 21C(57.0214)
sp|P28907|CD38_HUMAN	P28907	CD38_HUMAN	CD38	300	Homo sapiens	ADP-ribosyl cyclase/cyclic ADP-ribose hydrolase 1	1:Experimental evidence at protein level	40.33	1	0.999	11	11	11	55	55	55	0	0	0	13C(57.0214), 14C(57.0214), 15C(57.0214), 2C(57.0214), 3C(57.0214), 4C(57.0214), 8C(57.0214), 8M(15.9949), N-term(42.0106)
sp|P25942|TNR5_HUMAN	P25942	TNR5_HUMAN	CD40	277	Homo sapiens	Tumor necrosis factor receptor superfamily member 5	1:Experimental evidence at protein level	23.83	1	0.999	5	5	5	32	32	32	0	0	0	10C(57.0214), 11C(57.0214), 12C(57.0214), 14C(57.0214), 17C(57.0214), 22C(57.0214), 25C(57.0214), 2C(57.0214), 8C(57.0214), 9C(57.0214)
sp|P16070|CD44_HUMAN	P16070	CD44_HUMAN	CD44	742	Homo sapiens	CD44 antigen	1:Experimental evidence at protein level	12.8	1	0.999	8	8	8	65	65	65	0	0	0	12C(57.0214), 20M(15.9949), 4M(15.9949), 9C(57.0214)
sp|P15529|MCP_HUMAN	P15529	MCP_HUMAN	CD46	392	Homo sapiens	Membrane cofactor protein	1:Experimental evidence at protein level	12.5	1	0.999	4	4	4	15	15	15	0	0	0	13C(57.0214), 1C(57.0214), 3C(57.0214)
sp|Q08722|CD47_HUMAN	Q08722	CD47_HUMAN	CD47	323	Homo sapiens	Leukocyte surface antigen CD47	1:Experimental evidence at protein level	13	1	0.999	7	7	7	30	30	30	0	0	0
sp|P09326|CD48_HUMAN	P09326	CD48_HUMAN	CD48	243	Homo sapiens	CD48 antigen	1:Experimental evidence at protein level	16.05	1	0.999	3	3	3	11	11	11	0	0	0	11C(57.0214), 7M(15.9949)
sp|P06127|CD5_HUMAN	P06127	CD5_HUMAN	CD5	495	Homo sapiens	T-cell surface glycoprotein CD5	1:Experimental evidence at protein level	7.07	1	0.999	3	3	3	7	7	7	0	0	0	4C(57.0214), 8C(57.0214)
sp|P08174|DAF_HUMAN	P08174	DAF_HUMAN	CD55	381	Homo sapiens	Complement decay-accelerating factor	1:Experimental evidence at protein level	24.15	1	0.999	10	10	10	57	57	57	0	0	0	10C(57.0214), 13C(57.0214), 17C(57.0214), 1C(57.0214), 2C(57.0214), 3C(57.0214), 4C(57.0214), 7C(57.0214), 8C(57.0214)
sp|P13987|CD59_HUMAN	P13987	CD59_HUMAN	CD59	128	Homo sapiens	CD59 glycoprotein	1:Experimental evidence at protein level	19.53	1	0.999	5	5	5	50	50	50	0	0	0	10C(57.0214), 11C(57.0214), 4C(57.0214), 8C(57.0214), 9C(57.0214)
sp|O43866|CD5L_HUMAN	O43866	CD5L_HUMAN	CD5L	347	Homo sapiens	CD5 antigen-like	1:Experimental evidence at protein level	30.84	1	0.999	8	8	8	106	106	106	0	0	0	20C(57.0214), 4C(57.0214), 7C(57.0214), 8C(57.0214)
sp|P30203|CD6_HUMAN	P30203	CD6_HUMAN	CD6	668	Homo sapiens	T-cell differentiation antigen CD6	1:Experimental evidence at protein level	5.54	1	0.999	3	3	3	8	8	8	0	0	0	2C(57.0214), 8C(57.0214), 9C(57.0214)
sp|P08962|CD63_HUMAN	P08962	CD63_HUMAN	CD63	238	Homo sapiens	CD63 antigen	1:Experimental evidence at protein level	8.4	1	0.999	2	2	2	20	20	20	0	0	0	2M(15.9949), 7C(57.0214)
sp|P04233|HG2A_HUMAN	P04233	HG2A_HUMAN	CD74	296	Homo sapiens	HLA class II histocompatibility antigen gamma chain	1:Experimental evidence at protein level	26.01	1	0.999	6	6	6	33	33	33	0	0	0	11M(15.9949), 1C(57.0214)
sp|P60033|CD81_HUMAN	P60033	CD81_HUMAN	CD81	236	Homo sapiens	CD81 antigen	1:Experimental evidence at protein level	26.69	1	0.999	4	4	4	74	74	74	0	0	0	4C(57.0214), 8C(57.0214), 9C(57.0214)
sp|P21926|CD9_HUMAN	P21926	CD9_HUMAN	CD9	228	Homo sapiens	CD9 antigen	1:Experimental evidence at protein level	14.47	1	0.999	3	3	3	36	36	36	0	0	0
sp|Q9NPY3|C1QR1_HUMAN	Q9NPY3	C1QR1_HUMAN	CD93	652	Homo sapiens	Complement component C1q receptor	1:Experimental evidence at protein level	12.73	1	0.999	5	5	5	22	22	22	0	0	0	10C(57.0214), 16C(57.0214), 1C(57.0214), 21C(57.0214), 6C(57.0214), 8C(57.0214)
sp|P14209|CD99_HUMAN	P14209	CD99_HUMAN	CD99	185	Homo sapiens	CD99 antigen	1:Experimental evidence at protein level	9.73	1	0.999	1	1	1	6	6	6	0	0	0	14M(15.9949), 2C(57.0214)
sp|P32320|CDD_HUMAN	P32320	CDD_HUMAN	CDA	146	Homo sapiens	Cytidine deaminase	1:Experimental evidence at protein level	47.26	1	0.999	5	5	5	34	34	34	0	0	0	14C(57.0214), 16C(57.0214), 19C(57.0214), 2C(57.0214), 4C(57.0214), 5C(57.0214), 8C(57.0214), 8M(15.9949)
sp|Q8IWY9|CDAN1_HUMAN	Q8IWY9	CDAN1_HUMAN	CDAN1	1227	Homo sapiens	Codanin-1	1:Experimental evidence at protein level	4.81	1	0.999	4	4	4	4	4	4	0	0	0	12C(57.0214), 2C(57.0214)
sp|Q13042|CDC16_HUMAN	Q13042	CDC16_HUMAN	CDC16	620	Homo sapiens	Cell division cycle protein 16 homolog	1:Experimental evidence at protein level	10	1	0.999	5	5	5	13	13	13	0	0	0	2C(57.0214)
sp|P30260|CDC27_HUMAN	P30260	CDC27_HUMAN	CDC27	824	Homo sapiens	Cell division cycle protein 27 homolog	1:Experimental evidence at protein level	18.2	1	0.999	10	10	10	22	22	22	0	0	0	11C(57.0214), 12C(57.0214), 7C(57.0214)
sp|P49427|UB2R1_HUMAN	P49427	UB2R1_HUMAN	CDC34	236	Homo sapiens	Ubiquitin-conjugating enzyme E2 R1	1:Experimental evidence at protein level	23.73	1	0.999	5	5	5	14	14	14	0	0	0	18C(57.0214), N-term(42.0106)
sp|Q16543|CDC37_HUMAN	Q16543	CDC37_HUMAN	CDC37	378	Homo sapiens	Hsp90 co-chaperone Cdc37	1:Experimental evidence at protein level	46.03	1	0.999	21	21	21	158	158	158	0	0	0	1C(57.0214), 2M(15.9949), 3M(15.9949), 4M(15.9949), 7M(15.9949), 9M(15.9949)
sp|Q7L3B6|CD37L_HUMAN	Q7L3B6	CD37L_HUMAN	CDC37L1	337	Homo sapiens	Hsp90 co-chaperone Cdc37-like 1	1:Experimental evidence at protein level	12.46	1	0.999	3	3	3	10	10	10	0	0	0	10C(57.0214)
sp|O60508|PRP17_HUMAN	O60508	PRP17_HUMAN	CDC40	579	Homo sapiens	Pre-mRNA-processing factor 17	1:Experimental evidence at protein level	23.83	1	0.999	8	8	8	25	25	25	0	0	0	11M(15.9949), 3C(57.0214)
sp|P60953|CDC42_HUMAN	P60953	CDC42_HUMAN	CDC42	191	Homo sapiens	Cell division control protein 42 homolog	1:Experimental evidence at protein level	47.12	1	0.999	11	10	11	232	209	232	0	0	0	1C(57.0214), 4C(57.0214), 9C(57.0214)
sp|Q5VT25|MRCKA_HUMAN	Q5VT25	MRCKA_HUMAN	CDC42BPA	1732	Homo sapiens	Serine/threonine-protein kinase MRCK alpha	1:Experimental evidence at protein level	13.11	1	0.999	21	15	15	37	18	18	0	0	0	2M(15.9949), 6C(57.0214), 8C(57.0214)
sp|Q9Y5S2|MRCKB_HUMAN	Q9Y5S2	MRCKB_HUMAN	CDC42BPB	1711	Homo sapiens	Serine/threonine-protein kinase MRCK beta	1:Experimental evidence at protein level	24.37	1	0.999	41	35	41	110	91	110	0	0	0	12C(57.0214), 13C(57.0214), 2C(57.0214), 2M(15.9949), 7C(57.0214)
sp|Q6DT37|MRCKG_HUMAN	Q6DT37	MRCKG_HUMAN	CDC42BPG	1551	Homo sapiens	Serine/threonine-protein kinase MRCK gamma	1:Experimental evidence at protein level	5.35	1	0.999	8	8	8	17	17	17	0	0	0	2C(57.0214)
sp|Q00587|BORG5_HUMAN	Q00587	BORG5_HUMAN	CDC42EP1	391	Homo sapiens	Cdc42 effector protein 1	1:Experimental evidence at protein level	37.85	1	0.999	9	9	9	17	17	17	0	0	0	24C(57.0214)
sp|O14613|BORG1_HUMAN	O14613	BORG1_HUMAN	CDC42EP2	210	Homo sapiens	Cdc42 effector protein 2	1:Experimental evidence at protein level	27.62	1	0.999	3	3	3	4	4	4	0	0	0
sp|Q9H3Q1|BORG4_HUMAN	Q9H3Q1	BORG4_HUMAN	CDC42EP4	356	Homo sapiens	Cdc42 effector protein 4	1:Experimental evidence at protein level	23.03	1	0.999	6	6	6	26	26	26	0	0	0	8C(57.0214)
sp|Q99459|CDC5L_HUMAN	Q99459	CDC5L_HUMAN	CDC5L	802	Homo sapiens	Cell division cycle 5-like protein	1:Experimental evidence at protein level	39.03	1	0.999	25	25	25	112	112	112	0	0	0	11M(15.9949), 4C(57.0214), 9M(15.9949)
sp|Q6P1J9|CDC73_HUMAN	Q6P1J9	CDC73_HUMAN	CDC73	531	Homo sapiens	Parafibromin	1:Experimental evidence at protein level	26.37	1	0.999	13	13	13	39	39	39	0	0	0	3C(57.0214), 6M(15.9949)
sp|Q99618|CDCA3_HUMAN	Q99618	CDCA3_HUMAN	CDCA3	268	Homo sapiens	Cell division cycle-associated protein 3	1:Experimental evidence at protein level	25	1	0.999	4	4	4	4	4	4	0	0	0
sp|Q9H5V8|CDCP1_HUMAN	Q9H5V8	CDCP1_HUMAN	CDCP1	836	Homo sapiens	CUB domain-containing protein 1	1:Experimental evidence at protein level	13.04	1	0.999	11	11	11	24	24	24	0	0	0	2M(15.9949), 5C(57.0214), 6C(57.0214), 8C(57.0214), 9C(57.0214)
sp|P12830|CADH1_HUMAN	P12830	CADH1_HUMAN	CDH1	882	Homo sapiens	Cadherin-1	1:Experimental evidence at protein level	19.5	1	0.999	15	15	15	109	109	109	0	0	0	18M(15.9949), 1M(15.9949), 6C(57.0214), 8M(15.9949), 9C(57.0214)
sp|P55287|CAD11_HUMAN	P55287	CAD11_HUMAN	CDH11	796	Homo sapiens	Cadherin-11	1:Experimental evidence at protein level	15.08	1	0.999	8	8	8	31	31	31	0	0	0
sp|P55290|CAD13_HUMAN	P55290	CAD13_HUMAN	CDH13	713	Homo sapiens	Cadherin-13	1:Experimental evidence at protein level	16.97	1	0.999	9	9	9	45	45	45	0	0	0
sp|Q12864|CAD17_HUMAN	Q12864	CAD17_HUMAN	CDH17	832	Homo sapiens	Cadherin-17	1:Experimental evidence at protein level	30.05	1	0.999	18	18	18	164	164	164	0	0	0	11C(57.0214), 9C(57.0214)
sp|Q9H159|CAD19_HUMAN	Q9H159	CAD19_HUMAN	CDH19	772	Homo sapiens	Cadherin-19	2:Experimental evidence at transcript level	9.97	1	0.999	6	6	6	13	13	13	0	0	0
sp|P22223|CADH3_HUMAN	P22223	CADH3_HUMAN	CDH3	829	Homo sapiens	Cadherin-3	1:Experimental evidence at protein level	6.76	1	0.999	4	4	4	6	6	6	0	0	0	5C(57.0214)
sp|P33151|CADH5_HUMAN	P33151	CADH5_HUMAN	CDH5	784	Homo sapiens	Cadherin-5	1:Experimental evidence at protein level	10.46	1	0.999	8	8	8	29	29	29	0	0	0	10M(15.9949), 2M(15.9949)
sp|P55285|CADH6_HUMAN	P55285	CADH6_HUMAN	CDH6	790	Homo sapiens	Cadherin-6	1:Experimental evidence at protein level	13.8	1	0.999	7	7	7	12	12	12	0	0	0
sp|Q9BYE9|CDHR2_HUMAN	Q9BYE9	CDHR2_HUMAN	CDHR2	1310	Homo sapiens	Cadherin-related family member 2	1:Experimental evidence at protein level	3.05	1	0.999	3	3	3	4	4	4	0	0	0
sp|Q9HBB8|CDHR5_HUMAN	Q9HBB8	CDHR5_HUMAN	CDHR5	845	Homo sapiens	Cadherin-related family member 5	1:Experimental evidence at protein level	9.82	1	0.999	6	6	6	12	12	12	0	0	0
sp|O14735|CDIPT_HUMAN	O14735	CDIPT_HUMAN	CDIPT	213	Homo sapiens	CDP-diacylglycerol--inositol 3-phosphatidyltransferase	1:Experimental evidence at protein level	9.86	1	0.999	2	2	2	7	7	7	0	0	0	1M(15.9949), 2M(15.9949)
sp|P06493|CDK1_HUMAN	P06493	CDK1_HUMAN	CDK1	297	Homo sapiens	Cyclin-dependent kinase 1	1:Experimental evidence at protein level	39.73	1	0.999	9	8	9	45	44	45	0	0	0	1M(15.9949)
sp|P21127|CD11B_HUMAN	P21127	CD11B_HUMAN	CDK11B	795	Homo sapiens	Cyclin-dependent kinase 11B	1:Experimental evidence at protein level	12.2	1	0.999	14	2	14	47	7	47	0	0	0	7C(57.0214)
sp|Q9NYV4|CDK12_HUMAN	Q9NYV4	CDK12_HUMAN	CDK12	1490	Homo sapiens	Cyclin-dependent kinase 12	1:Experimental evidence at protein level	11.61	1	0.999	9	8	9	13	12	13	0	0	0	15M(15.9949), 1C(57.0214)
sp|Q14004|CDK13_HUMAN	Q14004	CDK13_HUMAN	CDK13	1512	Homo sapiens	Cyclin-dependent kinase 13	1:Experimental evidence at protein level	4.5	1	0.999	8	7	7	13	12	12	0	0	0
sp|Q00536|CDK16_HUMAN	Q00536	CDK16_HUMAN	CDK16	496	Homo sapiens	Cyclin-dependent kinase 16	1:Experimental evidence at protein level	18.35	1	0.999	8	5	8	13	8	13	0	0	0	4M(15.9949)
sp|Q00537|CDK17_HUMAN	Q00537	CDK17_HUMAN	CDK17	523	Homo sapiens	Cyclin-dependent kinase 17	1:Experimental evidence at protein level	8.8	1	0.999	4	2	2	5	2	2	0	0	0
sp|Q07002|CDK18_HUMAN	Q07002	CDK18_HUMAN	CDK18	474	Homo sapiens	Cyclin-dependent kinase 18	1:Experimental evidence at protein level	16.24	1	0.999	7	3	4	12	6	7	0	0	0
sp|P24941|CDK2_HUMAN	P24941	CDK2_HUMAN	CDK2	298	Homo sapiens	Cyclin-dependent kinase 2	1:Experimental evidence at protein level	29.53	1	0.999	8	6	7	13	9	12	0	0	0	8C(57.0214)
sp|P11802|CDK4_HUMAN	P11802	CDK4_HUMAN	CDK4	303	Homo sapiens	Cyclin-dependent kinase 4	1:Experimental evidence at protein level	20.46	1	0.999	5	5	5	9	9	9	0	0	0	2M(15.9949), 5C(57.0214)
sp|Q00535|CDK5_HUMAN	Q00535	CDK5_HUMAN	CDK5	292	Homo sapiens	Cyclin-dependent kinase 5	1:Experimental evidence at protein level	30.82	1	0.999	7	7	7	24	24	24	0	0	0	13M(15.9949), 16C(57.0214), N-term(42.0106)
sp|Q96SN8|CK5P2_HUMAN	Q96SN8	CK5P2_HUMAN	CDK5RAP2	1893	Homo sapiens	CDK5 regulatory subunit-associated protein 2	1:Experimental evidence at protein level	1.37	1	0.999	2	2	2	3	3	3	0	0	0
sp|Q96JB5|CK5P3_HUMAN	Q96JB5	CK5P3_HUMAN	CDK5RAP3	506	Homo sapiens	CDK5 regulatory subunit-associated protein 3	1:Experimental evidence at protein level	24.7	1	0.999	11	11	11	43	43	43	0	0	0	1C(57.0214), 9M(15.9949), N-term(42.0106)
sp|Q00534|CDK6_HUMAN	Q00534	CDK6_HUMAN	CDK6	326	Homo sapiens	Cyclin-dependent kinase 6	1:Experimental evidence at protein level	34.97	1	0.999	9	9	9	24	24	24	0	0	0	15C(57.0214), 5C(57.0214), 7C(57.0214)
sp|P50750|CDK9_HUMAN	P50750	CDK9_HUMAN	CDK9	372	Homo sapiens	Cyclin-dependent kinase 9	1:Experimental evidence at protein level	18.82	1	0.999	5	5	5	16	16	16	0	0	0	10C(57.0214), 3M(15.9949), 7C(57.0214)
sp|Q5VV42|CDKAL_HUMAN	Q5VV42	CDKAL_HUMAN	CDKAL1	579	Homo sapiens	Threonylcarbamoyladenosine tRNA methylthiotransferase	1:Experimental evidence at protein level	27.46	1	0.999	11	11	11	20	20	20	0	0	0	12C(57.0214), 16C(57.0214), 1M(15.9949), 3C(57.0214), 6C(57.0214)
sp|P46527|CDN1B_HUMAN	P46527	CDN1B_HUMAN	CDKN1B	198	Homo sapiens	Cyclin-dependent kinase inhibitor 1B	1:Experimental evidence at protein level	20.71	1	0.999	3	3	3	8	8	8	0	0	0	14C(57.0214)
sp|P42771|CDN2A_HUMAN	P42771	CDN2A_HUMAN	CDKN2A	156	Homo sapiens	Cyclin-dependent kinase inhibitor 2A	1:Experimental evidence at protein level	32.69	1	0.999	3	2	3	8	7	8	0	0	0	9M(15.9949), N-term(42.0106)
sp|Q9NXV6|CARF_HUMAN	Q9NXV6	CARF_HUMAN	CDKN2AIP	580	Homo sapiens	CDKN2A-interacting protein	1:Experimental evidence at protein level	36.72	1	0.999	16	16	16	80	80	80	0	0	0	11C(57.0214), 7M(15.9949), 8C(57.0214), N-term(42.0106)
sp|Q96HQ2|C2AIL_HUMAN	Q96HQ2	C2AIL_HUMAN	CDKN2AIPNL	116	Homo sapiens	CDKN2AIP N-terminal-like protein	1:Experimental evidence at protein level	23.28	1	0.999	2	2	2	14	14	14	0	0	0
sp|Q9UKY7|CDV3_HUMAN	Q9UKY7	CDV3_HUMAN	CDV3	258	Homo sapiens	Protein CDV3 homolog	1:Experimental evidence at protein level	37.21	1	0.999	7	7	7	47	47	47	0	0	0	21M(15.9949), N-term(42.0106)
sp|Q99626|CDX2_HUMAN	Q99626	CDX2_HUMAN	CDX2	313	Homo sapiens	Homeobox protein CDX-2	1:Experimental evidence at protein level	16.61	1	0.999	3	3	3	10	10	10	0	0	0
sp|Q9Y232|CDYL_HUMAN	Q9Y232	CDYL_HUMAN	CDYL	598	Homo sapiens	Chromodomain Y-like protein	1:Experimental evidence at protein level	10.03	1	0.999	7	7	7	17	17	17	0	0	0	7C(57.0214), 8C(57.0214)
sp|P13688|CEAM1_HUMAN	P13688	CEAM1_HUMAN	CEACAM1	526	Homo sapiens	Carcinoembryonic antigen-related cell adhesion molecule 1	1:Experimental evidence at protein level	9.7	1	0.999	4	3	3	25	9	9	0	0	0	8C(57.0214)
sp|P06731|CEAM5_HUMAN	P06731	CEAM5_HUMAN	CEACAM5	702	Homo sapiens	Carcinoembryonic antigen-related cell adhesion molecule 5	1:Experimental evidence at protein level	13.53	1	0.999	7	6	7	69	53	69	0	0	0	1C(57.0214)
sp|Q14002|CEAM7_HUMAN	Q14002	CEAM7_HUMAN	CEACAM7	265	Homo sapiens	Carcinoembryonic antigen-related cell adhesion molecule 7	1:Experimental evidence at protein level	13.58	1	0.999	4	4	4	35	35	35	0	0	0	17C(57.0214), 8C(57.0214)
sp|P17676|CEBPB_HUMAN	P17676	CEBPB_HUMAN	CEBPB	345	Homo sapiens	CCAAT/enhancer-binding protein beta	1:Experimental evidence at protein level	15.65	1	0.999	4	4	4	5	5	5	0	0	0
sp|P49716|CEBPD_HUMAN	P49716	CEBPD_HUMAN	CEBPD	269	Homo sapiens	CCAAT/enhancer-binding protein delta	1:Experimental evidence at protein level	23.42	1	0.999	4	4	4	9	9	9	0	0	0	N-term(42.0106)
sp|Q03701|CEBPZ_HUMAN	Q03701	CEBPZ_HUMAN	CEBPZ	1054	Homo sapiens	CCAAT/enhancer-binding protein zeta	1:Experimental evidence at protein level	13.76	1	0.999	12	12	12	22	22	22	0	0	0	10C(57.0214), 10M(15.9949), N-term(42.0106)
sp|Q92879|CELF1_HUMAN	Q92879	CELF1_HUMAN	CELF1	486	Homo sapiens	CUGBP Elav-like family member 1	1:Experimental evidence at protein level	17.49	1	0.999	8	5	5	37	22	22	0	0	0	12C(57.0214), 12M(15.9949), 13M(15.9949), 2C(57.0214), 2M(15.9949), N-term(42.0106)
sp|O95319|CELF2_HUMAN	O95319	CELF2_HUMAN	CELF2	508	Homo sapiens	CUGBP Elav-like family member 2	1:Experimental evidence at protein level	18.11	1	0.999	8	5	8	45	30	45	0	0	0	11C(57.0214), 12C(57.0214), 2C(57.0214), 2M(15.9949), 3C(57.0214), 8M(15.9949)
sp|Q9UHN6|CEIP2_HUMAN	Q9UHN6	CEIP2_HUMAN	CEMIP2	1383	Homo sapiens	Inactive cell surface hyaluronidase CEMIP2	1:Experimental evidence at protein level	8.82	1	0.999	10	10	10	19	19	19	0	0	0
sp|P07199|CENPB_HUMAN	P07199	CENPB_HUMAN	CENPB	599	Homo sapiens	Major centromere autoantigen B	1:Experimental evidence at protein level	8.18	1	0.999	4	4	4	10	10	10	0	0	0	8C(57.0214)
sp|Q03188|CENPC_HUMAN	Q03188	CENPC_HUMAN	CENPC	943	Homo sapiens	Centromere protein C	1:Experimental evidence at protein level	8.48	1	0.999	7	7	7	16	16	16	0	0	0	N-term(42.0106)
sp|P49454|CENPF_HUMAN	P49454	CENPF_HUMAN	CENPF	3114	Homo sapiens	Centromere protein F	1:Experimental evidence at protein level	3.85	1	0.999	7	7	7	9	9	9	0	0	0	21M(15.9949), 25C(57.0214), 9M(15.9949)
sp|Q7Z7K6|CENPV_HUMAN	Q7Z7K6	CENPV_HUMAN	CENPV	275	Homo sapiens	Centromere protein V	1:Experimental evidence at protein level	42.55	1	0.999	8	8	8	30	30	30	0	0	0	12C(57.0214), 1C(57.0214), 2M(15.9949)
sp|Q9UPN4|CP131_HUMAN	Q9UPN4	CP131_HUMAN	CEP131	1083	Homo sapiens	Centrosomal protein of 131 kDa	1:Experimental evidence at protein level	16.9	1	0.999	13	13	13	18	18	18	0	0	0	1C(57.0214), 4C(57.0214)
sp|Q66GS9|CP135_HUMAN	Q66GS9	CP135_HUMAN	CEP135	1140	Homo sapiens	Centrosomal protein of 135 kDa	1:Experimental evidence at protein level	5.44	1	0.999	5	5	5	10	10	10	0	0	0	7C(57.0214)
sp|Q5SW79|CE170_HUMAN	Q5SW79	CE170_HUMAN	CEP170	1584	Homo sapiens	Centrosomal protein of 170 kDa	1:Experimental evidence at protein level	12.75	1	0.999	15	12	15	27	19	27	0	0	0	18C(57.0214), 1C(57.0214)
sp|Q9Y4F5|C170B_HUMAN	Q9Y4F5	C170B_HUMAN	CEP170B	1589	Homo sapiens	Centrosomal protein of 170 kDa protein B	1:Experimental evidence at protein level	16.55	1	0.999	20	20	20	37	37	37	0	0	0	3C(57.0214), 5C(57.0214), 6C(57.0214), N-term(42.0106)
sp|Q8TEP8|CE192_HUMAN	Q8TEP8	CE192_HUMAN	CEP192	2537	Homo sapiens	Centrosomal protein of 192 kDa	1:Experimental evidence at protein level	1.34	1	0.9988	3	3	3	4	4	4	0	0	0
sp|Q9BV73|CP250_HUMAN	Q9BV73	CP250_HUMAN	CEP250	2442	Homo sapiens	Centrosome-associated protein CEP250	1:Experimental evidence at protein level	5.41	1	0.999	8	8	8	11	11	11	0	0	0	13M(15.9949), 8C(57.0214), 9C(57.0214)
sp|Q5VT06|CE350_HUMAN	Q5VT06	CE350_HUMAN	CEP350	3117	Homo sapiens	Centrosome-associated protein 350	1:Experimental evidence at protein level	2.31	1	0.999	6	6	6	8	8	8	0	0	0	11C(57.0214), 5C(57.0214)
sp|Q9BYV8|CEP41_HUMAN	Q9BYV8	CEP41_HUMAN	CEP41	373	Homo sapiens	Centrosomal protein of 41 kDa	1:Experimental evidence at protein level	16.89	1	0.999	4	4	4	10	10	10	0	0	0	7C(57.0214)
sp|O95684|CEP43_HUMAN	O95684	CEP43_HUMAN	CEP43	399	Homo sapiens	Centrosomal protein 43	1:Experimental evidence at protein level	11.28	1	0.999	3	3	3	9	9	9	0	0	0
sp|Q53EZ4|CEP55_HUMAN	Q53EZ4	CEP55_HUMAN	CEP55	464	Homo sapiens	Centrosomal protein of 55 kDa	1:Experimental evidence at protein level	7.97	1	0.999	3	3	3	4	4	4	0	0	0	13C(57.0214)
sp|Q6P2H3|CEP85_HUMAN	Q6P2H3	CEP85_HUMAN	CEP85	762	Homo sapiens	Centrosomal protein of 85 kDa	1:Experimental evidence at protein level	4.2	1	0.9984	3	3	3	6	6	6	0	0	0
sp|Q9Y5P4|CERT_HUMAN	Q9Y5P4	CERT_HUMAN	CERT1	624	Homo sapiens	Ceramide transfer protein	1:Experimental evidence at protein level	13.46	1	0.999	6	6	6	22	22	22	0	0	0	11C(57.0214), 12C(57.0214), 4M(15.9949), 5C(57.0214)
sp|P23141|EST1_HUMAN	P23141	EST1_HUMAN	CES1	567	Homo sapiens	Liver carboxylesterase 1	1:Experimental evidence at protein level	38.62	1	0.999	23	16	23	189	153	189	0	0	0	10C(57.0214), 16C(57.0214), 17C(57.0214), 5C(57.0214), 6C(57.0214), 7M(15.9949), 8M(15.9949)
sp|O00748|EST2_HUMAN	O00748	EST2_HUMAN	CES2	559	Homo sapiens	Cocaine esterase	1:Experimental evidence at protein level	20.39	1	0.999	11	11	11	109	109	109	0	0	0	1M(15.9949), 2M(15.9949), 8M(15.9949)
sp|Q6UWW8|EST3_HUMAN	Q6UWW8	EST3_HUMAN	CES3	571	Homo sapiens	Carboxylesterase 3	1:Experimental evidence at protein level	5.43	1	0.999	3	3	3	8	8	8	0	0	0
sp|P41208|CETN2_HUMAN	P41208	CETN2_HUMAN	CETN2	172	Homo sapiens	Centrin-2	1:Experimental evidence at protein level	43.02	1	0.999	6	6	6	25	25	25	0	0	0	1M(15.9949)
sp|P57076|CF298_HUMAN	P57076	CF298_HUMAN	CFAP298	290	Homo sapiens	Cilia- and flagella-associated protein 298	1:Experimental evidence at protein level	18.28	1	0.999	3	3	3	15	15	15	0	0	0
sp|Q9P2B7|CFA97_HUMAN	Q9P2B7	CFA97_HUMAN	CFAP97	532	Homo sapiens	Cilia- and flagella-associated protein 97	1:Experimental evidence at protein level	4.32	1	0.9983	2	2	2	7	7	7	0	0	0
sp|P00751|CFAB_HUMAN	P00751	CFAB_HUMAN	CFB	764	Homo sapiens	Complement factor B	1:Experimental evidence at protein level	38.48	1	0.999	33	33	33	397	397	397	0	0	0	10C(57.0214), 11C(57.0214), 12C(57.0214), 14C(57.0214), 15C(57.0214), 16C(57.0214), 2C(57.0214), 3C(57.0214), 5C(57.0214), 7C(57.0214), 8C(57.0214), 9C(57.0214)
sp|P00746|CFAD_HUMAN	P00746	CFAD_HUMAN	CFD	253	Homo sapiens	Complement factor D	1:Experimental evidence at protein level	47.04	1	0.999	8	8	8	51	51	51	0	0	0	11C(57.0214), 13C(57.0214), 3C(57.0214), 8C(57.0214), 9C(57.0214)
sp|Q9UEE9|CFDP1_HUMAN	Q9UEE9	CFDP1_HUMAN	CFDP1	299	Homo sapiens	Craniofacial development protein 1	1:Experimental evidence at protein level	19.06	1	0.999	6	6	6	18	18	18	0	0	0	4M(15.9949)
sp|P08603|CFAH_HUMAN	P08603	CFAH_HUMAN	CFH	1231	Homo sapiens	Complement factor H	1:Experimental evidence at protein level	54.1	1	0.999	61	55	61	642	583	642	0	0	0	11C(57.0214), 12C(57.0214), 13C(57.0214), 14C(57.0214), 15C(57.0214), 15M(15.9949), 16C(57.0214), 19C(57.0214), 1C(57.0214), 23C(57.0214), 2C(57.0214), 2M(15.9949), 3C(57.0214), 3M(15.9949), 4C(57.0214), 5C(57.0214), 6C(57.0214), 6M(15.9949), 7C(57.0214), 7M(15.9949), 8C(57.0214), 8M(15.9949), 9C(57.0214)
sp|Q03591|FHR1_HUMAN	Q03591	FHR1_HUMAN	CFHR1	330	Homo sapiens	Complement factor H-related protein 1	1:Experimental evidence at protein level	36.97	1	0.999	10	2	5	94	14	46	0	0	0	10C(57.0214), 3C(57.0214), 6C(57.0214), 9C(57.0214)
sp|P36980|FHR2_HUMAN	P36980	FHR2_HUMAN	CFHR2	270	Homo sapiens	Complement factor H-related protein 2	1:Experimental evidence at protein level	24.07	1	0.999	6	3	3	48	18	18	0	0	0	3C(57.0214), 6C(57.0214), 9C(57.0214)
sp|Q9BXR6|FHR5_HUMAN	Q9BXR6	FHR5_HUMAN	CFHR5	569	Homo sapiens	Complement factor H-related protein 5	1:Experimental evidence at protein level	18.45	1	0.999	8	7	7	28	18	18	0	0	0	13C(57.0214), 15C(57.0214), 2C(57.0214), 3C(57.0214), 4C(57.0214), 5C(57.0214), 8C(57.0214)
sp|P05156|CFAI_HUMAN	P05156	CFAI_HUMAN	CFI	583	Homo sapiens	Complement factor I	1:Experimental evidence at protein level	24.7	1	0.999	14	14	14	94	94	94	0	0	0	11C(57.0214), 12C(57.0214), 14C(57.0214), 1C(57.0214), 2M(15.9949), 4C(57.0214), 5M(15.9949), 6C(57.0214), 7C(57.0214), 8C(57.0214), 8M(15.9949), 9C(57.0214)
sp|P23528|COF1_HUMAN	P23528	COF1_HUMAN	CFL1	166	Homo sapiens	Cofilin-1	1:Experimental evidence at protein level	77.71	1	0.999	19	13	19	398	282	398	0	0	0	12C(57.0214), 17M(15.9949), 1M(15.9949), 3M(15.9949), 5C(57.0214), 6C(57.0214), 7C(57.0214), N-term(42.0106)
sp|Q9Y281|COF2_HUMAN	Q9Y281	COF2_HUMAN	CFL2	166	Homo sapiens	Cofilin-2	1:Experimental evidence at protein level	51.81	1	0.999	12	6	6	166	50	50	0	0	0	17M(15.9949), 5C(57.0214), 6C(57.0214), N-term(42.0106)
sp|P27918|PROP_HUMAN	P27918	PROP_HUMAN	CFP	469	Homo sapiens	Properdin	1:Experimental evidence at protein level	9.17	1	0.999	4	4	4	11	11	11	0	0	0	14C(57.0214), 2C(57.0214), 4C(57.0214), 5C(57.0214), 6C(57.0214), 8C(57.0214), 9C(57.0214)
sp|Q8N884|CGAS_HUMAN	Q8N884	CGAS_HUMAN	CGAS	522	Homo sapiens	Cyclic GMP-AMP synthase	1:Experimental evidence at protein level	12.07	1	0.999	5	5	5	8	8	8	0	0	0
sp|Q9UFW8|CGBP1_HUMAN	Q9UFW8	CGBP1_HUMAN	CGGBP1	167	Homo sapiens	CGG triplet repeat-binding protein 1	1:Experimental evidence at protein level	39.52	1	0.999	5	5	5	22	22	22	0	0	0	10C(57.0214), 19C(57.0214), 1M(15.9949), 2C(57.0214)
sp|Q9P2M7|CING_HUMAN	Q9P2M7	CING_HUMAN	CGN	1203	Homo sapiens	Cingulin	1:Experimental evidence at protein level	45.72	1	0.999	48	47	48	155	153	155	0	0	0	15M(15.9949), 21M(15.9949), 4M(15.9949), 5C(57.0214), 7M(15.9949), 8C(57.0214), 9C(57.0214)
sp|Q0VF96|CGNL1_HUMAN	Q0VF96	CGNL1_HUMAN	CGNL1	1302	Homo sapiens	Cingulin-like protein 1	1:Experimental evidence at protein level	5.45	1	0.999	4	3	3	5	3	3	0	0	0	12C(57.0214)
sp|Q99674|CGRE1_HUMAN	Q99674	CGRE1_HUMAN	CGREF1	318	Homo sapiens	Cell growth regulator with EF hand domain protein 1	1:Experimental evidence at protein level	11.95	1	0.999	3	3	3	6	6	6	0	0	0
sp|Q13112|CAF1B_HUMAN	Q13112	CAF1B_HUMAN	CHAF1B	559	Homo sapiens	Chromatin assembly factor 1 subunit B	1:Experimental evidence at protein level	18.07	1	0.999	7	7	7	19	19	19	0	0	0	8M(15.9949)
sp|Q96JM3|CHAP1_HUMAN	Q96JM3	CHAP1_HUMAN	CHAMP1	812	Homo sapiens	Chromosome alignment-maintaining phosphoprotein 1	1:Experimental evidence at protein level	32.64	1	0.999	23	23	23	77	77	77	0	0	0	1C(57.0214), 2M(15.9949), 3C(57.0214), 6C(57.0214), 7M(15.9949)
sp|Q96BP2|CHCH1_HUMAN	Q96BP2	CHCH1_HUMAN	CHCHD1	118	Homo sapiens	Small ribosomal subunit protein mS37	1:Experimental evidence at protein level	36.44	1	0.999	4	4	4	21	21	21	0	0	0	8C(57.0214), 9C(57.0214)
sp|Q8WYQ3|CHC10_HUMAN	Q8WYQ3	CHC10_HUMAN	CHCHD10	142	Homo sapiens	Coiled-coil-helix-coiled-coil-helix domain-containing protein 10, mitochondrial	1:Experimental evidence at protein level	24.65	1	0.999	3	3	3	23	23	23	0	0	0	15C(57.0214), 25C(57.0214), 5C(57.0214)
sp|Q9Y6H1|CHCH2_HUMAN	Q9Y6H1	CHCH2_HUMAN	CHCHD2	151	Homo sapiens	Coiled-coil-helix-coiled-coil-helix domain-containing protein 2	1:Experimental evidence at protein level	33.77	1	0.999	5	2	5	33	7	33	0	0	0	15C(57.0214), 2C(57.0214), 5C(57.0214)
sp|Q9NX63|MIC19_HUMAN	Q9NX63	MIC19_HUMAN	CHCHD3	227	Homo sapiens	MICOS complex subunit MIC19	1:Experimental evidence at protein level	44.05	1	0.999	15	15	15	106	106	106	0	0	0	4C(57.0214), 7C(57.0214), 8C(57.0214)
sp|Q9BSY4|CHCH5_HUMAN	Q9BSY4	CHCH5_HUMAN	CHCHD5	110	Homo sapiens	Coiled-coil-helix-coiled-coil-helix domain-containing protein 5	1:Experimental evidence at protein level	74.55	1	0.999	7	7	7	20	20	20	0	0	0	13M(15.9949), 1M(15.9949), 4C(57.0214), 5C(57.0214), 6C(57.0214), 8C(57.0214), 9C(57.0214), N-term(42.0106)
sp|Q9BRQ6|MIC25_HUMAN	Q9BRQ6	MIC25_HUMAN	CHCHD6	235	Homo sapiens	MICOS complex subunit MIC25	1:Experimental evidence at protein level	38.72	1	0.999	6	6	6	12	12	12	0	0	0
sp|O14646|CHD1_HUMAN	O14646	CHD1_HUMAN	CHD1	1710	Homo sapiens	Chromodomain-helicase-DNA-binding protein 1	1:Experimental evidence at protein level	10.18	1	0.999	13	10	10	15	12	12	0	0	0	12C(57.0214), 9C(57.0214)
sp|Q86WJ1|CHD1L_HUMAN	Q86WJ1	CHD1L_HUMAN	CHD1L	897	Homo sapiens	Chromodomain-helicase-DNA-binding protein 1-like	1:Experimental evidence at protein level	12.15	1	0.999	9	9	9	22	22	22	0	0	0	7C(57.0214)
sp|O14647|CHD2_HUMAN	O14647	CHD2_HUMAN	CHD2	1828	Homo sapiens	Chromodomain-helicase-DNA-binding protein 2	1:Experimental evidence at protein level	8.48	1	0.999	12	9	12	20	17	20	0	0	0	11C(57.0214), 1M(15.9949), 4C(57.0214)
sp|Q12873|CHD3_HUMAN	Q12873	CHD3_HUMAN	CHD3	2000	Homo sapiens	Chromodomain-helicase-DNA-binding protein 3	1:Experimental evidence at protein level	3.7	1	0.999	7	2	2	21	2	2	0	0	0
sp|Q14839|CHD4_HUMAN	Q14839	CHD4_HUMAN	CHD4	1912	Homo sapiens	Chromodomain-helicase-DNA-binding protein 4	1:Experimental evidence at protein level	16.89	1	0.999	29	21	29	119	78	119	0	0	0	12M(15.9949), 13M(15.9949), 15M(15.9949), 1M(15.9949), 2M(15.9949), 3C(57.0214), 3M(15.9949), 6C(57.0214), 6M(15.9949), 7M(15.9949), 9M(15.9949)
sp|Q9HCK8|CHD8_HUMAN	Q9HCK8	CHD8_HUMAN	CHD8	2581	Homo sapiens	Chromodomain-helicase-DNA-binding protein 8	1:Experimental evidence at protein level	6.2	1	0.999	11	10	11	16	15	16	0	0	0	1C(57.0214), 4C(57.0214)
sp|Q8NE62|CHDH_HUMAN	Q8NE62	CHDH_HUMAN	CHDH	594	Homo sapiens	Choline dehydrogenase, mitochondrial	1:Experimental evidence at protein level	32.83	1	0.999	14	14	14	69	69	69	0	0	0	11C(57.0214), 13C(57.0214), 15M(15.9949), 16M(15.9949), 1M(15.9949), 27C(57.0214), 5C(57.0214), 9C(57.0214)
sp|O14757|CHK1_HUMAN	O14757	CHK1_HUMAN	CHEK1	476	Homo sapiens	Serine/threonine-protein kinase Chk1	1:Experimental evidence at protein level	5.67	1	0.999	3	3	3	5	5	5	0	0	0
sp|O96017|CHK2_HUMAN	O96017	CHK2_HUMAN	CHEK2	543	Homo sapiens	Serine/threonine-protein kinase Chk2	1:Experimental evidence at protein level	13.81	1	0.999	6	6	6	17	17	17	0	0	0	16C(57.0214), 7C(57.0214)
sp|Q8IWX8|CHERP_HUMAN	Q8IWX8	CHERP_HUMAN	CHERP	916	Homo sapiens	Calcium homeostasis endoplasmic reticulum protein	1:Experimental evidence at protein level	18.12	1	0.999	13	13	13	33	33	33	0	0	0	10C(57.0214), 10M(15.9949), 12C(57.0214), 1C(57.0214), 5C(57.0214), 7C(57.0214), 8M(15.9949)
sp|P10645|CMGA_HUMAN	P10645	CMGA_HUMAN	CHGA	457	Homo sapiens	Chromogranin-A	1:Experimental evidence at protein level	33.7	1	0.999	10	10	10	36	36	36	0	0	0	16M(15.9949), 17M(15.9949), 1C(57.0214), 22C(57.0214)
sp|P36222|CH3L1_HUMAN	P36222	CH3L1_HUMAN	CHI3L1	383	Homo sapiens	Chitinase-3-like protein 1	1:Experimental evidence at protein level	25.59	1	0.999	7	7	7	21	21	21	0	0	0	11C(57.0214), 3M(15.9949)
sp|Q9BWS9|CHID1_HUMAN	Q9BWS9	CHID1_HUMAN	CHID1	393	Homo sapiens	Chitinase domain-containing protein 1	1:Experimental evidence at protein level	15.52	1	0.999	5	5	5	34	34	34	0	0	0	2C(57.0214)
sp|Q9Y259|CHKB_HUMAN	Q9Y259	CHKB_HUMAN	CHKB	395	Homo sapiens	Choline/ethanolamine kinase	1:Experimental evidence at protein level	23.29	1	0.999	6	6	6	15	15	15	0	0	0	16C(57.0214), 1C(57.0214), N-term(42.0106)
sp|O00533|NCHL1_HUMAN	O00533	NCHL1_HUMAN	CHL1	1208	Homo sapiens	Neural cell adhesion molecule L1-like protein	1:Experimental evidence at protein level	15.31	1	0.999	12	12	12	43	43	43	0	0	0	16C(57.0214), 17C(57.0214), 18C(57.0214), 2C(57.0214), 2M(15.9949), 7C(57.0214)
sp|Q9HD42|CHM1A_HUMAN	Q9HD42	CHM1A_HUMAN	CHMP1A	196	Homo sapiens	Charged multivesicular body protein 1a	1:Experimental evidence at protein level	15.82	1	0.999	4	4	4	29	29	29	0	0	0	N-term(42.0106)
sp|O43633|CHM2A_HUMAN	O43633	CHM2A_HUMAN	CHMP2A	222	Homo sapiens	Charged multivesicular body protein 2a	1:Experimental evidence at protein level	26.13	1	0.999	6	6	6	40	40	40	0	0	0
sp|Q9UQN3|CHM2B_HUMAN	Q9UQN3	CHM2B_HUMAN	CHMP2B	213	Homo sapiens	Charged multivesicular body protein 2b	1:Experimental evidence at protein level	18.78	1	0.999	5	5	5	25	25	25	0	0	0	5M(15.9949)
sp|Q9Y3E7|CHMP3_HUMAN	Q9Y3E7	CHMP3_HUMAN	CHMP3	222	Homo sapiens	Charged multivesicular body protein 3	1:Experimental evidence at protein level	22.07	1	0.999	5	5	5	17	17	17	0	0	0	6C(57.0214), 7C(57.0214), 8M(15.9949)
sp|Q9BY43|CHM4A_HUMAN	Q9BY43	CHM4A_HUMAN	CHMP4A	222	Homo sapiens	Charged multivesicular body protein 4a	1:Experimental evidence at protein level	24.32	1	0.999	6	6	6	37	37	37	0	0	0	2M(15.9949), 9M(15.9949)
sp|Q9H444|CHM4B_HUMAN	Q9H444	CHM4B_HUMAN	CHMP4B	224	Homo sapiens	Charged multivesicular body protein 4b	1:Experimental evidence at protein level	29.46	1	0.999	10	10	10	68	68	68	0	0	0	7M(15.9949)
sp|Q96CF2|CHM4C_HUMAN	Q96CF2	CHM4C_HUMAN	CHMP4C	233	Homo sapiens	Charged multivesicular body protein 4c	1:Experimental evidence at protein level	17.6	1	0.999	3	3	3	4	4	4	0	0	0
sp|Q9NZZ3|CHMP5_HUMAN	Q9NZZ3	CHMP5_HUMAN	CHMP5	219	Homo sapiens	Charged multivesicular body protein 5	1:Experimental evidence at protein level	34.25	1	0.999	6	6	6	73	73	73	0	0	0	10M(15.9949), 9C(57.0214)
sp|Q96FZ7|CHMP6_HUMAN	Q96FZ7	CHMP6_HUMAN	CHMP6	201	Homo sapiens	Charged multivesicular body protein 6	1:Experimental evidence at protein level	25.37	1	0.999	4	4	4	15	15	15	0	0	0	11C(57.0214), 2M(15.9949)
sp|Q8WUX9|CHMP7_HUMAN	Q8WUX9	CHMP7_HUMAN	CHMP7	453	Homo sapiens	Charged multivesicular body protein 7	1:Experimental evidence at protein level	8.61	1	0.999	4	4	4	6	6	6	0	0	0
sp|Q9UHD1|CHRD1_HUMAN	Q9UHD1	CHRD1_HUMAN	CHORDC1	332	Homo sapiens	Cysteine and histidine-rich domain-containing protein 1	1:Experimental evidence at protein level	23.49	1	0.999	6	6	6	32	32	32	0	0	0	13C(57.0214), 14C(57.0214), 5M(15.9949)
sp|Q99653|CHP1_HUMAN	Q99653	CHP1_HUMAN	CHP1	195	Homo sapiens	Calcineurin B homologous protein 1	1:Experimental evidence at protein level	44.1	1	0.999	7	7	7	36	36	36	0	0	0
sp|O43745|CHP2_HUMAN	O43745	CHP2_HUMAN	CHP2	196	Homo sapiens	Calcineurin B homologous protein 2	1:Experimental evidence at protein level	19.39	1	0.999	3	3	3	9	9	9	0	0	0
sp|Q8WUD6|CHPT1_HUMAN	Q8WUD6	CHPT1_HUMAN	CHPT1	406	Homo sapiens	Cholinephosphotransferase 1	1:Experimental evidence at protein level	5.91	1	0.999	3	3	3	9	9	9	0	0	0	N-term(42.0106)
sp|Q8NCH0|CHSTE_HUMAN	Q8NCH0	CHSTE_HUMAN	CHST14	376	Homo sapiens	Carbohydrate sulfotransferase 14	1:Experimental evidence at protein level	14.1	1	0.999	4	4	4	12	12	12	0	0	0
sp|Q9GZS9|CHST5_HUMAN	Q9GZS9	CHST5_HUMAN	CHST5	411	Homo sapiens	Carbohydrate sulfotransferase 5	2:Experimental evidence at transcript level	22.14	1	0.999	8	6	8	22	13	22	0	0	0	3C(57.0214), 5C(57.0214), 8C(57.0214), 9C(57.0214)
sp|Q8WVB6|CTF18_HUMAN	Q8WVB6	CTF18_HUMAN	CHTF18	975	Homo sapiens	Chromosome transmission fidelity protein 18 homolog	1:Experimental evidence at protein level	15.49	1	0.999	9	9	9	16	16	16	0	0	0	5C(57.0214), 9C(57.0214)
sp|Q9Y3Y2|CHTOP_HUMAN	Q9Y3Y2	CHTOP_HUMAN	CHTOP	248	Homo sapiens	Chromatin target of PRMT1 protein	1:Experimental evidence at protein level	20.97	1	0.999	4	4	4	35	35	35	0	0	0	3M(15.9949), 5M(15.9949)
sp|O15111|IKKA_HUMAN	O15111	IKKA_HUMAN	CHUK	745	Homo sapiens	Inhibitor of nuclear factor kappa-B kinase subunit alpha	1:Experimental evidence at protein level	8.72	1	0.999	6	6	6	9	9	9	0	0	0	3C(57.0214), 5C(57.0214), 6C(57.0214)
sp|O76071|CIAO1_HUMAN	O76071	CIAO1_HUMAN	CIAO1	339	Homo sapiens	Probable cytosolic iron-sulfur protein assembly protein CIAO1	1:Experimental evidence at protein level	25.37	1	0.999	6	6	6	20	20	20	0	0	0	11C(57.0214), 12C(57.0214), 14C(57.0214), 4C(57.0214), 8C(57.0214)
sp|Q9H5X1|CIA2A_HUMAN	Q9H5X1	CIA2A_HUMAN	CIAO2A	160	Homo sapiens	Cytosolic iron-sulfur assembly component 2A	1:Experimental evidence at protein level	21.25	1	0.999	3	3	3	16	16	16	0	0	0	5M(15.9949)
sp|Q9H6Q4|CIAO3_HUMAN	Q9H6Q4	CIAO3_HUMAN	CIAO3	476	Homo sapiens	Cytosolic iron-sulfur assembly component 3	1:Experimental evidence at protein level	22.27	1	0.999	6	5	6	17	15	17	0	0	0	21C(57.0214), 25C(57.0214), 4C(57.0214), 6M(15.9949)
sp|Q6FI81|CPIN1_HUMAN	Q6FI81	CPIN1_HUMAN	CIAPIN1	312	Homo sapiens	Anamorsin	1:Experimental evidence at protein level	31.09	1	0.999	8	8	8	44	44	44	0	0	0	1C(57.0214), 2C(57.0214), 3C(57.0214), 4C(57.0214), 6C(57.0214), 9M(15.9949)
sp|Q99828|CIB1_HUMAN	Q99828	CIB1_HUMAN	CIB1	191	Homo sapiens	Calcium and integrin-binding protein 1	1:Experimental evidence at protein level	33.51	1	0.999	6	6	6	23	23	23	0	0	0	2C(57.0214), 3C(57.0214), 4C(57.0214)
sp|Q96RK0|CIC_HUMAN	Q96RK0	CIC_HUMAN	CIC	1608	Homo sapiens	Protein capicua homolog	1:Experimental evidence at protein level	9.45	1	0.999	7	7	7	17	17	17	0	0	0
sp|O75339|CILP1_HUMAN	O75339	CILP1_HUMAN	CILP	1184	Homo sapiens	Cartilage intermediate layer protein 1	1:Experimental evidence at protein level	13.51	1	0.999	14	14	14	41	41	41	0	0	0	1C(57.0214), 2C(57.0214), 5C(57.0214), 6C(57.0214), 7C(57.0214), 8C(57.0214), 8M(15.9949), 9C(57.0214)
sp|Q8TCG1|CIP2A_HUMAN	Q8TCG1	CIP2A_HUMAN	CIP2A	905	Homo sapiens	Protein CIP2A	1:Experimental evidence at protein level	5.86	1	0.999	5	5	5	7	7	7	0	0	0
sp|Q14011|CIRBP_HUMAN	Q14011	CIRBP_HUMAN	CIRBP	172	Homo sapiens	Cold-inducible RNA-binding protein	1:Experimental evidence at protein level	50	1	0.999	9	9	9	43	43	43	0	0	0	17M(15.9949), 20M(15.9949), N-term(42.0106)
sp|Q9NZ45|CISD1_HUMAN	Q9NZ45	CISD1_HUMAN	CISD1	108	Homo sapiens	CDGSH iron-sulfur domain-containing protein 1	1:Experimental evidence at protein level	49.07	1	0.999	6	6	6	54	54	54	0	0	0	17C(57.0214), 2M(15.9949), 4C(57.0214), 5C(57.0214), 7M(15.9949)
sp|Q8N5K1|CISD2_HUMAN	Q8N5K1	CISD2_HUMAN	CISD2	135	Homo sapiens	CDGSH iron-sulfur domain-containing protein 2	1:Experimental evidence at protein level	61.48	1	0.999	10	10	10	57	57	57	0	0	0	11C(57.0214), 15C(57.0214), 18C(57.0214), 7C(57.0214)
sp|P0C7P0|CISD3_HUMAN	P0C7P0	CISD3_HUMAN	CISD3	127	Homo sapiens	CDGSH iron-sulfur domain-containing protein 3, mitochondrial	1:Experimental evidence at protein level	26.77	1	0.999	3	3	3	12	12	12	0	0	0	8C(57.0214)
sp|O14578|CTRO_HUMAN	O14578	CTRO_HUMAN	CIT	2027	Homo sapiens	Citron Rho-interacting kinase	1:Experimental evidence at protein level	2.37	1	0.999	4	4	4	8	8	8	0	0	0
sp|Q9ULV3|CIZ1_HUMAN	Q9ULV3	CIZ1_HUMAN	CIZ1	898	Homo sapiens	Cip1-interacting zinc finger protein	1:Experimental evidence at protein level	15.37	1	0.999	9	9	9	22	22	22	0	0	0	10C(57.0214), 7C(57.0214), 9C(57.0214)
sp|Q07065|CKAP4_HUMAN	Q07065	CKAP4_HUMAN	CKAP4	602	Homo sapiens	Cytoskeleton-associated protein 4	1:Experimental evidence at protein level	61.3	1	0.999	38	38	38	330	330	330	0	0	0	11M(15.9949), 22C(57.0214), 6M(15.9949)
sp|Q14008|CKAP5_HUMAN	Q14008	CKAP5_HUMAN	CKAP5	2032	Homo sapiens	Cytoskeleton-associated protein 5	1:Experimental evidence at protein level	27.31	1	0.999	52	52	52	204	204	204	0	0	0	10M(15.9949), 11C(57.0214), 11M(15.9949), 12C(57.0214), 12M(15.9949), 16C(57.0214), 1C(57.0214), 1M(15.9949), 2C(57.0214), 2M(15.9949), 3C(57.0214), 3M(15.9949), 4M(15.9949), 5M(15.9949), 6C(57.0214), 6M(15.9949), 9C(57.0214), N-term(42.0106)
sp|P12277|KCRB_HUMAN	P12277	KCRB_HUMAN	CKB	381	Homo sapiens	Creatine kinase B-type	1:Experimental evidence at protein level	61.68	1	0.999	18	18	18	765	765	765	0	0	0	11M(15.9949), 17M(15.9949), 19M(15.9949), 2C(57.0214), 2M(15.9949), 30M(15.9949), 3C(57.0214), 4M(15.9949), 5M(15.9949), 8C(57.0214)
sp|P06732|KCRM_HUMAN	P06732	KCRM_HUMAN	CKM	381	Homo sapiens	Creatine kinase M-type	1:Experimental evidence at protein level	12.34	1	0.9988	3	3	3	3	3	3	0	0	0
sp|P12532|KCRU_HUMAN	P12532	KCRU_HUMAN	CKMT1A	417	Homo sapiens	Creatine kinase U-type, mitochondrial	1:Experimental evidence at protein level	48.44	1	0.999	26	22	26	264	178	264	0	0	0	11C(57.0214), 15C(57.0214), 2C(57.0214), 2M(15.9949), 4C(57.0214), 5M(15.9949), 7C(57.0214), 8C(57.0214)
sp|P17540|KCRS_HUMAN	P17540	KCRS_HUMAN	CKMT2	419	Homo sapiens	Creatine kinase S-type, mitochondrial	1:Experimental evidence at protein level	23.87	1	0.999	8	4	4	95	9	9	0	0	0
sp|Q7Z460|CLAP1_HUMAN	Q7Z460	CLAP1_HUMAN	CLASP1	1538	Homo sapiens	CLIP-associating protein 1	1:Experimental evidence at protein level	18.27	1	0.999	23	21	21	62	49	49	0	0	0	18C(57.0214), 4C(57.0214), 6C(57.0214), 9C(57.0214)
sp|O75122|CLAP2_HUMAN	O75122	CLAP2_HUMAN	CLASP2	1294	Homo sapiens	CLIP-associating protein 2	1:Experimental evidence at protein level	22.87	1	0.999	25	23	25	65	52	65	0	0	0	10C(57.0214), 18C(57.0214), 3C(57.0214), 7C(57.0214), 8M(15.9949), 9C(57.0214)
sp|Q05315|LEG10_HUMAN	Q05315	LEG10_HUMAN	CLC	142	Homo sapiens	Galectin-10	1:Experimental evidence at protein level	47.89	1	0.999	5	5	5	50	50	50	0	0	0	N-term(42.0106)
sp|A8K7I4|CLCA1_HUMAN	A8K7I4	CLCA1_HUMAN	CLCA1	914	Homo sapiens	Calcium-activated chloride channel regulator 1	1:Experimental evidence at protein level	46.61	1	0.999	38	38	38	754	754	754	0	0	0	12C(57.0214), 12M(15.9949), 13C(57.0214), 1C(57.0214), 1M(15.9949), 22M(15.9949), 23C(57.0214), 25C(57.0214), 27M(15.9949), 2C(57.0214), 30C(57.0214), 3C(57.0214), 4M(15.9949), 6C(57.0214), 9C(57.0214)
sp|Q14CN2|CLCA4_HUMAN	Q14CN2	CLCA4_HUMAN	CLCA4	919	Homo sapiens	Calcium-activated chloride channel regulator 4	1:Experimental evidence at protein level	11.53	1	0.999	9	9	9	14	14	14	0	0	0	1C(57.0214), 1M(15.9949), 6C(57.0214)
sp|Q96S66|CLCC1_HUMAN	Q96S66	CLCC1_HUMAN	CLCC1	551	Homo sapiens	Chloride channel CLIC-like protein 1	1:Experimental evidence at protein level	27.77	1	0.999	13	13	13	37	37	37	0	0	0	11C(57.0214), 15C(57.0214), 22C(57.0214), 3M(15.9949)
sp|P51788|CLCN2_HUMAN	P51788	CLCN2_HUMAN	CLCN2	898	Homo sapiens	Chloride channel protein 2	1:Experimental evidence at protein level	4.34	1	0.999	3	3	3	5	5	5	0	0	0
sp|P51798|CLCN7_HUMAN	P51798	CLCN7_HUMAN	CLCN7	805	Homo sapiens	H(+)/Cl(-) exchange transporter 7	1:Experimental evidence at protein level	6.21	1	0.999	4	4	4	8	8	8	0	0	0	9C(57.0214)
sp|O15551|CLD3_HUMAN	O15551	CLD3_HUMAN	CLDN3	220	Homo sapiens	Claudin-3	1:Experimental evidence at protein level	21.36	1	0.999	5	4	5	18	15	18	0	0	0
sp|Q86T13|CLC14_HUMAN	Q86T13	CLC14_HUMAN	CLEC14A	490	Homo sapiens	C-type lectin domain family 14 member A	1:Experimental evidence at protein level	10.2	1	0.999	4	4	4	10	10	10	0	0	0	10C(57.0214), 12C(57.0214), 9C(57.0214)
sp|Q2KHT3|CL16A_HUMAN	Q2KHT3	CL16A_HUMAN	CLEC16A	1053	Homo sapiens	Protein CLEC16A	1:Experimental evidence at protein level	5.41	1	0.9988	5	5	5	5	5	5	0	0	0	1C(57.0214), 8C(57.0214)
sp|O75596|CLC3A_HUMAN	O75596	CLC3A_HUMAN	CLEC3A	197	Homo sapiens	C-type lectin domain family 3 member A	1:Experimental evidence at protein level	23.86	1	0.999	5	5	5	17	17	17	0	0	0	3C(57.0214), 9C(57.0214)
sp|P05452|TETN_HUMAN	P05452	TETN_HUMAN	CLEC3B	202	Homo sapiens	Tetranectin	1:Experimental evidence at protein level	54.46	1	0.999	10	10	10	76	76	76	0	0	0	18C(57.0214), 1C(57.0214), 21C(57.0214), 7C(57.0214), 9C(57.0214)
sp|O00299|CLIC1_HUMAN	O00299	CLIC1_HUMAN	CLIC1	241	Homo sapiens	Chloride intracellular channel protein 1	1:Experimental evidence at protein level	77.18	1	0.999	20	20	20	277	277	277	0	0	0	10C(57.0214), 12C(57.0214), 13C(57.0214), 15C(57.0214), 4C(57.0214), 7C(57.0214), 8C(57.0214), N-term(42.0106)
sp|O15247|CLIC2_HUMAN	O15247	CLIC2_HUMAN	CLIC2	247	Homo sapiens	Chloride intracellular channel protein 2	1:Experimental evidence at protein level	52.63	1	0.999	10	10	10	45	45	45	0	0	0	11C(57.0214), 13C(57.0214), 14C(57.0214), 7C(57.0214), 9C(57.0214), N-term(42.0106)
sp|Q9Y696|CLIC4_HUMAN	Q9Y696	CLIC4_HUMAN	CLIC4	253	Homo sapiens	Chloride intracellular channel protein 4	1:Experimental evidence at protein level	57.31	1	0.999	12	12	12	73	73	73	0	0	0	11C(57.0214), 12C(57.0214), 13C(57.0214), 13M(15.9949), 15C(57.0214), 22M(15.9949), 4M(15.9949), 7C(57.0214), 7M(15.9949), 8M(15.9949), 9M(15.9949), N-term(42.0106)
sp|Q9NZA1|CLIC5_HUMAN	Q9NZA1	CLIC5_HUMAN	CLIC5	410	Homo sapiens	Chloride intracellular channel protein 5	1:Experimental evidence at protein level	16.1	1	0.999	6	4	4	26	4	4	0	0	0	7C(57.0214)
sp|Q96NY7|CLIC6_HUMAN	Q96NY7	CLIC6_HUMAN	CLIC6	704	Homo sapiens	Chloride intracellular channel protein 6	2:Experimental evidence at transcript level	20.6	1	0.999	9	7	9	37	15	37	0	0	0	12C(57.0214), 13C(57.0214), 7C(57.0214)
sp|Q14677|EPN4_HUMAN	Q14677	EPN4_HUMAN	CLINT1	625	Homo sapiens	Clathrin interactor 1	1:Experimental evidence at protein level	17.76	1	0.999	12	12	12	57	57	57	0	0	0	11M(15.9949), 15M(15.9949), 17M(15.9949), 6M(15.9949)
sp|P30622|CLIP1_HUMAN	P30622	CLIP1_HUMAN	CLIP1	1438	Homo sapiens	CAP-Gly domain-containing linker protein 1	1:Experimental evidence at protein level	41.1	1	0.999	52	48	52	142	129	142	0	0	0	1M(15.9949), 2M(15.9949), 4C(57.0214), 8C(57.0214), 8M(15.9949), N-term(42.0106)
sp|Q9UDT6|CLIP2_HUMAN	Q9UDT6	CLIP2_HUMAN	CLIP2	1046	Homo sapiens	CAP-Gly domain-containing linker protein 2	1:Experimental evidence at protein level	26.67	1	0.999	25	21	21	74	61	61	0	0	0	1M(15.9949), 7M(15.9949)
sp|P49761|CLK3_HUMAN	P49761	CLK3_HUMAN	CLK3	638	Homo sapiens	Dual specificity protein kinase CLK3	1:Experimental evidence at protein level	3.61	1	0.999	2	2	2	7	7	7	0	0	0	4C(57.0214)
sp|Q96JQ2|CLMN_HUMAN	Q96JQ2	CLMN_HUMAN	CLMN	1002	Homo sapiens	Calmin	1:Experimental evidence at protein level	13.97	1	0.999	12	12	12	34	34	34	0	0	0	14C(57.0214), 5C(57.0214), 9M(15.9949)
sp|O75503|CLN5_HUMAN	O75503	CLN5_HUMAN	CLN5	358	Homo sapiens	Ceroid-lipofuscinosis neuronal protein 5	1:Experimental evidence at protein level	22.35	1	0.999	6	6	6	15	15	15	0	0	0	11C(57.0214), 13M(15.9949), 2M(15.9949), 4C(57.0214)
sp|P54105|ICLN_HUMAN	P54105	ICLN_HUMAN	CLNS1A	237	Homo sapiens	Methylosome subunit pICln	1:Experimental evidence at protein level	16.03	1	0.999	4	4	4	72	72	72	0	0	0
sp|Q92989|CLP1_HUMAN	Q92989	CLP1_HUMAN	CLP1	425	Homo sapiens	Polyribonucleotide 5'-hydroxyl-kinase Clp1	1:Experimental evidence at protein level	10.59	1	0.999	3	3	3	6	6	6	0	0	0	10C(57.0214), 2C(57.0214), 2M(15.9949)
sp|Q9H078|CLPB_HUMAN	Q9H078	CLPB_HUMAN	CLPB	707	Homo sapiens	Mitochondrial disaggregase	1:Experimental evidence at protein level	27.58	1	0.999	17	17	17	46	46	46	0	0	0	18C(57.0214), 2C(57.0214), 3M(15.9949)
sp|Q16740|CLPP_HUMAN	Q16740	CLPP_HUMAN	CLPP	277	Homo sapiens	ATP-dependent Clp protease proteolytic subunit, mitochondrial	1:Experimental evidence at protein level	31.41	1	0.999	5	5	5	45	45	45	0	0	0	10M(15.9949), 14M(15.9949), 2M(15.9949), 5M(15.9949)
sp|O96005|CLPT1_HUMAN	O96005	CLPT1_HUMAN	CLPTM1	669	Homo sapiens	Putative lipid scramblase CLPTM1	1:Experimental evidence at protein level	8.07	1	0.999	5	5	5	16	16	16	0	0	0	13M(15.9949)
sp|O76031|CLPX_HUMAN	O76031	CLPX_HUMAN	CLPX	633	Homo sapiens	ATP-dependent Clp protease ATP-binding subunit clpX-like, mitochondrial	1:Experimental evidence at protein level	27.49	1	0.999	17	17	17	74	74	74	0	0	0	1C(57.0214), 5C(57.0214)
sp|O94985|CSTN1_HUMAN	O94985	CSTN1_HUMAN	CLSTN1	981	Homo sapiens	Calsyntenin-1	1:Experimental evidence at protein level	7.14	1	0.999	6	6	6	16	16	16	0	0	0	3C(57.0214), 4C(57.0214), 8C(57.0214)
sp|Q9H4D0|CSTN2_HUMAN	Q9H4D0	CSTN2_HUMAN	CLSTN2	955	Homo sapiens	Calsyntenin-2	1:Experimental evidence at protein level	4.19	1	0.999	3	3	3	6	6	6	0	0	0
sp|P09496|CLCA_HUMAN	P09496	CLCA_HUMAN	CLTA	248	Homo sapiens	Clathrin light chain A	1:Experimental evidence at protein level	14.92	1	0.999	4	4	4	67	67	67	0	0	0
sp|P09497|CLCB_HUMAN	P09497	CLCB_HUMAN	CLTB	229	Homo sapiens	Clathrin light chain B	1:Experimental evidence at protein level	13.1	1	0.999	5	5	5	41	41	41	0	0	0	5C(57.0214)
sp|Q00610|CLH1_HUMAN	Q00610	CLH1_HUMAN	CLTC	1675	Homo sapiens	Clathrin heavy chain 1	1:Experimental evidence at protein level	41.25	1	0.999	63	50	63	799	656	799	0	0	0	10C(57.0214), 10M(15.9949), 11C(57.0214), 12C(57.0214), 12M(15.9949), 13C(57.0214), 16M(15.9949), 18C(57.0214), 1C(57.0214), 1M(15.9949), 23C(57.0214), 2C(57.0214), 2M(15.9949), 3C(57.0214), 4C(57.0214), 4M(15.9949), 5C(57.0214), 5M(15.9949), 6C(57.0214), 7C(57.0214), 8C(57.0214), 8M(15.9949), 9C(57.0214), 9M(15.9949)
sp|P53675|CLH2_HUMAN	P53675	CLH2_HUMAN	CLTCL1	1640	Homo sapiens	Clathrin heavy chain 2	1:Experimental evidence at protein level	9.09	1	0.9981	15	2	2	145	2	2	0	0	0	19M(15.9949)
sp|P10909|CLUS_HUMAN	P10909	CLUS_HUMAN	CLU	449	Homo sapiens	Clusterin	1:Experimental evidence at protein level	30.07	1	0.999	15	15	15	167	167	167	0	0	0	1C(57.0214), 7C(57.0214), 9C(57.0214)
sp|O75153|CLU_HUMAN	O75153	CLU_HUMAN	CLUH	1309	Homo sapiens	Clustered mitochondria protein homolog	1:Experimental evidence at protein level	25.06	1	0.999	23	23	23	79	79	79	0	0	0	1C(57.0214), 20C(57.0214), 4M(15.9949), 5C(57.0214), 5M(15.9949), 7C(57.0214), 9C(57.0214)
sp|Q8N0X4|CLYBL_HUMAN	Q8N0X4	CLYBL_HUMAN	CLYBL	340	Homo sapiens	Citramalyl-CoA lyase, mitochondrial	1:Experimental evidence at protein level	22.65	1	0.999	6	6	6	21	21	21	0	0	0	13C(57.0214), 14C(57.0214), 5M(15.9949), 7M(15.9949), 8C(57.0214), 9C(57.0214)
sp|P23946|CMA1_HUMAN	P23946	CMA1_HUMAN	CMA1	247	Homo sapiens	Chymase	1:Experimental evidence at protein level	30.77	1	0.999	5	5	5	69	69	69	0	0	0	13C(57.0214), 2M(15.9949), 7C(57.0214), 9C(57.0214)
sp|Q8NFW8|NEUA_HUMAN	Q8NFW8	NEUA_HUMAN	CMAS	434	Homo sapiens	N-acylneuraminate cytidylyltransferase	1:Experimental evidence at protein level	37.56	1	0.999	14	14	14	69	69	69	0	0	0	10C(57.0214), 10M(15.9949), 11C(57.0214), 12C(57.0214), 14C(57.0214), 4M(15.9949), 7C(57.0214)
sp|Q96DG6|CMBL_HUMAN	Q96DG6	CMBL_HUMAN	CMBL	245	Homo sapiens	Carboxymethylenebutenolidase homolog	1:Experimental evidence at protein level	24.49	1	0.999	6	6	6	55	55	55	0	0	0	7C(57.0214), 9C(57.0214), N-term(42.0106)
sp|Q7Z7K0|COXM1_HUMAN	Q7Z7K0	COXM1_HUMAN	CMC1	106	Homo sapiens	COX assembly mitochondrial protein homolog	1:Experimental evidence at protein level	27.36	1	0.999	3	3	3	18	18	18	0	0	0	1C(57.0214), 6M(15.9949), N-term(42.0106)
sp|Q9NRP2|COXM2_HUMAN	Q9NRP2	COXM2_HUMAN	CMC2	79	Homo sapiens	COX assembly mitochondrial protein 2 homolog	1:Experimental evidence at protein level	26.58	1	0.9989	3	3	3	12	12	12	0	0	0	1C(57.0214)
sp|P56277|CMC4_HUMAN	P56277	CMC4_HUMAN	CMC4	68	Homo sapiens	Cx9C motif-containing protein 4	1:Experimental evidence at protein level	57.35	1	0.999	3	3	3	11	11	11	0	0	0	1C(57.0214), 4C(57.0214), 8M(15.9949)
sp|Q8IY22|CMIP_HUMAN	Q8IY22	CMIP_HUMAN	CMIP	773	Homo sapiens	C-Maf-inducing protein	1:Experimental evidence at protein level	12.94	1	0.999	7	7	7	12	12	12	0	0	0	12C(57.0214), 4C(57.0214), N-term(42.0106)
sp|P30085|KCY_HUMAN	P30085	KCY_HUMAN	CMPK1	196	Homo sapiens	UMP-CMP kinase	1:Experimental evidence at protein level	57.14	1	0.999	9	9	9	97	97	97	0	0	0	18M(15.9949), 1M(15.9949), 2M(15.9949), 6M(15.9949), 7M(15.9949)
sp|Q5EBM0|CMPK2_HUMAN	Q5EBM0	CMPK2_HUMAN	CMPK2	449	Homo sapiens	UMP-CMP kinase 2, mitochondrial	1:Experimental evidence at protein level	44.54	1	0.999	15	15	15	46	46	46	0	0	0	14C(57.0214), 1M(15.9949), 3C(57.0214), 5C(57.0214), 6C(57.0214), 8C(57.0214), 9C(57.0214)
sp|Q9BQ75|CMS1_HUMAN	Q9BQ75	CMS1_HUMAN	CMSS1	279	Homo sapiens	Protein CMSS1	1:Experimental evidence at protein level	9.32	1	0.999	2	2	2	10	10	10	0	0	0
sp|Q8N1G2|CMTR1_HUMAN	Q8N1G2	CMTR1_HUMAN	CMTR1	835	Homo sapiens	Cap-specific mRNA (nucleoside-2'-O-)-methyltransferase 1	1:Experimental evidence at protein level	16.41	1	0.999	14	14	14	42	42	42	0	0	0	11M(15.9949), 5C(57.0214), 6C(57.0214)
sp|P62633|CNBP_HUMAN	P62633	CNBP_HUMAN	CNBP	177	Homo sapiens	CCHC-type zinc finger nucleic acid binding protein	1:Experimental evidence at protein level	34.46	1	0.999	5	5	5	30	30	30	0	0	0	11C(57.0214), 14C(57.0214), 1C(57.0214), 3C(57.0214), 4C(57.0214), 6C(57.0214), 7C(57.0214), 9C(57.0214)
sp|Q96KN2|CNDP1_HUMAN	Q96KN2	CNDP1_HUMAN	CNDP1	507	Homo sapiens	Beta-Ala-His dipeptidase	1:Experimental evidence at protein level	11.64	1	0.999	3	3	3	9	9	9	0	0	0
sp|Q96KP4|CNDP2_HUMAN	Q96KP4	CNDP2_HUMAN	CNDP2	475	Homo sapiens	Cytosolic non-specific dipeptidase	1:Experimental evidence at protein level	53.89	1	0.999	25	25	25	347	347	347	0	0	0	1M(15.9949), 2M(15.9949), 3M(15.9949), 5M(15.9949)
sp|P51911|CNN1_HUMAN	P51911	CNN1_HUMAN	CNN1	297	Homo sapiens	Calponin-1	1:Experimental evidence at protein level	65.66	1	0.999	25	25	25	587	587	587	0	0	0	12C(57.0214), 16C(57.0214), 16M(15.9949), 18M(15.9949), 21M(15.9949), 27M(15.9949), 2M(15.9949), 6C(57.0214), 6M(15.9949), 7M(15.9949), 9M(15.9949), N-term(42.0106)
sp|Q99439|CNN2_HUMAN	Q99439	CNN2_HUMAN	CNN2	309	Homo sapiens	Calponin-2	1:Experimental evidence at protein level	60.52	1	0.999	16	15	16	132	118	132	0	0	0	10M(15.9949), 11M(15.9949), 12M(15.9949), 15M(15.9949), 18C(57.0214), 1C(57.0214), 2C(57.0214), 4C(57.0214), 6C(57.0214), 7M(15.9949), 9C(57.0214), N-term(42.0106)
sp|Q15417|CNN3_HUMAN	Q15417	CNN3_HUMAN	CNN3	329	Homo sapiens	Calponin-3	1:Experimental evidence at protein level	42.25	1	0.999	14	13	13	104	90	90	0	0	0	10M(15.9949), 12M(15.9949), 15M(15.9949), 16M(15.9949), 1C(57.0214), 1M(15.9949), 2M(15.9949), 6C(57.0214), 7M(15.9949), N-term(42.0106)
sp|Q8NE01|CNNM3_HUMAN	Q8NE01	CNNM3_HUMAN	CNNM3	707	Homo sapiens	Metal transporter CNNM3	1:Experimental evidence at protein level	11.17	1	0.999	7	7	7	14	14	14	0	0	0
sp|Q6P4Q7|CNNM4_HUMAN	Q6P4Q7	CNNM4_HUMAN	CNNM4	775	Homo sapiens	Metal transporter CNNM4	1:Experimental evidence at protein level	22.45	1	0.999	14	12	14	55	41	55	0	0	0	10C(57.0214), 2C(57.0214), 5C(57.0214)
sp|A5YKK6|CNOT1_HUMAN	A5YKK6	CNOT1_HUMAN	CNOT1	2376	Homo sapiens	CCR4-NOT transcription complex subunit 1	1:Experimental evidence at protein level	19.07	1	0.999	39	39	39	137	137	137	0	0	0	10M(15.9949), 15C(57.0214), 15M(15.9949), 19C(57.0214), 1C(57.0214), 20C(57.0214), 22M(15.9949), 2C(57.0214), 3M(15.9949), 6C(57.0214), 6M(15.9949), 7M(15.9949), 8C(57.0214), 9C(57.0214), 9M(15.9949)
sp|Q9H9A5|CNO10_HUMAN	Q9H9A5	CNO10_HUMAN	CNOT10	744	Homo sapiens	CCR4-NOT transcription complex subunit 10	1:Experimental evidence at protein level	15.73	1	0.999	7	7	7	13	13	13	0	0	0	3M(15.9949), 4C(57.0214), 5C(57.0214), 9C(57.0214)
sp|Q9UKZ1|CNO11_HUMAN	Q9UKZ1	CNO11_HUMAN	CNOT11	510	Homo sapiens	CCR4-NOT transcription complex subunit 11	1:Experimental evidence at protein level	12.55	1	0.999	4	4	4	11	11	11	0	0	0
sp|Q9NZN8|CNOT2_HUMAN	Q9NZN8	CNOT2_HUMAN	CNOT2	540	Homo sapiens	CCR4-NOT transcription complex subunit 2	1:Experimental evidence at protein level	15.56	1	0.999	8	8	8	24	24	24	0	0	0	2M(15.9949), 4M(15.9949), 7C(57.0214)
sp|O75175|CNOT3_HUMAN	O75175	CNOT3_HUMAN	CNOT3	753	Homo sapiens	CCR4-NOT transcription complex subunit 3	1:Experimental evidence at protein level	11.16	1	0.999	7	7	7	32	32	32	0	0	0	1M(15.9949), 7M(15.9949)
sp|O95628|CNOT4_HUMAN	O95628	CNOT4_HUMAN	CNOT4	575	Homo sapiens	CCR4-NOT transcription complex subunit 4	1:Experimental evidence at protein level	7.48	1	0.999	3	3	3	4	4	4	0	0	0	12C(57.0214), 4C(57.0214), 9C(57.0214)
sp|Q9UIV1|CNOT7_HUMAN	Q9UIV1	CNOT7_HUMAN	CNOT7	285	Homo sapiens	CCR4-NOT transcription complex subunit 7	1:Experimental evidence at protein level	15.44	1	0.999	3	3	3	10	10	10	0	0	0	16M(15.9949)
sp|Q92600|CNOT9_HUMAN	Q92600	CNOT9_HUMAN	CNOT9	299	Homo sapiens	CCR4-NOT transcription complex subunit 9	1:Experimental evidence at protein level	31.77	1	0.999	7	7	7	23	23	23	0	0	0	10C(57.0214), 2C(57.0214), 2M(15.9949), N-term(42.0106)
sp|P09543|CN37_HUMAN	P09543	CN37_HUMAN	CNP	421	Homo sapiens	2',3'-cyclic-nucleotide 3'-phosphodiesterase	1:Experimental evidence at protein level	49.64	1	0.999	26	26	26	120	120	120	0	0	0	10C(57.0214), 1M(15.9949), 22C(57.0214), 2C(57.0214), 3C(57.0214), 3M(15.9949), 7C(57.0214), 8C(57.0214), 9C(57.0214)
sp|Q9Y2B0|CNPY2_HUMAN	Q9Y2B0	CNPY2_HUMAN	CNPY2	182	Homo sapiens	Protein canopy homolog 2	1:Experimental evidence at protein level	74.18	1	0.999	14	14	14	152	152	152	0	0	0	10C(57.0214), 13C(57.0214), 1M(15.9949), 4C(57.0214), 5C(57.0214), 5M(15.9949), 6C(57.0214), 9C(57.0214)
sp|Q9BT09|CNPY3_HUMAN	Q9BT09	CNPY3_HUMAN	CNPY3	278	Homo sapiens	Protein canopy homolog 3	1:Experimental evidence at protein level	26.98	1	0.999	7	6	7	29	25	29	0	0	0	5C(57.0214), 6C(57.0214), 8C(57.0214), 9C(57.0214)
sp|Q8N129|CNPY4_HUMAN	Q8N129	CNPY4_HUMAN	CNPY4	248	Homo sapiens	Protein canopy homolog 4	1:Experimental evidence at protein level	19.35	1	0.999	6	5	5	14	10	10	0	0	0	9C(57.0214)
sp|Q96F85|CNRP1_HUMAN	Q96F85	CNRP1_HUMAN	CNRIP1	164	Homo sapiens	CB1 cannabinoid receptor-interacting protein 1	1:Experimental evidence at protein level	24.39	1	0.999	4	4	4	12	12	12	0	0	0
sp|Q12860|CNTN1_HUMAN	Q12860	CNTN1_HUMAN	CNTN1	1018	Homo sapiens	Contactin-1	1:Experimental evidence at protein level	5.5	1	0.999	5	5	5	8	8	8	0	0	0
sp|P78357|CNTP1_HUMAN	P78357	CNTP1_HUMAN	CNTNAP1	1384	Homo sapiens	Contactin-associated protein 1	1:Experimental evidence at protein level	3.03	1	0.9989	3	3	3	4	4	4	0	0	0	10C(57.0214), 9C(57.0214)
sp|Q9Y2R0|COA3_HUMAN	Q9Y2R0	COA3_HUMAN	COA3	106	Homo sapiens	Cytochrome c oxidase assembly factor 3 homolog, mitochondrial	1:Experimental evidence at protein level	50	1	0.999	6	6	6	46	46	46	0	0	0	9M(15.9949), N-term(42.0106)
sp|Q9NYJ1|COA4_HUMAN	Q9NYJ1	COA4_HUMAN	COA4	87	Homo sapiens	Cytochrome c oxidase assembly factor 4 homolog, mitochondrial	1:Experimental evidence at protein level	56.32	1	0.999	4	4	4	36	36	36	0	0	0	12C(57.0214), 13M(15.9949), 2C(57.0214), N-term(42.0106)
sp|Q5JTJ3|COA6_HUMAN	Q5JTJ3	COA6_HUMAN	COA6	125	Homo sapiens	Cytochrome c oxidase assembly factor 6 homolog	1:Experimental evidence at protein level	24	1	0.999	5	5	5	23	23	23	0	0	0	7C(57.0214)
sp|Q96BR5|COA7_HUMAN	Q96BR5	COA7_HUMAN	COA7	231	Homo sapiens	Cytochrome c oxidase assembly factor 7	1:Experimental evidence at protein level	40.69	1	0.999	7	7	7	29	29	29	0	0	0	10C(57.0214), 15C(57.0214), 2C(57.0214), 5C(57.0214), 6C(57.0214)
sp|Q13057|COASY_HUMAN	Q13057	COASY_HUMAN	COASY	564	Homo sapiens	Bifunctional coenzyme A synthase	1:Experimental evidence at protein level	23.76	1	0.999	10	10	10	36	36	36	0	0	0	3M(15.9949), 5C(57.0214), 6M(15.9949), 8C(57.0214), 9C(57.0214)
sp|O75128|COBL_HUMAN	O75128	COBL_HUMAN	COBL	1261	Homo sapiens	Protein cordon-bleu	1:Experimental evidence at protein level	5.87	1	0.999	5	5	5	9	9	9	0	0	0	15C(57.0214), 7C(57.0214)
sp|Q53SF7|COBL1_HUMAN	Q53SF7	COBL1_HUMAN	COBLL1	1128	Homo sapiens	Cordon-bleu protein-like 1	1:Experimental evidence at protein level	16.93	1	0.999	13	13	13	22	22	22	0	0	0	15C(57.0214), 1C(57.0214), 5M(15.9949)
sp|Q8WTW3|COG1_HUMAN	Q8WTW3	COG1_HUMAN	COG1	980	Homo sapiens	Conserved oligomeric Golgi complex subunit 1	1:Experimental evidence at protein level	29.39	1	0.999	23	23	23	81	81	81	0	0	0	12C(57.0214), 2C(57.0214), 7C(57.0214), 9C(57.0214), 9M(15.9949), N-term(42.0106)
sp|Q14746|COG2_HUMAN	Q14746	COG2_HUMAN	COG2	738	Homo sapiens	Conserved oligomeric Golgi complex subunit 2	1:Experimental evidence at protein level	19.38	1	0.999	11	11	11	36	36	36	0	0	0	9C(57.0214)
sp|Q96JB2|COG3_HUMAN	Q96JB2	COG3_HUMAN	COG3	828	Homo sapiens	Conserved oligomeric Golgi complex subunit 3	1:Experimental evidence at protein level	20.77	1	0.999	14	14	14	39	39	39	0	0	0	10M(15.9949), 3C(57.0214), 5M(15.9949), N-term(42.0106)
sp|Q9H9E3|COG4_HUMAN	Q9H9E3	COG4_HUMAN	COG4	785	Homo sapiens	Conserved oligomeric Golgi complex subunit 4	1:Experimental evidence at protein level	23.06	1	0.999	15	15	15	40	40	40	0	0	0	12M(15.9949), 1M(15.9949), 3C(57.0214), 4C(57.0214), 6C(57.0214)
sp|Q9UP83|COG5_HUMAN	Q9UP83	COG5_HUMAN	COG5	860	Homo sapiens	Conserved oligomeric Golgi complex subunit 5	1:Experimental evidence at protein level	17.79	1	0.999	14	14	14	46	46	46	0	0	0	12M(15.9949)
sp|Q9Y2V7|COG6_HUMAN	Q9Y2V7	COG6_HUMAN	COG6	657	Homo sapiens	Conserved oligomeric Golgi complex subunit 6	1:Experimental evidence at protein level	15.98	1	0.999	9	9	9	27	27	27	0	0	0	8M(15.9949)
sp|P83436|COG7_HUMAN	P83436	COG7_HUMAN	COG7	770	Homo sapiens	Conserved oligomeric Golgi complex subunit 7	1:Experimental evidence at protein level	21.82	1	0.999	14	14	14	51	51	51	0	0	0	2C(57.0214), 5C(57.0214), 6C(57.0214), 7C(57.0214)
sp|Q96MW5|COG8_HUMAN	Q96MW5	COG8_HUMAN	COG8	612	Homo sapiens	Conserved oligomeric Golgi complex subunit 8	1:Experimental evidence at protein level	6.7	1	0.999	3	3	3	17	17	17	0	0	0	12C(57.0214)
sp|P38432|COIL_HUMAN	P38432	COIL_HUMAN	COIL	576	Homo sapiens	Coilin	1:Experimental evidence at protein level	20.66	1	0.999	9	9	9	27	27	27	0	0	0
sp|P12107|COBA1_HUMAN	P12107	COBA1_HUMAN	COL11A1	1806	Homo sapiens	Collagen alpha-1(XI) chain	1:Experimental evidence at protein level	2.21	1	0.999	3	3	3	3	3	3	0	0	0	13C(57.0214), 6C(57.0214)
sp|Q99715|COCA1_HUMAN	Q99715	COCA1_HUMAN	COL12A1	3063	Homo sapiens	Collagen alpha-1(XII) chain	1:Experimental evidence at protein level	29.77	1	0.999	77	77	77	360	360	360	0	0	0	10C(57.0214), 11M(15.9949), 1M(15.9949), 2M(15.9949), 3C(57.0214), 4M(15.9949), 5M(15.9949), 6M(15.9949), 8M(15.9949), 9M(15.9949)
sp|Q05707|COEA1_HUMAN	Q05707	COEA1_HUMAN	COL14A1	1796	Homo sapiens	Collagen alpha-1(XIV) chain	1:Experimental evidence at protein level	37.69	1	0.999	62	62	62	1032	1032	1032	0	0	0	10C(57.0214), 10M(15.9949), 11C(57.0214), 11M(15.9949), 12M(15.9949), 16M(15.9949), 17C(57.0214), 18C(57.0214), 1M(15.9949), 20C(57.0214), 24M(15.9949), 2C(57.0214), 2M(15.9949), 3C(57.0214), 4M(15.9949), 5C(57.0214), 8M(15.9949)
sp|P39059|COFA1_HUMAN	P39059	COFA1_HUMAN	COL15A1	1388	Homo sapiens	Collagen alpha-1(XV) chain	1:Experimental evidence at protein level	7.93	1	0.999	9	9	9	43	43	43	0	0	0	12M(15.9949), 3M(15.9949), 6C(57.0214), 9M(15.9949)
sp|Q07092|COGA1_HUMAN	Q07092	COGA1_HUMAN	COL16A1	1604	Homo sapiens	Collagen alpha-1(XVI) chain	1:Experimental evidence at protein level	3.93	1	0.999	6	6	6	7	7	7	0	0	0	3C(57.0214), 6C(57.0214), 9M(15.9949)
sp|Q9UMD9|COHA1_HUMAN	Q9UMD9	COHA1_HUMAN	COL17A1	1497	Homo sapiens	Collagen alpha-1(XVII) chain	1:Experimental evidence at protein level	5.14	1	0.999	7	7	7	20	20	20	0	0	0
sp|P39060|COIA1_HUMAN	P39060	COIA1_HUMAN	COL18A1	1754	Homo sapiens	Collagen alpha-1(XVIII) chain	1:Experimental evidence at protein level	10.09	1	0.999	14	14	14	103	103	103	0	0	0	19M(15.9949), 6C(57.0214)
sp|P02452|CO1A1_HUMAN	P02452	CO1A1_HUMAN	COL1A1	1464	Homo sapiens	Collagen alpha-1(I) chain	1:Experimental evidence at protein level	24.11	1	0.999	24	22	24	231	229	231	0	0	0	11C(57.0214), 11M(15.9949), 12C(57.0214), 13C(57.0214), 16C(57.0214), 20M(15.9949), 2C(57.0214), 3C(57.0214), 4C(57.0214), 5M(15.9949), 6M(15.9949)
sp|P08123|CO1A2_HUMAN	P08123	CO1A2_HUMAN	COL1A2	1366	Homo sapiens	Collagen alpha-2(I) chain	1:Experimental evidence at protein level	20.94	1	0.999	26	26	26	263	263	263	0	0	0	10C(57.0214), 11C(57.0214), 12M(15.9949), 3C(57.0214), 4M(15.9949), 6M(15.9949), 9M(15.9949)
sp|Q2UY09|COSA1_HUMAN	Q2UY09	COSA1_HUMAN	COL28A1	1125	Homo sapiens	Collagen alpha-1(XXVIII) chain	2:Experimental evidence at transcript level	5.96	1	0.999	6	6	6	18	18	18	0	0	0	6C(57.0214), 8C(57.0214)
sp|P02458|CO2A1_HUMAN	P02458	CO2A1_HUMAN	COL2A1	1487	Homo sapiens	Collagen alpha-1(II) chain	1:Experimental evidence at protein level	6.25	1	0.9951	6	3	3	9	6	6	0	0	0
sp|P02461|CO3A1_HUMAN	P02461	CO3A1_HUMAN	COL3A1	1466	Homo sapiens	Collagen alpha-1(III) chain	1:Experimental evidence at protein level	18.01	1	0.999	18	17	18	77	76	77	0	0	0	10C(57.0214), 11C(57.0214), 12C(57.0214), 15M(15.9949), 17M(15.9949), 26M(15.9949), 2M(15.9949), 3C(57.0214), 3M(15.9949), 5C(57.0214), 5M(15.9949), 6M(15.9949), 7M(15.9949)
sp|P02462|CO4A1_HUMAN	P02462	CO4A1_HUMAN	COL4A1	1669	Homo sapiens	Collagen alpha-1(IV) chain	1:Experimental evidence at protein level	3.59	1	0.999	5	3	5	32	23	32	0	0	0	10C(57.0214), 12C(57.0214), 15C(57.0214), 4M(15.9949), 7C(57.0214), 9C(57.0214)
sp|P08572|CO4A2_HUMAN	P08572	CO4A2_HUMAN	COL4A2	1712	Homo sapiens	Collagen alpha-2(IV) chain	1:Experimental evidence at protein level	9.11	1	0.999	12	12	12	93	93	93	0	0	0	10C(57.0214), 12C(57.0214), 14M(15.9949), 15C(57.0214), 3C(57.0214), 4M(15.9949), 6M(15.9949), 7C(57.0214), 9C(57.0214), 9M(15.9949)
sp|P20908|CO5A1_HUMAN	P20908	CO5A1_HUMAN	COL5A1	1838	Homo sapiens	Collagen alpha-1(V) chain	1:Experimental evidence at protein level	5.22	1	0.999	9	9	9	25	25	25	0	0	0	6C(57.0214)
sp|P05997|CO5A2_HUMAN	P05997	CO5A2_HUMAN	COL5A2	1499	Homo sapiens	Collagen alpha-2(V) chain	1:Experimental evidence at protein level	7.87	1	0.999	6	6	6	20	20	20	0	0	0	10M(15.9949), 18M(15.9949), 21M(15.9949), 2C(57.0214), 5M(15.9949), 6M(15.9949), 8C(57.0214)
sp|P12109|CO6A1_HUMAN	P12109	CO6A1_HUMAN	COL6A1	1028	Homo sapiens	Collagen alpha-1(VI) chain	1:Experimental evidence at protein level	34.63	1	0.999	36	36	36	722	722	722	0	0	0	10C(57.0214), 12C(57.0214), 14C(57.0214), 16M(15.9949), 18C(57.0214), 1M(15.9949), 5M(15.9949), 6C(57.0214), 7C(57.0214), 8C(57.0214), 9C(57.0214)
sp|P12110|CO6A2_HUMAN	P12110	CO6A2_HUMAN	COL6A2	1019	Homo sapiens	Collagen alpha-2(VI) chain	1:Experimental evidence at protein level	30.03	1	0.999	29	29	29	390	390	390	0	0	0	10C(57.0214), 11C(57.0214), 17M(15.9949), 20C(57.0214), 2M(15.9949), 3C(57.0214), 6M(15.9949)
sp|P12111|CO6A3_HUMAN	P12111	CO6A3_HUMAN	COL6A3	3177	Homo sapiens	Collagen alpha-3(VI) chain	1:Experimental evidence at protein level	44	1	0.999	136	136	136	2245	2245	2245	0	0	0	10C(57.0214), 11M(15.9949), 14C(57.0214), 14M(15.9949), 15M(15.9949), 17C(57.0214), 19C(57.0214), 1M(15.9949), 24M(15.9949), 2C(57.0214), 2M(15.9949), 3C(57.0214), 3M(15.9949), 4M(15.9949), 5C(57.0214), 5M(15.9949), 6C(57.0214), 7C(57.0214), 7M(15.9949), 8M(15.9949)
sp|A6NMZ7|CO6A6_HUMAN	A6NMZ7	CO6A6_HUMAN	COL6A6	2263	Homo sapiens	Collagen alpha-6(VI) chain	1:Experimental evidence at protein level	10.61	1	0.999	17	17	17	40	40	40	0	0	0	13C(57.0214), 16C(57.0214), 16M(15.9949), 1M(15.9949), 2M(15.9949), 8C(57.0214), 9M(15.9949)
sp|Q02388|CO7A1_HUMAN	Q02388	CO7A1_HUMAN	COL7A1	2944	Homo sapiens	Collagen alpha-1(VII) chain	1:Experimental evidence at protein level	2.31	1	0.999	3	3	3	4	4	4	0	0	0
sp|Q5KU26|COL12_HUMAN	Q5KU26	COL12_HUMAN	COLEC12	742	Homo sapiens	Collectin-12	1:Experimental evidence at protein level	11.59	1	0.999	8	8	8	17	17	17	0	0	0	3C(57.0214), 9C(57.0214)
sp|Q8NBJ5|GT251_HUMAN	Q8NBJ5	GT251_HUMAN	COLGALT1	622	Homo sapiens	Procollagen galactosyltransferase 1	1:Experimental evidence at protein level	16.88	1	0.999	11	11	11	61	61	61	0	0	0	1M(15.9949), 6M(15.9949), 9C(57.0214)
sp|Q9Y6G5|COMDA_HUMAN	Q9Y6G5	COMDA_HUMAN	COMMD10	202	Homo sapiens	COMM domain-containing protein 10	1:Experimental evidence at protein level	13.37	1	0.999	3	3	3	11	11	11	0	0	0	N-term(42.0106)
sp|Q9UBI1|COMD3_HUMAN	Q9UBI1	COMD3_HUMAN	COMMD3	195	Homo sapiens	COMM domain-containing protein 3	1:Experimental evidence at protein level	40.51	1	0.999	7	7	7	32	32	32	0	0	0	10C(57.0214), 4M(15.9949), 5C(57.0214), N-term(42.0106)
sp|Q9GZQ3|COMD5_HUMAN	Q9GZQ3	COMD5_HUMAN	COMMD5	224	Homo sapiens	COMM domain-containing protein 5	1:Experimental evidence at protein level	19.2	1	0.999	3	3	3	8	8	8	0	0	0	11C(57.0214), 8M(15.9949)
sp|Q7Z4G1|COMD6_HUMAN	Q7Z4G1	COMD6_HUMAN	COMMD6	85	Homo sapiens	COMM domain-containing protein 6	1:Experimental evidence at protein level	42.35	1	0.999	3	3	3	26	26	26	0	0	0	10C(57.0214), 3M(15.9949)
sp|Q9NX08|COMD8_HUMAN	Q9NX08	COMD8_HUMAN	COMMD8	183	Homo sapiens	COMM domain-containing protein 8	1:Experimental evidence at protein level	14.21	1	0.999	3	3	3	15	15	15	0	0	0	N-term(42.0106)
sp|Q9P000|COMD9_HUMAN	Q9P000	COMD9_HUMAN	COMMD9	198	Homo sapiens	COMM domain-containing protein 9	1:Experimental evidence at protein level	38.89	1	0.999	6	6	6	15	15	15	0	0	0	1M(15.9949), 3C(57.0214), 6C(57.0214), 8C(57.0214), N-term(42.0106)
sp|P49747|COMP_HUMAN	P49747	COMP_HUMAN	COMP	757	Homo sapiens	Cartilage oligomeric matrix protein	1:Experimental evidence at protein level	18.1	1	0.999	8	7	8	41	24	41	0	0	0	10C(57.0214), 16C(57.0214), 1C(57.0214), 20C(57.0214), 2C(57.0214), 4C(57.0214), 5C(57.0214), 8C(57.0214)
sp|P21964|COMT_HUMAN	P21964	COMT_HUMAN	COMT	271	Homo sapiens	Catechol O-methyltransferase	1:Experimental evidence at protein level	38.75	1	0.999	10	10	10	59	59	59	0	0	0	11C(57.0214), 12C(57.0214), 13C(57.0214), 1M(15.9949), 4C(57.0214), 7C(57.0214)
sp|Q86VU5|CMTD1_HUMAN	Q86VU5	CMTD1_HUMAN	COMTD1	262	Homo sapiens	Catechol O-methyltransferase domain-containing protein 1	1:Experimental evidence at protein level	22.9	1	0.999	3	3	3	12	12	12	0	0	0	12M(15.9949), 13C(57.0214), 15C(57.0214), 4C(57.0214)
sp|P53621|COPA_HUMAN	P53621	COPA_HUMAN	COPA	1224	Homo sapiens	Coatomer subunit alpha	1:Experimental evidence at protein level	41.09	1	0.999	45	45	45	260	260	260	0	0	0	10M(15.9949), 11M(15.9949), 12M(15.9949), 13C(57.0214), 13M(15.9949), 16M(15.9949), 17C(57.0214), 1C(57.0214), 22C(57.0214), 6C(57.0214), 7C(57.0214), 8C(57.0214), 9M(15.9949)
sp|P53618|COPB_HUMAN	P53618	COPB_HUMAN	COPB1	953	Homo sapiens	Coatomer subunit beta	1:Experimental evidence at protein level	42.39	1	0.999	35	35	35	273	273	273	0	0	0	11M(15.9949), 13M(15.9949), 14C(57.0214), 15M(15.9949), 17C(57.0214), 1C(57.0214), 4M(15.9949), 5C(57.0214), 5M(15.9949), 6C(57.0214), 6M(15.9949), 7C(57.0214), 7M(15.9949), 9M(15.9949), N-term(42.0106)
sp|P35606|COPB2_HUMAN	P35606	COPB2_HUMAN	COPB2	906	Homo sapiens	Coatomer subunit beta'	1:Experimental evidence at protein level	46.58	1	0.999	37	37	37	234	234	234	0	0	0	10M(15.9949), 11M(15.9949), 18M(15.9949), 1C(57.0214), 2M(15.9949), 3M(15.9949), 4C(57.0214), 4M(15.9949), 5C(57.0214), 8M(15.9949), 9M(15.9949)
sp|O14579|COPE_HUMAN	O14579	COPE_HUMAN	COPE	308	Homo sapiens	Coatomer subunit epsilon	1:Experimental evidence at protein level	59.09	1	0.999	17	17	17	122	122	122	0	0	0	10C(57.0214), 11C(57.0214), 11M(15.9949), 13M(15.9949), 1M(15.9949)
sp|Q9Y678|COPG1_HUMAN	Q9Y678	COPG1_HUMAN	COPG1	874	Homo sapiens	Coatomer subunit gamma-1	1:Experimental evidence at protein level	44.51	1	0.999	33	32	33	315	308	315	0	0	0	10C(57.0214), 10M(15.9949), 12C(57.0214), 13C(57.0214), 14M(15.9949), 2M(15.9949), 3C(57.0214), 4C(57.0214), 4M(15.9949), 6C(57.0214), 7C(57.0214), 7M(15.9949), 8C(57.0214), 8M(15.9949), 9M(15.9949)
sp|Q9UBF2|COPG2_HUMAN	Q9UBF2	COPG2_HUMAN	COPG2	871	Homo sapiens	Coatomer subunit gamma-2	1:Experimental evidence at protein level	24.57	1	0.999	16	15	15	66	59	59	0	0	0	15C(57.0214), 17M(15.9949), 2M(15.9949), 5C(57.0214), 6M(15.9949), 8C(57.0214)
sp|P61201|CSN2_HUMAN	P61201	CSN2_HUMAN	COPS2	443	Homo sapiens	COP9 signalosome complex subunit 2	1:Experimental evidence at protein level	25.28	1	0.999	9	9	9	60	60	60	0	0	0	9M(15.9949)
sp|Q9UNS2|CSN3_HUMAN	Q9UNS2	CSN3_HUMAN	COPS3	423	Homo sapiens	COP9 signalosome complex subunit 3	1:Experimental evidence at protein level	23.88	1	0.999	9	9	9	39	39	39	0	0	0	10C(57.0214), 10M(15.9949), 1C(57.0214), 2C(57.0214), 2M(15.9949), 4M(15.9949), N-term(42.0106)
sp|Q9BT78|CSN4_HUMAN	Q9BT78	CSN4_HUMAN	COPS4	406	Homo sapiens	COP9 signalosome complex subunit 4	1:Experimental evidence at protein level	49.51	1	0.999	14	14	14	113	113	113	0	0	0	10M(15.9949), 12M(15.9949), 1C(57.0214), 1M(15.9949), 5M(15.9949), 6C(57.0214), 7C(57.0214)
sp|Q92905|CSN5_HUMAN	Q92905	CSN5_HUMAN	COPS5	334	Homo sapiens	COP9 signalosome complex subunit 5	1:Experimental evidence at protein level	32.04	1	0.999	8	8	8	25	25	25	0	0	0	7M(15.9949), 8C(57.0214), N-term(42.0106)
sp|Q7L5N1|CSN6_HUMAN	Q7L5N1	CSN6_HUMAN	COPS6	327	Homo sapiens	COP9 signalosome complex subunit 6	1:Experimental evidence at protein level	33.64	1	0.999	8	8	8	25	25	25	0	0	0	2C(57.0214), 3C(57.0214)
sp|Q9UBW8|CSN7A_HUMAN	Q9UBW8	CSN7A_HUMAN	COPS7A	275	Homo sapiens	COP9 signalosome complex subunit 7a	1:Experimental evidence at protein level	53.45	1	0.999	11	11	11	42	42	42	0	0	0	6C(57.0214), 9C(57.0214)
sp|Q9H9Q2|CSN7B_HUMAN	Q9H9Q2	CSN7B_HUMAN	COPS7B	264	Homo sapiens	COP9 signalosome complex subunit 7b	1:Experimental evidence at protein level	30.68	1	0.999	7	7	7	23	23	23	0	0	0	19C(57.0214), 1C(57.0214)
sp|Q99627|CSN8_HUMAN	Q99627	CSN8_HUMAN	COPS8	209	Homo sapiens	COP9 signalosome complex subunit 8	1:Experimental evidence at protein level	34.93	1	0.999	5	5	5	39	39	39	0	0	0
sp|P61923|COPZ1_HUMAN	P61923	COPZ1_HUMAN	COPZ1	177	Homo sapiens	Coatomer subunit zeta-1	1:Experimental evidence at protein level	44.07	1	0.999	9	9	9	67	67	67	0	0	0	N-term(42.0106)
sp|Q9P299|COPZ2_HUMAN	Q9P299	COPZ2_HUMAN	COPZ2	210	Homo sapiens	Coatomer subunit zeta-2	2:Experimental evidence at transcript level	20.95	1	0.999	4	4	4	14	14	14	0	0	0
sp|Q9NZJ6|COQ3_HUMAN	Q9NZJ6	COQ3_HUMAN	COQ3	369	Homo sapiens	Ubiquinone biosynthesis O-methyltransferase, mitochondrial	1:Experimental evidence at protein level	13.01	1	0.999	4	4	4	14	14	14	0	0	0	20C(57.0214), 6C(57.0214)
sp|Q5HYK3|COQ5_HUMAN	Q5HYK3	COQ5_HUMAN	COQ5	327	Homo sapiens	2-methoxy-6-polyprenyl-1,4-benzoquinol methylase, mitochondrial	1:Experimental evidence at protein level	28.44	1	0.999	6	6	6	31	31	31	0	0	0	10M(15.9949), 3C(57.0214), 4C(57.0214)
sp|Q9Y2Z9|COQ6_HUMAN	Q9Y2Z9	COQ6_HUMAN	COQ6	468	Homo sapiens	Ubiquinone biosynthesis monooxygenase COQ6, mitochondrial	1:Experimental evidence at protein level	13.89	1	0.999	6	6	6	23	23	23	0	0	0
sp|Q99807|COQ7_HUMAN	Q99807	COQ7_HUMAN	COQ7	217	Homo sapiens	5-demethoxyubiquinone hydroxylase, mitochondrial	1:Experimental evidence at protein level	14.29	1	0.999	3	3	3	60	60	60	0	0	0	4M(15.9949), 6M(15.9949)
sp|Q8NI60|COQ8A_HUMAN	Q8NI60	COQ8A_HUMAN	COQ8A	647	Homo sapiens	Atypical kinase COQ8A, mitochondrial	1:Experimental evidence at protein level	21.02	1	0.999	12	12	12	53	53	53	0	0	0	11C(57.0214), 12M(15.9949), 2M(15.9949), 6C(57.0214), 8M(15.9949), 9M(15.9949), N-term(42.0106)
sp|Q96D53|COQ8B_HUMAN	Q96D53	COQ8B_HUMAN	COQ8B	544	Homo sapiens	Atypical kinase COQ8B, mitochondrial	1:Experimental evidence at protein level	12.13	1	0.999	7	7	7	18	18	18	0	0	0	4C(57.0214), 6C(57.0214)
sp|O75208|COQ9_HUMAN	O75208	COQ9_HUMAN	COQ9	318	Homo sapiens	Ubiquinone biosynthesis protein COQ9, mitochondrial	1:Experimental evidence at protein level	21.7	1	0.999	6	6	6	67	67	67	0	0	0	11M(15.9949), 13C(57.0214), 5M(15.9949), 7M(15.9949)
sp|P31146|COR1A_HUMAN	P31146	COR1A_HUMAN	CORO1A	461	Homo sapiens	Coronin-1A	1:Experimental evidence at protein level	34.71	1	0.999	19	19	19	262	262	262	0	0	0	11C(57.0214), 12C(57.0214), 1C(57.0214), 20C(57.0214), 21M(15.9949), 2C(57.0214), 4C(57.0214), 6C(57.0214), 6M(15.9949), 7C(57.0214), 7M(15.9949), 8C(57.0214), 9C(57.0214)
sp|Q9BR76|COR1B_HUMAN	Q9BR76	COR1B_HUMAN	CORO1B	489	Homo sapiens	Coronin-1B	1:Experimental evidence at protein level	39.88	1	0.999	16	16	16	126	126	126	0	0	0	10M(15.9949), 11M(15.9949), 12C(57.0214), 1C(57.0214), 2C(57.0214), 4C(57.0214), 7C(57.0214), 7M(15.9949), 8C(57.0214)
sp|Q9ULV4|COR1C_HUMAN	Q9ULV4	COR1C_HUMAN	CORO1C	474	Homo sapiens	Coronin-1C	1:Experimental evidence at protein level	40.93	1	0.999	24	22	24	275	245	275	0	0	0	12C(57.0214), 1C(57.0214), 2C(57.0214), 4C(57.0214), 6C(57.0214), 6M(15.9949), 7C(57.0214), 7M(15.9949), 8C(57.0214), 8M(15.9949)
sp|Q92828|COR2A_HUMAN	Q92828	COR2A_HUMAN	CORO2A	525	Homo sapiens	Coronin-2A	1:Experimental evidence at protein level	8.76	1	0.999	4	4	4	7	7	7	0	0	0	3C(57.0214), 8C(57.0214), 8M(15.9949)
sp|Q9UQ03|COR2B_HUMAN	Q9UQ03	COR2B_HUMAN	CORO2B	480	Homo sapiens	Coronin-2B	1:Experimental evidence at protein level	9.58	1	0.999	4	4	4	8	8	8	0	0	0	2C(57.0214), 8M(15.9949)
sp|P57737|CORO7_HUMAN	P57737	CORO7_HUMAN	CORO7	925	Homo sapiens	Coronin-7	1:Experimental evidence at protein level	25.51	1	0.999	19	19	19	106	106	106	0	0	0	11M(15.9949), 14C(57.0214), 1C(57.0214), 3C(57.0214), 6M(15.9949), 8C(57.0214), 9C(57.0214)
sp|Q14019|COTL1_HUMAN	Q14019	COTL1_HUMAN	COTL1	142	Homo sapiens	Coactosin-like protein	1:Experimental evidence at protein level	50.7	1	0.999	12	12	12	88	88	88	0	0	0	7M(15.9949), 9C(57.0214), N-term(42.0106)
sp|Q14061|COX17_HUMAN	Q14061	COX17_HUMAN	COX17	63	Homo sapiens	Cytochrome c oxidase copper chaperone	1:Experimental evidence at protein level	61.9	1	0.999	3	3	3	13	13	13	0	0	0	6C(57.0214), 7C(57.0214), 9C(57.0214)
sp|Q8N8Q8|COX18_HUMAN	Q8N8Q8	COX18_HUMAN	COX18	333	Homo sapiens	Cytochrome c oxidase assembly protein COX18, mitochondrial	1:Experimental evidence at protein level	10.51	1	0.999	3	3	3	9	9	9	0	0	0
sp|Q49B96|COX19_HUMAN	Q49B96	COX19_HUMAN	COX19	90	Homo sapiens	Cytochrome c oxidase assembly protein COX19	1:Experimental evidence at protein level	40	1	0.999	4	4	4	7	7	7	0	0	0	12C(57.0214), 1C(57.0214), 4M(15.9949), N-term(42.0106)
sp|P13073|COX41_HUMAN	P13073	COX41_HUMAN	COX4I1	169	Homo sapiens	Cytochrome c oxidase subunit 4 isoform 1, mitochondrial	1:Experimental evidence at protein level	38.46	1	0.999	8	8	8	137	137	137	0	0	0	10M(15.9949), 8M(15.9949)
sp|P20674|COX5A_HUMAN	P20674	COX5A_HUMAN	COX5A	150	Homo sapiens	Cytochrome c oxidase subunit 5A, mitochondrial	1:Experimental evidence at protein level	25.33	1	0.999	5	5	5	74	74	74	0	0	0	10M(15.9949), 11M(15.9949)
sp|P10606|COX5B_HUMAN	P10606	COX5B_HUMAN	COX5B	129	Homo sapiens	Cytochrome c oxidase subunit 5B, mitochondrial	1:Experimental evidence at protein level	24.03	1	0.999	6	6	6	118	118	118	0	0	0
sp|P14854|CX6B1_HUMAN	P14854	CX6B1_HUMAN	COX6B1	86	Homo sapiens	Cytochrome c oxidase subunit 6B1	1:Experimental evidence at protein level	79.07	1	0.999	8	8	8	105	105	105	0	0	0	2C(57.0214), 6C(57.0214), 7C(57.0214)
sp|P09669|COX6C_HUMAN	P09669	COX6C_HUMAN	COX6C	75	Homo sapiens	Cytochrome c oxidase subunit 6C	1:Experimental evidence at protein level	41.33	1	0.999	5	5	5	49	49	49	0	0	0	11M(15.9949), 1M(15.9949), 5M(15.9949)
sp|P14406|CX7A2_HUMAN	P14406	CX7A2_HUMAN	COX7A2	83	Homo sapiens	Cytochrome c oxidase subunit 7A2, mitochondrial	1:Experimental evidence at protein level	30.12	1	0.999	3	3	3	27	27	27	0	0	0
sp|O14548|COX7R_HUMAN	O14548	COX7R_HUMAN	COX7A2L	114	Homo sapiens	Cytochrome c oxidase subunit 7A-related protein, mitochondrial	1:Experimental evidence at protein level	28.07	1	0.999	4	4	4	23	23	23	0	0	0	6M(15.9949)
sp|P00450|CERU_HUMAN	P00450	CERU_HUMAN	CP	1065	Homo sapiens	Ceruloplasmin	1:Experimental evidence at protein level	31.46	1	0.999	29	29	29	316	316	316	0	0	0	10C(57.0214), 10M(15.9949), 11C(57.0214), 13C(57.0214), 14M(15.9949), 1M(15.9949), 20M(15.9949), 30C(57.0214), 3C(57.0214), 8C(57.0214)
sp|P15088|CBPA3_HUMAN	P15088	CBPA3_HUMAN	CPA3	417	Homo sapiens	Mast cell carboxypeptidase A	1:Experimental evidence at protein level	14.63	1	0.999	8	8	8	138	138	138	0	0	0	1M(15.9949), 2M(15.9949), 8M(15.9949)
sp|P15086|CBPB1_HUMAN	P15086	CBPB1_HUMAN	CPB1	417	Homo sapiens	Carboxypeptidase B	1:Experimental evidence at protein level	28.06	1	0.999	10	10	10	30	30	30	0	0	0	10M(15.9949), 12C(57.0214), 3C(57.0214), 8C(57.0214)
sp|Q96IY4|CBPB2_HUMAN	Q96IY4	CBPB2_HUMAN	CPB2	423	Homo sapiens	Carboxypeptidase B2	1:Experimental evidence at protein level	19.62	1	0.999	5	5	5	26	26	26	0	0	0	12C(57.0214), 17C(57.0214), 3C(57.0214), 7C(57.0214), 8C(57.0214)
sp|O75976|CBPD_HUMAN	O75976	CBPD_HUMAN	CPD	1380	Homo sapiens	Carboxypeptidase D	1:Experimental evidence at protein level	19.2	1	0.999	18	18	18	56	56	56	0	0	0	5M(15.9949), 6C(57.0214), 9M(15.9949)
sp|P16870|CBPE_HUMAN	P16870	CBPE_HUMAN	CPE	476	Homo sapiens	Carboxypeptidase E	1:Experimental evidence at protein level	8.19	1	0.999	3	3	3	10	10	10	0	0	0
sp|Q6PUV4|CPLX2_HUMAN	Q6PUV4	CPLX2_HUMAN	CPLX2	134	Homo sapiens	Complexin-2	1:Experimental evidence at protein level	38.06	1	0.999	3	3	3	11	11	11	0	0	0	7C(57.0214)
sp|P14384|CBPM_HUMAN	P14384	CBPM_HUMAN	CPM	443	Homo sapiens	Carboxypeptidase M	1:Experimental evidence at protein level	19.86	1	0.999	6	6	6	19	19	19	0	0	0	5M(15.9949)
sp|P15169|CBPN_HUMAN	P15169	CBPN_HUMAN	CPN1	458	Homo sapiens	Carboxypeptidase N catalytic chain	1:Experimental evidence at protein level	8.3	1	0.999	4	4	4	16	16	16	0	0	0	5C(57.0214)
sp|P22792|CPN2_HUMAN	P22792	CPN2_HUMAN	CPN2	545	Homo sapiens	Carboxypeptidase N subunit 2	1:Experimental evidence at protein level	15.23	1	0.999	6	6	6	25	25	25	0	0	0	16C(57.0214), 21C(57.0214), 3C(57.0214)
sp|Q99829|CPNE1_HUMAN	Q99829	CPNE1_HUMAN	CPNE1	537	Homo sapiens	Copine-1	1:Experimental evidence at protein level	27.93	1	0.999	17	17	17	139	139	139	0	0	0	2C(57.0214), 4C(57.0214), 4M(15.9949)
sp|Q96FN4|CPNE2_HUMAN	Q96FN4	CPNE2_HUMAN	CPNE2	548	Homo sapiens	Copine-2	1:Experimental evidence at protein level	25.18	1	0.999	9	9	9	26	26	26	0	0	0	21C(57.0214), 23C(57.0214), 5C(57.0214), 9C(57.0214), N-term(42.0106)
sp|O75131|CPNE3_HUMAN	O75131	CPNE3_HUMAN	CPNE3	537	Homo sapiens	Copine-3	1:Experimental evidence at protein level	38.36	1	0.999	21	21	21	189	189	189	0	0	0	11M(15.9949), 13C(57.0214), 15C(57.0214), 22M(15.9949), 2C(57.0214), 3C(57.0214), 4C(57.0214), 6C(57.0214), 6M(15.9949), 7C(57.0214), 8C(57.0214), 9M(15.9949)
sp|Q86YQ8|CPNE8_HUMAN	Q86YQ8	CPNE8_HUMAN	CPNE8	564	Homo sapiens	Copine-8	1:Experimental evidence at protein level	7.45	1	0.999	3	2	3	6	4	6	0	0	0
sp|P36551|HEM6_HUMAN	P36551	HEM6_HUMAN	CPOX	454	Homo sapiens	Oxygen-dependent coproporphyrinogen-III oxidase, mitochondrial	1:Experimental evidence at protein level	17.84	1	0.999	8	8	8	26	26	26	0	0	0	14C(57.0214), 15C(57.0214), 1C(57.0214), 5M(15.9949), 6C(57.0214), 8C(57.0214), 9C(57.0214)
sp|Q9BRF8|CPPED_HUMAN	Q9BRF8	CPPED_HUMAN	CPPED1	314	Homo sapiens	Serine/threonine-protein phosphatase CPPED1	1:Experimental evidence at protein level	29.94	1	0.999	8	8	8	35	35	35	0	0	0	26C(57.0214), N-term(42.0106)
sp|Q9Y646|CBPQ_HUMAN	Q9Y646	CBPQ_HUMAN	CPQ	472	Homo sapiens	Carboxypeptidase Q	1:Experimental evidence at protein level	13.35	1	0.999	5	5	5	13	13	13	0	0	0	12C(57.0214)
sp|P31327|CPSM_HUMAN	P31327	CPSM_HUMAN	CPS1	1500	Homo sapiens	Carbamoyl-phosphate synthase [ammonia], mitochondrial	1:Experimental evidence at protein level	7.67	1	0.999	9	9	9	17	17	17	0	0	0	2M(15.9949)
sp|Q10570|CPSF1_HUMAN	Q10570	CPSF1_HUMAN	CPSF1	1443	Homo sapiens	Cleavage and polyadenylation specificity factor subunit 1	1:Experimental evidence at protein level	10.74	1	0.999	14	14	14	31	31	31	0	0	0	11C(57.0214), 1C(57.0214), 4M(15.9949), 7C(57.0214), 7M(15.9949)
sp|Q9P2I0|CPSF2_HUMAN	Q9P2I0	CPSF2_HUMAN	CPSF2	782	Homo sapiens	Cleavage and polyadenylation specificity factor subunit 2	1:Experimental evidence at protein level	23.02	1	0.999	14	14	14	53	53	53	0	0	0	11C(57.0214), 12C(57.0214), 1C(57.0214), 6C(57.0214), 7C(57.0214), 8C(57.0214)
sp|Q9UKF6|CPSF3_HUMAN	Q9UKF6	CPSF3_HUMAN	CPSF3	684	Homo sapiens	Cleavage and polyadenylation specificity factor subunit 3	1:Experimental evidence at protein level	13.89	1	0.999	9	9	9	43	43	43	0	0	0	2C(57.0214), N-term(42.0106)
sp|O95639|CPSF4_HUMAN	O95639	CPSF4_HUMAN	CPSF4	269	Homo sapiens	Cleavage and polyadenylation specificity factor subunit 4	1:Experimental evidence at protein level	27.88	1	0.999	6	6	6	30	30	30	0	0	0	2C(57.0214), 5M(15.9949), 6C(57.0214), N-term(42.0106)
sp|Q16630|CPSF6_HUMAN	Q16630	CPSF6_HUMAN	CPSF6	551	Homo sapiens	Cleavage and polyadenylation specificity factor subunit 6	1:Experimental evidence at protein level	17.42	1	0.999	9	9	9	70	70	70	0	0	0	12C(57.0214), 12M(15.9949), 13C(57.0214), 8M(15.9949), 9C(57.0214)
sp|Q8N684|CPSF7_HUMAN	Q8N684	CPSF7_HUMAN	CPSF7	471	Homo sapiens	Cleavage and polyadenylation specificity factor subunit 7	1:Experimental evidence at protein level	25.69	1	0.999	9	9	9	37	37	37	0	0	0	9C(57.0214)
sp|P50416|CPT1A_HUMAN	P50416	CPT1A_HUMAN	CPT1A	773	Homo sapiens	Carnitine O-palmitoyltransferase 1, liver isoform	1:Experimental evidence at protein level	22.64	1	0.999	15	15	15	129	129	129	0	0	0	1M(15.9949), 2C(57.0214), 2M(15.9949), 3C(57.0214), 7C(57.0214), 8M(15.9949), 9C(57.0214)
sp|P23786|CPT2_HUMAN	P23786	CPT2_HUMAN	CPT2	658	Homo sapiens	Carnitine O-palmitoyltransferase 2, mitochondrial	1:Experimental evidence at protein level	35.87	1	0.999	20	20	20	142	142	142	0	0	0	11M(15.9949), 12C(57.0214), 1C(57.0214), 2M(15.9949), 4M(15.9949), 5M(15.9949), 6C(57.0214), 6M(15.9949)
sp|Q5TA50|CPTP_HUMAN	Q5TA50	CPTP_HUMAN	CPTP	214	Homo sapiens	Ceramide-1-phosphate transfer protein	1:Experimental evidence at protein level	11.68	1	0.999	2	2	2	2	2	2	0	0	0	7C(57.0214)
sp|Q9H3G5|CPVL_HUMAN	Q9H3G5	CPVL_HUMAN	CPVL	476	Homo sapiens	Probable serine carboxypeptidase CPVL	1:Experimental evidence at protein level	13.24	1	0.999	6	6	6	38	38	38	0	0	0	13M(15.9949), 1C(57.0214)
sp|Q96SM3|CPXM1_HUMAN	Q96SM3	CPXM1_HUMAN	CPXM1	734	Homo sapiens	Probable carboxypeptidase X1	2:Experimental evidence at transcript level	10.22	1	0.999	6	6	6	15	15	15	0	0	0	10C(57.0214), 5M(15.9949), 9C(57.0214)
sp|Q8N436|CPXM2_HUMAN	Q8N436	CPXM2_HUMAN	CPXM2	756	Homo sapiens	Inactive carboxypeptidase-like protein X2	2:Experimental evidence at transcript level	11.9	1	0.999	7	6	6	16	9	9	0	0	0
sp|Q66K79|CBPZ_HUMAN	Q66K79	CBPZ_HUMAN	CPZ	652	Homo sapiens	Carboxypeptidase Z	1:Experimental evidence at protein level	6.75	1	0.999	3	3	3	4	4	4	0	0	0	4C(57.0214)
sp|P29762|RABP1_HUMAN	P29762	RABP1_HUMAN	CRABP1	137	Homo sapiens	Cellular retinoic acid-binding protein 1	1:Experimental evidence at protein level	31.39	1	0.999	5	5	5	18	18	18	0	0	0	3C(57.0214), 7M(15.9949)
sp|P29373|RABP2_HUMAN	P29373	RABP2_HUMAN	CRABP2	138	Homo sapiens	Cellular retinoic acid-binding protein 2	1:Experimental evidence at protein level	57.97	1	0.999	6	6	6	34	34	34	0	0	0	12M(15.9949), 19C(57.0214), 22C(57.0214)
sp|Q9BSW2|EFC4B_HUMAN	Q9BSW2	EFC4B_HUMAN	CRACR2A	731	Homo sapiens	EF-hand calcium-binding domain-containing protein 4B	1:Experimental evidence at protein level	10.12	1	0.999	5	5	5	14	14	14	0	0	0	3C(57.0214), 8C(57.0214)
sp|Q8N4Y2|EFC4A_HUMAN	Q8N4Y2	EFC4A_HUMAN	CRACR2B	399	Homo sapiens	EF-hand calcium-binding domain-containing protein 4A	1:Experimental evidence at protein level	10.28	1	0.999	4	4	4	7	7	7	0	0	0
sp|P43155|CACP_HUMAN	P43155	CACP_HUMAN	CRAT	626	Homo sapiens	Carnitine O-acetyltransferase	1:Experimental evidence at protein level	25.72	1	0.999	14	14	14	48	48	48	0	0	0	11M(15.9949), 12M(15.9949), 6C(57.0214), 7M(15.9949)
sp|Q96SW2|CRBN_HUMAN	Q96SW2	CRBN_HUMAN	CRBN	442	Homo sapiens	Protein cereblon	1:Experimental evidence at protein level	12.9	1	0.999	3	3	3	5	5	5	0	0	0	13M(15.9949), 1C(57.0214), 22C(57.0214), 7C(57.0214)
sp|P16220|CREB1_HUMAN	P16220	CREB1_HUMAN	CREB1	327	Homo sapiens	Cyclic AMP-responsive element-binding protein 1	1:Experimental evidence at protein level	21.1	1	0.999	6	4	6	27	15	27	0	0	0	13M(15.9949), 7C(57.0214)
sp|Q92793|CBP_HUMAN	Q92793	CBP_HUMAN	CREBBP	2442	Homo sapiens	CREB-binding protein	1:Experimental evidence at protein level	7.94	1	0.999	16	9	16	36	15	36	0	0	0	11C(57.0214), 1C(57.0214), 2C(57.0214), 3C(57.0214), 4C(57.0214), 6C(57.0214), 7C(57.0214), 9C(57.0214), N-term(42.0106)
sp|O75629|CREG1_HUMAN	O75629	CREG1_HUMAN	CREG1	220	Homo sapiens	Protein CREG1	1:Experimental evidence at protein level	15	1	0.999	2	2	2	57	57	57	0	0	0
sp|Q96HD1|CREL1_HUMAN	Q96HD1	CREL1_HUMAN	CRELD1	420	Homo sapiens	Protein disulfide isomerase CRELD1	1:Experimental evidence at protein level	28.33	1	0.999	8	8	8	29	29	29	0	0	0	12C(57.0214), 15C(57.0214), 1C(57.0214), 23C(57.0214), 29C(57.0214), 2C(57.0214), 3C(57.0214), 5C(57.0214), 6M(15.9949), 9C(57.0214)
sp|Q6UXH1|CREL2_HUMAN	Q6UXH1	CREL2_HUMAN	CRELD2	353	Homo sapiens	Protein disulfide isomerase CRELD2	1:Experimental evidence at protein level	11.05	1	0.999	4	4	4	14	14	14	0	0	0	10M(15.9949)
sp|Q9NZV1|CRIM1_HUMAN	Q9NZV1	CRIM1_HUMAN	CRIM1	1036	Homo sapiens	Cysteine-rich motor neuron 1 protein	1:Experimental evidence at protein level	4.63	1	0.999	3	3	3	4	4	4	0	0	0	12C(57.0214), 13C(57.0214), 16C(57.0214), 2C(57.0214), 4C(57.0214)
sp|P50238|CRIP1_HUMAN	P50238	CRIP1_HUMAN	CRIP1	77	Homo sapiens	Cysteine-rich protein 1	1:Experimental evidence at protein level	29.87	1	0.999	2	2	2	27	27	27	0	0	0	1C(57.0214)
sp|P52943|CRIP2_HUMAN	P52943	CRIP2_HUMAN	CRIP2	208	Homo sapiens	Cysteine-rich protein 2	1:Experimental evidence at protein level	43.27	1	0.999	6	6	6	84	84	84	0	0	0	14C(57.0214), 1C(57.0214)
sp|P46108|CRK_HUMAN	P46108	CRK_HUMAN	CRK	304	Homo sapiens	Adapter molecule crk	1:Experimental evidence at protein level	51.32	1	0.999	12	12	12	65	65	65	0	0	0	2M(15.9949)
sp|P46109|CRKL_HUMAN	P46109	CRKL_HUMAN	CRKL	303	Homo sapiens	Crk-like protein	1:Experimental evidence at protein level	60.73	1	0.999	11	11	11	60	60	60	0	0	0	3C(57.0214), 3M(15.9949), 5C(57.0214), 6M(15.9949)
sp|Q8IUI8|CRLF3_HUMAN	Q8IUI8	CRLF3_HUMAN	CRLF3	442	Homo sapiens	Cytokine receptor-like factor 3	1:Experimental evidence at protein level	27.6	1	0.999	9	9	9	33	33	33	0	0	0	2C(57.0214), 6C(57.0214)
sp|Q14194|DPYL1_HUMAN	Q14194	DPYL1_HUMAN	CRMP1	572	Homo sapiens	Dihydropyrimidinase-related protein 1	1:Experimental evidence at protein level	26.05	1	0.999	12	9	9	178	29	29	0	0	0	13C(57.0214), 3C(57.0214)
sp|Q9BZJ0|CRNL1_HUMAN	Q9BZJ0	CRNL1_HUMAN	CRNKL1	848	Homo sapiens	Crooked neck-like protein 1	1:Experimental evidence at protein level	17.81	1	0.999	13	13	13	39	39	39	0	0	0	9C(57.0214)
sp|Q5TZA2|CROCC_HUMAN	Q5TZA2	CROCC_HUMAN	CROCC	2017	Homo sapiens	Rootletin	1:Experimental evidence at protein level	13.49	1	0.999	22	20	22	37	34	37	0	0	0	7M(15.9949)
sp|Q9UKG9|OCTC_HUMAN	Q9UKG9	OCTC_HUMAN	CROT	612	Homo sapiens	Peroxisomal carnitine O-octanoyltransferase	1:Experimental evidence at protein level	11.6	1	0.999	5	5	5	13	13	13	0	0	0	1C(57.0214), 9C(57.0214)
sp|A4D126|ISPD_HUMAN	A4D126	ISPD_HUMAN	CRPPA	451	Homo sapiens	D-ribitol-5-phosphate cytidylyltransferase	1:Experimental evidence at protein level	11.09	1	0.999	4	4	4	5	5	5	0	0	0	12M(15.9949), 8M(15.9949)
sp|O75718|CRTAP_HUMAN	O75718	CRTAP_HUMAN	CRTAP	401	Homo sapiens	Cartilage-associated protein	1:Experimental evidence at protein level	23.44	1	0.999	7	7	7	18	18	18	0	0	0	5C(57.0214), 6M(15.9949), 8M(15.9949), 9C(57.0214)
sp|Q6UUV7|CRTC3_HUMAN	Q6UUV7	CRTC3_HUMAN	CRTC3	619	Homo sapiens	CREB-regulated transcription coactivator 3	1:Experimental evidence at protein level	10.02	1	0.999	5	5	5	14	14	14	0	0	0	N-term(42.0106)
sp|P02511|CRYAB_HUMAN	P02511	CRYAB_HUMAN	CRYAB	175	Homo sapiens	Alpha-crystallin B chain	1:Experimental evidence at protein level	57.71	1	0.999	11	11	11	125	125	125	0	0	0	12M(15.9949), N-term(42.0106)
sp|Q9Y4K1|CRBG1_HUMAN	Q9Y4K1	CRBG1_HUMAN	CRYBG1	1723	Homo sapiens	Beta/gamma crystallin domain-containing protein 1	1:Experimental evidence at protein level	24.26	1	0.999	31	31	31	111	111	111	0	0	0	4M(15.9949), 5C(57.0214), 6C(57.0214), 7M(15.9949), 8C(57.0214)
sp|Q8N1P7|CRBG2_HUMAN	Q8N1P7	CRBG2_HUMAN	CRYBG2	1661	Homo sapiens	Beta/gamma crystallin domain-containing protein 2	2:Experimental evidence at transcript level	5.42	1	0.999	4	4	4	8	8	8	0	0	0	3C(57.0214)
sp|Q68DQ2|CRBG3_HUMAN	Q68DQ2	CRBG3_HUMAN	CRYBG3	2970	Homo sapiens	Very large A-kinase anchor protein	1:Experimental evidence at protein level	7.74	1	0.999	15	15	15	17	17	17	0	0	0	13C(57.0214), 15M(15.9949), 2C(57.0214), 4C(57.0214), 6M(15.9949), 7M(15.9949), 8C(57.0214), 9C(57.0214)
sp|Q9Y2S2|CRYL1_HUMAN	Q9Y2S2	CRYL1_HUMAN	CRYL1	319	Homo sapiens	Lambda-crystallin homolog	1:Experimental evidence at protein level	39.81	1	0.999	11	11	11	75	75	75	0	0	0	11C(57.0214), 11M(15.9949), 12M(15.9949), 16M(15.9949), 22M(15.9949), 9C(57.0214)
sp|Q14894|CRYM_HUMAN	Q14894	CRYM_HUMAN	CRYM	314	Homo sapiens	Ketimine reductase mu-crystallin	1:Experimental evidence at protein level	25.16	1	0.999	7	7	7	20	20	20	0	0	0	4M(15.9949), N-term(42.0106)
sp|Q08257|QOR_HUMAN	Q08257	QOR_HUMAN	CRYZ	329	Homo sapiens	Quinone oxidoreductase	1:Experimental evidence at protein level	40.12	1	0.999	11	11	11	95	95	95	0	0	0	19C(57.0214), 4C(57.0214), 7C(57.0214)
sp|O95825|QORL1_HUMAN	O95825	QORL1_HUMAN	CRYZL1	349	Homo sapiens	Quinone oxidoreductase-like protein 1	1:Experimental evidence at protein level	32.09	1	0.999	8	8	8	21	21	21	0	0	0	13C(57.0214), 24C(57.0214), 2C(57.0214), 6C(57.0214)
sp|O75390|CISY_HUMAN	O75390	CISY_HUMAN	CS	466	Homo sapiens	Citrate synthase, mitochondrial	1:Experimental evidence at protein level	21.67	1	0.999	12	12	12	294	294	294	0	0	0	2M(15.9949), 3C(57.0214), 7C(57.0214), 7M(15.9949), 8M(15.9949)
sp|Q9Y600|CSAD_HUMAN	Q9Y600	CSAD_HUMAN	CSAD	493	Homo sapiens	Cysteine sulfinic acid decarboxylase	1:Experimental evidence at protein level	9.33	1	0.999	4	4	4	9	9	9	0	0	0
sp|O75534|CSDE1_HUMAN	O75534	CSDE1_HUMAN	CSDE1	798	Homo sapiens	Cold shock domain-containing protein E1	1:Experimental evidence at protein level	36.34	1	0.999	26	26	26	128	128	128	0	0	0	10C(57.0214), 13M(15.9949), 14C(57.0214), 1C(57.0214), 2M(15.9949), 5C(57.0214), 6C(57.0214), 8M(15.9949), N-term(42.0106)
sp|P55060|XPO2_HUMAN	P55060	XPO2_HUMAN	CSE1L	971	Homo sapiens	Exportin-2	1:Experimental evidence at protein level	19.57	1	0.999	18	18	18	135	135	135	0	0	0	10C(57.0214), 13C(57.0214), 3C(57.0214), 4C(57.0214), 5C(57.0214), 6M(15.9949), 7M(15.9949), 8M(15.9949), 9M(15.9949), N-term(42.0106)
sp|P41240|CSK_HUMAN	P41240	CSK_HUMAN	CSK	450	Homo sapiens	Tyrosine-protein kinase CSK	1:Experimental evidence at protein level	40.22	1	0.999	17	17	17	93	93	93	0	0	0	12C(57.0214), 13C(57.0214), 14C(57.0214), 14M(15.9949), 15C(57.0214), 15M(15.9949), 1M(15.9949), 2M(15.9949), 7C(57.0214), 7M(15.9949), 9C(57.0214), N-term(42.0106)
sp|P48729|KC1A_HUMAN	P48729	KC1A_HUMAN	CSNK1A1	337	Homo sapiens	Casein kinase I isoform alpha	1:Experimental evidence at protein level	26.71	1	0.999	8	5	8	48	36	48	0	0	0	10C(57.0214), 1M(15.9949), 2M(15.9949), 9C(57.0214), 9M(15.9949), N-term(42.0106)
sp|P48730|KC1D_HUMAN	P48730	KC1D_HUMAN	CSNK1D	415	Homo sapiens	Casein kinase I isoform delta	1:Experimental evidence at protein level	19.76	1	0.999	7	4	7	14	8	14	0	0	0	10C(57.0214), 1M(15.9949), 2M(15.9949), 9M(15.9949)
sp|Q9Y6M4|KC1G3_HUMAN	Q9Y6M4	KC1G3_HUMAN	CSNK1G3	447	Homo sapiens	Casein kinase I isoform gamma-3	1:Experimental evidence at protein level	8.95	1	0.999	5	2	5	13	4	13	0	0	0	3C(57.0214), 4C(57.0214)
sp|P68400|CSK21_HUMAN	P68400	CSK21_HUMAN	CSNK2A1	391	Homo sapiens	Casein kinase II subunit alpha	1:Experimental evidence at protein level	29.92	1	0.999	10	2	10	46	8	46	0	0	0	3M(15.9949)
sp|P19784|CSK22_HUMAN	P19784	CSK22_HUMAN	CSNK2A2	350	Homo sapiens	Casein kinase II subunit alpha'	1:Experimental evidence at protein level	18	1	0.999	6	6	6	19	19	19	0	0	0	3M(15.9949)
sp|P67870|CSK2B_HUMAN	P67870	CSK2B_HUMAN	CSNK2B	215	Homo sapiens	Casein kinase II subunit beta	1:Experimental evidence at protein level	20	1	0.999	3	3	3	32	32	32	0	0	0	21M(15.9949), 3C(57.0214), 8M(15.9949), 9C(57.0214)
sp|Q6UVK1|CSPG4_HUMAN	Q6UVK1	CSPG4_HUMAN	CSPG4	2322	Homo sapiens	Chondroitin sulfate proteoglycan 4	1:Experimental evidence at protein level	24.63	1	0.999	38	38	38	138	138	138	0	0	0	12M(15.9949), 2C(57.0214), 32C(57.0214), 8M(15.9949), 9M(15.9949)
sp|P21291|CSRP1_HUMAN	P21291	CSRP1_HUMAN	CSRP1	193	Homo sapiens	Cysteine and glycine-rich protein 1	1:Experimental evidence at protein level	71.5	1	0.999	14	14	14	483	483	483	0	0	0	10C(57.0214), 16C(57.0214), 17C(57.0214), 19C(57.0214), 1C(57.0214), 2C(57.0214), 5C(57.0214), 6M(15.9949), 8C(57.0214)
sp|Q16527|CSRP2_HUMAN	Q16527	CSRP2_HUMAN	CSRP2	193	Homo sapiens	Cysteine and glycine-rich protein 2	1:Experimental evidence at protein level	62.69	1	0.999	10	10	10	36	36	36	0	0	0	10C(57.0214), 13M(15.9949), 16C(57.0214), 17C(57.0214), 1C(57.0214), 2C(57.0214), 5C(57.0214), 6M(15.9949), 8C(57.0214)
sp|P01034|CYTC_HUMAN	P01034	CYTC_HUMAN	CST3	146	Homo sapiens	Cystatin-C	1:Experimental evidence at protein level	30.82	1	0.999	5	5	5	37	37	37	0	0	0	6M(15.9949), 8C(57.0214)
sp|P04080|CYTB_HUMAN	P04080	CYTB_HUMAN	CSTB	98	Homo sapiens	Cystatin-B	1:Experimental evidence at protein level	79.59	1	0.999	5	5	5	98	98	98	0	0	0	2M(15.9949), 3C(57.0214), N-term(42.0106)
sp|Q05048|CSTF1_HUMAN	Q05048	CSTF1_HUMAN	CSTF1	431	Homo sapiens	Cleavage stimulation factor subunit 1	1:Experimental evidence at protein level	27.38	1	0.999	9	9	9	48	48	48	0	0	0	12M(15.9949), 14C(57.0214), 1C(57.0214), 3M(15.9949), 5C(57.0214), 6C(57.0214)
sp|P33240|CSTF2_HUMAN	P33240	CSTF2_HUMAN	CSTF2	577	Homo sapiens	Cleavage stimulation factor subunit 2	1:Experimental evidence at protein level	29.29	1	0.999	13	7	13	71	36	71	0	0	0	11M(15.9949), 2C(57.0214), 5M(15.9949), N-term(42.0106)
sp|Q9H0L4|CSTFT_HUMAN	Q9H0L4	CSTFT_HUMAN	CSTF2T	616	Homo sapiens	Cleavage stimulation factor subunit 2 tau variant	1:Experimental evidence at protein level	29.22	1	0.999	13	7	7	61	26	26	0	0	0	10M(15.9949), 2C(57.0214), 3M(15.9949), N-term(42.0106)
sp|Q12996|CSTF3_HUMAN	Q12996	CSTF3_HUMAN	CSTF3	717	Homo sapiens	Cleavage stimulation factor subunit 3	1:Experimental evidence at protein level	18.13	1	0.999	11	11	11	45	45	45	0	0	0	1C(57.0214), 2M(15.9949), 7C(57.0214), 8M(15.9949), N-term(42.0106)
sp|Q13363|CTBP1_HUMAN	Q13363	CTBP1_HUMAN	CTBP1	440	Homo sapiens	C-terminal-binding protein 1	1:Experimental evidence at protein level	33.86	1	0.999	16	8	8	50	31	31	0	0	0	8C(57.0214)
sp|P56545|CTBP2_HUMAN	P56545	CTBP2_HUMAN	CTBP2	445	Homo sapiens	C-terminal-binding protein 2	1:Experimental evidence at protein level	33.48	1	0.999	16	8	16	58	39	58	0	0	0	11C(57.0214), 15M(15.9949), 2C(57.0214), 8C(57.0214)
sp|Q01459|DIAC_HUMAN	Q01459	DIAC_HUMAN	CTBS	385	Homo sapiens	Di-N-acetylchitobiase	1:Experimental evidence at protein level	20	1	0.999	5	5	5	19	19	19	0	0	0	4M(15.9949), 6M(15.9949), 9C(57.0214)
sp|Q9Y5B0|CTDP1_HUMAN	Q9Y5B0	CTDP1_HUMAN	CTDP1	961	Homo sapiens	RNA polymerase II subunit A C-terminal domain phosphatase	1:Experimental evidence at protein level	18.94	1	0.999	12	12	12	33	33	33	0	0	0	3C(57.0214), 6C(57.0214), 7C(57.0214)
sp|P32929|CGL_HUMAN	P32929	CGL_HUMAN	CTH	405	Homo sapiens	Cystathionine gamma-lyase	1:Experimental evidence at protein level	20.99	1	0.999	6	6	6	13	13	13	0	0	0	15C(57.0214), 18C(57.0214)
sp|Q96CG8|CTHR1_HUMAN	Q96CG8	CTHR1_HUMAN	CTHRC1	243	Homo sapiens	Collagen triple helix repeat-containing protein 1	1:Experimental evidence at protein level	16.05	1	0.999	3	3	3	4	4	4	0	0	0	2C(57.0214)
sp|P35221|CTNA1_HUMAN	P35221	CTNA1_HUMAN	CTNNA1	906	Homo sapiens	Catenin alpha-1	1:Experimental evidence at protein level	62.47	1	0.999	54	44	54	407	321	407	0	0	0	10C(57.0214), 11C(57.0214), 11M(15.9949), 12C(57.0214), 14C(57.0214), 16C(57.0214), 1C(57.0214), 1M(15.9949), 20M(15.9949), 21M(15.9949), 3M(15.9949), 4M(15.9949), 5C(57.0214), 6C(57.0214), 6M(15.9949), 7C(57.0214), 7M(15.9949), 8M(15.9949), 9C(57.0214), N-term(42.0106)
sp|Q9UBT7|CTNL1_HUMAN	Q9UBT7	CTNL1_HUMAN	CTNNAL1	734	Homo sapiens	Alpha-catulin	1:Experimental evidence at protein level	4.09	1	0.999	2	2	2	7	7	7	0	0	0	12C(57.0214), 16C(57.0214)
sp|P35222|CTNB1_HUMAN	P35222	CTNB1_HUMAN	CTNNB1	781	Homo sapiens	Catenin beta-1	1:Experimental evidence at protein level	36.11	1	0.999	22	19	19	268	222	222	0	0	0	11M(15.9949), 12M(15.9949), 13C(57.0214), 13M(15.9949), 2M(15.9949), 3M(15.9949), 4M(15.9949), 5C(57.0214), 6M(15.9949), 7M(15.9949), N-term(42.0106)
sp|Q9NSA3|CNBP1_HUMAN	Q9NSA3	CNBP1_HUMAN	CTNNBIP1	81	Homo sapiens	Beta-catenin-interacting protein 1	1:Experimental evidence at protein level	38.27	1	0.999	3	3	3	10	10	10	0	0	0	11M(15.9949), 2M(15.9949)
sp|Q8WYA6|CTBL1_HUMAN	Q8WYA6	CTBL1_HUMAN	CTNNBL1	563	Homo sapiens	Beta-catenin-like protein 1	1:Experimental evidence at protein level	14.39	1	0.999	8	8	8	33	33	33	0	0	0	10M(15.9949), 15C(57.0214), 5M(15.9949), 6M(15.9949), N-term(42.0106)
sp|O60716|CTND1_HUMAN	O60716	CTND1_HUMAN	CTNND1	968	Homo sapiens	Catenin delta-1	1:Experimental evidence at protein level	43.8	1	0.999	43	43	43	331	331	331	0	0	0	10C(57.0214), 11C(57.0214), 12C(57.0214), 14C(57.0214), 16C(57.0214), 19C(57.0214), 2C(57.0214), 5C(57.0214), 7C(57.0214), 7M(15.9949), N-term(42.0106)
sp|P17812|PYRG1_HUMAN	P17812	PYRG1_HUMAN	CTPS1	591	Homo sapiens	CTP synthase 1	1:Experimental evidence at protein level	26.9	1	0.999	14	13	14	73	72	73	0	0	0	11C(57.0214), 1C(57.0214), 2C(57.0214), 4C(57.0214), 5C(57.0214)
sp|Q9NRF8|PYRG2_HUMAN	Q9NRF8	PYRG2_HUMAN	CTPS2	586	Homo sapiens	CTP synthase 2	1:Experimental evidence at protein level	27.3	1	0.999	15	14	14	49	48	48	0	0	0	11C(57.0214), 2C(57.0214), 4C(57.0214), 7M(15.9949)
sp|Q6PD62|CTR9_HUMAN	Q6PD62	CTR9_HUMAN	CTR9	1173	Homo sapiens	RNA polymerase-associated protein CTR9 homolog	1:Experimental evidence at protein level	11.42	1	0.999	11	11	11	37	37	37	0	0	0	2C(57.0214), 3M(15.9949), 5C(57.0214), 6C(57.0214)
sp|P10619|PPGB_HUMAN	P10619	PPGB_HUMAN	CTSA	480	Homo sapiens	Lysosomal protective protein	1:Experimental evidence at protein level	12.08	1	0.999	5	5	5	16	16	16	0	0	0	11C(57.0214), 1C(57.0214), 4C(57.0214)
sp|P07858|CATB_HUMAN	P07858	CATB_HUMAN	CTSB	339	Homo sapiens	Cathepsin B	1:Experimental evidence at protein level	33.92	1	0.999	12	12	12	150	150	150	0	0	0	11C(57.0214), 11M(15.9949), 12M(15.9949), 14C(57.0214), 2C(57.0214), 2M(15.9949), 5C(57.0214), 6C(57.0214), 8C(57.0214)
sp|P53634|CATC_HUMAN	P53634	CATC_HUMAN	CTSC	463	Homo sapiens	Dipeptidyl peptidase 1	1:Experimental evidence at protein level	19.44	1	0.999	8	8	8	101	101	101	0	0	0	12C(57.0214), 22C(57.0214), 5C(57.0214), 6C(57.0214), 8C(57.0214)
sp|P07339|CATD_HUMAN	P07339	CATD_HUMAN	CTSD	412	Homo sapiens	Cathepsin D	1:Experimental evidence at protein level	53.88	1	0.999	21	21	21	361	361	361	0	0	0	11M(15.9949), 13M(15.9949), 14M(15.9949), 16C(57.0214), 2M(15.9949), 3C(57.0214), 7M(15.9949)
sp|P08311|CATG_HUMAN	P08311	CATG_HUMAN	CTSG	255	Homo sapiens	Cathepsin G	1:Experimental evidence at protein level	49.8	1	0.999	15	15	15	212	212	212	0	0	0	11C(57.0214), 7M(15.9949), 9C(57.0214)
sp|P09668|CATH_HUMAN	P09668	CATH_HUMAN	CTSH	335	Homo sapiens	Pro-cathepsin H	1:Experimental evidence at protein level	22.99	1	0.999	6	6	6	32	32	32	0	0	0	10C(57.0214), 3M(15.9949), 4M(15.9949), 5C(57.0214), 9C(57.0214)
sp|P07711|CATL1_HUMAN	P07711	CATL1_HUMAN	CTSL	333	Homo sapiens	Procathepsin L	1:Experimental evidence at protein level	10.51	1	0.999	3	2	3	25	22	25	0	0	0	3C(57.0214)
sp|P25774|CATS_HUMAN	P25774	CATS_HUMAN	CTSS	331	Homo sapiens	Cathepsin S	1:Experimental evidence at protein level	29	1	0.999	14	14	14	74	74	74	0	0	0	12C(57.0214), 13M(15.9949), 15C(57.0214), 4C(57.0214), 6C(57.0214)
sp|Q9UBR2|CATZ_HUMAN	Q9UBR2	CATZ_HUMAN	CTSZ	303	Homo sapiens	Cathepsin Z	1:Experimental evidence at protein level	33	1	0.999	9	9	9	134	134	134	0	0	0	10C(57.0214), 13C(57.0214), 15C(57.0214), 3M(15.9949), 4C(57.0214), 9C(57.0214)
sp|Q14247|SRC8_HUMAN	Q14247	SRC8_HUMAN	CTTN	550	Homo sapiens	Src substrate cortactin	1:Experimental evidence at protein level	61.45	1	0.999	38	38	38	293	293	293	0	0	0	14M(15.9949), 1C(57.0214), 1M(15.9949), 2C(57.0214), 5M(15.9949), 8M(15.9949)
sp|Q9P2B4|CT2NL_HUMAN	Q9P2B4	CT2NL_HUMAN	CTTNBP2NL	639	Homo sapiens	CTTNBP2 N-terminal-like protein	1:Experimental evidence at protein level	26.76	1	0.999	15	15	15	32	32	32	0	0	0	1M(15.9949), 9C(57.0214)
sp|Q2VPK5|CTU2_HUMAN	Q2VPK5	CTU2_HUMAN	CTU2	515	Homo sapiens	Cytoplasmic tRNA 2-thiolation protein 2	1:Experimental evidence at protein level	13.79	1	0.999	5	5	5	9	9	9	0	0	0	1C(57.0214), 6C(57.0214), 7C(57.0214), 9C(57.0214), N-term(42.0106)
sp|Q13616|CUL1_HUMAN	Q13616	CUL1_HUMAN	CUL1	776	Homo sapiens	Cullin-1	1:Experimental evidence at protein level	25.39	1	0.999	18	18	18	56	56	56	0	0	0	18M(15.9949), 1M(15.9949), 2C(57.0214), 3C(57.0214), 5C(57.0214), 6C(57.0214)
sp|Q13617|CUL2_HUMAN	Q13617	CUL2_HUMAN	CUL2	745	Homo sapiens	Cullin-2	1:Experimental evidence at protein level	15.3	1	0.999	12	12	12	37	37	37	0	0	0	1C(57.0214), 2M(15.9949), 3C(57.0214), 3M(15.9949), N-term(42.0106)
sp|Q13618|CUL3_HUMAN	Q13618	CUL3_HUMAN	CUL3	768	Homo sapiens	Cullin-3	1:Experimental evidence at protein level	28.26	1	0.999	16	16	16	46	46	46	0	0	0	13M(15.9949), 2M(15.9949), 5C(57.0214), 5M(15.9949), 7C(57.0214), 9C(57.0214)
sp|Q13619|CUL4A_HUMAN	Q13619	CUL4A_HUMAN	CUL4A	759	Homo sapiens	Cullin-4A	1:Experimental evidence at protein level	18.45	1	0.999	12	7	7	41	19	19	0	0	0	1M(15.9949), 7C(57.0214)
sp|Q13620|CUL4B_HUMAN	Q13620	CUL4B_HUMAN	CUL4B	913	Homo sapiens	Cullin-4B	1:Experimental evidence at protein level	19.39	1	0.999	14	9	14	45	23	45	0	0	0	7C(57.0214), 8C(57.0214), 8M(15.9949)
sp|Q93034|CUL5_HUMAN	Q93034	CUL5_HUMAN	CUL5	780	Homo sapiens	Cullin-5	1:Experimental evidence at protein level	22.95	1	0.999	18	18	18	42	42	42	0	0	0	15C(57.0214), 1C(57.0214), 1M(15.9949), 7C(57.0214), 9C(57.0214)
sp|Q14999|CUL7_HUMAN	Q14999	CUL7_HUMAN	CUL7	1698	Homo sapiens	Cullin-7	1:Experimental evidence at protein level	5.54	1	0.999	6	5	6	14	13	14	0	0	0
sp|Q96C57|CSTOS_HUMAN	Q96C57	CSTOS_HUMAN	CUSTOS	262	Homo sapiens	Protein CUSTOS	1:Experimental evidence at protein level	24.05	1	0.999	4	4	4	9	9	9	0	0	0
sp|Q9NTM9|CUTC_HUMAN	Q9NTM9	CUTC_HUMAN	CUTC	273	Homo sapiens	Copper homeostasis protein cutC homolog	1:Experimental evidence at protein level	22.34	1	0.999	5	5	5	20	20	20	0	0	0	12C(57.0214), 6C(57.0214)
sp|P39880|CUX1_HUMAN	P39880	CUX1_HUMAN	CUX1	1505	Homo sapiens	Homeobox protein cut-like 1	1:Experimental evidence at protein level	16.61	1	0.999	18	6	18	59	12	59	0	0	0	16C(57.0214), 2M(15.9949)
sp|Q13948|CASP_HUMAN	Q13948	CASP_HUMAN	CUX1	678	Homo sapiens	Protein CASP	1:Experimental evidence at protein level	30.68	1	0.999	16	4	5	58	10	14	0	0	0	7M(15.9949), N-term(42.0106)
sp|Q9P013|CWC15_HUMAN	Q9P013	CWC15_HUMAN	CWC15	229	Homo sapiens	Spliceosome-associated protein CWC15 homolog	1:Experimental evidence at protein level	20.96	1	0.999	3	3	3	21	21	21	0	0	0	1M(15.9949), N-term(42.0106)
sp|Q9HCG8|CWC22_HUMAN	Q9HCG8	CWC22_HUMAN	CWC22	908	Homo sapiens	Pre-mRNA-splicing factor CWC22 homolog	1:Experimental evidence at protein level	4.85	1	0.999	4	4	4	12	12	12	0	0	0	1M(15.9949)
sp|Q6UX04|CWC27_HUMAN	Q6UX04	CWC27_HUMAN	CWC27	472	Homo sapiens	Spliceosome-associated protein CWC27 homolog	1:Experimental evidence at protein level	8.05	1	0.999	3	3	3	8	8	8	0	0	0	2C(57.0214)
sp|Q69YN2|C19L1_HUMAN	Q69YN2	C19L1_HUMAN	CWF19L1	538	Homo sapiens	CWF19-like protein 1	1:Experimental evidence at protein level	21.56	1	0.999	8	8	8	27	27	27	0	0	0	10M(15.9949), 1C(57.0214), 2M(15.9949), 8C(57.0214)
sp|Q2TBE0|C19L2_HUMAN	Q2TBE0	C19L2_HUMAN	CWF19L2	894	Homo sapiens	CWF19-like protein 2	1:Experimental evidence at protein level	6.71	1	0.999	5	5	5	12	12	12	0	0	0
sp|P78310|CXAR_HUMAN	P78310	CXAR_HUMAN	CXADR	365	Homo sapiens	Coxsackievirus and adenovirus receptor	1:Experimental evidence at protein level	12.88	1	0.999	6	6	6	20	20	20	0	0	0	10C(57.0214), 6C(57.0214), 8C(57.0214)
sp|Q8TB03|CX038_HUMAN	Q8TB03	CX038_HUMAN	CXorf38	319	Homo sapiens	Uncharacterized protein CXorf38	1:Experimental evidence at protein level	12.23	1	0.999	4	4	4	13	13	13	0	0	0	2C(57.0214), 4C(57.0214), 5C(57.0214)
sp|Q9P0U4|CXXC1_HUMAN	Q9P0U4	CXXC1_HUMAN	CXXC1	656	Homo sapiens	CXXC-type zinc finger protein 1	1:Experimental evidence at protein level	11.74	1	0.999	6	6	6	13	13	13	0	0	0	10C(57.0214), 12C(57.0214), 17C(57.0214), 3C(57.0214), 5C(57.0214), 7C(57.0214), 9C(57.0214)
sp|P00167|CYB5_HUMAN	P00167	CYB5_HUMAN	CYB5A	134	Homo sapiens	Cytochrome b5	1:Experimental evidence at protein level	55.97	1	0.999	6	6	6	70	70	70	0	0	0	N-term(42.0106)
sp|Q9UHQ9|NB5R1_HUMAN	Q9UHQ9	NB5R1_HUMAN	CYB5R1	305	Homo sapiens	NADH-cytochrome b5 reductase 1	1:Experimental evidence at protein level	26.56	1	0.999	8	8	8	45	45	45	0	0	0	1M(15.9949), 7M(15.9949)
sp|Q6BCY4|NB5R2_HUMAN	Q6BCY4	NB5R2_HUMAN	CYB5R2	276	Homo sapiens	NADH-cytochrome b5 reductase 2	1:Experimental evidence at protein level	31.88	1	0.999	6	6	6	18	18	18	0	0	0	7C(57.0214)
sp|P00387|NB5R3_HUMAN	P00387	NB5R3_HUMAN	CYB5R3	301	Homo sapiens	NADH-cytochrome b5 reductase 3	1:Experimental evidence at protein level	29.24	1	0.999	9	9	9	113	113	113	0	0	0	14M(15.9949), 4M(15.9949)
sp|Q7L1T6|NB5R4_HUMAN	Q7L1T6	NB5R4_HUMAN	CYB5R4	521	Homo sapiens	Cytochrome b5 reductase 4	1:Experimental evidence at protein level	4.99	1	0.999	2	2	2	10	10	10	0	0	0
sp|P13498|CY24A_HUMAN	P13498	CY24A_HUMAN	CYBA	195	Homo sapiens	Cytochrome b-245 light chain	1:Experimental evidence at protein level	28.72	1	0.999	3	3	3	36	36	36	0	0	0
sp|P04839|CY24B_HUMAN	P04839	CY24B_HUMAN	CYBB	570	Homo sapiens	Cytochrome b-245 heavy chain	1:Experimental evidence at protein level	14.04	1	0.999	7	7	7	39	39	39	0	0	0	1M(15.9949), 2C(57.0214), 6C(57.0214)
sp|Q53TN4|CYBR1_HUMAN	Q53TN4	CYBR1_HUMAN	CYBRD1	286	Homo sapiens	Plasma membrane ascorbate-dependent reductase CYBRD1	1:Experimental evidence at protein level	18.53	1	0.999	3	3	3	23	23	23	0	0	0	3M(15.9949)
sp|P08574|CY1_HUMAN	P08574	CY1_HUMAN	CYC1	325	Homo sapiens	Cytochrome c1, heme protein, mitochondrial	1:Experimental evidence at protein level	25.23	1	0.999	7	7	7	169	169	169	0	0	0	15C(57.0214), 6C(57.0214)
sp|P99999|CYC_HUMAN	P99999	CYC_HUMAN	CYCS	105	Homo sapiens	Cytochrome c	1:Experimental evidence at protein level	51.43	1	0.999	4	4	4	24	24	24	0	0	0
sp|Q7L576|CYFP1_HUMAN	Q7L576	CYFP1_HUMAN	CYFIP1	1253	Homo sapiens	Cytoplasmic FMR1-interacting protein 1	1:Experimental evidence at protein level	23.14	1	0.999	26	17	26	149	64	149	0	0	0	11M(15.9949), 12C(57.0214), 12M(15.9949), 13M(15.9949), 15C(57.0214), 15M(15.9949), 16M(15.9949), 1C(57.0214), 2M(15.9949), 3C(57.0214)
sp|Q96F07|CYFP2_HUMAN	Q96F07	CYFP2_HUMAN	CYFIP2	1278	Homo sapiens	Cytoplasmic FMR1-interacting protein 2	1:Experimental evidence at protein level	11.19	1	0.9989	13	4	4	91	6	6	0	0	0	14C(57.0214), 1C(57.0214)
sp|Q8WWM9|CYGB_HUMAN	Q8WWM9	CYGB_HUMAN	CYGB	190	Homo sapiens	Cytoglobin	1:Experimental evidence at protein level	31.58	1	0.999	5	5	5	17	17	17	0	0	0	5C(57.0214), 8M(15.9949), N-term(42.0106)
sp|Q9NQC7|CYLD_HUMAN	Q9NQC7	CYLD_HUMAN	CYLD	956	Homo sapiens	Ubiquitin carboxyl-terminal hydrolase CYLD	1:Experimental evidence at protein level	5.33	1	0.999	4	4	4	8	8	8	0	0	0	10C(57.0214), 2C(57.0214)
sp|Q16678|CP1B1_HUMAN	Q16678	CP1B1_HUMAN	CYP1B1	543	Homo sapiens	Cytochrome P450 1B1	1:Experimental evidence at protein level	17.68	1	0.999	8	8	8	24	24	24	0	0	0	3M(15.9949), 4C(57.0214)
sp|Q6UW02|CP20A_HUMAN	Q6UW02	CP20A_HUMAN	CYP20A1	462	Homo sapiens	Cytochrome P450 20A1	1:Experimental evidence at protein level	19.48	1	0.999	8	8	8	31	31	31	0	0	0	11M(15.9949), 13M(15.9949), 2C(57.0214), 7C(57.0214)
sp|Q02318|CP27A_HUMAN	Q02318	CP27A_HUMAN	CYP27A1	531	Homo sapiens	Sterol 26-hydroxylase, mitochondrial	1:Experimental evidence at protein level	17.33	1	0.999	9	9	9	28	28	28	0	0	0
sp|Q96SQ9|CP2S1_HUMAN	Q96SQ9	CP2S1_HUMAN	CYP2S1	504	Homo sapiens	Cytochrome P450 2S1	1:Experimental evidence at protein level	16.27	1	0.999	8	8	8	33	33	33	0	0	0	7M(15.9949)
sp|Q8TAV3|CP2W1_HUMAN	Q8TAV3	CP2W1_HUMAN	CYP2W1	490	Homo sapiens	Cytochrome P450 2W1	1:Experimental evidence at protein level	11.63	1	0.999	4	4	4	9	9	9	0	0	0	1C(57.0214), 5C(57.0214)
sp|Q9HCS2|CP4FC_HUMAN	Q9HCS2	CP4FC_HUMAN	CYP4F12	524	Homo sapiens	Cytochrome P450 4F12	1:Experimental evidence at protein level	8.97	1	0.999	4	3	4	14	12	14	0	0	0	1C(57.0214), 2C(57.0214)
sp|Q8N118|CP4X1_HUMAN	Q8N118	CP4X1_HUMAN	CYP4X1	509	Homo sapiens	Cytochrome P450 4X1	1:Experimental evidence at protein level	6.88	1	0.999	3	3	3	4	4	4	0	0	0
sp|Q16850|CP51A_HUMAN	Q16850	CP51A_HUMAN	CYP51A1	509	Homo sapiens	Lanosterol 14-alpha demethylase	1:Experimental evidence at protein level	17.29	1	0.999	9	9	9	33	33	33	0	0	0	1C(57.0214), 3C(57.0214)
sp|Q9H0Q0|CYRIA_HUMAN	Q9H0Q0	CYRIA_HUMAN	CYRIA	323	Homo sapiens	CYFIP-related Rac1 interactor A	2:Experimental evidence at transcript level	36.22	1	0.999	10	8	8	33	21	21	0	0	0	10C(57.0214), 18C(57.0214), 7M(15.9949)
sp|Q9NUQ9|CYRIB_HUMAN	Q9NUQ9	CYRIB_HUMAN	CYRIB	324	Homo sapiens	CYFIP-related Rac1 interactor B	1:Experimental evidence at protein level	48.15	1	0.999	15	13	15	102	90	102	0	0	0	10C(57.0214), 11M(15.9949), 14M(15.9949), 16C(57.0214), 18C(57.0214), 1M(15.9949), 20M(15.9949), 24C(57.0214), 2M(15.9949)
sp|Q15438|CYH1_HUMAN	Q15438	CYH1_HUMAN	CYTH1	398	Homo sapiens	Cytohesin-1	1:Experimental evidence at protein level	23.12	1	0.999	7	7	7	15	15	15	0	0	0	3C(57.0214)
sp|O43739|CYH3_HUMAN	O43739	CYH3_HUMAN	CYTH3	400	Homo sapiens	Cytohesin-3	1:Experimental evidence at protein level	7.25	1	0.999	2	1	2	7	2	7	0	0	0	11M(15.9949)
sp|Q9NWV4|CZIB_HUMAN	Q9NWV4	CZIB_HUMAN	CZIB	160	Homo sapiens	CXXC motif containing zinc binding protein	1:Experimental evidence at protein level	51.25	1	0.999	5	5	5	43	43	43	0	0	0	1C(57.0214), 2M(15.9949), 4C(57.0214)
sp|Q8N465|D2HDH_HUMAN	Q8N465	D2HDH_HUMAN	D2HGDH	521	Homo sapiens	D-2-hydroxyglutarate dehydrogenase, mitochondrial	1:Experimental evidence at protein level	10.94	1	0.999	4	4	4	16	16	16	0	0	0
sp|Q9Y4D1|DAAM1_HUMAN	Q9Y4D1	DAAM1_HUMAN	DAAM1	1078	Homo sapiens	Disheveled-associated activator of morphogenesis 1	1:Experimental evidence at protein level	14.94	1	0.999	13	12	13	22	21	22	0	0	0	1M(15.9949), 4C(57.0214)
sp|Q86T65|DAAM2_HUMAN	Q86T65	DAAM2_HUMAN	DAAM2	1068	Homo sapiens	Disheveled-associated activator of morphogenesis 2	1:Experimental evidence at protein level	7.02	1	0.999	7	6	6	9	8	8	0	0	0	10C(57.0214), 11M(15.9949)
sp|P98082|DAB2_HUMAN	P98082	DAB2_HUMAN	DAB2	770	Homo sapiens	Disabled homolog 2	1:Experimental evidence at protein level	29.87	1	0.999	16	16	16	54	54	54	0	0	0	10M(15.9949), N-term(42.0106)
sp|Q5VWQ8|DAB2P_HUMAN	Q5VWQ8	DAB2P_HUMAN	DAB2IP	1189	Homo sapiens	Disabled homolog 2-interacting protein	1:Experimental evidence at protein level	10.85	1	0.999	11	9	11	30	25	30	0	0	0	1M(15.9949), 2C(57.0214), 3C(57.0214), 6C(57.0214), 8C(57.0214)
sp|Q9UI36|DACH1_HUMAN	Q9UI36	DACH1_HUMAN	DACH1	758	Homo sapiens	Dachshund homolog 1	1:Experimental evidence at protein level	5.28	1	0.999	3	2	3	5	3	5	0	0	0	9C(57.0214)
sp|P61803|DAD1_HUMAN	P61803	DAD1_HUMAN	DAD1	113	Homo sapiens	Dolichyl-diphosphooligosaccharide--protein glycosyltransferase subunit DAD1	1:Experimental evidence at protein level	28.32	1	0.999	3	3	3	26	26	26	0	0	0	N-term(42.0106)
sp|Q14118|DAG1_HUMAN	Q14118	DAG1_HUMAN	DAG1	895	Homo sapiens	Dystroglycan 1	1:Experimental evidence at protein level	13.97	1	0.999	13	13	13	77	77	77	0	0	0	3C(57.0214)
sp|Q8NCG7|DGLB_HUMAN	Q8NCG7	DGLB_HUMAN	DAGLB	672	Homo sapiens	Diacylglycerol lipase-beta	1:Experimental evidence at protein level	7.29	1	0.999	4	4	4	7	7	7	0	0	0	3C(57.0214), 6C(57.0214)
sp|P51398|RT29_HUMAN	P51398	RT29_HUMAN	DAP3	398	Homo sapiens	Small ribosomal subunit protein mS29	1:Experimental evidence at protein level	28.89	1	0.999	11	11	11	49	49	49	0	0	0	2C(57.0214), 6C(57.0214)
sp|O43293|DAPK3_HUMAN	O43293	DAPK3_HUMAN	DAPK3	454	Homo sapiens	Death-associated protein kinase 3	1:Experimental evidence at protein level	16.52	1	0.999	7	7	7	16	16	16	0	0	0	12C(57.0214), 2C(57.0214)
sp|P14868|SYDC_HUMAN	P14868	SYDC_HUMAN	DARS1	501	Homo sapiens	Aspartate--tRNA ligase, cytoplasmic	1:Experimental evidence at protein level	68.26	1	0.999	33	33	33	266	266	266	0	0	0	14C(57.0214), 2M(15.9949), 3C(57.0214), 4C(57.0214), 4M(15.9949), 5C(57.0214), 6C(57.0214), 6M(15.9949), 7M(15.9949), 9M(15.9949)
sp|Q6PI48|SYDM_HUMAN	Q6PI48	SYDM_HUMAN	DARS2	645	Homo sapiens	Aspartate--tRNA ligase, mitochondrial	1:Experimental evidence at protein level	26.2	1	0.999	15	15	15	115	115	115	0	0	0	3C(57.0214), 5C(57.0214), 8C(57.0214)
sp|Q9UER7|DAXX_HUMAN	Q9UER7	DAXX_HUMAN	DAXX	740	Homo sapiens	Death domain-associated protein 6	1:Experimental evidence at protein level	14.05	1	0.999	7	7	7	14	14	14	0	0	0	15C(57.0214), 1M(15.9949), 2C(57.0214), 7C(57.0214)
sp|Q96EP5|DAZP1_HUMAN	Q96EP5	DAZP1_HUMAN	DAZAP1	407	Homo sapiens	DAZ-associated protein 1	1:Experimental evidence at protein level	22.11	1	0.999	7	7	7	46	46	46	0	0	0	10C(57.0214), 12C(57.0214), 15M(15.9949), 7C(57.0214), 9M(15.9949)
sp|P07108|ACBP_HUMAN	P07108	ACBP_HUMAN	DBI	87	Homo sapiens	Acyl-CoA-binding protein	1:Experimental evidence at protein level	83.91	1	0.999	9	9	9	71	71	71	0	0	0	14M(15.9949), 8M(15.9949), N-term(42.0106)
sp|Q16643|DREB_HUMAN	Q16643	DREB_HUMAN	DBN1	649	Homo sapiens	Drebrin	1:Experimental evidence at protein level	27.89	1	0.999	13	13	13	81	81	81	0	0	0	17C(57.0214), 1M(15.9949), 2M(15.9949), 6C(57.0214), N-term(42.0106)
sp|Q9UJU6|DBNL_HUMAN	Q9UJU6	DBNL_HUMAN	DBNL	430	Homo sapiens	Drebrin-like protein	1:Experimental evidence at protein level	50	1	0.999	20	20	20	173	173	173	0	0	0	10M(15.9949), 12M(15.9949), 2M(15.9949), 3C(57.0214), N-term(42.0106)
sp|Q9UK59|DBR1_HUMAN	Q9UK59	DBR1_HUMAN	DBR1	544	Homo sapiens	Lariat debranching enzyme	1:Experimental evidence at protein level	13.42	1	0.999	6	6	6	15	15	15	0	0	0	5C(57.0214), 5M(15.9949)
sp|P11182|ODB2_HUMAN	P11182	ODB2_HUMAN	DBT	482	Homo sapiens	Lipoamide acyltransferase component of branched-chain alpha-keto acid dehydrogenase complex, mitochondrial	1:Experimental evidence at protein level	33.2	1	0.999	15	15	15	109	109	109	0	0	0	2M(15.9949), 4M(15.9949), 7C(57.0214), 7M(15.9949), 9M(15.9949)
sp|Q9Y4B6|DCAF1_HUMAN	Q9Y4B6	DCAF1_HUMAN	DCAF1	1507	Homo sapiens	DDB1- and CUL4-associated factor 1	1:Experimental evidence at protein level	8.16	1	0.999	9	9	9	23	23	23	0	0	0	11C(57.0214), 12C(57.0214), 9C(57.0214)
sp|Q5QP82|DCA10_HUMAN	Q5QP82	DCA10_HUMAN	DCAF10	559	Homo sapiens	DDB1- and CUL4-associated factor 10	1:Experimental evidence at protein level	10.73	1	0.999	5	5	5	8	8	8	0	0	0	3C(57.0214), 9C(57.0214)
sp|Q8TEB1|DCA11_HUMAN	Q8TEB1	DCA11_HUMAN	DCAF11	546	Homo sapiens	DDB1- and CUL4-associated factor 11	1:Experimental evidence at protein level	9.71	1	0.999	4	4	4	6	6	6	0	0	0
sp|Q9NV06|DCA13_HUMAN	Q9NV06	DCA13_HUMAN	DCAF13	445	Homo sapiens	DDB1- and CUL4-associated factor 13	1:Experimental evidence at protein level	11.01	1	0.999	3	3	3	13	13	13	0	0	0	1M(15.9949), 2C(57.0214), 9C(57.0214)
sp|Q58WW2|DCAF6_HUMAN	Q58WW2	DCAF6_HUMAN	DCAF6	860	Homo sapiens	DDB1- and CUL4-associated factor 6	1:Experimental evidence at protein level	6.74	1	0.999	5	5	5	6	6	6	0	0	0
sp|P61962|DCAF7_HUMAN	P61962	DCAF7_HUMAN	DCAF7	342	Homo sapiens	DDB1- and CUL4-associated factor 7	1:Experimental evidence at protein level	28.36	1	0.999	7	7	7	32	32	32	0	0	0	10C(57.0214), 15C(57.0214)
sp|Q5TAQ9|DCAF8_HUMAN	Q5TAQ9	DCAF8_HUMAN	DCAF8	597	Homo sapiens	DDB1- and CUL4-associated factor 8	1:Experimental evidence at protein level	7.87	1	0.999	4	3	4	9	8	9	0	0	0	10C(57.0214), 12M(15.9949), 13C(57.0214), 6C(57.0214), 9C(57.0214)
sp|Q8WVC6|DCAKD_HUMAN	Q8WVC6	DCAKD_HUMAN	DCAKD	231	Homo sapiens	Dephospho-CoA kinase domain-containing protein	1:Experimental evidence at protein level	16.02	1	0.999	4	4	4	15	15	15	0	0	0
sp|Q96JQ0|PCD16_HUMAN	Q96JQ0	PCD16_HUMAN	DCHS1	3298	Homo sapiens	Protocadherin-16	1:Experimental evidence at protein level	5.15	1	0.999	12	12	12	14	14	14	0	0	0	7C(57.0214), 9C(57.0214)
sp|P27707|DCK_HUMAN	P27707	DCK_HUMAN	DCK	260	Homo sapiens	Deoxycytidine kinase	1:Experimental evidence at protein level	36.54	1	0.999	7	7	7	30	30	30	0	0	0	16M(15.9949), 2C(57.0214), 3C(57.0214)
sp|O15075|DCLK1_HUMAN	O15075	DCLK1_HUMAN	DCLK1	740	Homo sapiens	Serine/threonine-protein kinase DCLK1	1:Experimental evidence at protein level	25.68	1	0.999	15	15	15	41	41	41	0	0	0	15C(57.0214)
sp|P07585|PGS2_HUMAN	P07585	PGS2_HUMAN	DCN	359	Homo sapiens	Decorin	1:Experimental evidence at protein level	47.63	1	0.999	27	27	27	893	893	893	0	0	0	10C(57.0214), 10M(15.9949), 12M(15.9949), 4C(57.0214)
sp|Q9NPI6|DCP1A_HUMAN	Q9NPI6	DCP1A_HUMAN	DCP1A	582	Homo sapiens	mRNA-decapping enzyme 1A	1:Experimental evidence at protein level	19.93	1	0.999	7	7	7	14	14	14	0	0	0	5M(15.9949)
sp|Q8IZD4|DCP1B_HUMAN	Q8IZD4	DCP1B_HUMAN	DCP1B	617	Homo sapiens	mRNA-decapping enzyme 1B	1:Experimental evidence at protein level	9.72	1	0.999	6	6	6	13	13	13	0	0	0	11C(57.0214), 1C(57.0214), N-term(42.0106)
sp|Q96C86|DCPS_HUMAN	Q96C86	DCPS_HUMAN	DCPS	337	Homo sapiens	m7GpppX diphosphatase	1:Experimental evidence at protein level	31.75	1	0.999	11	11	11	50	50	50	0	0	0	N-term(42.0106)
sp|Q14203|DCTN1_HUMAN	Q14203	DCTN1_HUMAN	DCTN1	1278	Homo sapiens	Dynactin subunit 1	1:Experimental evidence at protein level	37.25	1	0.999	41	41	41	238	238	238	0	0	0	10M(15.9949), 15M(15.9949), 1M(15.9949), 2M(15.9949), 3C(57.0214), 3M(15.9949), 4C(57.0214), 5C(57.0214), 7C(57.0214), 7M(15.9949), 8C(57.0214), 8M(15.9949), 9M(15.9949)
sp|Q13561|DCTN2_HUMAN	Q13561	DCTN2_HUMAN	DCTN2	401	Homo sapiens	Dynactin subunit 2	1:Experimental evidence at protein level	50.37	1	0.999	21	21	21	135	135	135	0	0	0	10M(15.9949), 11M(15.9949)
sp|O75935|DCTN3_HUMAN	O75935	DCTN3_HUMAN	DCTN3	186	Homo sapiens	Dynactin subunit 3	1:Experimental evidence at protein level	34.95	1	0.999	6	6	6	17	17	17	0	0	0	12C(57.0214)
sp|Q9UJW0|DCTN4_HUMAN	Q9UJW0	DCTN4_HUMAN	DCTN4	460	Homo sapiens	Dynactin subunit 4	1:Experimental evidence at protein level	44.78	1	0.999	15	15	15	55	55	55	0	0	0	10C(57.0214), 13C(57.0214), 14C(57.0214), 17C(57.0214), 17M(15.9949), 1C(57.0214), 21M(15.9949), 4C(57.0214), 6C(57.0214), 9C(57.0214), N-term(42.0106)
sp|Q9BTE1|DCTN5_HUMAN	Q9BTE1	DCTN5_HUMAN	DCTN5	182	Homo sapiens	Dynactin subunit 5	1:Experimental evidence at protein level	26.92	1	0.999	6	6	6	20	20	20	0	0	0	4M(15.9949), 5C(57.0214), 7C(57.0214), N-term(42.0106)
sp|O00399|DCTN6_HUMAN	O00399	DCTN6_HUMAN	DCTN6	190	Homo sapiens	Dynactin subunit 6	1:Experimental evidence at protein level	16.84	1	0.999	2	2	2	9	9	9	0	0	0	17M(15.9949), 8C(57.0214)
sp|Q9H773|DCTP1_HUMAN	Q9H773	DCTP1_HUMAN	DCTPP1	170	Homo sapiens	dCTP pyrophosphatase 1	1:Experimental evidence at protein level	53.53	1	0.999	8	8	8	112	112	112	0	0	0	1C(57.0214), 22C(57.0214), 23C(57.0214), N-term(42.0106)
sp|Q96GG9|DCNL1_HUMAN	Q96GG9	DCNL1_HUMAN	DCUN1D1	259	Homo sapiens	DCN1-like protein 1	1:Experimental evidence at protein level	40.15	1	0.999	7	7	7	41	41	41	0	0	0	1M(15.9949), 21C(57.0214), 3M(15.9949), 5C(57.0214)
sp|Q8IWE4|DCNL3_HUMAN	Q8IWE4	DCNL3_HUMAN	DCUN1D3	304	Homo sapiens	DCN1-like protein 3	1:Experimental evidence at protein level	11.84	1	0.999	3	3	3	16	16	16	0	0	0	11C(57.0214), 9C(57.0214)
sp|Q9BTE7|DCNL5_HUMAN	Q9BTE7	DCNL5_HUMAN	DCUN1D5	237	Homo sapiens	DCN1-like protein 5	1:Experimental evidence at protein level	13.08	1	0.999	4	4	4	8	8	8	0	0	0
sp|Q7Z4W1|DCXR_HUMAN	Q7Z4W1	DCXR_HUMAN	DCXR	244	Homo sapiens	L-xylulose reductase	1:Experimental evidence at protein level	60.25	1	0.999	12	12	12	109	109	109	0	0	0	13C(57.0214), 13M(15.9949), 2C(57.0214), 2M(15.9949), 9C(57.0214), N-term(42.0106)
sp|O94760|DDAH1_HUMAN	O94760	DDAH1_HUMAN	DDAH1	285	Homo sapiens	N(G),N(G)-dimethylarginine dimethylaminohydrolase 1	1:Experimental evidence at protein level	58.25	1	0.999	14	14	14	106	106	106	0	0	0	11C(57.0214), 3C(57.0214), 5M(15.9949), 7C(57.0214), 8C(57.0214), 8M(15.9949), N-term(42.0106)
sp|O95865|DDAH2_HUMAN	O95865	DDAH2_HUMAN	DDAH2	285	Homo sapiens	Putative hydrolase DDAH2	1:Experimental evidence at protein level	58.25	1	0.999	12	12	12	144	144	144	0	0	0	11C(57.0214), 3C(57.0214), 5M(15.9949), 9C(57.0214), N-term(42.0106)
sp|Q16531|DDB1_HUMAN	Q16531	DDB1_HUMAN	DDB1	1140	Homo sapiens	DNA damage-binding protein 1	1:Experimental evidence at protein level	35.35	1	0.999	36	36	36	161	161	161	0	0	0	10C(57.0214), 10M(15.9949), 11C(57.0214), 12M(15.9949), 15M(15.9949), 16M(15.9949), 17C(57.0214), 1M(15.9949), 2C(57.0214), 3C(57.0214), 5C(57.0214), 6C(57.0214), 6M(15.9949), 9C(57.0214)
sp|Q92466|DDB2_HUMAN	Q92466	DDB2_HUMAN	DDB2	427	Homo sapiens	DNA damage-binding protein 2	1:Experimental evidence at protein level	7.26	1	0.999	3	3	3	4	4	4	0	0	0
sp|P20711|DDC_HUMAN	P20711	DDC_HUMAN	DDC	480	Homo sapiens	Aromatic-L-amino-acid decarboxylase	1:Experimental evidence at protein level	17.92	1	0.999	6	6	6	17	17	17	0	0	0	14M(15.9949)
sp|O94830|DDHD2_HUMAN	O94830	DDHD2_HUMAN	DDHD2	711	Homo sapiens	Phospholipase DDHD2	1:Experimental evidence at protein level	4.64	1	0.999	3	3	3	7	7	7	0	0	0	10C(57.0214), 5C(57.0214)
sp|Q5TDH0|DDI2_HUMAN	Q5TDH0	DDI2_HUMAN	DDI2	399	Homo sapiens	Protein DDI1 homolog 2	1:Experimental evidence at protein level	56.89	1	0.999	16	14	16	73	68	73	0	0	0	16C(57.0214), 1M(15.9949), 23C(57.0214), 24C(57.0214), 2M(15.9949), 3C(57.0214), 7C(57.0214)
sp|P39656|OST48_HUMAN	P39656	OST48_HUMAN	DDOST	456	Homo sapiens	Dolichyl-diphosphooligosaccharide--protein glycosyltransferase 48 kDa subunit	1:Experimental evidence at protein level	23.03	1	0.999	10	10	10	72	72	72	0	0	0
sp|Q08345|DDR1_HUMAN	Q08345	DDR1_HUMAN	DDR1	913	Homo sapiens	Epithelial discoidin domain-containing receptor 1	1:Experimental evidence at protein level	8.32	1	0.999	6	6	6	10	10	10	0	0	0	2C(57.0214)
sp|Q96HY6|DDRGK_HUMAN	Q96HY6	DDRGK_HUMAN	DDRGK1	314	Homo sapiens	DDRGK domain-containing protein 1	1:Experimental evidence at protein level	22.61	1	0.999	6	6	6	45	45	45	0	0	0
sp|P30046|DOPD_HUMAN	P30046	DOPD_HUMAN	DDT	118	Homo sapiens	D-dopachrome decarboxylase	1:Experimental evidence at protein level	39.83	1	0.999	5	1	5	30	14	30	0	0	0	2C(57.0214), N-term(42.0106)
sp|Q92499|DDX1_HUMAN	Q92499	DDX1_HUMAN	DDX1	740	Homo sapiens	ATP-dependent RNA helicase DDX1	1:Experimental evidence at protein level	36.49	1	0.999	24	24	24	191	191	191	0	0	0	12C(57.0214), 13C(57.0214), 1M(15.9949), 3C(57.0214), 4C(57.0214), 5C(57.0214), 8C(57.0214)
sp|Q13206|DDX10_HUMAN	Q13206	DDX10_HUMAN	DDX10	875	Homo sapiens	Probable ATP-dependent RNA helicase DDX10	1:Experimental evidence at protein level	10.17	1	0.999	7	7	7	13	13	13	0	0	0
sp|Q92841|DDX17_HUMAN	Q92841	DDX17_HUMAN	DDX17	729	Homo sapiens	Probable ATP-dependent RNA helicase DDX17	1:Experimental evidence at protein level	45.82	1	0.999	34	24	34	460	347	460	0	0	0	12M(15.9949), 16C(57.0214), 1C(57.0214), 1M(15.9949), 2C(57.0214), 2M(15.9949), 3C(57.0214), 4M(15.9949), 5C(57.0214), 5M(15.9949), 6C(57.0214), 9M(15.9949)
sp|Q9NVP1|DDX18_HUMAN	Q9NVP1	DDX18_HUMAN	DDX18	670	Homo sapiens	ATP-dependent RNA helicase DDX18	1:Experimental evidence at protein level	21.04	1	0.999	14	14	14	48	48	48	0	0	0	11M(15.9949), 3M(15.9949), 4C(57.0214)
sp|Q9NUU7|DD19A_HUMAN	Q9NUU7	DD19A_HUMAN	DDX19A	478	Homo sapiens	ATP-dependent RNA helicase DDX19A	1:Experimental evidence at protein level	40.59	1	0.999	14	5	14	62	25	62	0	0	0	10C(57.0214), 12C(57.0214), 17C(57.0214), 2M(15.9949), 6M(15.9949), N-term(42.0106)
sp|Q9UMR2|DD19B_HUMAN	Q9UMR2	DD19B_HUMAN	DDX19B	479	Homo sapiens	ATP-dependent RNA helicase DDX19B	1:Experimental evidence at protein level	35.49	1	0.999	12	3	3	43	6	6	0	0	0	9M(15.9949), N-term(42.0106)
sp|Q9UHI6|DDX20_HUMAN	Q9UHI6	DDX20_HUMAN	DDX20	824	Homo sapiens	Probable ATP-dependent RNA helicase DDX20	1:Experimental evidence at protein level	12.5	1	0.999	8	8	8	17	17	17	0	0	0	12C(57.0214), 1C(57.0214)
sp|Q9NR30|DDX21_HUMAN	Q9NR30	DDX21_HUMAN	DDX21	783	Homo sapiens	Nucleolar RNA helicase 2	1:Experimental evidence at protein level	32.44	1	0.999	23	21	23	149	136	149	0	0	0	10M(15.9949), 13M(15.9949), 1M(15.9949), 4C(57.0214), 5C(57.0214)
sp|Q9BUQ8|DDX23_HUMAN	Q9BUQ8	DDX23_HUMAN	DDX23	820	Homo sapiens	Probable ATP-dependent RNA helicase DDX23	1:Experimental evidence at protein level	34.27	1	0.999	24	24	24	84	84	84	0	0	0	11C(57.0214), 15M(15.9949), 1C(57.0214), 1M(15.9949), 3C(57.0214), 6C(57.0214)
sp|Q9GZR7|DDX24_HUMAN	Q9GZR7	DDX24_HUMAN	DDX24	859	Homo sapiens	ATP-dependent RNA helicase DDX24	1:Experimental evidence at protein level	26.66	1	0.999	17	17	17	43	43	43	0	0	0	10C(57.0214), 1C(57.0214), 4C(57.0214)
sp|Q96GQ7|DDX27_HUMAN	Q96GQ7	DDX27_HUMAN	DDX27	796	Homo sapiens	Probable ATP-dependent RNA helicase DDX27	1:Experimental evidence at protein level	20.48	1	0.999	14	14	14	52	52	52	0	0	0	2C(57.0214), 3C(57.0214), 5C(57.0214), 7M(15.9949)
sp|Q9NUL7|DDX28_HUMAN	Q9NUL7	DDX28_HUMAN	DDX28	540	Homo sapiens	Probable ATP-dependent RNA helicase DDX28	1:Experimental evidence at protein level	20.93	1	0.999	9	9	9	19	19	19	0	0	0
sp|Q9H8H2|DDX31_HUMAN	Q9H8H2	DDX31_HUMAN	DDX31	851	Homo sapiens	Probable ATP-dependent RNA helicase DDX31	1:Experimental evidence at protein level	5.76	1	0.999	4	4	4	8	8	8	0	0	0
sp|O00148|DX39A_HUMAN	O00148	DX39A_HUMAN	DDX39A	427	Homo sapiens	ATP-dependent RNA helicase DDX39A	1:Experimental evidence at protein level	23.42	1	0.999	8	2	2	60	4	4	0	0	0	2C(57.0214), 3C(57.0214)
sp|Q13838|DX39B_HUMAN	Q13838	DX39B_HUMAN	DDX39B	428	Homo sapiens	Spliceosome RNA helicase DDX39B	1:Experimental evidence at protein level	32.48	1	0.999	11	5	11	102	46	102	0	0	0	17C(57.0214), 25M(15.9949), 29C(57.0214), 2C(57.0214), 3C(57.0214), 3M(15.9949), 4M(15.9949), 5C(57.0214), 7C(57.0214), 9M(15.9949)
sp|O00571|DDX3X_HUMAN	O00571	DDX3X_HUMAN	DDX3X	662	Homo sapiens	ATP-dependent RNA helicase DDX3X	1:Experimental evidence at protein level	46.83	1	0.999	29	9	28	237	75	210	0	0	0	2C(57.0214), 3M(15.9949), 4C(57.0214), 4M(15.9949), 5C(57.0214), 6C(57.0214), 7M(15.9949), 8C(57.0214), 8M(15.9949), N-term(42.0106)
sp|Q9UJV9|DDX41_HUMAN	Q9UJV9	DDX41_HUMAN	DDX41	622	Homo sapiens	Probable ATP-dependent RNA helicase DDX41	1:Experimental evidence at protein level	27.17	1	0.999	14	14	14	41	41	41	0	0	0	10C(57.0214), 10M(15.9949), 1M(15.9949), 2C(57.0214), 4C(57.0214), 7C(57.0214), 8M(15.9949), 9C(57.0214)
sp|Q86XP3|DDX42_HUMAN	Q86XP3	DDX42_HUMAN	DDX42	938	Homo sapiens	ATP-dependent RNA helicase DDX42	1:Experimental evidence at protein level	31.56	1	0.999	20	20	20	115	115	115	0	0	0	10C(57.0214), 11C(57.0214), 12C(57.0214), 14C(57.0214), 3C(57.0214)
sp|Q7L014|DDX46_HUMAN	Q7L014	DDX46_HUMAN	DDX46	1031	Homo sapiens	Probable ATP-dependent RNA helicase DDX46	1:Experimental evidence at protein level	34.92	1	0.999	33	33	33	163	163	163	0	0	0	13M(15.9949), 1M(15.9949), 2M(15.9949), 3C(57.0214), 4C(57.0214), 4M(15.9949), 5C(57.0214), 7C(57.0214)
sp|Q9H0S4|DDX47_HUMAN	Q9H0S4	DDX47_HUMAN	DDX47	455	Homo sapiens	Probable ATP-dependent RNA helicase DDX47	1:Experimental evidence at protein level	13.63	1	0.999	5	5	5	18	18	18	0	0	0	13M(15.9949)
sp|Q9Y6V7|DDX49_HUMAN	Q9Y6V7	DDX49_HUMAN	DDX49	483	Homo sapiens	Probable ATP-dependent RNA helicase DDX49	1:Experimental evidence at protein level	4.97	1	0.999	2	2	2	9	9	9	0	0	0
sp|P17844|DDX5_HUMAN	P17844	DDX5_HUMAN	DDX5	614	Homo sapiens	Probable ATP-dependent RNA helicase DDX5	1:Experimental evidence at protein level	38.93	1	0.999	28	18	18	242	129	129	0	0	0	14C(57.0214), 2M(15.9949), 6M(15.9949), 7C(57.0214)
sp|Q9BQ39|DDX50_HUMAN	Q9BQ39	DDX50_HUMAN	DDX50	737	Homo sapiens	ATP-dependent RNA helicase DDX50	1:Experimental evidence at protein level	23.61	1	0.999	17	15	15	51	38	38	0	0	0	5C(57.0214), 6C(57.0214)
sp|Q8N8A6|DDX51_HUMAN	Q8N8A6	DDX51_HUMAN	DDX51	666	Homo sapiens	ATP-dependent RNA helicase DDX51	1:Experimental evidence at protein level	16.37	1	0.999	8	8	8	18	18	18	0	0	0	15C(57.0214), 1C(57.0214)
sp|Q9Y2R4|DDX52_HUMAN	Q9Y2R4	DDX52_HUMAN	DDX52	599	Homo sapiens	Probable ATP-dependent RNA helicase DDX52	1:Experimental evidence at protein level	13.36	1	0.999	5	5	5	23	23	23	0	0	0	11C(57.0214)
sp|Q8TDD1|DDX54_HUMAN	Q8TDD1	DDX54_HUMAN	DDX54	881	Homo sapiens	ATP-dependent RNA helicase DDX54	1:Experimental evidence at protein level	19.86	1	0.999	13	13	13	32	32	32	0	0	0	15C(57.0214), 1C(57.0214), 3C(57.0214), 8M(15.9949), N-term(42.0106)
sp|Q9NY93|DDX56_HUMAN	Q9NY93	DDX56_HUMAN	DDX56	547	Homo sapiens	Probable ATP-dependent RNA helicase DDX56	1:Experimental evidence at protein level	19.01	1	0.999	10	10	10	32	32	32	0	0	0	4M(15.9949), N-term(42.0106)
sp|Q5T1V6|DDX59_HUMAN	Q5T1V6	DDX59_HUMAN	DDX59	619	Homo sapiens	Probable ATP-dependent RNA helicase DDX59	1:Experimental evidence at protein level	7.59	1	0.999	3	3	3	4	4	4	0	0	0	14C(57.0214), 18C(57.0214), 6C(57.0214)
sp|P26196|DDX6_HUMAN	P26196	DDX6_HUMAN	DDX6	483	Homo sapiens	Probable ATP-dependent RNA helicase DDX6	1:Experimental evidence at protein level	37.68	1	0.999	14	14	14	86	86	86	0	0	0	15M(15.9949), 16C(57.0214), 20M(15.9949), 2M(15.9949), 4C(57.0214), 7M(15.9949), 8C(57.0214)
sp|Q8IY21|DDX60_HUMAN	Q8IY21	DDX60_HUMAN	DDX60	1712	Homo sapiens	Probable ATP-dependent RNA helicase DDX60	1:Experimental evidence at protein level	13.26	1	0.999	19	19	19	48	48	48	0	0	0	2M(15.9949), 4M(15.9949), 5C(57.0214)
sp|Q16698|DECR_HUMAN	Q16698	DECR_HUMAN	DECR1	335	Homo sapiens	2,4-dienoyl-CoA reductase [(3E)-enoyl-CoA-producing], mitochondrial	1:Experimental evidence at protein level	50.45	1	0.999	18	18	18	207	207	207	0	0	0	11M(15.9949), 13C(57.0214), 13M(15.9949), 2M(15.9949), 6C(57.0214), 8C(57.0214)
sp|Q9NUI1|DECR2_HUMAN	Q9NUI1	DECR2_HUMAN	DECR2	292	Homo sapiens	Peroxisomal 2,4-dienoyl-CoA reductase [(3E)-enoyl-CoA-producing]	1:Experimental evidence at protein level	36.3	1	0.999	10	10	10	34	34	34	0	0	0	12C(57.0214), 4C(57.0214), N-term(42.0106)
sp|Q9H4E7|DEFI6_HUMAN	Q9H4E7	DEFI6_HUMAN	DEF6	631	Homo sapiens	Differentially expressed in FDCP 6 homolog	1:Experimental evidence at protein level	10.62	1	0.999	6	6	6	18	18	18	0	0	0	12M(15.9949)
sp|P59665|DEF1_HUMAN	P59665	DEF1_HUMAN	DEFA1	94	Homo sapiens	Neutrophil defensin 1	1:Experimental evidence at protein level	20.21	1	0.999	4	0	4	464	0	464	0	0	0	4C(57.0214), 5C(57.0214)		sp|P59666|DEF3_HUMAN
sp|Q01523|DEF5_HUMAN	Q01523	DEF5_HUMAN	DEFA5	94	Homo sapiens	Defensin alpha 5	1:Experimental evidence at protein level	36.17	1	0.999	2	2	2	9	9	9	0	0	0	7C(57.0214)
sp|O15121|DEGS1_HUMAN	O15121	DEGS1_HUMAN	DEGS1	323	Homo sapiens	Sphingolipid delta(4)-desaturase DES1	1:Experimental evidence at protein level	4.95	1	0.999	1	1	1	7	7	7	0	0	0	7M(15.9949)
sp|P35659|DEK_HUMAN	P35659	DEK_HUMAN	DEK	375	Homo sapiens	Protein DEK	1:Experimental evidence at protein level	31.73	1	0.999	15	15	15	81	81	81	0	0	0	12M(15.9949), 13M(15.9949), 3C(57.0214), 3M(15.9949), 5C(57.0214)
sp|Q8TCE6|DEN10_HUMAN	Q8TCE6	DEN10_HUMAN	DENND10	357	Homo sapiens	DENN domain-containing protein 10	1:Experimental evidence at protein level	23.53	1	0.999	5	1	5	16	1	16	0	0	0	2M(15.9949), 3C(57.0214)
sp|A4D1U4|DEN11_HUMAN	A4D1U4	DEN11_HUMAN	DENND11	455	Homo sapiens	DENN domain-containing protein 11	1:Experimental evidence at protein level	15.16	1	0.999	5	5	5	12	12	12	0	0	0	13M(15.9949), 9C(57.0214), N-term(42.0106)
sp|Q8TEH3|DEN1A_HUMAN	Q8TEH3	DEN1A_HUMAN	DENND1A	1009	Homo sapiens	DENN domain-containing protein 1A	1:Experimental evidence at protein level	7.04	1	0.999	6	6	6	9	9	9	0	0	0
sp|P78524|DEN2B_HUMAN	P78524	DEN2B_HUMAN	DENND2B	1137	Homo sapiens	DENN domain-containing protein 2B	1:Experimental evidence at protein level	8.09	1	0.999	8	7	8	18	16	18	0	0	0	3C(57.0214), 6C(57.0214)
sp|Q9H6A0|DEN2D_HUMAN	Q9H6A0	DEN2D_HUMAN	DENND2D	471	Homo sapiens	DENN domain-containing protein 2D	1:Experimental evidence at protein level	11.89	1	0.999	5	5	5	16	16	16	0	0	0
sp|A2RUS2|DEND3_HUMAN	A2RUS2	DEND3_HUMAN	DENND3	1198	Homo sapiens	DENN domain-containing protein 3	1:Experimental evidence at protein level	5.34	1	0.999	5	5	5	9	9	9	0	0	0
sp|Q5VZ89|DEN4C_HUMAN	Q5VZ89	DEN4C_HUMAN	DENND4C	1909	Homo sapiens	DENN domain-containing protein 4C	1:Experimental evidence at protein level	13.78	1	0.999	20	20	20	53	53	53	0	0	0	1C(57.0214), 1M(15.9949), 21C(57.0214), 5C(57.0214), 7C(57.0214), 8C(57.0214)
sp|Q8IWF6|DEN6A_HUMAN	Q8IWF6	DEN6A_HUMAN	DENND6A	608	Homo sapiens	Protein DENND6A	1:Experimental evidence at protein level	7.07	1	0.999	3	3	3	10	10	10	0	0	0	N-term(42.0106)
sp|O43583|DENR_HUMAN	O43583	DENR_HUMAN	DENR	198	Homo sapiens	Density-regulated protein	1:Experimental evidence at protein level	29.29	1	0.999	4	4	4	12	12	12	0	0	0	13C(57.0214), 14C(57.0214), 17M(15.9949), 4C(57.0214), 7C(57.0214), N-term(42.0106)
sp|O75140|DEPD5_HUMAN	O75140	DEPD5_HUMAN	DEPDC5	1603	Homo sapiens	GATOR1 complex protein DEPDC5	1:Experimental evidence at protein level	3.56	1	0.999	4	4	4	6	6	6	0	0	0	5C(57.0214)
sp|Q8TB45|DPTOR_HUMAN	Q8TB45	DPTOR_HUMAN	DEPTOR	409	Homo sapiens	DEP domain-containing mTOR-interacting protein	1:Experimental evidence at protein level	8.07	1	0.999	3	3	3	6	6	6	0	0	0	1M(15.9949), 2M(15.9949), 5C(57.0214)
sp|Q9Y315|DEOC_HUMAN	Q9Y315	DEOC_HUMAN	DERA	318	Homo sapiens	Deoxyribose-phosphate aldolase	1:Experimental evidence at protein level	50.94	1	0.999	12	12	12	54	54	54	0	0	0	4C(57.0214), 8C(57.0214), 9M(15.9949)
sp|Q9BUN8|DERL1_HUMAN	Q9BUN8	DERL1_HUMAN	DERL1	251	Homo sapiens	Derlin-1	1:Experimental evidence at protein level	13.55	1	0.999	3	3	3	21	21	21	0	0	0
sp|P0CG12|DERPC_HUMAN	P0CG12	DERPC_HUMAN	DERPC	524	Homo sapiens	Decreased expression in renal and prostate cancer protein	1:Experimental evidence at protein level	14.12	1	0.999	5	5	5	14	14	14	0	0	0	5M(15.9949)
sp|P17661|DESM_HUMAN	P17661	DESM_HUMAN	DES	470	Homo sapiens	Desmin	1:Experimental evidence at protein level	89.15	1	0.999	58	54	54	1639	1387	1387	0	0	0	15M(15.9949), 17M(15.9949), 1M(15.9949), 21M(15.9949), 6M(15.9949), 7M(15.9949), 8C(57.0214), N-term(42.0106)
sp|O00273|DFFA_HUMAN	O00273	DFFA_HUMAN	DFFA	331	Homo sapiens	DNA fragmentation factor subunit alpha	1:Experimental evidence at protein level	47.73	1	0.999	17	17	17	84	84	84	0	0	0	2C(57.0214), 8C(57.0214), 9C(57.0214), N-term(42.0106)
sp|O76075|DFFB_HUMAN	O76075	DFFB_HUMAN	DFFB	338	Homo sapiens	DNA fragmentation factor subunit beta	1:Experimental evidence at protein level	9.47	1	0.999	2	2	2	5	5	5	0	0	0
sp|Q8WYQ5|DGCR8_HUMAN	Q8WYQ5	DGCR8_HUMAN	DGCR8	773	Homo sapiens	Microprocessor complex subunit DGCR8	1:Experimental evidence at protein level	6.08	1	0.999	3	3	3	4	4	4	0	0	0	12C(57.0214), 7C(57.0214), N-term(42.0106)
sp|P23743|DGKA_HUMAN	P23743	DGKA_HUMAN	DGKA	735	Homo sapiens	Diacylglycerol kinase alpha	1:Experimental evidence at protein level	12.93	1	0.999	8	8	8	26	26	26	0	0	0	10C(57.0214), 1C(57.0214), 2C(57.0214), 5C(57.0214), 7C(57.0214), 8C(57.0214), 9M(15.9949)
sp|Q86XP1|DGKH_HUMAN	Q86XP1	DGKH_HUMAN	DGKH	1220	Homo sapiens	Diacylglycerol kinase eta	1:Experimental evidence at protein level	2.38	1	0.999	2	2	2	2	2	2	0	0	0
sp|P52824|DGKQ_HUMAN	P52824	DGKQ_HUMAN	DGKQ	942	Homo sapiens	Diacylglycerol kinase theta	1:Experimental evidence at protein level	5.31	1	0.999	4	4	4	13	13	13	0	0	0	6C(57.0214)
sp|Q13574|DGKZ_HUMAN	Q13574	DGKZ_HUMAN	DGKZ	928	Homo sapiens	Diacylglycerol kinase zeta	1:Experimental evidence at protein level	20.15	1	0.999	12	11	12	30	29	30	0	0	0	11C(57.0214), 15C(57.0214), 17C(57.0214), 3C(57.0214), 6M(15.9949), 7C(57.0214), 8C(57.0214)
sp|Q7Z3D6|GLUCM_HUMAN	Q7Z3D6	GLUCM_HUMAN	DGLUCY	616	Homo sapiens	D-glutamate cyclase, mitochondrial	1:Experimental evidence at protein level	35.06	1	0.999	16	16	16	81	81	81	0	0	0	10M(15.9949), 15M(15.9949), 19M(15.9949), 1M(15.9949), 21C(57.0214), 2C(57.0214), 3C(57.0214), 7M(15.9949)
sp|Q15392|DHC24_HUMAN	Q15392	DHC24_HUMAN	DHCR24	516	Homo sapiens	Delta(24)-sterol reductase	1:Experimental evidence at protein level	10.47	1	0.999	7	7	7	32	32	32	0	0	0	11C(57.0214), 13C(57.0214), 15C(57.0214), 3C(57.0214), 5C(57.0214)
sp|P00374|DYR_HUMAN	P00374	DYR_HUMAN	DHFR	187	Homo sapiens	Dihydrofolate reductase	1:Experimental evidence at protein level	39.57	1	0.999	6	5	6	15	12	15	0	0	0	2M(15.9949)
sp|Q02127|PYRD_HUMAN	Q02127	PYRD_HUMAN	DHODH	395	Homo sapiens	Dihydroorotate dehydrogenase (quinone), mitochondrial	1:Experimental evidence at protein level	31.14	1	0.999	9	9	9	29	29	29	0	0	0	6M(15.9949)
sp|P49366|DHYS_HUMAN	P49366	DHYS_HUMAN	DHPS	369	Homo sapiens	Deoxyhypusine synthase	1:Experimental evidence at protein level	18.97	1	0.999	5	5	5	13	13	13	0	0	0	8M(15.9949)
sp|Q96LJ7|DHRS1_HUMAN	Q96LJ7	DHRS1_HUMAN	DHRS1	313	Homo sapiens	Dehydrogenase/reductase SDR family member 1	1:Experimental evidence at protein level	30.67	1	0.999	8	8	8	35	35	35	0	0	0	10C(57.0214), 13C(57.0214), 18C(57.0214), 1C(57.0214), 3C(57.0214), 5C(57.0214)
sp|Q6UWP2|DHR11_HUMAN	Q6UWP2	DHR11_HUMAN	DHRS11	260	Homo sapiens	Dehydrogenase/reductase SDR family member 11	1:Experimental evidence at protein level	43.46	1	0.999	9	9	9	48	48	48	0	0	0	12C(57.0214), 1C(57.0214), 3C(57.0214)
sp|Q6UX07|DHR13_HUMAN	Q6UX07	DHR13_HUMAN	DHRS13	377	Homo sapiens	Dehydrogenase/reductase SDR family member 13	2:Experimental evidence at transcript level	9.02	1	0.999	2	2	2	6	6	6	0	0	0	9C(57.0214)
sp|Q13268|DHRS2_HUMAN	Q13268	DHRS2_HUMAN	DHRS2	280	Homo sapiens	Dehydrogenase/reductase SDR family member 2, mitochondrial	1:Experimental evidence at protein level	20	1	0.999	5	5	5	18	18	18	0	0	0	13C(57.0214), 3C(57.0214)
sp|Q9BTZ2|DHRS4_HUMAN	Q9BTZ2	DHRS4_HUMAN	DHRS4	278	Homo sapiens	Dehydrogenase/reductase SDR family member 4	1:Experimental evidence at protein level	29.86	1	0.999	6	1	6	21	1	21	0	0	0	12M(15.9949), 3C(57.0214), 6M(15.9949)
sp|Q9Y394|DHRS7_HUMAN	Q9Y394	DHRS7_HUMAN	DHRS7	339	Homo sapiens	Dehydrogenase/reductase SDR family member 7	1:Experimental evidence at protein level	38.05	1	0.999	11	11	11	62	62	62	0	0	0	10M(15.9949), 15C(57.0214), 1C(57.0214), 3C(57.0214), 4M(15.9949), 6M(15.9949)
sp|Q6IAN0|DRS7B_HUMAN	Q6IAN0	DRS7B_HUMAN	DHRS7B	325	Homo sapiens	Dehydrogenase/reductase SDR family member 7B	1:Experimental evidence at protein level	27.38	1	0.999	8	8	8	53	53	53	0	0	0	2M(15.9949), 4M(15.9949), 9C(57.0214)
sp|Q9BPW9|DHRS9_HUMAN	Q9BPW9	DHRS9_HUMAN	DHRS9	319	Homo sapiens	Dehydrogenase/reductase SDR family member 9	1:Experimental evidence at protein level	23.2	1	0.999	7	7	7	22	22	22	0	0	0	8C(57.0214)
sp|Q96HY7|DHTK1_HUMAN	Q96HY7	DHTK1_HUMAN	DHTKD1	919	Homo sapiens	2-oxoadipate dehydrogenase complex component E1	1:Experimental evidence at protein level	12.51	1	0.999	7	7	7	21	21	21	0	0	0	14M(15.9949), 16M(15.9949), 1M(15.9949), 2M(15.9949), 5C(57.0214)
sp|O43143|DHX15_HUMAN	O43143	DHX15_HUMAN	DHX15	795	Homo sapiens	ATP-dependent RNA helicase DHX15	1:Experimental evidence at protein level	30.82	1	0.999	26	25	26	224	211	224	0	0	0	12M(15.9949), 14C(57.0214), 2C(57.0214), 2M(15.9949), 3M(15.9949), 4M(15.9949), 5C(57.0214), 5M(15.9949), 6M(15.9949), 8C(57.0214), 8M(15.9949)
sp|O60231|DHX16_HUMAN	O60231	DHX16_HUMAN	DHX16	1041	Homo sapiens	Pre-mRNA-splicing factor ATP-dependent RNA helicase DHX16	1:Experimental evidence at protein level	16.62	1	0.999	13	12	12	46	33	33	0	0	0	11C(57.0214), 1C(57.0214), 3M(15.9949)
sp|Q7Z478|DHX29_HUMAN	Q7Z478	DHX29_HUMAN	DHX29	1369	Homo sapiens	ATP-dependent RNA helicase DHX29	1:Experimental evidence at protein level	15.78	1	0.999	17	16	17	45	42	45	0	0	0	14M(15.9949), 1C(57.0214), 3C(57.0214), 4C(57.0214), 5C(57.0214)
sp|Q7L2E3|DHX30_HUMAN	Q7L2E3	DHX30_HUMAN	DHX30	1194	Homo sapiens	ATP-dependent RNA helicase DHX30	1:Experimental evidence at protein level	18.51	1	0.999	21	21	21	73	73	73	0	0	0	1C(57.0214), 1M(15.9949), 3C(57.0214), 4M(15.9949), 7C(57.0214), 7M(15.9949), N-term(42.0106)
sp|Q7L7V1|DHX32_HUMAN	Q7L7V1	DHX32_HUMAN	DHX32	743	Homo sapiens	Putative pre-mRNA-splicing factor ATP-dependent RNA helicase DHX32	1:Experimental evidence at protein level	8.21	1	0.999	5	5	5	6	6	6	0	0	0	14C(57.0214), 6C(57.0214)
sp|Q9H5Z1|DHX35_HUMAN	Q9H5Z1	DHX35_HUMAN	DHX35	703	Homo sapiens	Probable ATP-dependent RNA helicase DHX35	1:Experimental evidence at protein level	14.08	1	0.999	7	7	7	13	13	13	0	0	0
sp|Q9H2U1|DHX36_HUMAN	Q9H2U1	DHX36_HUMAN	DHX36	1008	Homo sapiens	ATP-dependent DNA/RNA helicase DHX36	1:Experimental evidence at protein level	14.68	1	0.999	10	10	10	31	31	31	0	0	0	20C(57.0214), 4C(57.0214), 7C(57.0214)
sp|Q8IY37|DHX37_HUMAN	Q8IY37	DHX37_HUMAN	DHX37	1157	Homo sapiens	Probable ATP-dependent RNA helicase DHX37	1:Experimental evidence at protein level	7.95	1	0.999	6	6	6	10	10	10	0	0	0	10C(57.0214), 2M(15.9949)
sp|Q92620|PRP16_HUMAN	Q92620	PRP16_HUMAN	DHX38	1227	Homo sapiens	Pre-mRNA-splicing factor ATP-dependent RNA helicase PRP16	1:Experimental evidence at protein level	14.43	1	0.999	14	14	14	37	37	37	0	0	0	15C(57.0214), 1C(57.0214), 2M(15.9949), 3C(57.0214), 4C(57.0214), 6C(57.0214), 7M(15.9949), 8C(57.0214)
sp|Q6P158|DHX57_HUMAN	Q6P158	DHX57_HUMAN	DHX57	1386	Homo sapiens	Putative ATP-dependent RNA helicase DHX57	1:Experimental evidence at protein level	7	1	0.999	8	7	7	18	15	15	0	0	0	10C(57.0214), 6C(57.0214), 7C(57.0214)
sp|Q14562|DHX8_HUMAN	Q14562	DHX8_HUMAN	DHX8	1220	Homo sapiens	ATP-dependent RNA helicase DHX8	1:Experimental evidence at protein level	8.69	1	0.999	8	7	7	35	22	22	0	0	0	9C(57.0214)
sp|Q08211|DHX9_HUMAN	Q08211	DHX9_HUMAN	DHX9	1270	Homo sapiens	ATP-dependent RNA helicase A	1:Experimental evidence at protein level	37.09	1	0.999	43	43	43	355	355	355	0	0	0	11C(57.0214), 12M(15.9949), 13M(15.9949), 15M(15.9949), 2M(15.9949), 3C(57.0214), 3M(15.9949), 4C(57.0214), 5C(57.0214), 5M(15.9949), 6C(57.0214), 7C(57.0214), 8C(57.0214), 9M(15.9949), N-term(42.0106)
sp|Q9NR28|DBLOH_HUMAN	Q9NR28	DBLOH_HUMAN	DIABLO	239	Homo sapiens	Diablo IAP-binding mitochondrial protein	1:Experimental evidence at protein level	22.18	1	0.999	5	5	5	43	43	43	0	0	0	12M(15.9949)
sp|O60610|DIAP1_HUMAN	O60610	DIAP1_HUMAN	DIAPH1	1272	Homo sapiens	Protein diaphanous homolog 1	1:Experimental evidence at protein level	29.48	1	0.999	32	32	32	157	157	157	0	0	0	10C(57.0214), 10M(15.9949), 13C(57.0214), 14M(15.9949), 19M(15.9949), 1M(15.9949), 21C(57.0214), 2M(15.9949), 3C(57.0214), 3M(15.9949), 4M(15.9949), 5C(57.0214), 5M(15.9949), 6C(57.0214), 7C(57.0214), 9M(15.9949), N-term(42.0106)
sp|O60879|DIAP2_HUMAN	O60879	DIAP2_HUMAN	DIAPH2	1101	Homo sapiens	Protein diaphanous homolog 2	1:Experimental evidence at protein level	18.17	1	0.999	16	16	16	60	60	60	0	0	0	10C(57.0214), 11C(57.0214), 12C(57.0214), 2M(15.9949), 3C(57.0214), 4C(57.0214), 6M(15.9949)
sp|Q9NSV4|DIAP3_HUMAN	Q9NSV4	DIAP3_HUMAN	DIAPH3	1193	Homo sapiens	Protein diaphanous homolog 3	1:Experimental evidence at protein level	3.19	1	0.999	3	3	3	4	4	4	0	0	0	13C(57.0214)
sp|Q9UPY3|DICER_HUMAN	Q9UPY3	DICER_HUMAN	DICER1	1922	Homo sapiens	Endoribonuclease Dicer	1:Experimental evidence at protein level	7.75	1	0.999	12	12	12	30	30	30	0	0	0	11C(57.0214), 2C(57.0214), 2M(15.9949), 3C(57.0214), 5C(57.0214), 6C(57.0214), 8C(57.0214)
sp|Q9BTC0|DIDO1_HUMAN	Q9BTC0	DIDO1_HUMAN	DIDO1	2240	Homo sapiens	Death-inducer obliterator 1	1:Experimental evidence at protein level	21.65	1	0.999	34	34	34	94	94	94	0	0	0	10C(57.0214), 11C(57.0214), 12M(15.9949), 17C(57.0214), 1C(57.0214), 21C(57.0214), 2C(57.0214), 4M(15.9949), 6C(57.0214), 7C(57.0214), 8C(57.0214)
sp|Q9UNQ2|DIM1_HUMAN	Q9UNQ2	DIM1_HUMAN	DIMT1	313	Homo sapiens	Probable dimethyladenosine transferase	1:Experimental evidence at protein level	24.92	1	0.999	8	8	8	20	20	20	0	0	0	2M(15.9949), 4C(57.0214), 5C(57.0214)
sp|Q14689|DIP2A_HUMAN	Q14689	DIP2A_HUMAN	DIP2A	1571	Homo sapiens	Disco-interacting protein 2 homolog A	1:Experimental evidence at protein level	10.76	1	0.999	11	8	11	17	12	17	0	0	0	3C(57.0214), 6C(57.0214)
sp|Q9P265|DIP2B_HUMAN	Q9P265	DIP2B_HUMAN	DIP2B	1576	Homo sapiens	Disco-interacting protein 2 homolog B	1:Experimental evidence at protein level	18.85	1	0.999	23	22	23	63	62	63	0	0	0	11C(57.0214), 11M(15.9949), 2C(57.0214), 3C(57.0214)
sp|Q9Y2E4|DIP2C_HUMAN	Q9Y2E4	DIP2C_HUMAN	DIP2C	1556	Homo sapiens	Disco-interacting protein 2 homolog C	1:Experimental evidence at protein level	7.65	1	0.999	10	6	6	20	14	14	0	0	0
sp|Q8NDZ4|DIK2A_HUMAN	Q8NDZ4	DIK2A_HUMAN	DIPK2A	430	Homo sapiens	Divergent protein kinase domain 2A	1:Experimental evidence at protein level	14.65	1	0.999	4	4	4	16	16	16	0	0	0	11C(57.0214)
sp|Q9Y2L1|RRP44_HUMAN	Q9Y2L1	RRP44_HUMAN	DIS3	958	Homo sapiens	Exosome complex exonuclease RRP44	1:Experimental evidence at protein level	22.76	1	0.999	19	19	19	73	73	73	0	0	0	11C(57.0214), 14C(57.0214), 2M(15.9949), 4M(15.9949), 8C(57.0214)
sp|Q8TF46|DI3L1_HUMAN	Q8TF46	DI3L1_HUMAN	DIS3L	1054	Homo sapiens	DIS3-like exonuclease 1	1:Experimental evidence at protein level	3.98	1	0.999	3	3	3	4	4	4	0	0	0	13C(57.0214)
sp|Q8IYB7|DI3L2_HUMAN	Q8IYB7	DI3L2_HUMAN	DIS3L2	885	Homo sapiens	DIS3-like exonuclease 2	1:Experimental evidence at protein level	18.76	1	0.999	14	14	14	38	38	38	0	0	0	2C(57.0214), 3C(57.0214), 6C(57.0214), 8C(57.0214), 9C(57.0214)
sp|O60832|DKC1_HUMAN	O60832	DKC1_HUMAN	DKC1	514	Homo sapiens	H/ACA ribonucleoprotein complex subunit DKC1	1:Experimental evidence at protein level	25.68	1	0.999	13	13	13	77	77	77	0	0	0	12C(57.0214), 3M(15.9949), 8C(57.0214), 9C(57.0214), N-term(42.0106)
sp|P10515|ODP2_HUMAN	P10515	ODP2_HUMAN	DLAT	647	Homo sapiens	Dihydrolipoyllysine-residue acetyltransferase component of pyruvate dehydrogenase complex, mitochondrial	1:Experimental evidence at protein level	32.77	1	0.999	17	17	17	142	142	142	0	0	0	10M(15.9949), 12C(57.0214), 16M(15.9949), 17C(57.0214), 8M(15.9949), 9C(57.0214)
sp|P09622|DLDH_HUMAN	P09622	DLDH_HUMAN	DLD	509	Homo sapiens	Dihydrolipoyl dehydrogenase, mitochondrial	1:Experimental evidence at protein level	34.77	1	0.999	17	17	17	210	210	210	0	0	0	13C(57.0214), 14C(57.0214), 15M(15.9949), 19C(57.0214), 2C(57.0214), 3C(57.0214), 4M(15.9949), 6M(15.9949), 7M(15.9949), 8C(57.0214)
sp|Q12959|DLG1_HUMAN	Q12959	DLG1_HUMAN	DLG1	904	Homo sapiens	Disks large homolog 1	1:Experimental evidence at protein level	31.53	1	0.999	20	16	20	85	75	85	0	0	0	2C(57.0214)
sp|Q92796|DLG3_HUMAN	Q92796	DLG3_HUMAN	DLG3	817	Homo sapiens	Disks large homolog 3	1:Experimental evidence at protein level	16.65	1	0.999	12	10	10	37	33	33	0	0	0	4C(57.0214)
sp|Q8TDM6|DLG5_HUMAN	Q8TDM6	DLG5_HUMAN	DLG5	1919	Homo sapiens	Disks large homolog 5	1:Experimental evidence at protein level	2.97	1	0.999	5	5	5	5	5	5	0	0	0	5C(57.0214)
sp|Q9Y2H0|DLGP4_HUMAN	Q9Y2H0	DLGP4_HUMAN	DLGAP4	992	Homo sapiens	Disks large-associated protein 4	1:Experimental evidence at protein level	10.38	1	0.999	7	7	7	19	19	19	0	0	0	10C(57.0214), 12M(15.9949), 5C(57.0214)
sp|Q15398|DLGP5_HUMAN	Q15398	DLGP5_HUMAN	DLGAP5	846	Homo sapiens	Disks large-associated protein 5	1:Experimental evidence at protein level	5.79	1	0.999	4	4	4	6	6	6	0	0	0	12C(57.0214), 7M(15.9949)
sp|P36957|ODO2_HUMAN	P36957	ODO2_HUMAN	DLST	453	Homo sapiens	Dihydrolipoyllysine-residue succinyltransferase component of 2-oxoglutarate dehydrogenase complex, mitochondrial	1:Experimental evidence at protein level	36.42	1	0.999	16	16	16	152	152	152	0	0	0	19M(15.9949), 23M(15.9949), 25M(15.9949), 4M(15.9949), 5C(57.0214), 5M(15.9949), 6C(57.0214), 8C(57.0214)
sp|Q9NW81|DMAC2_HUMAN	Q9NW81	DMAC2_HUMAN	DMAC2	257	Homo sapiens	Distal membrane-arm assembly complex protein 2	1:Experimental evidence at protein level	9.34	1	0.9989	3	3	3	5	5	5	0	0	0
sp|Q99766|ATP5S_HUMAN	Q99766	ATP5S_HUMAN	DMAC2L	200	Homo sapiens	ATP synthase subunit s, mitochondrial	1:Experimental evidence at protein level	20	1	0.999	4	4	4	16	16	16	0	0	0	1C(57.0214), 8C(57.0214)
sp|Q9NPF5|DMAP1_HUMAN	Q9NPF5	DMAP1_HUMAN	DMAP1	467	Homo sapiens	DNA methyltransferase 1-associated protein 1	1:Experimental evidence at protein level	36.4	1	0.999	11	11	11	26	26	26	0	0	0	N-term(42.0106)
sp|Q9UGM3|DMBT1_HUMAN	Q9UGM3	DMBT1_HUMAN	DMBT1	2413	Homo sapiens	Deleted in malignant brain tumors 1 protein	1:Experimental evidence at protein level	15.91	1	0.999	3	3	3	17	17	17	0	0	0	20C(57.0214), 4C(57.0214), 7C(57.0214)
sp|P11532|DMD_HUMAN	P11532	DMD_HUMAN	DMD	3685	Homo sapiens	Dystrophin	1:Experimental evidence at protein level	24.59	1	0.999	76	76	76	232	232	232	0	0	0	12M(15.9949), 13C(57.0214), 14C(57.0214), 1C(57.0214), 1M(15.9949), 2M(15.9949), 3M(15.9949), 5M(15.9949), 7M(15.9949), 9C(57.0214)
sp|Q08495|DEMA_HUMAN	Q08495	DEMA_HUMAN	DMTN	405	Homo sapiens	Dematin	1:Experimental evidence at protein level	24.44	1	0.999	10	10	10	35	35	35	0	0	0	4M(15.9949)
sp|Q9Y485|DMXL1_HUMAN	Q9Y485	DMXL1_HUMAN	DMXL1	3027	Homo sapiens	DmX-like protein 1	1:Experimental evidence at protein level	2.41	1	0.999	5	5	5	8	8	8	0	0	0	16C(57.0214)
sp|Q8TDJ6|DMXL2_HUMAN	Q8TDJ6	DMXL2_HUMAN	DMXL2	3036	Homo sapiens	DmX-like protein 2	1:Experimental evidence at protein level	5.11	1	0.999	10	10	10	27	27	27	0	0	0	11C(57.0214), 16C(57.0214), 4C(57.0214), 8C(57.0214)
sp|Q96MX6|DAA10_HUMAN	Q96MX6	DAA10_HUMAN	DNAAF10	357	Homo sapiens	Dynein axonemal assembly factor 10	1:Experimental evidence at protein level	12.04	1	0.999	3	3	3	9	9	9	0	0	0	3C(57.0214), 9C(57.0214)
sp|Q86Y56|DAAF5_HUMAN	Q86Y56	DAAF5_HUMAN	DNAAF5	855	Homo sapiens	Dynein axonemal assembly factor 5	1:Experimental evidence at protein level	21.99	1	0.999	14	14	14	45	45	45	0	0	0	17C(57.0214), 1C(57.0214), 5C(57.0214), 6C(57.0214), N-term(42.0106)
sp|P31689|DNJA1_HUMAN	P31689	DNJA1_HUMAN	DNAJA1	397	Homo sapiens	DnaJ homolog subfamily A member 1	1:Experimental evidence at protein level	22.17	1	0.999	9	9	9	88	88	88	0	0	0	10C(57.0214), 1C(57.0214), 4C(57.0214), 6C(57.0214), 7C(57.0214), 7M(15.9949)
sp|O60884|DNJA2_HUMAN	O60884	DNJA2_HUMAN	DNAJA2	412	Homo sapiens	DnaJ homolog subfamily A member 2	1:Experimental evidence at protein level	44.9	1	0.999	14	14	14	68	68	68	0	0	0	11C(57.0214), 14C(57.0214), 17C(57.0214), 4C(57.0214), 6M(15.9949), 7C(57.0214), 7M(15.9949), N-term(42.0106)
sp|Q96EY1|DNJA3_HUMAN	Q96EY1	DNJA3_HUMAN	DNAJA3	480	Homo sapiens	DnaJ homolog subfamily A member 3, mitochondrial	1:Experimental evidence at protein level	15.62	1	0.999	7	7	7	66	66	66	0	0	0	11C(57.0214), 11M(15.9949), 14C(57.0214), 2M(15.9949), 3M(15.9949), 8C(57.0214)
sp|Q8WW22|DNJA4_HUMAN	Q8WW22	DNJA4_HUMAN	DNAJA4	397	Homo sapiens	DnaJ homolog subfamily A member 4	1:Experimental evidence at protein level	11.08	1	0.999	4	4	4	7	7	7	0	0	0	4C(57.0214), 6C(57.0214), 7C(57.0214), 8C(57.0214), 9C(57.0214)
sp|P25685|DNJB1_HUMAN	P25685	DNJB1_HUMAN	DNAJB1	340	Homo sapiens	DnaJ homolog subfamily B member 1	1:Experimental evidence at protein level	41.76	1	0.999	17	16	17	102	95	102	0	0	0	10C(57.0214), 4C(57.0214), 6C(57.0214)
sp|Q9UBS4|DJB11_HUMAN	Q9UBS4	DJB11_HUMAN	DNAJB11	358	Homo sapiens	DnaJ homolog subfamily B member 11	1:Experimental evidence at protein level	30.73	1	0.999	10	10	10	61	61	61	0	0	0	12C(57.0214), 3M(15.9949), 9C(57.0214)
sp|Q9NXW2|DJB12_HUMAN	Q9NXW2	DJB12_HUMAN	DNAJB12	375	Homo sapiens	DnaJ homolog subfamily B member 12	1:Experimental evidence at protein level	21.6	1	0.999	8	8	8	22	22	22	0	0	0	2C(57.0214), 7M(15.9949)
sp|P25686|DNJB2_HUMAN	P25686	DNJB2_HUMAN	DNAJB2	324	Homo sapiens	DnaJ homolog subfamily B member 2	1:Experimental evidence at protein level	11.73	1	0.999	3	3	3	15	15	15	0	0	0	N-term(42.0106)
sp|Q9UDY4|DNJB4_HUMAN	Q9UDY4	DNJB4_HUMAN	DNAJB4	337	Homo sapiens	DnaJ homolog subfamily B member 4	1:Experimental evidence at protein level	27.89	1	0.999	8	7	7	30	23	23	0	0	0	10C(57.0214), 14M(15.9949), 4C(57.0214), 6C(57.0214)
sp|Q96KC8|DNJC1_HUMAN	Q96KC8	DNJC1_HUMAN	DNAJC1	554	Homo sapiens	DnaJ homolog subfamily C member 1	1:Experimental evidence at protein level	15.52	1	0.999	7	7	7	22	22	22	0	0	0	8C(57.0214)
sp|Q8IXB1|DJC10_HUMAN	Q8IXB1	DJC10_HUMAN	DNAJC10	793	Homo sapiens	DnaJ homolog subfamily C member 10	1:Experimental evidence at protein level	17.65	1	0.999	16	16	16	47	47	47	0	0	0	10C(57.0214), 13C(57.0214), 3C(57.0214), 4C(57.0214), 6C(57.0214)
sp|Q9NVH1|DJC11_HUMAN	Q9NVH1	DJC11_HUMAN	DNAJC11	559	Homo sapiens	DnaJ homolog subfamily C member 11	1:Experimental evidence at protein level	27.37	1	0.999	13	13	13	44	44	44	0	0	0	10C(57.0214), 12C(57.0214), 1C(57.0214), 7C(57.0214), 7M(15.9949), N-term(42.0106)
sp|O75165|DJC13_HUMAN	O75165	DJC13_HUMAN	DNAJC13	2243	Homo sapiens	DnaJ homolog subfamily C member 13	1:Experimental evidence at protein level	16.99	1	0.999	32	32	32	119	119	119	0	0	0	11C(57.0214), 12C(57.0214), 13C(57.0214), 16M(15.9949), 18C(57.0214), 1M(15.9949), 3M(15.9949), 4M(15.9949), 5M(15.9949), 8C(57.0214), 9C(57.0214)
sp|Q9NVM6|DJC17_HUMAN	Q9NVM6	DJC17_HUMAN	DNAJC17	304	Homo sapiens	DnaJ homolog subfamily C member 17	1:Experimental evidence at protein level	15.13	1	0.999	3	3	3	10	10	10	0	0	0	4C(57.0214)
sp|Q96DA6|TIM14_HUMAN	Q96DA6	TIM14_HUMAN	DNAJC19	116	Homo sapiens	Mitochondrial import inner membrane translocase subunit TIM14	1:Experimental evidence at protein level	41.38	1	0.999	4	4	4	22	22	22	0	0	0	2M(15.9949)
sp|Q99543|DNJC2_HUMAN	Q99543	DNJC2_HUMAN	DNAJC2	621	Homo sapiens	DnaJ homolog subfamily C member 2	1:Experimental evidence at protein level	19.97	1	0.999	11	11	11	34	34	34	0	0	0	15C(57.0214), 16C(57.0214), 17C(57.0214), 7M(15.9949), 9C(57.0214), N-term(42.0106)
sp|Q5F1R6|DJC21_HUMAN	Q5F1R6	DJC21_HUMAN	DNAJC21	531	Homo sapiens	DnaJ homolog subfamily C member 21	1:Experimental evidence at protein level	9.04	1	0.999	4	4	4	14	14	14	0	0	0
sp|Q13217|DNJC3_HUMAN	Q13217	DNJC3_HUMAN	DNAJC3	504	Homo sapiens	DnaJ homolog subfamily C member 3	1:Experimental evidence at protein level	31.35	1	0.999	14	14	14	50	50	50	0	0	0	16M(15.9949), 3C(57.0214), 5C(57.0214), 6C(57.0214)
sp|Q99615|DNJC7_HUMAN	Q99615	DNJC7_HUMAN	DNAJC7	494	Homo sapiens	DnaJ homolog subfamily C member 7	1:Experimental evidence at protein level	52.43	1	0.999	23	23	23	132	132	132	0	0	0	10M(15.9949), 12C(57.0214), 1C(57.0214), 1M(15.9949), 3C(57.0214), 5M(15.9949), 6C(57.0214), 6M(15.9949), 8C(57.0214), 9C(57.0214), 9M(15.9949), N-term(42.0106)
sp|O75937|DNJC8_HUMAN	O75937	DNJC8_HUMAN	DNAJC8	253	Homo sapiens	DnaJ homolog subfamily C member 8	1:Experimental evidence at protein level	41.11	1	0.999	9	9	9	39	39	39	0	0	0	20M(15.9949), N-term(42.0106)
sp|Q8WXX5|DNJC9_HUMAN	Q8WXX5	DNJC9_HUMAN	DNAJC9	260	Homo sapiens	DnaJ homolog subfamily C member 9	1:Experimental evidence at protein level	38.08	1	0.999	9	9	9	42	42	42	0	0	0	6C(57.0214)
sp|O00115|DNS2A_HUMAN	O00115	DNS2A_HUMAN	DNASE2	360	Homo sapiens	Deoxyribonuclease-2-alpha	1:Experimental evidence at protein level	12.78	1	0.999	5	5	5	55	55	55	0	0	0	13C(57.0214), 6C(57.0214)
sp|Q05193|DYN1_HUMAN	Q05193	DYN1_HUMAN	DNM1	864	Homo sapiens	Dynamin-1	1:Experimental evidence at protein level	23.73	1	0.999	18	12	12	79	26	26	0	0	0	2M(15.9949), 6C(57.0214), 8M(15.9949)
sp|O00429|DNM1L_HUMAN	O00429	DNM1L_HUMAN	DNM1L	736	Homo sapiens	Dynamin-1-like protein	1:Experimental evidence at protein level	49.46	1	0.999	28	28	28	115	115	115	0	0	0	14M(15.9949), 17M(15.9949), 19M(15.9949), 1C(57.0214), 2C(57.0214), 5C(57.0214), 6C(57.0214), 7M(15.9949), 8C(57.0214), N-term(42.0106)
sp|P50570|DYN2_HUMAN	P50570	DYN2_HUMAN	DNM2	870	Homo sapiens	Dynamin-2	1:Experimental evidence at protein level	42.76	1	0.999	35	25	35	217	134	217	0	0	0	12C(57.0214), 13M(15.9949), 1M(15.9949), 23M(15.9949), 2M(15.9949), 3M(15.9949), 4M(15.9949), 5M(15.9949), 6C(57.0214), 6M(15.9949), 9C(57.0214), N-term(42.0106)
sp|Q9UQ16|DYN3_HUMAN	Q9UQ16	DYN3_HUMAN	DNM3	869	Homo sapiens	Dynamin-3	1:Experimental evidence at protein level	14.38	1	0.9989	11	4	4	73	6	6	0	0	0	3C(57.0214), 8M(15.9949)
sp|Q6XZF7|DNMBP_HUMAN	Q6XZF7	DNMBP_HUMAN	DNMBP	1577	Homo sapiens	Dynamin-binding protein	1:Experimental evidence at protein level	4.12	1	0.999	5	5	5	7	7	7	0	0	0	7C(57.0214)
sp|P26358|DNMT1_HUMAN	P26358	DNMT1_HUMAN	DNMT1	1616	Homo sapiens	DNA (cytosine-5)-methyltransferase 1	1:Experimental evidence at protein level	16.4	1	0.999	23	23	23	89	89	89	0	0	0	12C(57.0214), 13C(57.0214), 1C(57.0214), 2C(57.0214), 2M(15.9949), 3C(57.0214), 3M(15.9949), 4C(57.0214), 5C(57.0214), 7C(57.0214), 8C(57.0214)
sp|Q9ULA0|DNPEP_HUMAN	Q9ULA0	DNPEP_HUMAN	DNPEP	485	Homo sapiens	Aspartyl aminopeptidase	1:Experimental evidence at protein level	31.75	1	0.999	15	15	15	104	104	104	0	0	0	11C(57.0214), 11M(15.9949), 14C(57.0214), 2M(15.9949), 4C(57.0214), 5C(57.0214), 6C(57.0214), 7M(15.9949), 9M(15.9949)
sp|O43598|DNPH1_HUMAN	O43598	DNPH1_HUMAN	DNPH1	174	Homo sapiens	5-hydroxymethyl-dUMP N-hydrolase	1:Experimental evidence at protein level	28.16	1	0.999	3	3	3	21	21	21	0	0	0	4M(15.9949), N-term(42.0106)
sp|Q9H147|TDIF1_HUMAN	Q9H147	TDIF1_HUMAN	DNTTIP1	329	Homo sapiens	Deoxynucleotidyltransferase terminal-interacting protein 1	1:Experimental evidence at protein level	20.97	1	0.999	5	5	5	11	11	11	0	0	0	17C(57.0214)
sp|Q5QJE6|TDIF2_HUMAN	Q5QJE6	TDIF2_HUMAN	DNTTIP2	756	Homo sapiens	Deoxynucleotidyltransferase terminal-interacting protein 2	1:Experimental evidence at protein level	8.73	1	0.999	5	5	5	24	24	24	0	0	0
sp|Q14185|DOCK1_HUMAN	Q14185	DOCK1_HUMAN	DOCK1	1865	Homo sapiens	Dedicator of cytokinesis protein 1	1:Experimental evidence at protein level	8.15	1	0.999	13	13	13	38	38	38	0	0	0	9C(57.0214)
sp|Q96BY6|DOC10_HUMAN	Q96BY6	DOC10_HUMAN	DOCK10	2186	Homo sapiens	Dedicator of cytokinesis protein 10	1:Experimental evidence at protein level	8.01	1	0.999	14	14	14	34	34	34	0	0	0	6C(57.0214)
sp|Q5JSL3|DOC11_HUMAN	Q5JSL3	DOC11_HUMAN	DOCK11	2073	Homo sapiens	Dedicator of cytokinesis protein 11	1:Experimental evidence at protein level	9.41	1	0.999	16	15	16	38	36	38	0	0	0	2C(57.0214), 9C(57.0214)
sp|Q92608|DOCK2_HUMAN	Q92608	DOCK2_HUMAN	DOCK2	1830	Homo sapiens	Dedicator of cytokinesis protein 2	1:Experimental evidence at protein level	14.7	1	0.999	23	23	23	75	75	75	0	0	0	10C(57.0214), 15M(15.9949), 2M(15.9949), 7C(57.0214), 8M(15.9949), 9C(57.0214)
sp|Q8N1I0|DOCK4_HUMAN	Q8N1I0	DOCK4_HUMAN	DOCK4	1966	Homo sapiens	Dedicator of cytokinesis protein 4	1:Experimental evidence at protein level	3.05	1	0.9989	5	5	5	9	9	9	0	0	0	6C(57.0214)
sp|Q9H7D0|DOCK5_HUMAN	Q9H7D0	DOCK5_HUMAN	DOCK5	1870	Homo sapiens	Dedicator of cytokinesis protein 5	1:Experimental evidence at protein level	6.68	1	0.999	9	9	9	15	15	15	0	0	0
sp|Q96HP0|DOCK6_HUMAN	Q96HP0	DOCK6_HUMAN	DOCK6	2047	Homo sapiens	Dedicator of cytokinesis protein 6	1:Experimental evidence at protein level	10.85	1	0.999	17	16	16	52	50	50	0	0	0	10C(57.0214), 5C(57.0214), 7C(57.0214)
sp|Q96N67|DOCK7_HUMAN	Q96N67	DOCK7_HUMAN	DOCK7	2140	Homo sapiens	Dedicator of cytokinesis protein 7	1:Experimental evidence at protein level	16.59	1	0.999	30	28	30	83	76	83	0	0	0	13C(57.0214), 18C(57.0214), 7C(57.0214), 9C(57.0214)
sp|Q8NF50|DOCK8_HUMAN	Q8NF50	DOCK8_HUMAN	DOCK8	2099	Homo sapiens	Dedicator of cytokinesis protein 8	1:Experimental evidence at protein level	13.58	1	0.999	20	19	19	42	37	37	0	0	0	10C(57.0214), 20C(57.0214), 7C(57.0214), 8C(57.0214), 8M(15.9949), 9C(57.0214)
sp|Q9BZ29|DOCK9_HUMAN	Q9BZ29	DOCK9_HUMAN	DOCK9	2069	Homo sapiens	Dedicator of cytokinesis protein 9	1:Experimental evidence at protein level	9.47	1	0.999	14	13	13	24	22	22	0	0	0	22C(57.0214), 3C(57.0214), 7C(57.0214), 8C(57.0214)
sp|Q9BU89|DOHH_HUMAN	Q9BU89	DOHH_HUMAN	DOHH	302	Homo sapiens	Deoxyhypusine hydroxylase	1:Experimental evidence at protein level	28.15	1	0.999	7	7	7	35	35	35	0	0	0	17C(57.0214), N-term(42.0106)
sp|Q99704|DOK1_HUMAN	Q99704	DOK1_HUMAN	DOK1	481	Homo sapiens	Docking protein 1	1:Experimental evidence at protein level	23.91	1	0.999	6	6	6	17	17	17	0	0	0	4C(57.0214), 9C(57.0214)
sp|O60496|DOK2_HUMAN	O60496	DOK2_HUMAN	DOK2	412	Homo sapiens	Docking protein 2	1:Experimental evidence at protein level	16.02	1	0.999	5	5	5	15	15	15	0	0	0	11C(57.0214)
sp|Q7L591|DOK3_HUMAN	Q7L591	DOK3_HUMAN	DOK3	496	Homo sapiens	Docking protein 3	1:Experimental evidence at protein level	13.91	1	0.999	4	4	4	8	8	8	0	0	0	15C(57.0214), 4C(57.0214)
sp|Q9Y3R5|DOP2_HUMAN	Q9Y3R5	DOP2_HUMAN	DOP1B	2298	Homo sapiens	Protein dopey-2	1:Experimental evidence at protein level	9.14	1	0.999	16	15	16	33	32	33	0	0	0	2M(15.9949), 3M(15.9949)
sp|P16444|DPEP1_HUMAN	P16444	DPEP1_HUMAN	DPEP1	411	Homo sapiens	Dipeptidase 1	1:Experimental evidence at protein level	23.11	1	0.999	7	7	7	41	41	41	0	0	0	15C(57.0214), 29C(57.0214), 5M(15.9949)
sp|Q92785|REQU_HUMAN	Q92785	REQU_HUMAN	DPF2	391	Homo sapiens	Zinc finger protein ubi-d4	1:Experimental evidence at protein level	34.27	1	0.999	12	12	12	55	55	55	0	0	0	10C(57.0214), 11C(57.0214), 13C(57.0214), 14C(57.0214), 16C(57.0214), N-term(42.0106)
sp|Q9BQC3|DPH2_HUMAN	Q9BQC3	DPH2_HUMAN	DPH2	489	Homo sapiens	2-(3-amino-3-carboxypropyl)histidine synthase subunit 2	1:Experimental evidence at protein level	8.59	1	0.999	3	3	3	5	5	5	0	0	0
sp|O60762|DPM1_HUMAN	O60762	DPM1_HUMAN	DPM1	260	Homo sapiens	Dolichol-phosphate mannosyltransferase subunit 1	1:Experimental evidence at protein level	22.31	1	0.999	6	6	6	21	21	21	0	0	0	11M(15.9949)
sp|Q9NY33|DPP3_HUMAN	Q9NY33	DPP3_HUMAN	DPP3	737	Homo sapiens	Dipeptidyl peptidase 3	1:Experimental evidence at protein level	39.08	1	0.999	19	19	19	131	131	131	0	0	0	11C(57.0214), 13M(15.9949), 16C(57.0214), 18C(57.0214), N-term(42.0106)
sp|P27487|DPP4_HUMAN	P27487	DPP4_HUMAN	DPP4	766	Homo sapiens	Dipeptidyl peptidase 4	1:Experimental evidence at protein level	6.92	1	0.999	5	5	5	11	11	11	0	0	0	3C(57.0214), 6C(57.0214)
sp|Q9UHL4|DPP2_HUMAN	Q9UHL4	DPP2_HUMAN	DPP7	492	Homo sapiens	Dipeptidyl peptidase 2	1:Experimental evidence at protein level	16.26	1	0.999	6	6	6	49	49	49	0	0	0	11C(57.0214), 5C(57.0214)
sp|Q6V1X1|DPP8_HUMAN	Q6V1X1	DPP8_HUMAN	DPP8	898	Homo sapiens	Dipeptidyl peptidase 8	1:Experimental evidence at protein level	6.9	1	0.999	4	4	4	8	8	8	0	0	0	21C(57.0214)
sp|Q86TI2|DPP9_HUMAN	Q86TI2	DPP9_HUMAN	DPP9	863	Homo sapiens	Dipeptidyl peptidase 9	1:Experimental evidence at protein level	15.06	1	0.999	10	10	10	47	47	47	0	0	0	4C(57.0214), 6M(15.9949)
sp|Q07507|DERM_HUMAN	Q07507	DERM_HUMAN	DPT	201	Homo sapiens	Dermatopontin	1:Experimental evidence at protein level	11.94	1	0.9989	3	3	3	8	8	8	0	0	0	6C(57.0214)
sp|Q9C005|DPY30_HUMAN	Q9C005	DPY30_HUMAN	DPY30	99	Homo sapiens	Protein dpy-30 homolog	1:Experimental evidence at protein level	51.52	1	0.999	4	4	4	25	25	25	0	0	0	N-term(42.0106)
sp|Q12882|DPYD_HUMAN	Q12882	DPYD_HUMAN	DPYD	1025	Homo sapiens	Dihydropyrimidine dehydrogenase [NADP(+)]	1:Experimental evidence at protein level	24.49	1	0.999	19	19	19	81	81	81	0	0	0	11C(57.0214), 2C(57.0214), 2M(15.9949), 3M(15.9949), 4C(57.0214), 6C(57.0214), 8C(57.0214)
sp|Q16555|DPYL2_HUMAN	Q16555	DPYL2_HUMAN	DPYSL2	572	Homo sapiens	Dihydropyrimidinase-related protein 2	1:Experimental evidence at protein level	62.94	1	0.999	27	23	24	450	293	317	0	0	0	10C(57.0214), 14M(15.9949), 16C(57.0214), 1M(15.9949), 3M(15.9949), 7M(15.9949), 8C(57.0214), 8M(15.9949)
sp|Q14195|DPYL3_HUMAN	Q14195	DPYL3_HUMAN	DPYSL3	570	Homo sapiens	Dihydropyrimidinase-related protein 3	1:Experimental evidence at protein level	57.19	1	0.999	25	21	25	527	385	527	0	0	0	10C(57.0214), 14M(15.9949), 1M(15.9949), 2M(15.9949), 4C(57.0214), 4M(15.9949), 7M(15.9949), 8C(57.0214), 9M(15.9949)
sp|Q8TE96|DQX1_HUMAN	Q8TE96	DQX1_HUMAN	DQX1	717	Homo sapiens	ATP-dependent RNA helicase DQX1	2:Experimental evidence at transcript level	5.72	1	0.999	3	3	3	7	7	7	0	0	0
sp|Q01658|NC2B_HUMAN	Q01658	NC2B_HUMAN	DR1	176	Homo sapiens	Protein Dr1	1:Experimental evidence at protein level	17.61	1	0.999	3	3	3	10	10	10	0	0	0	1M(15.9949)
sp|Q9Y295|DRG1_HUMAN	Q9Y295	DRG1_HUMAN	DRG1	367	Homo sapiens	Developmentally-regulated GTP-binding protein 1	1:Experimental evidence at protein level	43.6	1	0.999	15	14	15	84	83	84	0	0	0	11C(57.0214), 7C(57.0214), 8M(15.9949), 9C(57.0214)
sp|P55039|DRG2_HUMAN	P55039	DRG2_HUMAN	DRG2	364	Homo sapiens	Developmentally-regulated GTP-binding protein 2	1:Experimental evidence at protein level	27.2	1	0.999	8	7	7	36	35	35	0	0	0	12M(15.9949)
sp|Q02487|DSC2_HUMAN	Q02487	DSC2_HUMAN	DSC2	901	Homo sapiens	Desmocollin-2	1:Experimental evidence at protein level	22.64	1	0.999	13	12	13	69	68	69	0	0	0	10C(57.0214), 19M(15.9949), 1M(15.9949), 3M(15.9949), 7C(57.0214), 9C(57.0214), 9M(15.9949)
sp|Q02413|DSG1_HUMAN	Q02413	DSG1_HUMAN	DSG1	1049	Homo sapiens	Desmoglein-1	1:Experimental evidence at protein level	5.24	1	0.999	4	4	4	6	6	6	0	0	0	3M(15.9949), 5C(57.0214), 5M(15.9949)
sp|Q14126|DSG2_HUMAN	Q14126	DSG2_HUMAN	DSG2	1118	Homo sapiens	Desmoglein-2	1:Experimental evidence at protein level	48.12	1	0.999	40	40	40	280	280	280	0	0	0	10C(57.0214), 12M(15.9949), 15C(57.0214), 15M(15.9949), 16C(57.0214), 16M(15.9949), 20M(15.9949), 25M(15.9949), 2M(15.9949), 4M(15.9949), 6C(57.0214), 7M(15.9949), 8C(57.0214), 9M(15.9949)
sp|Q9H410|DSN1_HUMAN	Q9H410	DSN1_HUMAN	DSN1	356	Homo sapiens	Kinetochore-associated protein DSN1 homolog	1:Experimental evidence at protein level	15.73	1	0.999	4	4	4	8	8	8	0	0	0	17C(57.0214)
sp|P15924|DESP_HUMAN	P15924	DESP_HUMAN	DSP	2871	Homo sapiens	Desmoplakin	1:Experimental evidence at protein level	54.13	1	0.999	157	157	157	980	980	980	0	0	0	10C(57.0214), 10M(15.9949), 12C(57.0214), 12M(15.9949), 13C(57.0214), 13M(15.9949), 14C(57.0214), 16M(15.9949), 17C(57.0214), 17M(15.9949), 18M(15.9949), 19M(15.9949), 1C(57.0214), 1M(15.9949), 2C(57.0214), 2M(15.9949), 3C(57.0214), 5C(57.0214), 6C(57.0214), 7C(57.0214), 7M(15.9949), 8C(57.0214), 8M(15.9949), 9C(57.0214), 9M(15.9949)
sp|Q03001|DYST_HUMAN	Q03001	DYST_HUMAN	DST	7570	Homo sapiens	Dystonin	1:Experimental evidence at protein level	8.53	1	0.999	51	50	50	98	97	97	0	0	0	11C(57.0214), 4C(57.0214), 5C(57.0214), 6C(57.0214), 9C(57.0214)
sp|P60981|DEST_HUMAN	P60981	DEST_HUMAN	DSTN	165	Homo sapiens	Destrin	1:Experimental evidence at protein level	64.85	1	0.999	15	11	11	246	172	172	0	0	0	11C(57.0214), 12C(57.0214), 1C(57.0214), 2C(57.0214), 5C(57.0214), 5M(15.9949), 6C(57.0214), 8C(57.0214), N-term(42.0106)
sp|Q9Y4J8|DTNA_HUMAN	Q9Y4J8	DTNA_HUMAN	DTNA	743	Homo sapiens	Dystrobrevin alpha	1:Experimental evidence at protein level	16.82	1	0.999	8	5	8	28	14	28	0	0	0	5C(57.0214)
sp|Q96EV8|DTBP1_HUMAN	Q96EV8	DTBP1_HUMAN	DTNBP1	351	Homo sapiens	Dysbindin	1:Experimental evidence at protein level	12.82	1	0.999	3	3	3	13	13	13	0	0	0	10C(57.0214)
sp|Q8NBA8|DTWD2_HUMAN	Q8NBA8	DTWD2_HUMAN	DTWD2	298	Homo sapiens	tRNA-uridine aminocarboxypropyltransferase 2	1:Experimental evidence at protein level	20.13	1	0.999	3	3	3	7	7	7	0	0	0	13C(57.0214), 8C(57.0214)
sp|Q8TDB6|DTX3L_HUMAN	Q8TDB6	DTX3L_HUMAN	DTX3L	740	Homo sapiens	E3 ubiquitin-protein ligase DTX3L	1:Experimental evidence at protein level	30.14	1	0.999	20	20	20	56	56	56	0	0	0	11C(57.0214), 2C(57.0214), 2M(15.9949), 3C(57.0214), 7C(57.0214), 8C(57.0214), 9C(57.0214)
sp|P23919|KTHY_HUMAN	P23919	KTHY_HUMAN	DTYMK	212	Homo sapiens	Thymidylate kinase	1:Experimental evidence at protein level	27.83	1	0.999	7	7	7	32	32	32	0	0	0	6C(57.0214), 7C(57.0214)
sp|Q9NRD8|DUOX2_HUMAN	Q9NRD8	DUOX2_HUMAN	DUOX2	1548	Homo sapiens	Dual oxidase 2	1:Experimental evidence at protein level	6.4	1	0.999	9	7	9	23	21	23	0	0	0	2C(57.0214), 7C(57.0214)
sp|Q6P1R4|DUS1L_HUMAN	Q6P1R4	DUS1L_HUMAN	DUS1L	473	Homo sapiens	tRNA-dihydrouridine(16/17) synthase [NAD(P)(+)]-like	1:Experimental evidence at protein level	15.43	1	0.999	4	4	4	9	9	9	0	0	0	15C(57.0214)
sp|Q9NX74|DUS2L_HUMAN	Q9NX74	DUS2L_HUMAN	DUS2	493	Homo sapiens	tRNA-dihydrouridine(20) synthase [NAD(P)+]-like	1:Experimental evidence at protein level	15.21	1	0.999	6	6	6	9	9	9	0	0	0	11C(57.0214), 13M(15.9949), 15C(57.0214)
sp|Q96G46|DUS3L_HUMAN	Q96G46	DUS3L_HUMAN	DUS3L	650	Homo sapiens	tRNA-dihydrouridine(47) synthase [NAD(P)(+)]-like	1:Experimental evidence at protein level	7.08	1	0.999	4	4	4	9	9	9	0	0	0	1C(57.0214), 2C(57.0214), 2M(15.9949)
sp|O75319|DUS11_HUMAN	O75319	DUS11_HUMAN	DUSP11	330	Homo sapiens	RNA/RNP complex-1-interacting phosphatase	1:Experimental evidence at protein level	14.24	1	0.999	4	4	4	11	11	11	0	0	0	6C(57.0214), 7C(57.0214)
sp|Q9UNI6|DUS12_HUMAN	Q9UNI6	DUS12_HUMAN	DUSP12	340	Homo sapiens	Dual specificity protein phosphatase 12	1:Experimental evidence at protein level	19.12	1	0.999	5	5	5	8	8	8	0	0	0	11C(57.0214), 13C(57.0214), 1C(57.0214)
sp|Q9BVJ7|DUS23_HUMAN	Q9BVJ7	DUS23_HUMAN	DUSP23	150	Homo sapiens	Dual specificity protein phosphatase 23	1:Experimental evidence at protein level	54	1	0.999	7	7	7	44	44	44	0	0	0	4M(15.9949), 7C(57.0214), 8C(57.0214)
sp|P51452|DUS3_HUMAN	P51452	DUS3_HUMAN	DUSP3	185	Homo sapiens	Dual specificity protein phosphatase 3	1:Experimental evidence at protein level	49.19	1	0.999	9	9	9	63	63	63	0	0	0	13C(57.0214), 16C(57.0214)
sp|P33316|DUT_HUMAN	P33316	DUT_HUMAN	DUT	252	Homo sapiens	Deoxyuridine 5'-triphosphate nucleotidohydrolase, mitochondrial	1:Experimental evidence at protein level	51.19	1	0.999	9	9	9	72	72	72	0	0	0	11C(57.0214), 17M(15.9949), 9M(15.9949)
sp|O14641|DVL2_HUMAN	O14641	DVL2_HUMAN	DVL2	736	Homo sapiens	Segment polarity protein dishevelled homolog DVL-2	1:Experimental evidence at protein level	10.46	1	0.999	5	4	5	7	6	7	0	0	0	15M(15.9949)
sp|Q14204|DYHC1_HUMAN	Q14204	DYHC1_HUMAN	DYNC1H1	4646	Homo sapiens	Cytoplasmic dynein 1 heavy chain 1	1:Experimental evidence at protein level	36.33	1	0.999	154	154	154	943	943	943	0	0	0	10C(57.0214), 10M(15.9949), 11C(57.0214), 11M(15.9949), 12C(57.0214), 12M(15.9949), 13M(15.9949), 14M(15.9949), 15C(57.0214), 16C(57.0214), 18M(15.9949), 1C(57.0214), 1M(15.9949), 23M(15.9949), 24C(57.0214), 26C(57.0214), 27M(15.9949), 2C(57.0214), 2M(15.9949), 3C(57.0214), 3M(15.9949), 4M(15.9949), 5C(57.0214), 5M(15.9949), 6C(57.0214), 6M(15.9949), 7C(57.0214), 7M(15.9949), 8M(15.9949), 9C(57.0…
sp|Q13409|DC1I2_HUMAN	Q13409	DC1I2_HUMAN	DYNC1I2	638	Homo sapiens	Cytoplasmic dynein 1 intermediate chain 2	1:Experimental evidence at protein level	19.91	1	0.999	9	8	9	54	53	54	0	0	0	14M(15.9949), 30C(57.0214), 7M(15.9949), 9C(57.0214), N-term(42.0106)
sp|Q9Y6G9|DC1L1_HUMAN	Q9Y6G9	DC1L1_HUMAN	DYNC1LI1	523	Homo sapiens	Cytoplasmic dynein 1 light intermediate chain 1	1:Experimental evidence at protein level	38.81	1	0.999	18	17	17	78	74	74	0	0	0
sp|O43237|DC1L2_HUMAN	O43237	DC1L2_HUMAN	DYNC1LI2	492	Homo sapiens	Cytoplasmic dynein 1 light intermediate chain 2	1:Experimental evidence at protein level	33.13	1	0.999	13	12	13	76	72	76	0	0	0	15C(57.0214), 16M(15.9949), 1C(57.0214), 1M(15.9949), 9M(15.9949)
sp|P63167|DYL1_HUMAN	P63167	DYL1_HUMAN	DYNLL1	89	Homo sapiens	Dynein light chain 1, cytoplasmic	1:Experimental evidence at protein level	68.54	1	0.999	7	5	7	88	71	88	0	0	0	12M(15.9949), 15C(57.0214), 19C(57.0214), 4M(15.9949), 7C(57.0214), 8M(15.9949)
sp|Q96FJ2|DYL2_HUMAN	Q96FJ2	DYL2_HUMAN	DYNLL2	89	Homo sapiens	Dynein light chain 2, cytoplasmic	1:Experimental evidence at protein level	64.04	1	0.999	5	3	3	44	27	27	0	0	0	15C(57.0214), 20M(15.9949), 4M(15.9949), 8M(15.9949)
sp|Q9NP97|DLRB1_HUMAN	Q9NP97	DLRB1_HUMAN	DYNLRB1	96	Homo sapiens	Dynein light chain roadblock-type 1	1:Experimental evidence at protein level	47.92	1	0.999	4	1	4	65	16	65	0	0	0	15M(15.9949), 3M(15.9949), N-term(42.0106)
sp|Q13627|DYR1A_HUMAN	Q13627	DYR1A_HUMAN	DYRK1A	763	Homo sapiens	Dual specificity tyrosine-phosphorylation-regulated kinase 1A	1:Experimental evidence at protein level	10.09	1	0.999	5	4	5	7	6	7	0	0	0	10C(57.0214), 8C(57.0214), N-term(42.0106)
sp|O75923|DYSF_HUMAN	O75923	DYSF_HUMAN	DYSF	2080	Homo sapiens	Dysferlin	1:Experimental evidence at protein level	23.17	1	0.999	38	37	37	124	122	122	0	0	0	11C(57.0214), 12C(57.0214), 13C(57.0214), 19C(57.0214), 1C(57.0214), 1M(15.9949), 3C(57.0214), 4C(57.0214), 5M(15.9949), 6C(57.0214), 7C(57.0214)
sp|Q16254|E2F4_HUMAN	Q16254	E2F4_HUMAN	E2F4	413	Homo sapiens	Transcription factor E2F4	1:Experimental evidence at protein level	18.89	1	0.999	6	5	6	11	10	11	0	0	0	10C(57.0214), 1C(57.0214), 20C(57.0214), 6C(57.0214), N-term(42.0106)
sp|Q5JPH6|SYEM_HUMAN	Q5JPH6	SYEM_HUMAN	EARS2	523	Homo sapiens	Nondiscriminating glutamyl-tRNA synthetase EARS2, mitochondrial	1:Experimental evidence at protein level	13.77	1	0.999	8	8	8	18	18	18	0	0	0	7C(57.0214), 9C(57.0214)
sp|Q99848|EBP2_HUMAN	Q99848	EBP2_HUMAN	EBNA1BP2	306	Homo sapiens	Probable rRNA-processing protein EBP2	1:Experimental evidence at protein level	34.97	1	0.999	11	11	11	42	42	42	0	0	0	12M(15.9949)
sp|Q15125|EBP_HUMAN	Q15125	EBP_HUMAN	EBP	230	Homo sapiens	3-beta-hydroxysteroid-Delta(8),Delta(7)-isomerase	1:Experimental evidence at protein level	16.52	1	0.999	3	3	3	16	16	16	0	0	0	N-term(42.0106)
sp|O95905|ECD_HUMAN	O95905	ECD_HUMAN	ECD	644	Homo sapiens	Protein ecdysoneless homolog	1:Experimental evidence at protein level	5.75	1	0.9989	3	3	3	4	4	4	0	0	0	4C(57.0214), 9C(57.0214)
sp|P42892|ECE1_HUMAN	P42892	ECE1_HUMAN	ECE1	770	Homo sapiens	Endothelin-converting enzyme 1	1:Experimental evidence at protein level	10.13	1	0.999	6	6	6	28	28	28	0	0	0
sp|Q13011|ECH1_HUMAN	Q13011	ECH1_HUMAN	ECH1	328	Homo sapiens	Delta(3,5)-Delta(2,4)-dienoyl-CoA isomerase, mitochondrial	1:Experimental evidence at protein level	51.83	1	0.999	15	15	15	327	327	327	0	0	0	13C(57.0214), 1C(57.0214), 1M(15.9949), 24C(57.0214), 2C(57.0214), 2M(15.9949), 3M(15.9949), 4C(57.0214), 5C(57.0214)
sp|Q9NTX5|ECHD1_HUMAN	Q9NTX5	ECHD1_HUMAN	ECHDC1	307	Homo sapiens	Ethylmalonyl-CoA decarboxylase	1:Experimental evidence at protein level	38.76	1	0.999	11	11	11	41	41	41	0	0	0	1M(15.9949), 2M(15.9949), 8M(15.9949)
sp|Q86YB7|ECHD2_HUMAN	Q86YB7	ECHD2_HUMAN	ECHDC2	292	Homo sapiens	Enoyl-CoA hydratase domain-containing protein 2, mitochondrial	1:Experimental evidence at protein level	20.89	1	0.999	4	4	4	22	22	22	0	0	0	14M(15.9949)
sp|Q96DC8|ECHD3_HUMAN	Q96DC8	ECHD3_HUMAN	ECHDC3	303	Homo sapiens	Enoyl-CoA hydratase domain-containing protein 3, mitochondrial	1:Experimental evidence at protein level	27.06	1	0.999	5	5	5	24	24	24	0	0	0	12M(15.9949), 14C(57.0214)
sp|P30084|ECHM_HUMAN	P30084	ECHM_HUMAN	ECHS1	290	Homo sapiens	Enoyl-CoA hydratase, mitochondrial	1:Experimental evidence at protein level	59.66	1	0.999	17	17	17	190	190	190	0	0	0	10C(57.0214), 14C(57.0214), 15M(15.9949), 19C(57.0214), 2C(57.0214), 2M(15.9949), 3M(15.9949), 4M(15.9949), 6C(57.0214), 6M(15.9949), 9M(15.9949)
sp|P42126|ECI1_HUMAN	P42126	ECI1_HUMAN	ECI1	302	Homo sapiens	Enoyl-CoA delta isomerase 1, mitochondrial	1:Experimental evidence at protein level	14.24	1	0.999	4	4	4	60	60	60	0	0	0	14M(15.9949)
sp|O75521|ECI2_HUMAN	O75521	ECI2_HUMAN	ECI2	394	Homo sapiens	Enoyl-CoA delta isomerase 2	1:Experimental evidence at protein level	40.1	1	0.999	13	13	13	73	73	73	0	0	0	11C(57.0214), 12M(15.9949), 4M(15.9949), 7C(57.0214), 7M(15.9949), 8C(57.0214)
sp|Q16610|ECM1_HUMAN	Q16610	ECM1_HUMAN	ECM1	540	Homo sapiens	Extracellular matrix protein 1	1:Experimental evidence at protein level	33.33	1	0.999	14	14	14	78	78	78	0	0	0	10C(57.0214), 18C(57.0214), 2C(57.0214), 3C(57.0214), 6M(15.9949), 7M(15.9949), 8C(57.0214)
sp|Q5VYK3|ECM29_HUMAN	Q5VYK3	ECM29_HUMAN	ECPAS	1845	Homo sapiens	Proteasome adapter and scaffold protein ECM29	1:Experimental evidence at protein level	25.96	1	0.999	39	39	39	180	180	180	0	0	0	10M(15.9949), 15C(57.0214), 16C(57.0214), 19C(57.0214), 1M(15.9949), 2C(57.0214), 2M(15.9949), 3C(57.0214), 3M(15.9949), 4C(57.0214), 5M(15.9949), 6C(57.0214), 6M(15.9949), 7M(15.9949), 8C(57.0214), 8M(15.9949), 9C(57.0214), N-term(42.0106)
sp|Q9BQ95|ECSIT_HUMAN	Q9BQ95	ECSIT_HUMAN	ECSIT	431	Homo sapiens	Evolutionarily conserved signaling intermediate in Toll pathway, mitochondrial	1:Experimental evidence at protein level	17.17	1	0.999	7	7	7	19	19	19	0	0	0
sp|Q96F86|EDC3_HUMAN	Q96F86	EDC3_HUMAN	EDC3	508	Homo sapiens	Enhancer of mRNA-decapping protein 3	1:Experimental evidence at protein level	25.98	1	0.999	10	10	10	29	29	29	0	0	0	13C(57.0214), 1C(57.0214), 1M(15.9949), 3C(57.0214), 7C(57.0214)
sp|Q6P2E9|EDC4_HUMAN	Q6P2E9	EDC4_HUMAN	EDC4	1401	Homo sapiens	Enhancer of mRNA-decapping protein 4	1:Experimental evidence at protein level	22.98	1	0.999	23	23	23	102	102	102	0	0	0	10M(15.9949), 14M(15.9949), 2C(57.0214), 2M(15.9949), 3C(57.0214), 5M(15.9949), 8M(15.9949), N-term(42.0106)
sp|Q9BZQ6|EDEM3_HUMAN	Q9BZQ6	EDEM3_HUMAN	EDEM3	932	Homo sapiens	ER degradation-enhancing alpha-mannosidase-like protein 3	1:Experimental evidence at protein level	11.27	1	0.999	8	8	8	22	22	22	0	0	0	12C(57.0214), 1M(15.9949), 22M(15.9949), 7C(57.0214)
sp|O60869|EDF1_HUMAN	O60869	EDF1_HUMAN	EDF1	148	Homo sapiens	Endothelial differentiation-related factor 1	1:Experimental evidence at protein level	49.32	1	0.999	8	8	8	63	63	63	0	0	0	N-term(42.0106)
sp|Q15075|EEA1_HUMAN	Q15075	EEA1_HUMAN	EEA1	1411	Homo sapiens	Early endosome antigen 1	1:Experimental evidence at protein level	54	1	0.999	77	77	77	363	363	363	0	0	0	10C(57.0214), 13C(57.0214), 1C(57.0214), 2C(57.0214), 2M(15.9949), 3M(15.9949), 4C(57.0214), 4M(15.9949), 5C(57.0214), 7C(57.0214), 9C(57.0214)
sp|O75530|EED_HUMAN	O75530	EED_HUMAN	EED	441	Homo sapiens	Polycomb protein EED	1:Experimental evidence at protein level	7.03	1	0.999	3	3	3	10	10	10	0	0	0	6C(57.0214)
sp|P68104|EF1A1_HUMAN	P68104	EF1A1_HUMAN	EEF1A1	462	Homo sapiens	Elongation factor 1-alpha 1	1:Experimental evidence at protein level	42.64	1	0.999	19	0	19	685	0	685	0	0	0	10M(15.9949), 12M(15.9949), 15C(57.0214), 15M(15.9949), 16C(57.0214), 1M(15.9949), 21M(15.9949), 2M(15.9949), 8M(15.9949), 9M(15.9949)		sp|Q5VTE0|EF1A3_HUMAN
sp|Q05639|EF1A2_HUMAN	Q05639	EF1A2_HUMAN	EEF1A2	463	Homo sapiens	Elongation factor 1-alpha 2	1:Experimental evidence at protein level	31.97	1	0.9988	13	5	5	449	23	23	0	0	0	15M(15.9949), 16C(57.0214), 9M(15.9949)
sp|P24534|EF1B_HUMAN	P24534	EF1B_HUMAN	EEF1B2	225	Homo sapiens	Elongation factor 1-beta	1:Experimental evidence at protein level	45.78	1	0.999	8	8	8	48	48	48	0	0	0	16M(15.9949), 22C(57.0214), 28C(57.0214)
sp|P29692|EF1D_HUMAN	P29692	EF1D_HUMAN	EEF1D	281	Homo sapiens	Elongation factor 1-delta	1:Experimental evidence at protein level	49.11	1	0.999	13	13	13	317	317	317	0	0	0	12M(15.9949), 5M(15.9949), 6M(15.9949), N-term(42.0106)
sp|O43324|MCA3_HUMAN	O43324	MCA3_HUMAN	EEF1E1	174	Homo sapiens	Eukaryotic translation elongation factor 1 epsilon-1	1:Experimental evidence at protein level	26.44	1	0.999	4	4	4	25	25	25	0	0	0	N-term(42.0106)
sp|P26641|EF1G_HUMAN	P26641	EF1G_HUMAN	EEF1G	437	Homo sapiens	Elongation factor 1-gamma	1:Experimental evidence at protein level	28.15	1	0.999	13	13	13	222	222	222	0	0	0	9C(57.0214), N-term(42.0106)
sp|P13639|EF2_HUMAN	P13639	EF2_HUMAN	EEF2	858	Homo sapiens	Elongation factor 2	1:Experimental evidence at protein level	52.8	1	0.999	50	48	50	895	857	895	0	0	0	10C(57.0214), 11C(57.0214), 13M(15.9949), 14M(15.9949), 15M(15.9949), 16C(57.0214), 17M(15.9949), 19C(57.0214), 1C(57.0214), 21C(57.0214), 2C(57.0214), 2M(15.9949), 3C(57.0214), 4C(57.0214), 4M(15.9949), 5M(15.9949), 6M(15.9949), 7M(15.9949), 8C(57.0214), 9C(57.0214)
sp|O00418|EF2K_HUMAN	O00418	EF2K_HUMAN	EEF2K	725	Homo sapiens	Eukaryotic elongation factor 2 kinase	1:Experimental evidence at protein level	15.86	1	0.999	8	8	8	17	17	17	0	0	0	10M(15.9949), 2C(57.0214)
sp|P57772|SELB_HUMAN	P57772	SELB_HUMAN	EEFSEC	596	Homo sapiens	Selenocysteine-specific elongation factor	1:Experimental evidence at protein level	22.48	1	0.999	9	9	9	33	33	33	0	0	0	10C(57.0214), 14C(57.0214), 24C(57.0214), 2M(15.9949), 4C(57.0214)
sp|Q5T8I3|EEIG2_HUMAN	Q5T8I3	EEIG2_HUMAN	EEIG2	360	Homo sapiens	EEIG family member 2	1:Experimental evidence at protein level	15.83	1	0.999	3	3	3	3	3	3	0	0	0	18C(57.0214)
sp|Q7L9B9|EEPD1_HUMAN	Q7L9B9	EEPD1_HUMAN	EEPD1	569	Homo sapiens	Endonuclease/exonuclease/phosphatase family domain-containing protein 1	1:Experimental evidence at protein level	23.73	1	0.999	9	9	9	21	21	21	0	0	0	1M(15.9949), 2C(57.0214), 4C(57.0214), 9C(57.0214)
sp|O75071|EFC14_HUMAN	O75071	EFC14_HUMAN	EFCAB14	495	Homo sapiens	EF-hand calcium-binding domain-containing protein 14	1:Experimental evidence at protein level	12.53	1	0.999	4	4	4	14	14	14	0	0	0
sp|Q12805|FBLN3_HUMAN	Q12805	FBLN3_HUMAN	EFEMP1	493	Homo sapiens	EGF-containing fibulin-like extracellular matrix protein 1	1:Experimental evidence at protein level	38.34	1	0.999	15	15	15	153	153	153	0	0	0	10C(57.0214), 12C(57.0214), 15C(57.0214), 16C(57.0214), 16M(15.9949), 1C(57.0214), 21C(57.0214), 28C(57.0214), 3C(57.0214), 4C(57.0214), 4M(15.9949), 5C(57.0214), 7C(57.0214), 9M(15.9949)
sp|O95967|FBLN4_HUMAN	O95967	FBLN4_HUMAN	EFEMP2	443	Homo sapiens	EGF-containing fibulin-like extracellular matrix protein 2	1:Experimental evidence at protein level	13.77	1	0.999	6	6	6	28	28	28	0	0	0	10C(57.0214), 11C(57.0214), 1C(57.0214), 3C(57.0214), 5C(57.0214)
sp|Q9BUP0|EFHD1_HUMAN	Q9BUP0	EFHD1_HUMAN	EFHD1	239	Homo sapiens	EF-hand domain-containing protein D1	1:Experimental evidence at protein level	29.71	1	0.999	8	7	7	47	28	28	0	0	0	7C(57.0214), 8C(57.0214), N-term(42.0106)
sp|Q96C19|EFHD2_HUMAN	Q96C19	EFHD2_HUMAN	EFHD2	240	Homo sapiens	EF-hand domain-containing protein D2	1:Experimental evidence at protein level	56.25	1	0.999	16	15	16	86	67	86	0	0	0	13C(57.0214), 13M(15.9949), 14C(57.0214)
sp|Q7Z2Z2|EFL1_HUMAN	Q7Z2Z2	EFL1_HUMAN	EFL1	1120	Homo sapiens	Elongation factor-like GTPase 1	1:Experimental evidence at protein level	15.8	1	0.999	13	13	13	47	47	47	0	0	0	1C(57.0214), 22C(57.0214), 2M(15.9949), 6C(57.0214)
sp|P98172|EFNB1_HUMAN	P98172	EFNB1_HUMAN	EFNB1	346	Homo sapiens	Ephrin-B1	1:Experimental evidence at protein level	23.12	1	0.999	6	6	6	33	33	33	0	0	0	9C(57.0214), 9M(15.9949)
sp|P52799|EFNB2_HUMAN	P52799	EFNB2_HUMAN	EFNB2	333	Homo sapiens	Ephrin-B2	1:Experimental evidence at protein level	17.12	1	0.999	4	4	4	7	7	7	0	0	0	8C(57.0214)
sp|Q14156|EFR3A_HUMAN	Q14156	EFR3A_HUMAN	EFR3A	821	Homo sapiens	Protein EFR3 homolog A	1:Experimental evidence at protein level	14.37	1	0.999	7	7	7	22	22	22	0	0	0	10C(57.0214), 23C(57.0214), 2C(57.0214), 3C(57.0214), 4C(57.0214), 5C(57.0214)
sp|O43281|EFS_HUMAN	O43281	EFS_HUMAN	EFS	561	Homo sapiens	Embryonal Fyn-associated substrate	1:Experimental evidence at protein level	11.76	1	0.999	5	5	5	7	7	7	0	0	0	11C(57.0214), N-term(42.0106)
sp|Q15029|U5S1_HUMAN	Q15029	U5S1_HUMAN	EFTUD2	972	Homo sapiens	116 kDa U5 small nuclear ribonucleoprotein component	1:Experimental evidence at protein level	46.6	1	0.999	38	36	36	234	196	196	0	0	0	17C(57.0214), 1C(57.0214), 1M(15.9949), 20C(57.0214), 27M(15.9949), 28C(57.0214), 2C(57.0214), 3M(15.9949), 5C(57.0214), 5M(15.9949), 6C(57.0214), 6M(15.9949), 8M(15.9949), 9C(57.0214)
sp|P00533|EGFR_HUMAN	P00533	EGFR_HUMAN	EGFR	1210	Homo sapiens	Epidermal growth factor receptor	1:Experimental evidence at protein level	20.17	1	0.999	18	17	17	42	40	40	0	0	0	10C(57.0214), 14C(57.0214), 15C(57.0214), 3C(57.0214), 4C(57.0214), 5C(57.0214), 6C(57.0214), 7C(57.0214), 8C(57.0214)
sp|Q9GZT9|EGLN1_HUMAN	Q9GZT9	EGLN1_HUMAN	EGLN1	426	Homo sapiens	Egl nine homolog 1	1:Experimental evidence at protein level	8.45	1	0.999	3	3	3	16	16	16	0	0	0	10M(15.9949), 14C(57.0214), 9C(57.0214)
sp|Q8NDI1|EHBP1_HUMAN	Q8NDI1	EHBP1_HUMAN	EHBP1	1231	Homo sapiens	EH domain-binding protein 1	1:Experimental evidence at protein level	7.15	1	0.999	7	5	5	15	8	8	0	0	0	10M(15.9949), 7M(15.9949)
sp|Q8N3D4|EH1L1_HUMAN	Q8N3D4	EH1L1_HUMAN	EHBP1L1	1523	Homo sapiens	EH domain-binding protein 1-like protein 1	1:Experimental evidence at protein level	27.38	1	0.999	26	24	26	73	66	73	0	0	0	13M(15.9949), 22M(15.9949), 2M(15.9949), 3C(57.0214), 6M(15.9949), 8C(57.0214), 9C(57.0214)
sp|Q9H4M9|EHD1_HUMAN	Q9H4M9	EHD1_HUMAN	EHD1	534	Homo sapiens	EH domain-containing protein 1	1:Experimental evidence at protein level	41.39	1	0.999	25	21	24	196	124	140	0	0	0	10M(15.9949), 14M(15.9949), 15M(15.9949), 1M(15.9949), 2M(15.9949), 6M(15.9949), 8M(15.9949)
sp|Q9NZN4|EHD2_HUMAN	Q9NZN4	EHD2_HUMAN	EHD2	543	Homo sapiens	EH domain-containing protein 2	1:Experimental evidence at protein level	53.04	1	0.999	27	25	27	394	324	394	0	0	0	10M(15.9949), 14M(15.9949), 15C(57.0214), 15M(15.9949), 1M(15.9949), 2M(15.9949), 3M(15.9949), 6M(15.9949), 8M(15.9949), 9C(57.0214), 9M(15.9949)
sp|Q9NZN3|EHD3_HUMAN	Q9NZN3	EHD3_HUMAN	EHD3	535	Homo sapiens	EH domain-containing protein 3	1:Experimental evidence at protein level	25.98	1	0.999	10	5	5	101	15	15	0	0	0	1M(15.9949), 4M(15.9949)
sp|Q9H223|EHD4_HUMAN	Q9H223	EHD4_HUMAN	EHD4	541	Homo sapiens	EH domain-containing protein 4	1:Experimental evidence at protein level	48.61	1	0.999	25	23	24	167	139	153	0	0	0	10M(15.9949), 14M(15.9949), 15M(15.9949), 2M(15.9949), 3C(57.0214), 3M(15.9949), 8M(15.9949)
sp|Q08426|ECHP_HUMAN	Q08426	ECHP_HUMAN	EHHADH	723	Homo sapiens	Peroxisomal bifunctional enzyme	1:Experimental evidence at protein level	35.27	1	0.999	24	24	24	108	108	108	0	0	0	10C(57.0214), 11C(57.0214), 1C(57.0214), 1M(15.9949), 2C(57.0214), 3C(57.0214), 5C(57.0214), 9C(57.0214)
sp|Q9H9B1|EHMT1_HUMAN	Q9H9B1	EHMT1_HUMAN	EHMT1	1298	Homo sapiens	Histone-lysine N-methyltransferase EHMT1	1:Experimental evidence at protein level	6.86	1	0.999	6	6	6	13	13	13	0	0	0	18C(57.0214), 19C(57.0214), 5C(57.0214), 6C(57.0214), N-term(42.0106)
sp|Q96KQ7|EHMT2_HUMAN	Q96KQ7	EHMT2_HUMAN	EHMT2	1210	Homo sapiens	Histone-lysine N-methyltransferase EHMT2	1:Experimental evidence at protein level	10.83	1	0.999	10	10	10	21	21	21	0	0	0	10C(57.0214), 4C(57.0214), 6C(57.0214), 8C(57.0214)
sp|P41567|EIF1_HUMAN	P41567	EIF1_HUMAN	EIF1	113	Homo sapiens	Eukaryotic translation initiation factor 1	1:Experimental evidence at protein level	58.41	1	0.999	7	1	7	36	1	36	0	0	0	3C(57.0214)
sp|P47813|IF1AX_HUMAN	P47813	IF1AX_HUMAN	EIF1AX	144	Homo sapiens	Eukaryotic translation initiation factor 1A, X-chromosomal	1:Experimental evidence at protein level	45.14	1	0.999	7	2	7	58	16	58	0	0	0	11C(57.0214), 1M(15.9949), 4M(15.9949), 5C(57.0214)
sp|Q9BY44|EIF2A_HUMAN	Q9BY44	EIF2A_HUMAN	EIF2A	585	Homo sapiens	Eukaryotic translation initiation factor 2A	1:Experimental evidence at protein level	40.85	1	0.999	18	18	18	81	81	81	0	0	0	15C(57.0214), 3C(57.0214), 5C(57.0214), 7M(15.9949)
sp|P19525|E2AK2_HUMAN	P19525	E2AK2_HUMAN	EIF2AK2	551	Homo sapiens	Interferon-induced, double-stranded RNA-activated protein kinase	1:Experimental evidence at protein level	30.49	1	0.999	15	15	15	69	69	69	0	0	0	10M(15.9949), 18M(15.9949), 6M(15.9949), N-term(42.0106)
sp|Q9NZJ5|E2AK3_HUMAN	Q9NZJ5	E2AK3_HUMAN	EIF2AK3	1116	Homo sapiens	Eukaryotic translation initiation factor 2-alpha kinase 3	1:Experimental evidence at protein level	4.39	1	0.999	3	3	3	4	4	4	0	0	0	10C(57.0214)
sp|Q9P2K8|E2AK4_HUMAN	Q9P2K8	E2AK4_HUMAN	EIF2AK4	1649	Homo sapiens	eIF-2-alpha kinase GCN2	1:Experimental evidence at protein level	4.37	1	0.999	6	6	6	12	12	12	0	0	0	5C(57.0214)
sp|Q14232|EI2BA_HUMAN	Q14232	EI2BA_HUMAN	EIF2B1	305	Homo sapiens	Translation initiation factor eIF2B subunit alpha	1:Experimental evidence at protein level	27.54	1	0.999	6	6	6	38	38	38	0	0	0	6M(15.9949), 9C(57.0214)
sp|P49770|EI2BB_HUMAN	P49770	EI2BB_HUMAN	EIF2B2	351	Homo sapiens	Translation initiation factor eIF2B subunit beta	1:Experimental evidence at protein level	28.77	1	0.999	8	8	8	24	24	24	0	0	0	2M(15.9949), 5M(15.9949)
sp|Q9NR50|EI2BG_HUMAN	Q9NR50	EI2BG_HUMAN	EIF2B3	452	Homo sapiens	Translation initiation factor eIF2B subunit gamma	1:Experimental evidence at protein level	30.75	1	0.999	11	11	11	43	43	43	0	0	0	10M(15.9949), 13C(57.0214), 17C(57.0214), 6C(57.0214), 7C(57.0214), 8M(15.9949)
sp|Q9UI10|EI2BD_HUMAN	Q9UI10	EI2BD_HUMAN	EIF2B4	523	Homo sapiens	Translation initiation factor eIF2B subunit delta	1:Experimental evidence at protein level	26.77	1	0.999	11	11	11	37	37	37	0	0	0	10C(57.0214), 19C(57.0214), 9C(57.0214)
sp|Q13144|EI2BE_HUMAN	Q13144	EI2BE_HUMAN	EIF2B5	721	Homo sapiens	Translation initiation factor eIF2B subunit epsilon	1:Experimental evidence at protein level	21.08	1	0.999	11	11	11	35	35	35	0	0	0	13C(57.0214), 19C(57.0214), 1C(57.0214), 1M(15.9949), N-term(42.0106)
sp|P41214|EIF2D_HUMAN	P41214	EIF2D_HUMAN	EIF2D	584	Homo sapiens	Eukaryotic translation initiation factor 2D	1:Experimental evidence at protein level	23.97	1	0.999	10	10	10	29	29	29	0	0	0	1C(57.0214), 2C(57.0214), 5M(15.9949)
sp|P05198|IF2A_HUMAN	P05198	IF2A_HUMAN	EIF2S1	315	Homo sapiens	Eukaryotic translation initiation factor 2 subunit 1	1:Experimental evidence at protein level	49.52	1	0.999	15	15	15	146	146	146	0	0	0	10M(15.9949), 11M(15.9949), 3M(15.9949), 5C(57.0214), 6C(57.0214), 7C(57.0214), 7M(15.9949), 8M(15.9949), 9C(57.0214)
sp|P20042|IF2B_HUMAN	P20042	IF2B_HUMAN	EIF2S2	333	Homo sapiens	Eukaryotic translation initiation factor 2 subunit 2	1:Experimental evidence at protein level	48.05	1	0.999	21	21	21	120	120	120	0	0	0	10C(57.0214), 11C(57.0214), 18M(15.9949), 21M(15.9949), 3M(15.9949), 5C(57.0214), 5M(15.9949), 6C(57.0214), 8C(57.0214), 9C(57.0214), N-term(42.0106)
sp|P41091|IF2G_HUMAN	P41091	IF2G_HUMAN	EIF2S3	472	Homo sapiens	Eukaryotic translation initiation factor 2 subunit 3	1:Experimental evidence at protein level	46.82	1	0.999	19	7	19	138	46	138	0	0	0	11C(57.0214), 2C(57.0214), 2M(15.9949), 3C(57.0214), 6C(57.0214), 7C(57.0214), 8C(57.0214), 8M(15.9949), 9C(57.0214), N-term(42.0106)
sp|Q14152|EIF3A_HUMAN	Q14152	EIF3A_HUMAN	EIF3A	1382	Homo sapiens	Eukaryotic translation initiation factor 3 subunit A	1:Experimental evidence at protein level	28.22	1	0.999	39	39	39	318	318	318	0	0	0	10M(15.9949), 11M(15.9949), 12M(15.9949), 19M(15.9949), 1M(15.9949), 3C(57.0214), 4M(15.9949), 6M(15.9949), 7M(15.9949), 8M(15.9949)
sp|P55884|EIF3B_HUMAN	P55884	EIF3B_HUMAN	EIF3B	814	Homo sapiens	Eukaryotic translation initiation factor 3 subunit B	1:Experimental evidence at protein level	31.2	1	0.999	21	21	21	124	124	124	0	0	0	10C(57.0214), 14C(57.0214), 14M(15.9949), 1M(15.9949), 4M(15.9949), 6C(57.0214), 7M(15.9949), 8C(57.0214)
sp|B5ME19|EIFCL_HUMAN	B5ME19	EIFCL_HUMAN	EIF3CL	914	Homo sapiens	Eukaryotic translation initiation factor 3 subunit C-like protein	1:Experimental evidence at protein level	24.62	1	0.999	24	0	24	175	0	175	0	0	0	10M(15.9949), 14M(15.9949), 1C(57.0214), 2C(57.0214)		sp|Q99613|EIF3C_HUMAN
sp|O15371|EIF3D_HUMAN	O15371	EIF3D_HUMAN	EIF3D	548	Homo sapiens	Eukaryotic translation initiation factor 3 subunit D	1:Experimental evidence at protein level	35.77	1	0.999	15	15	15	110	110	110	0	0	0	12C(57.0214), 13C(57.0214), 14M(15.9949), 16M(15.9949), 17C(57.0214), 18C(57.0214), 1C(57.0214), 2M(15.9949), 4M(15.9949), 7M(15.9949)
sp|P60228|EIF3E_HUMAN	P60228	EIF3E_HUMAN	EIF3E	445	Homo sapiens	Eukaryotic translation initiation factor 3 subunit E	1:Experimental evidence at protein level	26.97	1	0.999	12	12	12	56	56	56	0	0	0	3M(15.9949), 6M(15.9949)
sp|O00303|EIF3F_HUMAN	O00303	EIF3F_HUMAN	EIF3F	357	Homo sapiens	Eukaryotic translation initiation factor 3 subunit F	1:Experimental evidence at protein level	25.21	1	0.999	7	7	7	58	58	58	0	0	0	2C(57.0214), 2M(15.9949), 7M(15.9949)
sp|O75821|EIF3G_HUMAN	O75821	EIF3G_HUMAN	EIF3G	320	Homo sapiens	Eukaryotic translation initiation factor 3 subunit G	1:Experimental evidence at protein level	60	1	0.999	13	13	13	78	78	78	0	0	0	10M(15.9949), 1C(57.0214), 24C(57.0214)
sp|O15372|EIF3H_HUMAN	O15372	EIF3H_HUMAN	EIF3H	352	Homo sapiens	Eukaryotic translation initiation factor 3 subunit H	1:Experimental evidence at protein level	43.18	1	0.999	13	13	13	87	87	87	0	0	0	14C(57.0214), 1M(15.9949), 3M(15.9949), 6M(15.9949)
sp|Q13347|EIF3I_HUMAN	Q13347	EIF3I_HUMAN	EIF3I	325	Homo sapiens	Eukaryotic translation initiation factor 3 subunit I	1:Experimental evidence at protein level	48.62	1	0.999	12	12	12	134	134	134	0	0	0	11C(57.0214), 12C(57.0214), 1M(15.9949), 26M(15.9949), 2M(15.9949), 4M(15.9949)
sp|O75822|EIF3J_HUMAN	O75822	EIF3J_HUMAN	EIF3J	258	Homo sapiens	Eukaryotic translation initiation factor 3 subunit J	1:Experimental evidence at protein level	44.96	1	0.999	10	10	10	64	64	64	0	0	0	9C(57.0214), N-term(42.0106)
sp|Q9UBQ5|EIF3K_HUMAN	Q9UBQ5	EIF3K_HUMAN	EIF3K	218	Homo sapiens	Eukaryotic translation initiation factor 3 subunit K	1:Experimental evidence at protein level	38.07	1	0.999	8	8	8	54	54	54	0	0	0	13C(57.0214), 1C(57.0214), 2M(15.9949)
sp|Q9Y262|EIF3L_HUMAN	Q9Y262	EIF3L_HUMAN	EIF3L	564	Homo sapiens	Eukaryotic translation initiation factor 3 subunit L	1:Experimental evidence at protein level	33.16	1	0.999	14	14	14	78	78	78	0	0	0	14C(57.0214), 17C(57.0214), 1M(15.9949), 24M(15.9949), N-term(42.0106)
sp|Q7L2H7|EIF3M_HUMAN	Q7L2H7	EIF3M_HUMAN	EIF3M	374	Homo sapiens	Eukaryotic translation initiation factor 3 subunit M	1:Experimental evidence at protein level	26.2	1	0.999	7	7	7	42	42	42	0	0	0	2M(15.9949), 5C(57.0214), 5M(15.9949), 7M(15.9949), 9C(57.0214), N-term(42.0106)
sp|P60842|IF4A1_HUMAN	P60842	IF4A1_HUMAN	EIF4A1	406	Homo sapiens	Eukaryotic initiation factor 4A-I	1:Experimental evidence at protein level	48.03	1	0.999	17	13	17	227	136	227	0	0	0	10M(15.9949), 11M(15.9949), 13C(57.0214), 14M(15.9949), 16C(57.0214), 1M(15.9949), 3M(15.9949), 6M(15.9949), 7M(15.9949), 9M(15.9949)
sp|Q14240|IF4A2_HUMAN	Q14240	IF4A2_HUMAN	EIF4A2	407	Homo sapiens	Eukaryotic initiation factor 4A-II	1:Experimental evidence at protein level	30.47	1	0.999	12	8	8	132	41	41	0	0	0	11M(15.9949)
sp|P38919|IF4A3_HUMAN	P38919	IF4A3_HUMAN	EIF4A3	411	Homo sapiens	Eukaryotic initiation factor 4A-III	1:Experimental evidence at protein level	30.9	1	0.999	16	15	15	112	96	96	0	0	0	10M(15.9949), 1M(15.9949), 6M(15.9949), 7M(15.9949), N-term(42.0106)
sp|P23588|IF4B_HUMAN	P23588	IF4B_HUMAN	EIF4B	611	Homo sapiens	Eukaryotic translation initiation factor 4B	1:Experimental evidence at protein level	28.64	1	0.999	17	17	17	102	102	102	0	0	0
sp|P06730|IF4E_HUMAN	P06730	IF4E_HUMAN	EIF4E	217	Homo sapiens	Eukaryotic translation initiation factor 4E	1:Experimental evidence at protein level	32.72	1	0.999	5	5	5	26	26	26	0	0	0	11C(57.0214), 8C(57.0214), N-term(42.0106)
sp|Q13541|4EBP1_HUMAN	Q13541	4EBP1_HUMAN	EIF4EBP1	118	Homo sapiens	Eukaryotic translation initiation factor 4E-binding protein 1	1:Experimental evidence at protein level	51.69	1	0.999	3	3	3	27	27	27	0	0	0	18M(15.9949), 22M(15.9949)
sp|Q9NRA8|4ET_HUMAN	Q9NRA8	4ET_HUMAN	EIF4ENIF1	985	Homo sapiens	Eukaryotic translation initiation factor 4E transporter	1:Experimental evidence at protein level	7.01	1	0.999	6	6	6	10	10	10	0	0	0	3C(57.0214)
sp|Q04637|IF4G1_HUMAN	Q04637	IF4G1_HUMAN	EIF4G1	1599	Homo sapiens	Eukaryotic translation initiation factor 4 gamma 1	1:Experimental evidence at protein level	25.95	1	0.999	37	32	37	294	241	294	0	0	0	10C(57.0214), 12C(57.0214), 14C(57.0214), 14M(15.9949), 15C(57.0214), 16M(15.9949), 1M(15.9949), 2M(15.9949), 6C(57.0214), 7M(15.9949), 8M(15.9949)
sp|P78344|IF4G2_HUMAN	P78344	IF4G2_HUMAN	EIF4G2	907	Homo sapiens	Eukaryotic translation initiation factor 4 gamma 2	1:Experimental evidence at protein level	28.34	1	0.999	23	23	23	130	130	130	0	0	0	10M(15.9949), 12C(57.0214), 14C(57.0214), 14M(15.9949), 17M(15.9949), 1M(15.9949), 5M(15.9949), 6M(15.9949), N-term(42.0106)
sp|O43432|IF4G3_HUMAN	O43432	IF4G3_HUMAN	EIF4G3	1585	Homo sapiens	Eukaryotic translation initiation factor 4 gamma 3	1:Experimental evidence at protein level	16.09	1	0.999	19	14	14	128	75	75	0	0	0	10C(57.0214), 15C(57.0214)
sp|Q15056|IF4H_HUMAN	Q15056	IF4H_HUMAN	EIF4H	248	Homo sapiens	Eukaryotic translation initiation factor 4H	1:Experimental evidence at protein level	35.48	1	0.999	9	9	9	49	49	49	0	0	0	3C(57.0214), N-term(42.0106)
sp|P55010|IF5_HUMAN	P55010	IF5_HUMAN	EIF5	431	Homo sapiens	Eukaryotic translation initiation factor 5	1:Experimental evidence at protein level	35.03	1	0.999	14	14	14	81	81	81	0	0	0	2C(57.0214), 2M(15.9949), 4C(57.0214), 6M(15.9949), 7C(57.0214)
sp|P63241|IF5A1_HUMAN	P63241	IF5A1_HUMAN	EIF5A	154	Homo sapiens	Eukaryotic translation initiation factor 5A-1	1:Experimental evidence at protein level	48.05	1	0.999	10	2	10	163	15	163	0	0	0	11M(15.9949), 12M(15.9949), 19M(15.9949), 21C(57.0214), 5C(57.0214), 6C(57.0214), N-term(42.0106)
sp|O60841|IF2P_HUMAN	O60841	IF2P_HUMAN	EIF5B	1220	Homo sapiens	Eukaryotic translation initiation factor 5B	1:Experimental evidence at protein level	16.23	1	0.999	21	21	21	130	130	130	0	0	0	1C(57.0214), 5M(15.9949), 6C(57.0214), 8M(15.9949)
sp|P56537|IF6_HUMAN	P56537	IF6_HUMAN	EIF6	245	Homo sapiens	Eukaryotic translation initiation factor 6	1:Experimental evidence at protein level	46.53	1	0.999	8	8	8	76	76	76	0	0	0	11C(57.0214), 13C(57.0214), 13M(15.9949), 7C(57.0214)
sp|Q53HC9|EIPR1_HUMAN	Q53HC9	EIPR1_HUMAN	EIPR1	387	Homo sapiens	EARP and GARP complex-interacting protein 1	1:Experimental evidence at protein level	20.16	1	0.999	6	6	6	16	16	16	0	0	0	11C(57.0214), 2M(15.9949), 4C(57.0214), 7C(57.0214), N-term(42.0106)
sp|Q9BQ52|RNZ2_HUMAN	Q9BQ52	RNZ2_HUMAN	ELAC2	826	Homo sapiens	Zinc phosphodiesterase ELAC protein 2	1:Experimental evidence at protein level	26.15	1	0.999	16	16	16	41	41	41	0	0	0	10C(57.0214), 11C(57.0214), 14C(57.0214), 17M(15.9949), 1C(57.0214), 2C(57.0214), 2M(15.9949), 5C(57.0214), 8M(15.9949), 9M(15.9949)
sp|Q6UXG2|ELAP1_HUMAN	Q6UXG2	ELAP1_HUMAN	ELAPOR1	1013	Homo sapiens	Endosome/lysosome-associated apoptosis and autophagy regulator 1	1:Experimental evidence at protein level	9.87	1	0.999	9	9	9	31	31	31	0	0	0	10C(57.0214), 13C(57.0214), 1C(57.0214), 2C(57.0214), 3C(57.0214), 5C(57.0214), 6C(57.0214), 9C(57.0214)
sp|Q15717|ELAV1_HUMAN	Q15717	ELAV1_HUMAN	ELAVL1	326	Homo sapiens	ELAV-like protein 1	1:Experimental evidence at protein level	58.28	1	0.999	14	12	14	148	138	148	0	0	0	10M(15.9949), 12C(57.0214), 12M(15.9949), 2M(15.9949), N-term(42.0106)
sp|P32519|ELF1_HUMAN	P32519	ELF1_HUMAN	ELF1	619	Homo sapiens	ETS-related transcription factor Elf-1	1:Experimental evidence at protein level	21	1	0.999	7	7	7	21	21	21	0	0	0	4M(15.9949)
sp|Q15723|ELF2_HUMAN	Q15723	ELF2_HUMAN	ELF2	593	Homo sapiens	ETS-related transcription factor Elf-2	1:Experimental evidence at protein level	6.24	1	0.999	3	3	3	3	3	3	0	0	0	7C(57.0214)
sp|P55199|ELL_HUMAN	P55199	ELL_HUMAN	ELL	621	Homo sapiens	RNA polymerase II elongation factor ELL	1:Experimental evidence at protein level	10.14	1	0.999	4	4	4	7	7	7	0	0	0	15C(57.0214), 3C(57.0214)
sp|Q92556|ELMO1_HUMAN	Q92556	ELMO1_HUMAN	ELMO1	727	Homo sapiens	Engulfment and cell motility protein 1	1:Experimental evidence at protein level	17.19	1	0.999	10	8	8	42	24	24	0	0	0	6C(57.0214)
[truncated: 6,056 more rows]

## Sheet: rPSL
Protein	Protein ID	Entry Name	Gene	Length	Organism	Protein Description	Protein Existence	Coverage	Protein Probability	Top Peptide Probability	Total Peptides	Unique Peptides	Razor Peptides	Total Spectral Count	Unique Spectral Count	Razor Spectral Count	Total Intensity	Unique Intensity	Razor Intensity	Razor Assigned Modifications	Razor Observed Modifications	Indistinguishable Proteins
[truncated: 248 more rows]

[truncated: 1 more sheets: Tissue Biological-rPSL]
