# Supplementary material for: Recombinant Protein Spectral Library (rPSL) DIA-MS method improves identification and quantification of low-abundance cancer-associated and kynurenine pathway proteins
Source: Commun Chem. 2025 May 10;8:141. doi: 10.1038/s42004-025-01531-0 (PMC12065878; doi:10.1038/s42004-025-01531-0)
Supplement: Supplementary file 5 — Supplementary Data 2 [file 42004_2025_1531_MOESM5_ESM.xlsx]

## Sheet: Cell Biological-Library
Protein	Protein ID	Entry Name	Gene	Length	Organism	Protein Description	Protein Existence	Coverage	Protein Probability	Top Peptide Probability	Total Peptides		Razor Peptides	Total Spectral Count	Unique Spectral Count	Razor Spectral Count	Total Intensity	Unique Intensity	Razor Intensity	Razor Assigned Modifications	Razor Observed Modifications	Indistinguishable Proteins
sp|P01023|A2MG_HUMAN	P01023	A2MG_HUMAN	A2M	1474	Homo sapiens	Alpha-2-macroglobulin	1:Experimental evidence at protein level	2.92	1	0.999	4	2	4	30	18	30	0	0	0	1M(15.9949)
sp|Q9NRG9|AAAS_HUMAN	Q9NRG9	AAAS_HUMAN	AAAS	546	Homo sapiens	Aladin	1:Experimental evidence at protein level	40.66	1	0.999	16	16	16	110	110	110	0	0	0	10C(57.0214), 1C(57.0214), 5C(57.0214), 8M(15.9949), 9C(57.0214), N-term(42.0106)
sp|Q86V21|AACS_HUMAN	Q86V21	AACS_HUMAN	AACS	672	Homo sapiens	Acetoacetyl-CoA synthetase	1:Experimental evidence at protein level	23.36	1	0.999	14	14	14	75	75	75	0	0	0	11C(57.0214), 12C(57.0214), 1M(15.9949), 4M(15.9949), 6C(57.0214), 6M(15.9949)
sp|Q6PD74|AAGAB_HUMAN	Q6PD74	AAGAB_HUMAN	AAGAB	315	Homo sapiens	Alpha- and gamma-adaptin-binding protein p34	1:Experimental evidence at protein level	18.73	1	0.999	4	4	4	42	42	42	0	0	0
sp|Q2M2I8|AAK1_HUMAN	Q2M2I8	AAK1_HUMAN	AAK1	961	Homo sapiens	AP2-associated protein kinase 1	1:Experimental evidence at protein level	38.29	1	0.999	25	25	25	104	104	104	0	0	0	12C(57.0214), 1M(15.9949), 2C(57.0214), 6C(57.0214), 7C(57.0214)
sp|Q9H7C9|AAMDC_HUMAN	Q9H7C9	AAMDC_HUMAN	AAMDC	122	Homo sapiens	Mth938 domain-containing protein	1:Experimental evidence at protein level	50.82	1	0.999	6	6	6	47	47	47	0	0	0	9C(57.0214), N-term(42.0106)
sp|Q13685|AAMP_HUMAN	Q13685	AAMP_HUMAN	AAMP	434	Homo sapiens	Angio-associated migratory cell protein	1:Experimental evidence at protein level	39.86	1	0.999	11	11	11	103	103	103	0	0	0	10C(57.0214), 11C(57.0214), 15M(15.9949), 20M(15.9949), 28C(57.0214), 3C(57.0214), 5C(57.0214), 7C(57.0214)
sp|Q9Y312|AAR2_HUMAN	Q9Y312	AAR2_HUMAN	AAR2	384	Homo sapiens	Protein AAR2 homolog	1:Experimental evidence at protein level	33.07	1	0.999	8	8	8	75	75	75	0	0	0	14M(15.9949), 1M(15.9949), 3C(57.0214), 3M(15.9949), 8M(15.9949), N-term(42.0106)
sp|P49588|SYAC_HUMAN	P49588	SYAC_HUMAN	AARS1	968	Homo sapiens	Alanine--tRNA ligase, cytoplasmic	1:Experimental evidence at protein level	57.85	1	0.999	39	39	39	553	553	553	0	0	0	11M(15.9949), 12C(57.0214), 12M(15.9949), 13M(15.9949), 15C(57.0214), 16M(15.9949), 1M(15.9949), 20C(57.0214), 28C(57.0214), 2C(57.0214), 3C(57.0214), 3M(15.9949), 4C(57.0214), 5C(57.0214), 6M(15.9949), 7C(57.0214), 8M(15.9949), 9M(15.9949), N-term(42.0106)
sp|Q5JTZ9|SYAM_HUMAN	Q5JTZ9	SYAM_HUMAN	AARS2	985	Homo sapiens	Alanine--tRNA ligase, mitochondrial	1:Experimental evidence at protein level	33.4	1	0.999	22	22	22	107	107	107	0	0	0	17C(57.0214), 18M(15.9949), 20C(57.0214), 3C(57.0214), 4C(57.0214)
sp|Q9BTE6|AASD1_HUMAN	Q9BTE6	AASD1_HUMAN	AARSD1	412	Homo sapiens	Alanyl-tRNA editing protein Aarsd1	1:Experimental evidence at protein level	43.69	1	0.999	13	13	13	70	70	70	0	0	0	10C(57.0214), 12C(57.0214), 13C(57.0214), 2M(15.9949), 9C(57.0214)
sp|Q4L235|ACSF4_HUMAN	Q4L235	ACSF4_HUMAN	AASDH	1098	Homo sapiens	Beta-alanine-activating enzyme	1:Experimental evidence at protein level	7.92	1	0.999	6	6	6	9	9	9	0	0	0	2C(57.0214)
sp|Q9NRN7|ADPPT_HUMAN	Q9NRN7	ADPPT_HUMAN	AASDHPPT	309	Homo sapiens	L-aminoadipate-semialdehyde dehydrogenase-phosphopantetheinyl transferase	1:Experimental evidence at protein level	28.8	1	0.999	7	7	7	46	46	46	0	0	0	10M(15.9949), 5C(57.0214)
sp|Q9UDR5|AASS_HUMAN	Q9UDR5	AASS_HUMAN	AASS	926	Homo sapiens	Alpha-aminoadipic semialdehyde synthase, mitochondrial	1:Experimental evidence at protein level	26.35	1	0.999	18	18	18	50	50	50	0	0	0	11C(57.0214), 13C(57.0214), 4C(57.0214), 9C(57.0214)
sp|Q9NY61|AATF_HUMAN	Q9NY61	AATF_HUMAN	AATF	560	Homo sapiens	Protein AATF	1:Experimental evidence at protein level	46.43	1	0.999	21	21	21	136	136	136	0	0	0	N-term(42.0106)
sp|P80404|GABT_HUMAN	P80404	GABT_HUMAN	ABAT	500	Homo sapiens	4-aminobutyrate aminotransferase, mitochondrial	1:Experimental evidence at protein level	44.8	1	0.999	19	19	19	66	66	66	0	0	0	10C(57.0214), 13C(57.0214), 16C(57.0214), 3C(57.0214), 4C(57.0214)
sp|Q86UK0|ABCAC_HUMAN	Q86UK0	ABCAC_HUMAN	ABCA12	2595	Homo sapiens	Glucosylceramide transporter ABCA12	1:Experimental evidence at protein level	3.12	1	0.9989	6	6	6	9	9	9	0	0	0	3C(57.0214)
sp|Q9BZC7|ABCA2_HUMAN	Q9BZC7	ABCA2_HUMAN	ABCA2	2435	Homo sapiens	ATP-binding cassette sub-family A member 2	1:Experimental evidence at protein level	6.74	1	0.999	11	11	11	14	14	14	0	0	0
sp|Q9NRK6|ABCBA_HUMAN	Q9NRK6	ABCBA_HUMAN	ABCB10	738	Homo sapiens	ATP-binding cassette sub-family B member 10, mitochondrial	1:Experimental evidence at protein level	33.6	1	0.999	20	20	20	51	51	51	0	0	0	13C(57.0214), 5C(57.0214), 7C(57.0214)
sp|Q9NP58|ABCB6_HUMAN	Q9NP58	ABCB6_HUMAN	ABCB6	842	Homo sapiens	ATP-binding cassette sub-family B member 6	1:Experimental evidence at protein level	26.84	1	0.999	15	15	15	60	60	60	0	0	0	22M(15.9949)
sp|O75027|ABCB7_HUMAN	O75027	ABCB7_HUMAN	ABCB7	752	Homo sapiens	Iron-sulfur clusters transporter ABCB7, mitochondrial	1:Experimental evidence at protein level	17.55	1	0.999	11	11	11	60	60	60	0	0	0	1M(15.9949)
sp|Q9NUT2|MITOS_HUMAN	Q9NUT2	MITOS_HUMAN	ABCB8	735	Homo sapiens	Mitochondrial potassium channel ATP-binding subunit	1:Experimental evidence at protein level	20.54	1	0.999	11	11	11	34	34	34	0	0	0	10C(57.0214), 17C(57.0214), 18C(57.0214), 8C(57.0214)
sp|P33527|MRP1_HUMAN	P33527	MRP1_HUMAN	ABCC1	1531	Homo sapiens	Multidrug resistance-associated protein 1	1:Experimental evidence at protein level	32.01	1	0.999	38	37	38	166	162	166	0	0	0	14C(57.0214), 4M(15.9949), 6C(57.0214), 7C(57.0214), 7M(15.9949)
sp|Q5T3U5|MRP7_HUMAN	Q5T3U5	MRP7_HUMAN	ABCC10	1492	Homo sapiens	ATP-binding cassette sub-family C member 10	1:Experimental evidence at protein level	6.64	1	0.999	7	7	7	11	11	11	0	0	0	10C(57.0214), 3C(57.0214)
sp|O15438|MRP3_HUMAN	O15438	MRP3_HUMAN	ABCC3	1527	Homo sapiens	ATP-binding cassette sub-family C member 3	1:Experimental evidence at protein level	21.22	1	0.999	22	21	21	76	72	72	0	0	0	11M(15.9949), 12C(57.0214), 15C(57.0214), 3M(15.9949), 5C(57.0214), N-term(42.0106)
sp|O15439|MRP4_HUMAN	O15439	MRP4_HUMAN	ABCC4	1325	Homo sapiens	ATP-binding cassette sub-family C member 4	1:Experimental evidence at protein level	17.58	1	0.999	18	18	18	53	53	53	0	0	0	15M(15.9949), 19C(57.0214), N-term(42.0106)
sp|O15440|MRP5_HUMAN	O15440	MRP5_HUMAN	ABCC5	1437	Homo sapiens	ATP-binding cassette sub-family C member 5	1:Experimental evidence at protein level	15.8	1	0.999	17	15	17	41	38	41	0	0	0	2C(57.0214), 6C(57.0214), 8C(57.0214), 9C(57.0214)
sp|P33897|ABCD1_HUMAN	P33897	ABCD1_HUMAN	ABCD1	745	Homo sapiens	ATP-binding cassette sub-family D member 1	1:Experimental evidence at protein level	25.5	1	0.999	12	10	12	52	46	52	0	0	0	15C(57.0214), 5C(57.0214)
sp|P28288|ABCD3_HUMAN	P28288	ABCD3_HUMAN	ABCD3	659	Homo sapiens	ATP-binding cassette sub-family D member 3	1:Experimental evidence at protein level	29.29	1	0.999	16	16	16	202	202	202	0	0	0	13C(57.0214), 5M(15.9949), 8C(57.0214)
sp|O14678|ABCD4_HUMAN	O14678	ABCD4_HUMAN	ABCD4	606	Homo sapiens	Lysosomal cobalamin transporter ABCD4	1:Experimental evidence at protein level	9.08	1	0.999	5	5	5	8	8	8	0	0	0
sp|P61221|ABCE1_HUMAN	P61221	ABCE1_HUMAN	ABCE1	599	Homo sapiens	ATP-binding cassette sub-family E member 1	1:Experimental evidence at protein level	49.08	1	0.999	26	26	26	313	313	313	0	0	0	13M(15.9949), 14M(15.9949), 1C(57.0214), 2C(57.0214), 3C(57.0214), 5M(15.9949), 6C(57.0214), 7C(57.0214)
sp|Q8NE71|ABCF1_HUMAN	Q8NE71	ABCF1_HUMAN	ABCF1	845	Homo sapiens	ATP-binding cassette sub-family F member 1	1:Experimental evidence at protein level	35.86	1	0.999	26	26	26	289	289	289	0	0	0	10M(15.9949), 11M(15.9949), 13C(57.0214), 16C(57.0214), 16M(15.9949), 18C(57.0214), 1M(15.9949), 2C(57.0214), 3M(15.9949), 7C(57.0214), 8C(57.0214), 8M(15.9949)
sp|Q9UG63|ABCF2_HUMAN	Q9UG63	ABCF2_HUMAN	ABCF2	623	Homo sapiens	ATP-binding cassette sub-family F member 2	1:Experimental evidence at protein level	29.37	1	0.999	17	17	17	209	209	209	0	0	0	10M(15.9949), 11M(15.9949), 12C(57.0214), 12M(15.9949), 2M(15.9949), 5C(57.0214), 7M(15.9949), 9C(57.0214)
sp|Q9NUQ8|ABCF3_HUMAN	Q9NUQ8	ABCF3_HUMAN	ABCF3	709	Homo sapiens	ATP-binding cassette sub-family F member 3	1:Experimental evidence at protein level	33.57	1	0.999	21	21	21	115	115	115	0	0	0	12M(15.9949), 15M(15.9949), 17M(15.9949), 2C(57.0214), 5C(57.0214)
sp|Q9UNQ0|ABCG2_HUMAN	Q9UNQ0	ABCG2_HUMAN	ABCG2	655	Homo sapiens	Broad substrate specificity ATP-binding cassette transporter ABCG2	1:Experimental evidence at protein level	14.35	1	0.999	7	7	7	17	17	17	0	0	0	N-term(42.0106)
sp|Q9NUJ1|ABHDA_HUMAN	Q9NUJ1	ABHDA_HUMAN	ABHD10	306	Homo sapiens	Palmitoyl-protein thioesterase ABHD10, mitochondrial	1:Experimental evidence at protein level	48.37	1	0.999	11	11	11	79	79	79	0	0	0	10M(15.9949), 14M(15.9949), 8C(57.0214)
sp|Q8NFV4|ABHDB_HUMAN	Q8NFV4	ABHDB_HUMAN	ABHD11	306	Homo sapiens	sn-1-specific diacylglycerol lipase ABHD11	1:Experimental evidence at protein level	45.42	1	0.999	10	10	10	85	85	85	0	0	0	13M(15.9949), 14M(15.9949), 3M(15.9949)
sp|Q8N2K0|ABD12_HUMAN	Q8N2K0	ABD12_HUMAN	ABHD12	398	Homo sapiens	Lysophosphatidylserine lipase ABHD12	1:Experimental evidence at protein level	38.44	1	0.999	12	12	12	67	67	67	0	0	0	1C(57.0214), 20C(57.0214), 4C(57.0214)
sp|Q96IU4|ABHEB_HUMAN	Q96IU4	ABHEB_HUMAN	ABHD14B	210	Homo sapiens	Putative protein-lysine deacylase ABHD14B	1:Experimental evidence at protein level	44.29	1	0.999	7	7	7	69	69	69	0	0	0	13M(15.9949)
sp|O95870|ABHGA_HUMAN	O95870	ABHGA_HUMAN	ABHD16A	558	Homo sapiens	Phosphatidylserine lipase ABHD16A	1:Experimental evidence at protein level	32.97	1	0.999	15	15	15	60	60	60	0	0	0	12C(57.0214), 3M(15.9949), 4C(57.0214)
sp|Q5VST6|AB17B_HUMAN	Q5VST6	AB17B_HUMAN	ABHD17B	288	Homo sapiens	Alpha/beta hydrolase domain-containing protein 17B	1:Experimental evidence at protein level	27.78	1	0.999	6	6	6	13	13	13	0	0	0	14C(57.0214), 3C(57.0214), 4C(57.0214), 7C(57.0214)
sp|Q6PCB6|AB17C_HUMAN	Q6PCB6	AB17C_HUMAN	ABHD17C	329	Homo sapiens	Alpha/beta hydrolase domain-containing protein 17C	1:Experimental evidence at protein level	20.67	1	0.999	5	5	5	11	11	11	0	0	0	3C(57.0214)
sp|Q0P651|ABD18_HUMAN	Q0P651	ABD18_HUMAN	ABHD18	414	Homo sapiens	Protein ABHD18	2:Experimental evidence at transcript level	6.28	1	0.999	2	2	2	3	3	3	0	0	0
sp|Q8WU67|ABHD3_HUMAN	Q8WU67	ABHD3_HUMAN	ABHD3	409	Homo sapiens	Phospholipase ABHD3	2:Experimental evidence at transcript level	12.71	1	0.999	3	3	3	6	6	6	0	0	0	8C(57.0214)
sp|Q8WTS1|ABHD5_HUMAN	Q8WTS1	ABHD5_HUMAN	ABHD5	349	Homo sapiens	1-acylglycerol-3-phosphate O-acyltransferase ABHD5	1:Experimental evidence at protein level	18.34	1	0.999	4	4	4	15	15	15	0	0	0
sp|Q9BV23|ABHD6_HUMAN	Q9BV23	ABHD6_HUMAN	ABHD6	337	Homo sapiens	Monoacylglycerol lipase ABHD6	1:Experimental evidence at protein level	29.38	1	0.999	7	7	7	21	21	21	0	0	0	13C(57.0214), 5C(57.0214), 6C(57.0214), 7C(57.0214)
sp|Q8IZP0|ABI1_HUMAN	Q8IZP0	ABI1_HUMAN	ABI1	508	Homo sapiens	Abl interactor 1	1:Experimental evidence at protein level	30.91	1	0.999	16	12	16	120	94	120	0	0	0	10C(57.0214), 11C(57.0214), 14M(15.9949), 15M(15.9949), 1M(15.9949), 5C(57.0214), 7M(15.9949), N-term(42.0106)
sp|Q9NYB9|ABI2_HUMAN	Q9NYB9	ABI2_HUMAN	ABI2	513	Homo sapiens	Abl interactor 2	1:Experimental evidence at protein level	31.97	1	0.999	13	9	9	61	35	35	0	0	0	5C(57.0214), N-term(42.0106)
sp|Q9P2A4|ABI3_HUMAN	Q9P2A4	ABI3_HUMAN	ABI3	366	Homo sapiens	ABI gene family member 3	1:Experimental evidence at protein level	12.02	1	0.999	4	4	4	9	9	9	0	0	0	N-term(42.0106)
sp|Q9NX38|ABITM_HUMAN	Q9NX38	ABITM_HUMAN	ABITRAM	181	Homo sapiens	Protein Abitram	1:Experimental evidence at protein level	40.33	1	0.999	5	5	5	10	10	10	0	0	0	12C(57.0214), 14C(57.0214), 2C(57.0214), 3C(57.0214), N-term(42.0106)
sp|P00519|ABL1_HUMAN	P00519	ABL1_HUMAN	ABL1	1130	Homo sapiens	Tyrosine-protein kinase ABL1	1:Experimental evidence at protein level	17.52	1	0.999	13	11	11	32	24	24	0	0	0	2C(57.0214), 5C(57.0214), 6C(57.0214)
sp|P42684|ABL2_HUMAN	P42684	ABL2_HUMAN	ABL2	1182	Homo sapiens	Tyrosine-protein kinase ABL2	1:Experimental evidence at protein level	17.68	1	0.999	14	12	14	39	31	39	0	0	0	2C(57.0214), 8C(57.0214)
sp|O14639|ABLM1_HUMAN	O14639	ABLM1_HUMAN	ABLIM1	778	Homo sapiens	Actin-binding LIM protein 1	1:Experimental evidence at protein level	42.93	1	0.999	28	28	28	126	126	126	0	0	0	11C(57.0214), 14M(15.9949), 19M(15.9949), 1C(57.0214), 24C(57.0214), 27C(57.0214), 2C(57.0214), 4C(57.0214), 7C(57.0214), 8C(57.0214)
sp|O94929|ABLM3_HUMAN	O94929	ABLM3_HUMAN	ABLIM3	683	Homo sapiens	Actin-binding LIM protein 3	1:Experimental evidence at protein level	16.4	1	0.999	8	8	8	18	18	18	0	0	0	2C(57.0214), 4C(57.0214), 6C(57.0214), 7C(57.0214), 8C(57.0214)
sp|Q12979|ABR_HUMAN	Q12979	ABR_HUMAN	ABR	859	Homo sapiens	Active breakpoint cluster region-related protein	1:Experimental evidence at protein level	30.85	1	0.999	21	20	21	90	85	90	0	0	0	1C(57.0214), 1M(15.9949), 3C(57.0214), 7C(57.0214), 8M(15.9949)
sp|Q9P1F3|ABRAL_HUMAN	Q9P1F3	ABRAL_HUMAN	ABRACL	81	Homo sapiens	Costars family protein ABRACL	1:Experimental evidence at protein level	35.8	1	0.999	2	2	2	30	30	30	0	0	0	1C(57.0214), N-term(42.0106)
sp|Q6UWZ7|ABRX1_HUMAN	Q6UWZ7	ABRX1_HUMAN	ABRAXAS1	409	Homo sapiens	BRCA1-A complex subunit Abraxas 1	1:Experimental evidence at protein level	17.36	1	0.999	6	6	6	13	13	13	0	0	0	12C(57.0214), 6C(57.0214)
sp|Q15018|ABRX2_HUMAN	Q15018	ABRX2_HUMAN	ABRAXAS2	415	Homo sapiens	BRISC complex subunit Abraxas 2	1:Experimental evidence at protein level	41.45	1	0.999	12	12	12	82	82	82	0	0	0	1M(15.9949), 5C(57.0214)
sp|Q9ULW3|ABT1_HUMAN	Q9ULW3	ABT1_HUMAN	ABT1	272	Homo sapiens	Activator of basal transcription 1	1:Experimental evidence at protein level	37.87	1	0.999	8	8	8	52	52	52	0	0	0	11M(15.9949)
sp|Q8N961|ABTB2_HUMAN	Q8N961	ABTB2_HUMAN	ABTB2	1025	Homo sapiens	Ankyrin repeat and BTB/POZ domain-containing protein 2	1:Experimental evidence at protein level	12.88	1	0.999	12	11	11	27	25	25	0	0	0	8C(57.0214), N-term(42.0106)
sp|A6QL63|ABTB3_HUMAN	A6QL63	ABTB3_HUMAN	ABTB3	1104	Homo sapiens	Ankyrin repeat and BTB/POZ domain-containing protein 3	2:Experimental evidence at transcript level	20.92	1	0.999	18	17	18	32	30	32	0	0	0	2C(57.0214), 7C(57.0214), 8C(57.0214)
sp|P09110|THIK_HUMAN	P09110	THIK_HUMAN	ACAA1	424	Homo sapiens	3-ketoacyl-CoA thiolase, peroxisomal	1:Experimental evidence at protein level	71.7	1	0.999	23	23	23	364	364	364	0	0	0	10C(57.0214), 12M(15.9949), 13C(57.0214), 16C(57.0214), 16M(15.9949), 24C(57.0214), 26M(15.9949), 2C(57.0214), 6M(15.9949)
sp|P42765|THIM_HUMAN	P42765	THIM_HUMAN	ACAA2	397	Homo sapiens	3-ketoacyl-CoA thiolase, mitochondrial	1:Experimental evidence at protein level	68.51	1	0.999	17	17	17	220	220	220	0	0	0	11M(15.9949), 12M(15.9949), 13C(57.0214), 14M(15.9949), 17C(57.0214), 18M(15.9949), 19C(57.0214), 2C(57.0214), 2M(15.9949), 3M(15.9949), 7C(57.0214), 9C(57.0214)
sp|Q13085|ACACA_HUMAN	Q13085	ACACA_HUMAN	ACACA	2346	Homo sapiens	Acetyl-CoA carboxylase 1	1:Experimental evidence at protein level	41.9	1	0.999	71	63	71	429	381	429	0	0	0	10C(57.0214), 13M(15.9949), 16M(15.9949), 17M(15.9949), 18M(15.9949), 1M(15.9949), 21C(57.0214), 23C(57.0214), 2C(57.0214), 3C(57.0214), 3M(15.9949), 4M(15.9949), 7M(15.9949), 9C(57.0214), 9M(15.9949), N-term(42.0106)
sp|Q6JQN1|ACD10_HUMAN	Q6JQN1	ACD10_HUMAN	ACAD10	1059	Homo sapiens	Acyl-CoA dehydrogenase family member 10	1:Experimental evidence at protein level	25.59	1	0.999	20	20	20	41	41	41	0	0	0	11C(57.0214), 5C(57.0214), 5M(15.9949)
sp|Q709F0|ACD11_HUMAN	Q709F0	ACD11_HUMAN	ACAD11	780	Homo sapiens	Acyl-CoA dehydrogenase family member 11	1:Experimental evidence at protein level	18.21	1	0.999	11	11	11	22	22	22	0	0	0
sp|Q9UKU7|ACAD8_HUMAN	Q9UKU7	ACAD8_HUMAN	ACAD8	415	Homo sapiens	Isobutyryl-CoA dehydrogenase, mitochondrial	1:Experimental evidence at protein level	31.81	1	0.999	11	11	11	61	61	61	0	0	0	12M(15.9949), 2C(57.0214), 4C(57.0214), 5C(57.0214), 6C(57.0214), 7C(57.0214), 9M(15.9949)
sp|Q9H845|ACAD9_HUMAN	Q9H845	ACAD9_HUMAN	ACAD9	621	Homo sapiens	Complex I assembly factor ACAD9, mitochondrial	1:Experimental evidence at protein level	40.9	1	0.999	21	21	21	185	185	185	0	0	0	10C(57.0214), 11C(57.0214), 1M(15.9949), 3M(15.9949), 4C(57.0214), 4M(15.9949), 5C(57.0214), 5M(15.9949), 7C(57.0214)
sp|P11310|ACADM_HUMAN	P11310	ACADM_HUMAN	ACADM	421	Homo sapiens	Medium-chain specific acyl-CoA dehydrogenase, mitochondrial	1:Experimental evidence at protein level	35.39	1	0.999	12	12	12	117	117	117	0	0	0	11C(57.0214), 1M(15.9949), 7M(15.9949), 8C(57.0214)
sp|P16219|ACADS_HUMAN	P16219	ACADS_HUMAN	ACADS	412	Homo sapiens	Short-chain specific acyl-CoA dehydrogenase, mitochondrial	1:Experimental evidence at protein level	32.52	1	0.999	10	10	10	29	29	29	0	0	0	12C(57.0214), 3C(57.0214)
sp|P45954|ACDSB_HUMAN	P45954	ACDSB_HUMAN	ACADSB	432	Homo sapiens	Short/branched chain specific acyl-CoA dehydrogenase, mitochondrial	1:Experimental evidence at protein level	37.96	1	0.999	13	13	13	80	80	80	0	0	0	13M(15.9949), 5C(57.0214)
sp|P49748|ACADV_HUMAN	P49748	ACADV_HUMAN	ACADVL	655	Homo sapiens	Very long-chain specific acyl-CoA dehydrogenase, mitochondrial	1:Experimental evidence at protein level	52.37	1	0.999	28	28	28	405	405	405	0	0	0	11C(57.0214), 11M(15.9949), 12M(15.9949), 16M(15.9949), 19C(57.0214), 1M(15.9949), 3C(57.0214), 3M(15.9949), 5C(57.0214), 6M(15.9949), 7C(57.0214), 8C(57.0214), 9M(15.9949)
sp|Q15057|ACAP2_HUMAN	Q15057	ACAP2_HUMAN	ACAP2	778	Homo sapiens	Arf-GAP with coiled-coil, ANK repeat and PH domain-containing protein 2	1:Experimental evidence at protein level	30.59	1	0.999	19	19	19	96	96	96	0	0	0	10C(57.0214), 11C(57.0214), 13C(57.0214), 1M(15.9949), 2C(57.0214), 2M(15.9949), 3C(57.0214), 5M(15.9949), 8C(57.0214)
sp|P24752|THIL_HUMAN	P24752	THIL_HUMAN	ACAT1	427	Homo sapiens	Acetyl-CoA acetyltransferase, mitochondrial	1:Experimental evidence at protein level	59.95	1	0.999	17	17	17	461	461	461	0	0	0	10C(57.0214), 14C(57.0214), 16M(15.9949), 19M(15.9949), 23M(15.9949), 24M(15.9949), 3M(15.9949), 4M(15.9949), 6C(57.0214)
sp|Q9BWD1|THIC_HUMAN	Q9BWD1	THIC_HUMAN	ACAT2	397	Homo sapiens	Acetyl-CoA acetyltransferase, cytosolic	1:Experimental evidence at protein level	59.95	1	0.999	13	13	13	216	216	216	0	0	0	12C(57.0214), 14M(15.9949), 17C(57.0214), 19C(57.0214), 21C(57.0214), 22C(57.0214), 24M(15.9949), 31M(15.9949), 4M(15.9949), 8M(15.9949), N-term(42.0106)
sp|Q9H3P7|GCP60_HUMAN	Q9H3P7	GCP60_HUMAN	ACBD3	528	Homo sapiens	Golgi resident protein GCP60	1:Experimental evidence at protein level	32.39	1	0.999	14	14	14	140	140	140	0	0	0	11M(15.9949), 12C(57.0214), 1C(57.0214), 2C(57.0214), 4M(15.9949)
sp|Q5T8D3|ACBD5_HUMAN	Q5T8D3	ACBD5_HUMAN	ACBD5	534	Homo sapiens	Acyl-CoA-binding domain-containing protein 5	1:Experimental evidence at protein level	31.09	1	0.999	15	14	15	75	71	75	0	0	0	4M(15.9949), 5M(15.9949)
sp|Q9BR61|ACBD6_HUMAN	Q9BR61	ACBD6_HUMAN	ACBD6	282	Homo sapiens	Acyl-CoA-binding domain-containing protein 6	1:Experimental evidence at protein level	41.49	1	0.999	12	12	12	40	40	40	0	0	0	4C(57.0214), 7C(57.0214)
sp|Q96AP0|ACD_HUMAN	Q96AP0	ACD_HUMAN	ACD	458	Homo sapiens	Adrenocortical dysplasia protein homolog	1:Experimental evidence at protein level	16.59	1	0.999	5	5	5	12	12	12	0	0	0	10C(57.0214), 4C(57.0214), 9C(57.0214)
sp|Q9UKV3|ACINU_HUMAN	Q9UKV3	ACINU_HUMAN	ACIN1	1341	Homo sapiens	Apoptotic chromatin condensation inducer in the nucleus	1:Experimental evidence at protein level	29.23	1	0.999	31	31	31	276	276	276	0	0	0	19C(57.0214), 29C(57.0214), 3C(57.0214), 4C(57.0214), 4M(15.9949), 6M(15.9949), 7M(15.9949)
sp|P25106|ACKR3_HUMAN	P25106	ACKR3_HUMAN	ACKR3	362	Homo sapiens	Atypical chemokine receptor 3	1:Experimental evidence at protein level	7.46	1	0.999	2	2	2	7	7	7	0	0	0	12C(57.0214)
sp|P53396|ACLY_HUMAN	P53396	ACLY_HUMAN	ACLY	1101	Homo sapiens	ATP-citrate synthase	1:Experimental evidence at protein level	43.96	1	0.999	41	41	41	1133	1133	1133	0	0	0	10C(57.0214), 10M(15.9949), 12C(57.0214), 14M(15.9949), 16M(15.9949), 17C(57.0214), 1M(15.9949), 2M(15.9949), 3C(57.0214), 4M(15.9949), 5M(15.9949), 6M(15.9949), 7M(15.9949), 8M(15.9949), 9C(57.0214), 9M(15.9949)
sp|P21399|ACOHC_HUMAN	P21399	ACOHC_HUMAN	ACO1	889	Homo sapiens	Cytoplasmic aconitate hydratase	1:Experimental evidence at protein level	39.26	1	0.999	25	25	25	167	167	167	0	0	0	13M(15.9949), 18M(15.9949), 5C(57.0214), 6C(57.0214), 6M(15.9949), 7M(15.9949), N-term(42.0106)
sp|Q99798|ACON_HUMAN	Q99798	ACON_HUMAN	ACO2	780	Homo sapiens	Aconitate hydratase, mitochondrial	1:Experimental evidence at protein level	50	1	0.999	33	33	33	514	514	514	0	0	0	10M(15.9949), 11C(57.0214), 12M(15.9949), 14C(57.0214), 15M(15.9949), 1C(57.0214), 3M(15.9949), 7C(57.0214), 9C(57.0214)
sp|Q86TX2|ACOT1_HUMAN	Q86TX2	ACOT1_HUMAN	ACOT1	421	Homo sapiens	Acyl-coenzyme A thioesterase 1	1:Experimental evidence at protein level	39.19	1	0.999	13	1	13	79	7	79	0	0	0	9C(57.0214), N-term(42.0106)
sp|Q8WXI4|ACO11_HUMAN	Q8WXI4	ACO11_HUMAN	ACOT11	607	Homo sapiens	Acyl-coenzyme A thioesterase 11	1:Experimental evidence at protein level	7.58	1	0.999	3	3	3	3	3	3	0	0	0	14C(57.0214), 6C(57.0214), 7C(57.0214)
sp|Q9NPJ3|ACO13_HUMAN	Q9NPJ3	ACO13_HUMAN	ACOT13	140	Homo sapiens	Acyl-coenzyme A thioesterase 13	1:Experimental evidence at protein level	31.43	1	0.999	4	4	4	22	22	22	0	0	0	N-term(42.0106)
sp|Q8N9L9|ACOT4_HUMAN	Q8N9L9	ACOT4_HUMAN	ACOT4	421	Homo sapiens	Peroxisomal succinyl-coenzyme A thioesterase	1:Experimental evidence at protein level	9.5	1	0.999	4	4	4	6	6	6	0	0	0	3C(57.0214), N-term(42.0106)
sp|O00154|BACH_HUMAN	O00154	BACH_HUMAN	ACOT7	380	Homo sapiens	Cytosolic acyl coenzyme A thioester hydrolase	1:Experimental evidence at protein level	34.74	1	0.999	12	12	12	132	132	132	0	0	0	1M(15.9949), 2C(57.0214), 2M(15.9949), 3C(57.0214)
sp|O14734|ACOT8_HUMAN	O14734	ACOT8_HUMAN	ACOT8	319	Homo sapiens	Acyl-coenzyme A thioesterase 8	1:Experimental evidence at protein level	23.2	1	0.999	6	6	6	35	35	35	0	0	0	9C(57.0214)
sp|Q9Y305|ACOT9_HUMAN	Q9Y305	ACOT9_HUMAN	ACOT9	439	Homo sapiens	Acyl-coenzyme A thioesterase 9, mitochondrial	1:Experimental evidence at protein level	38.5	1	0.999	15	15	15	133	133	133	0	0	0	1M(15.9949), 5C(57.0214), 5M(15.9949), 6M(15.9949), 9M(15.9949)
sp|Q15067|ACOX1_HUMAN	Q15067	ACOX1_HUMAN	ACOX1	660	Homo sapiens	Peroxisomal acyl-coenzyme A oxidase 1	1:Experimental evidence at protein level	42.27	1	0.999	20	20	20	206	206	206	0	0	0	11M(15.9949), 14C(57.0214), 3C(57.0214), 5M(15.9949), 6C(57.0214)
sp|O15254|ACOX3_HUMAN	O15254	ACOX3_HUMAN	ACOX3	700	Homo sapiens	Peroxisomal acyl-coenzyme A oxidase 3	1:Experimental evidence at protein level	32.57	1	0.999	15	15	15	74	74	74	0	0	0	1M(15.9949), 3C(57.0214), 7C(57.0214), 9C(57.0214), N-term(42.0106)
sp|P24666|PPAC_HUMAN	P24666	PPAC_HUMAN	ACP1	158	Homo sapiens	Low molecular weight phosphotyrosine protein phosphatase	1:Experimental evidence at protein level	72.78	1	0.999	9	9	9	136	136	136	0	0	0	11C(57.0214), 12M(15.9949), 22C(57.0214), 5M(15.9949), 6C(57.0214)
sp|P11117|PPAL_HUMAN	P11117	PPAL_HUMAN	ACP2	423	Homo sapiens	Lysosomal acid phosphatase	1:Experimental evidence at protein level	26.24	1	0.999	9	9	9	41	41	41	0	0	0	10C(57.0214), 10M(15.9949)
sp|P15309|PPAP_HUMAN	P15309	PPAP_HUMAN	ACP3	386	Homo sapiens	Prostatic acid phosphatase	1:Experimental evidence at protein level	10.88	1	0.999	3	3	3	4	4	4	0	0	0
sp|Q9NPH0|PPA6_HUMAN	Q9NPH0	PPA6_HUMAN	ACP6	428	Homo sapiens	Lysophosphatidic acid phosphatase type 6	1:Experimental evidence at protein level	27.8	1	0.999	9	9	9	31	31	31	0	0	0	1C(57.0214), 23C(57.0214), 5C(57.0214), 9C(57.0214)
sp|Q96CM8|ACSF2_HUMAN	Q96CM8	ACSF2_HUMAN	ACSF2	615	Homo sapiens	Medium-chain acyl-CoA ligase ACSF2, mitochondrial	1:Experimental evidence at protein level	36.26	1	0.999	16	16	16	77	77	77	0	0	0	11C(57.0214), 15C(57.0214), 1M(15.9949), 25C(57.0214), 3C(57.0214), 4M(15.9949), 5C(57.0214), 6C(57.0214), 8C(57.0214)
sp|Q4G176|ACSF3_HUMAN	Q4G176	ACSF3_HUMAN	ACSF3	576	Homo sapiens	Malonate--CoA ligase ACSF3, mitochondrial	1:Experimental evidence at protein level	25.87	1	0.999	12	12	12	44	44	44	0	0	0	2C(57.0214), 4C(57.0214)
sp|P33121|ACSL1_HUMAN	P33121	ACSL1_HUMAN	ACSL1	698	Homo sapiens	Long-chain-fatty-acid--CoA ligase 1	1:Experimental evidence at protein level	43.98	1	0.999	26	25	26	212	208	212	0	0	0	10C(57.0214), 11C(57.0214), 1C(57.0214), 20M(15.9949), 23M(15.9949), 2M(15.9949), 4C(57.0214), 5M(15.9949), 6C(57.0214), 6M(15.9949), 8C(57.0214), 8M(15.9949), 9C(57.0214)
sp|O95573|ACSL3_HUMAN	O95573	ACSL3_HUMAN	ACSL3	720	Homo sapiens	Fatty acid CoA ligase Acsl3	1:Experimental evidence at protein level	47.36	1	0.999	27	24	27	295	262	295	0	0	0	10C(57.0214), 11M(15.9949), 12M(15.9949), 15C(57.0214), 16C(57.0214), 16M(15.9949), 18M(15.9949), 3C(57.0214), 3M(15.9949), 4C(57.0214), 4M(15.9949), 5C(57.0214), 5M(15.9949), 7C(57.0214), 7M(15.9949), 8C(57.0214), N-term(42.0106)
sp|O60488|ACSL4_HUMAN	O60488	ACSL4_HUMAN	ACSL4	711	Homo sapiens	Long-chain-fatty-acid--CoA ligase 4	1:Experimental evidence at protein level	49.93	1	0.999	25	22	22	245	212	212	0	0	0	10C(57.0214), 11M(15.9949), 12M(15.9949), 15C(57.0214), 15M(15.9949), 18M(15.9949), 1M(15.9949), 20C(57.0214), 2C(57.0214), 2M(15.9949), 3C(57.0214), 5C(57.0214), 7C(57.0214), 8C(57.0214), 9C(57.0214)
sp|Q9ULC5|ACSL5_HUMAN	Q9ULC5	ACSL5_HUMAN	ACSL5	683	Homo sapiens	Long-chain-fatty-acid--CoA ligase 5	1:Experimental evidence at protein level	43.19	1	0.999	21	19	20	155	146	151	0	0	0	10C(57.0214), 11C(57.0214), 14C(57.0214), 1C(57.0214), 5M(15.9949), 7C(57.0214), 8C(57.0214)
sp|Q53FZ2|ACSM3_HUMAN	Q53FZ2	ACSM3_HUMAN	ACSM3	586	Homo sapiens	Acyl-coenzyme A synthetase ACSM3, mitochondrial	1:Experimental evidence at protein level	31.57	1	0.999	13	12	13	51	48	51	0	0	0	11C(57.0214), 2C(57.0214), 3C(57.0214), 9C(57.0214)
sp|Q9NUB1|ACS2L_HUMAN	Q9NUB1	ACS2L_HUMAN	ACSS1	689	Homo sapiens	Acetyl-coenzyme A synthetase 2-like, mitochondrial	1:Experimental evidence at protein level	32.66	1	0.999	16	16	16	77	77	77	0	0	0	10M(15.9949), 11C(57.0214), 15C(57.0214), 18C(57.0214), 3M(15.9949), 5M(15.9949)
sp|Q9NR19|ACSA_HUMAN	Q9NR19	ACSA_HUMAN	ACSS2	701	Homo sapiens	Acetyl-coenzyme A synthetase, cytoplasmic	1:Experimental evidence at protein level	20.97	1	0.999	12	12	12	75	75	75	0	0	0	11C(57.0214), 12C(57.0214), 18C(57.0214), 3C(57.0214), 5M(15.9949), 6C(57.0214), 7C(57.0214)
sp|Q9H6R3|ACSS3_HUMAN	Q9H6R3	ACSS3_HUMAN	ACSS3	686	Homo sapiens	Acyl-CoA synthetase short-chain family member 3, mitochondrial	1:Experimental evidence at protein level	38.19	1	0.999	21	21	21	108	108	108	0	0	0	17M(15.9949), 19C(57.0214), 8C(57.0214), 9M(15.9949)
sp|P68133|ACTS_HUMAN	P68133	ACTS_HUMAN	ACTA1	377	Homo sapiens	Actin, alpha skeletal muscle	1:Experimental evidence at protein level	67.9	1	0.999	25	2	2	2563	56	56	0	0	0	14M(15.9949), 8M(15.9949)
sp|P62736|ACTA_HUMAN	P62736	ACTA_HUMAN	ACTA2	377	Homo sapiens	Actin, aortic smooth muscle	1:Experimental evidence at protein level	64.99	1	0.999	24	0	8	2589	0	698	0	0	0	12M(15.9949), 14M(15.9949), 15M(15.9949), 1C(57.0214), 2C(57.0214)
sp|P60709|ACTB_HUMAN	P60709	ACTB_HUMAN	ACTB	375	Homo sapiens	Actin, cytoplasmic 1	1:Experimental evidence at protein level	82.13	1	0.999	33	3	3	6642	622	622	0	0	0	15M(15.9949), 16C(57.0214), 17C(57.0214), N-term(42.0106)
sp|Q562R1|ACTBL_HUMAN	Q562R1	ACTBL_HUMAN	ACTBL2	376	Homo sapiens	Beta-actin-like protein 2	1:Experimental evidence at protein level	46.54	1	0.999	13	8	8	1121	92	92	0	0	0	14M(15.9949), 15M(15.9949), 1C(57.0214), 27M(15.9949), 6M(15.9949)
sp|P63261|ACTG_HUMAN	P63261	ACTG_HUMAN	ACTG1	375	Homo sapiens	Actin, cytoplasmic 2	1:Experimental evidence at protein level	82.13	1	0.999	33	3	33	6626	606	6626	0	0	0	10M(15.9949), 12M(15.9949), 13M(15.9949), 14M(15.9949), 15M(15.9949), 16C(57.0214), 17C(57.0214), 1C(57.0214), 27M(15.9949), 2C(57.0214), 4C(57.0214), 5M(15.9949), 6M(15.9949), 8M(15.9949), N-term(42.0106)
sp|O96019|ACL6A_HUMAN	O96019	ACL6A_HUMAN	ACTL6A	429	Homo sapiens	Actin-like protein 6A	1:Experimental evidence at protein level	45.22	1	0.999	13	11	13	186	168	186	0	0	0	10M(15.9949), 12C(57.0214), 3M(15.9949), 6M(15.9949), 9M(15.9949), N-term(42.0106)
sp|Q9H568|ACTL8_HUMAN	Q9H568	ACTL8_HUMAN	ACTL8	366	Homo sapiens	Actin-like protein 8	1:Experimental evidence at protein level	37.43	1	0.999	9	9	9	38	38	38	0	0	0	1C(57.0214), 3M(15.9949), 5M(15.9949), 9C(57.0214)
sp|Q5BKX5|ACTMP_HUMAN	Q5BKX5	ACTMP_HUMAN	ACTMAP	351	Homo sapiens	Actin maturation protease	1:Experimental evidence at protein level	29.91	1	0.999	6	6	6	14	14	14	0	0	0	25C(57.0214), 8C(57.0214)
sp|P12814|ACTN1_HUMAN	P12814	ACTN1_HUMAN	ACTN1	892	Homo sapiens	Alpha-actinin-1	1:Experimental evidence at protein level	68.16	1	0.999	53	32	34	1994	943	981	0	0	0	11C(57.0214), 11M(15.9949), 12M(15.9949), 1M(15.9949), 2C(57.0214), 2M(15.9949), 4M(15.9949), 5M(15.9949), 6C(57.0214), 6M(15.9949), 7M(15.9949), 8M(15.9949), 9M(15.9949)
sp|P35609|ACTN2_HUMAN	P35609	ACTN2_HUMAN	ACTN2	894	Homo sapiens	Alpha-actinin-2	1:Experimental evidence at protein level	20.58	1	0.999	16	2	2	696	5	5	0	0	0
sp|Q08043|ACTN3_HUMAN	Q08043	ACTN3_HUMAN	ACTN3	901	Homo sapiens	Alpha-actinin-3	1:Experimental evidence at protein level	16.09	1	0.999	13	3	3	224	12	12	0	0	0
sp|O43707|ACTN4_HUMAN	O43707	ACTN4_HUMAN	ACTN4	911	Homo sapiens	Alpha-actinin-4	1:Experimental evidence at protein level	75.74	1	0.999	62	40	62	3086	1908	3086	0	0	0	10C(57.0214), 11C(57.0214), 12M(15.9949), 1C(57.0214), 1M(15.9949), 2C(57.0214), 3M(15.9949), 4M(15.9949), 5M(15.9949), 6C(57.0214), 6M(15.9949), 7C(57.0214), 7M(15.9949), 8M(15.9949), 9C(57.0214), N-term(42.0106)
sp|Q9NZ32|ARP10_HUMAN	Q9NZ32	ARP10_HUMAN	ACTR10	417	Homo sapiens	Actin-related protein 10	1:Experimental evidence at protein level	28.78	1	0.999	8	8	8	57	57	57	0	0	0	10C(57.0214), 1C(57.0214), 2C(57.0214), 8M(15.9949), 9C(57.0214)
sp|P61163|ACTZ_HUMAN	P61163	ACTZ_HUMAN	ACTR1A	376	Homo sapiens	Alpha-centractin	1:Experimental evidence at protein level	49.2	1	0.999	13	7	13	212	111	212	0	0	0	2C(57.0214), 2M(15.9949), 3M(15.9949), N-term(42.0106)
sp|P42025|ACTY_HUMAN	P42025	ACTY_HUMAN	ACTR1B	376	Homo sapiens	Beta-centractin	1:Experimental evidence at protein level	48.67	1	0.999	12	6	6	151	50	50	0	0	0	2C(57.0214), 3M(15.9949), N-term(42.0106)
sp|P61160|ARP2_HUMAN	P61160	ARP2_HUMAN	ACTR2	394	Homo sapiens	Actin-related protein 2	1:Experimental evidence at protein level	31.73	1	0.999	11	11	11	234	234	234	0	0	0	10M(15.9949), 1C(57.0214), 2C(57.0214), 2M(15.9949), 4C(57.0214), 5C(57.0214), 7M(15.9949), 8M(15.9949), 9M(15.9949)
sp|P61158|ARP3_HUMAN	P61158	ARP3_HUMAN	ACTR3	418	Homo sapiens	Actin-related protein 3	1:Experimental evidence at protein level	55.5	1	0.999	20	16	20	489	379	489	0	0	0	10C(57.0214), 10M(15.9949), 11C(57.0214), 11M(15.9949), 16C(57.0214), 28C(57.0214), 4C(57.0214), 5C(57.0214), 8C(57.0214), 8M(15.9949)
sp|Q9P1U1|ARP3B_HUMAN	Q9P1U1	ARP3B_HUMAN	ACTR3B	418	Homo sapiens	Actin-related protein 3B	2:Experimental evidence at transcript level	28.23	1	0.999	8	4	4	123	13	13	0	0	0	16C(57.0214)
sp|Q9H9F9|ARP5_HUMAN	Q9H9F9	ARP5_HUMAN	ACTR5	607	Homo sapiens	Actin-related protein 5	1:Experimental evidence at protein level	33.11	1	0.999	13	13	13	53	53	53	0	0	0	10C(57.0214), 13M(15.9949), 1C(57.0214), 3C(57.0214), 5C(57.0214)
sp|Q9GZN1|ARP6_HUMAN	Q9GZN1	ARP6_HUMAN	ACTR6	396	Homo sapiens	Actin-related protein 6	1:Experimental evidence at protein level	19.44	1	0.999	6	6	6	22	22	22	0	0	0	14C(57.0214), 4C(57.0214), N-term(42.0106)
sp|Q9H981|ARP8_HUMAN	Q9H981	ARP8_HUMAN	ACTR8	624	Homo sapiens	Actin-related protein 8	1:Experimental evidence at protein level	31.89	1	0.999	18	18	18	58	58	58	0	0	0	13M(15.9949), 1C(57.0214), 2C(57.0214), 3C(57.0214), 4C(57.0214), 5C(57.0214), 7C(57.0214), 8C(57.0214), 9C(57.0214)
sp|Q04771|ACVR1_HUMAN	Q04771	ACVR1_HUMAN	ACVR1	509	Homo sapiens	Activin receptor type-1	1:Experimental evidence at protein level	12.77	1	0.999	5	5	5	16	16	16	0	0	0	11C(57.0214), 12C(57.0214), 17C(57.0214), 3C(57.0214)
sp|Q03154|ACY1_HUMAN	Q03154	ACY1_HUMAN	ACY1	408	Homo sapiens	Aminoacylase-1	1:Experimental evidence at protein level	44.36	1	0.999	13	13	13	115	115	115	0	0	0	10C(57.0214), 11M(15.9949), 12M(15.9949), 1C(57.0214), 2M(15.9949)
sp|P07311|ACYP1_HUMAN	P07311	ACYP1_HUMAN	ACYP1	99	Homo sapiens	Acylphosphatase-1	1:Experimental evidence at protein level	61.62	1	0.999	6	6	6	28	28	28	0	0	0	N-term(42.0106)
sp|P00813|ADA_HUMAN	P00813	ADA_HUMAN	ADA	363	Homo sapiens	Adenosine deaminase	1:Experimental evidence at protein level	31.96	1	0.999	11	11	11	33	33	33	0	0	0	11C(57.0214), N-term(42.0106)
sp|Q6DHV7|ADAL_HUMAN	Q6DHV7	ADAL_HUMAN	ADAL	355	Homo sapiens	Adenosine deaminase-like protein	1:Experimental evidence at protein level	24.23	1	0.999	7	7	7	16	16	16	0	0	0
sp|O14672|ADA10_HUMAN	O14672	ADA10_HUMAN	ADAM10	748	Homo sapiens	Disintegrin and metalloproteinase domain-containing protein 10	1:Experimental evidence at protein level	40.37	1	0.999	22	22	22	160	160	160	0	0	0	10C(57.0214), 14C(57.0214), 15C(57.0214), 23C(57.0214), 2C(57.0214), 2M(15.9949), 3C(57.0214), 5C(57.0214), 6C(57.0214), 7C(57.0214), 9C(57.0214)
sp|Q13444|ADA15_HUMAN	Q13444	ADA15_HUMAN	ADAM15	863	Homo sapiens	Disintegrin and metalloproteinase domain-containing protein 15	1:Experimental evidence at protein level	29.43	1	0.999	20	20	20	90	90	90	0	0	0	11C(57.0214), 12C(57.0214), 13C(57.0214), 2C(57.0214), 4C(57.0214), 6M(15.9949), 7C(57.0214), 9C(57.0214)
sp|P78536|ADA17_HUMAN	P78536	ADA17_HUMAN	ADAM17	824	Homo sapiens	Disintegrin and metalloproteinase domain-containing protein 17	1:Experimental evidence at protein level	23.18	1	0.999	12	12	12	44	44	44	0	0	0	26C(57.0214)
sp|Q9H013|ADA19_HUMAN	Q9H013	ADA19_HUMAN	ADAM19	955	Homo sapiens	Disintegrin and metalloproteinase domain-containing protein 19	1:Experimental evidence at protein level	5.97	1	0.999	4	4	4	5	5	5	0	0	0	11C(57.0214), 9C(57.0214)
sp|Q9P0K1|ADA22_HUMAN	Q9P0K1	ADA22_HUMAN	ADAM22	906	Homo sapiens	Disintegrin and metalloproteinase domain-containing protein 22	1:Experimental evidence at protein level	5.63	1	0.999	3	3	3	4	4	4	0	0	0	16C(57.0214), 22C(57.0214)
sp|P78325|ADAM8_HUMAN	P78325	ADAM8_HUMAN	ADAM8	824	Homo sapiens	Disintegrin and metalloproteinase domain-containing protein 8	1:Experimental evidence at protein level	5.22	1	0.999	2	2	2	4	4	4	0	0	0	3C(57.0214), 8C(57.0214)
sp|Q13443|ADAM9_HUMAN	Q13443	ADAM9_HUMAN	ADAM9	819	Homo sapiens	Disintegrin and metalloproteinase domain-containing protein 9	1:Experimental evidence at protein level	29.18	1	0.999	21	21	21	109	109	109	0	0	0	10C(57.0214), 11C(57.0214), 13C(57.0214), 14C(57.0214), 1C(57.0214), 20C(57.0214), 2C(57.0214), 3C(57.0214), 4C(57.0214), 4M(15.9949), 5C(57.0214), 8C(57.0214)
sp|O75689|ADAP1_HUMAN	O75689	ADAP1_HUMAN	ADAP1	374	Homo sapiens	Arf-GAP with dual PH domain-containing protein 1	1:Experimental evidence at protein level	14.44	1	0.999	4	4	4	11	11	11	0	0	0	13C(57.0214), 5C(57.0214)
sp|P55265|DSRAD_HUMAN	P55265	DSRAD_HUMAN	ADAR	1226	Homo sapiens	Double-stranded RNA-specific adenosine deaminase	1:Experimental evidence at protein level	38.66	1	0.999	35	35	35	384	384	384	0	0	0	10M(15.9949), 14C(57.0214), 15M(15.9949), 18M(15.9949), 1C(57.0214), 1M(15.9949), 2C(57.0214), 2M(15.9949), 3M(15.9949), 4C(57.0214), 5M(15.9949), 7C(57.0214), 8C(57.0214), 9C(57.0214), 9M(15.9949)
sp|P78563|RED1_HUMAN	P78563	RED1_HUMAN	ADARB1	741	Homo sapiens	Double-stranded RNA-specific editase 1	1:Experimental evidence at protein level	14.84	1	0.999	7	7	7	11	11	11	0	0	0	7C(57.0214)
sp|Q9BUB4|ADAT1_HUMAN	Q9BUB4	ADAT1_HUMAN	ADAT1	502	Homo sapiens	tRNA-specific adenosine deaminase 1	1:Experimental evidence at protein level	13.94	1	0.999	6	6	6	10	10	10	0	0	0	2C(57.0214)
sp|Q7Z6V5|ADAT2_HUMAN	Q7Z6V5	ADAT2_HUMAN	ADAT2	191	Homo sapiens	tRNA-specific adenosine deaminase 2	1:Experimental evidence at protein level	41.36	1	0.999	5	5	5	16	16	16	0	0	0	11C(57.0214), 12C(57.0214), 14C(57.0214), 4C(57.0214), 8C(57.0214)
sp|Q96EY9|ADAT3_HUMAN	Q96EY9	ADAT3_HUMAN	ADAT3	351	Homo sapiens	Probable inactive tRNA-specific adenosine deaminase-like protein 3	1:Experimental evidence at protein level	27.35	1	0.999	6	6	6	12	12	12	0	0	0	11C(57.0214)
sp|Q86TW2|ADCK1_HUMAN	Q86TW2	ADCK1_HUMAN	ADCK1	530	Homo sapiens	AarF domain-containing protein kinase 1	1:Experimental evidence at protein level	9.43	1	0.999	4	4	4	8	8	8	0	0	0
sp|Q3MIX3|ADCK5_HUMAN	Q3MIX3	ADCK5_HUMAN	ADCK5	580	Homo sapiens	Uncharacterized aarF domain-containing protein kinase 5	1:Experimental evidence at protein level	6.72	1	0.999	3	3	3	7	7	7	0	0	0	10C(57.0214), 7C(57.0214)
sp|O43306|ADCY6_HUMAN	O43306	ADCY6_HUMAN	ADCY6	1168	Homo sapiens	Adenylate cyclase type 6	1:Experimental evidence at protein level	9.5	1	0.999	6	5	6	14	9	14	0	0	0	7C(57.0214)
sp|O60503|ADCY9_HUMAN	O60503	ADCY9_HUMAN	ADCY9	1353	Homo sapiens	Adenylate cyclase type 9	1:Experimental evidence at protein level	3.92	1	0.999	4	4	4	4	4	4	0	0	0	10C(57.0214), 9C(57.0214)
sp|P35611|ADDA_HUMAN	P35611	ADDA_HUMAN	ADD1	737	Homo sapiens	Alpha-adducin	1:Experimental evidence at protein level	29.72	1	0.999	15	15	15	98	98	98	0	0	0	10C(57.0214), 12M(15.9949), 14M(15.9949), 24C(57.0214), 25C(57.0214), 5M(15.9949)
sp|Q9UEY8|ADDG_HUMAN	Q9UEY8	ADDG_HUMAN	ADD3	706	Homo sapiens	Gamma-adducin	1:Experimental evidence at protein level	30.03	1	0.999	17	17	17	93	93	93	0	0	0	10M(15.9949), 16C(57.0214), 5C(57.0214), N-term(42.0106)
sp|P48960|AGRE5_HUMAN	P48960	AGRE5_HUMAN	ADGRE5	835	Homo sapiens	Adhesion G protein-coupled receptor E5	1:Experimental evidence at protein level	31.26	1	0.999	17	15	17	174	151	174	0	0	0	13C(57.0214), 15C(57.0214), 15M(15.9949), 19C(57.0214), 1C(57.0214), 25C(57.0214), 3C(57.0214), 4C(57.0214), 5C(57.0214), 6M(15.9949), 7M(15.9949), 8M(15.9949), 9C(57.0214)
sp|Q8IZF2|AGRF5_HUMAN	Q8IZF2	AGRF5_HUMAN	ADGRF5	1346	Homo sapiens	Adhesion G protein-coupled receptor F5	1:Experimental evidence at protein level	2.6	1	0.9987	3	3	3	3	3	3	0	0	0
sp|Q9Y653|AGRG1_HUMAN	Q9Y653	AGRG1_HUMAN	ADGRG1	693	Homo sapiens	Adhesion G-protein coupled receptor G1	1:Experimental evidence at protein level	14.29	1	0.999	7	7	7	34	34	34	0	0	0	11C(57.0214)
sp|Q8IZP9|AGRG2_HUMAN	Q8IZP9	AGRG2_HUMAN	ADGRG2	1017	Homo sapiens	Adhesion G-protein coupled receptor G2	1:Experimental evidence at protein level	7.57	1	0.999	5	5	5	13	13	13	0	0	0	11C(57.0214), 3C(57.0214)
sp|Q86SQ4|AGRG6_HUMAN	Q86SQ4	AGRG6_HUMAN	ADGRG6	1221	Homo sapiens	Adhesion G-protein coupled receptor G6	1:Experimental evidence at protein level	2.05	1	0.999	2	2	2	3	3	3	0	0	0
sp|P11766|ADHX_HUMAN	P11766	ADHX_HUMAN	ADH5	374	Homo sapiens	Alcohol dehydrogenase class-3	1:Experimental evidence at protein level	35.03	1	0.999	13	13	13	146	146	146	0	0	0	13C(57.0214), 16C(57.0214), 2C(57.0214), 3M(15.9949), 5M(15.9949), 6C(57.0214), 7C(57.0214), 9C(57.0214)
sp|Q9BV57|MTND_HUMAN	Q9BV57	MTND_HUMAN	ADI1	179	Homo sapiens	Acireductone dioxygenase	1:Experimental evidence at protein level	40.22	1	0.999	5	5	5	125	125	125	0	0	0	11C(57.0214), 3M(15.9949), 5M(15.9949), 6M(15.9949)
sp|Q96A54|PAQR1_HUMAN	Q96A54	PAQR1_HUMAN	ADIPOR1	375	Homo sapiens	Adiponectin receptor protein 1	1:Experimental evidence at protein level	15.47	1	0.999	4	4	4	14	14	14	0	0	0
sp|Q15847|ADIRF_HUMAN	Q15847	ADIRF_HUMAN	ADIRF	76	Homo sapiens	Adipogenesis regulatory factor	1:Experimental evidence at protein level	72.37	1	0.999	4	4	4	66	66	66	0	0	0	N-term(42.0106)
sp|Q9GZN8|ADSSP_HUMAN	Q9GZN8	ADSSP_HUMAN	ADISSP	174	Homo sapiens	Adipose-secreted signaling protein	1:Experimental evidence at protein level	61.49	1	0.999	8	8	8	71	71	71	0	0	0	12C(57.0214), 14C(57.0214), 19C(57.0214), 1C(57.0214), 7C(57.0214)
sp|P55263|ADK_HUMAN	P55263	ADK_HUMAN	ADK	362	Homo sapiens	Adenosine kinase	1:Experimental evidence at protein level	49.72	1	0.999	14	14	14	158	158	158	0	0	0	11C(57.0214), 21C(57.0214), 24C(57.0214), 2M(15.9949), 3C(57.0214), 4C(57.0214), 5M(15.9949), 7C(57.0214), N-term(42.0106)
sp|Q9H2P0|ADNP_HUMAN	Q9H2P0	ADNP_HUMAN	ADNP	1102	Homo sapiens	Activity-dependent neuroprotector homeobox protein	1:Experimental evidence at protein level	44.65	1	0.999	42	42	42	363	363	363	0	0	0	10C(57.0214), 12C(57.0214), 12M(15.9949), 19C(57.0214), 1C(57.0214), 1M(15.9949), 2C(57.0214), 3C(57.0214), 5C(57.0214), 6C(57.0214), 7M(15.9949), 8C(57.0214), 8M(15.9949), 9C(57.0214), 9M(15.9949), N-term(42.0106)
sp|Q6IQ32|ADNP2_HUMAN	Q6IQ32	ADNP2_HUMAN	ADNP2	1131	Homo sapiens	Activity-dependent neuroprotector homeobox protein 2	1:Experimental evidence at protein level	7.34	1	0.999	7	7	7	20	20	20	0	0	0	4C(57.0214), 5C(57.0214), 6C(57.0214), 9C(57.0214)
sp|Q96SZ5|AEDO_HUMAN	Q96SZ5	AEDO_HUMAN	ADO	270	Homo sapiens	2-aminoethanethiol dioxygenase	1:Experimental evidence at protein level	36.3	1	0.999	7	7	7	47	47	47	0	0	0	10C(57.0214), 15C(57.0214), 3M(15.9949)
sp|Q9BRR6|ADPGK_HUMAN	Q9BRR6	ADPGK_HUMAN	ADPGK	497	Homo sapiens	ADP-dependent glucokinase	1:Experimental evidence at protein level	38.23	1	0.999	13	13	13	81	81	81	0	0	0	11M(15.9949), 13C(57.0214), 4C(57.0214), 6M(15.9949), 7C(57.0214)
sp|P54922|ADPRH_HUMAN	P54922	ADPRH_HUMAN	ADPRH	357	Homo sapiens	ADP-ribosylhydrolase ARH1	1:Experimental evidence at protein level	13.45	1	0.999	3	3	3	6	6	6	0	0	0
sp|Q9NX46|ADPRS_HUMAN	Q9NX46	ADPRS_HUMAN	ADPRS	363	Homo sapiens	ADP-ribosylhydrolase ARH3	1:Experimental evidence at protein level	47.66	1	0.999	11	11	11	90	90	90	0	0	0	11C(57.0214), 12M(15.9949), 1C(57.0214), 2C(57.0214), 5M(15.9949), 6M(15.9949), N-term(42.0106)
sp|P07550|ADRB2_HUMAN	P07550	ADRB2_HUMAN	ADRB2	413	Homo sapiens	Beta-2 adrenergic receptor	1:Experimental evidence at protein level	12.83	1	0.999	3	3	3	5	5	5	0	0	0	3C(57.0214), 8C(57.0214)
sp|Q16186|ADRM1_HUMAN	Q16186	ADRM1_HUMAN	ADRM1	407	Homo sapiens	Proteasomal ubiquitin receptor ADRM1	1:Experimental evidence at protein level	19.66	1	0.999	8	8	8	103	103	103	0	0	0	16C(57.0214), 2M(15.9949), 5C(57.0214), 5M(15.9949), N-term(42.0106)
sp|P30566|PUR8_HUMAN	P30566	PUR8_HUMAN	ADSL	484	Homo sapiens	Adenylosuccinate lyase	1:Experimental evidence at protein level	29.96	1	0.999	12	12	12	105	105	105	0	0	0	13M(15.9949), 15M(15.9949), 17M(15.9949), 6M(15.9949), 7C(57.0214), 8M(15.9949)
sp|Q8N142|PURA1_HUMAN	Q8N142	PURA1_HUMAN	ADSS1	457	Homo sapiens	Adenylosuccinate synthetase isozyme 1	1:Experimental evidence at protein level	27.57	1	0.999	9	8	8	20	17	17	0	0	0	2C(57.0214), 4M(15.9949)
sp|P30520|PURA2_HUMAN	P30520	PURA2_HUMAN	ADSS2	456	Homo sapiens	Adenylosuccinate synthetase isozyme 2	1:Experimental evidence at protein level	45.39	1	0.999	16	15	16	214	211	214	0	0	0	13C(57.0214), 17C(57.0214), 1M(15.9949), 2C(57.0214), 4M(15.9949), 6M(15.9949), N-term(42.0106)
sp|Q6ZN18|AEBP2_HUMAN	Q6ZN18	AEBP2_HUMAN	AEBP2	517	Homo sapiens	Zinc finger protein AEBP2	1:Experimental evidence at protein level	26.31	1	0.999	8	8	8	18	18	18	0	0	0	11C(57.0214), 14C(57.0214), 6C(57.0214), 7C(57.0214), N-term(42.0106)
sp|Q8N556|AFAP1_HUMAN	Q8N556	AFAP1_HUMAN	AFAP1	730	Homo sapiens	Actin filament-associated protein 1	1:Experimental evidence at protein level	20	1	0.999	10	10	10	23	23	23	0	0	0	10C(57.0214), 13C(57.0214), 14C(57.0214), 2C(57.0214), 6C(57.0214)
sp|Q8N4X5|AF1L2_HUMAN	Q8N4X5	AF1L2_HUMAN	AFAP1L2	818	Homo sapiens	Actin filament-associated protein 1-like 2	1:Experimental evidence at protein level	49.63	1	0.999	25	25	25	162	162	162	0	0	0	10C(57.0214), 11C(57.0214), 1C(57.0214), 20C(57.0214), 3C(57.0214), 42C(57.0214), 7C(57.0214)
sp|P55196|AFAD_HUMAN	P55196	AFAD_HUMAN	AFDN	1824	Homo sapiens	Afadin	1:Experimental evidence at protein level	42	1	0.999	55	55	55	254	254	254	0	0	0	10C(57.0214), 13C(57.0214), 14C(57.0214), 19M(15.9949), 23C(57.0214), 2M(15.9949), 35C(57.0214), 7M(15.9949), 9C(57.0214)
sp|P51825|AFF1_HUMAN	P51825	AFF1_HUMAN	AFF1	1210	Homo sapiens	AF4/FMR2 family member 1	1:Experimental evidence at protein level	9.75	1	0.999	9	9	9	16	16	16	0	0	0	2C(57.0214)
sp|P51826|AFF3_HUMAN	P51826	AFF3_HUMAN	AFF3	1226	Homo sapiens	AF4/FMR2 family member 3	1:Experimental evidence at protein level	12.4	1	0.999	12	12	12	15	15	15	0	0	0	5C(57.0214), 9C(57.0214)
sp|Q9UHB7|AFF4_HUMAN	Q9UHB7	AFF4_HUMAN	AFF4	1163	Homo sapiens	AF4/FMR2 family member 4	1:Experimental evidence at protein level	26.23	1	0.999	22	22	22	70	70	70	0	0	0	13M(15.9949), 16C(57.0214), 17C(57.0214), 18C(57.0214), 8C(57.0214)
sp|Q8WV93|AFG1L_HUMAN	Q8WV93	AFG1L_HUMAN	AFG1L	481	Homo sapiens	AFG1-like ATPase	1:Experimental evidence at protein level	17.26	1	0.999	5	5	5	6	6	6	0	0	0	14C(57.0214), 2C(57.0214), 8C(57.0214)
sp|Q8NB90|AFG2A_HUMAN	Q8NB90	AFG2A_HUMAN	AFG2A	893	Homo sapiens	ATPase family gene 2 protein homolog A	1:Experimental evidence at protein level	31.35	1	0.999	23	22	22	117	87	87	0	0	0	12C(57.0214), 18C(57.0214), 19C(57.0214), 3C(57.0214), 9C(57.0214)
sp|Q9BVQ7|AFG2B_HUMAN	Q9BVQ7	AFG2B_HUMAN	AFG2B	753	Homo sapiens	ATPase family gene 2 protein homolog B	1:Experimental evidence at protein level	48.87	1	0.999	26	26	26	115	115	115	0	0	0	10C(57.0214), 11C(57.0214), 14C(57.0214), 3C(57.0214), 6C(57.0214), 8C(57.0214), 9C(57.0214), N-term(42.0106)
sp|Q9Y4W6|AFG32_HUMAN	Q9Y4W6	AFG32_HUMAN	AFG3L2	797	Homo sapiens	AFG3-like protein 2	1:Experimental evidence at protein level	41.41	1	0.999	33	32	32	301	300	300	0	0	0	14M(15.9949), 17C(57.0214), 18C(57.0214), 2M(15.9949), 4C(57.0214), 4M(15.9949), 5C(57.0214), 8M(15.9949)
sp|Q63HM1|KFA_HUMAN	Q63HM1	KFA_HUMAN	AFMID	303	Homo sapiens	Kynurenine formamidase	1:Experimental evidence at protein level	23.43	1	0.999	6	6	6	17	17	17	0	0	0	11C(57.0214), N-term(42.0106)
sp|Q6ULP2|AFTIN_HUMAN	Q6ULP2	AFTIN_HUMAN	AFTPH	936	Homo sapiens	Aftiphilin	1:Experimental evidence at protein level	26.39	1	0.999	16	16	16	45	45	45	0	0	0	10C(57.0214), 11M(15.9949), 15M(15.9949), 5C(57.0214), 8C(57.0214)
sp|P20933|ASPG_HUMAN	P20933	ASPG_HUMAN	AGA	346	Homo sapiens	N(4)-(beta-N-acetylglucosaminyl)-L-asparaginase	1:Experimental evidence at protein level	22.54	1	0.999	4	4	4	22	22	22	0	0	0	16C(57.0214), 19C(57.0214)
sp|Q9UPQ3|AGAP1_HUMAN	Q9UPQ3	AGAP1_HUMAN	AGAP1	857	Homo sapiens	Arf-GAP with GTPase, ANK repeat and PH domain-containing protein 1	1:Experimental evidence at protein level	22.17	1	0.999	13	10	13	33	25	33	0	0	0	1C(57.0214), 5C(57.0214), 7C(57.0214), 8C(57.0214), N-term(42.0106)
sp|Q96P47|AGAP3_HUMAN	Q96P47	AGAP3_HUMAN	AGAP3	875	Homo sapiens	Arf-GAP with GTPase, ANK repeat and PH domain-containing protein 3	1:Experimental evidence at protein level	17.6	1	0.999	12	10	10	30	23	23	0	0	0	8C(57.0214)
sp|P52594|AGFG1_HUMAN	P52594	AGFG1_HUMAN	AGFG1	562	Homo sapiens	Arf-GAP domain and FG repeat-containing protein 1	1:Experimental evidence at protein level	25.44	1	0.999	9	9	9	91	91	91	0	0	0	2M(15.9949), 4M(15.9949)
sp|O95081|AGFG2_HUMAN	O95081	AGFG2_HUMAN	AGFG2	481	Homo sapiens	Arf-GAP domain and FG repeat-containing protein 2	1:Experimental evidence at protein level	25.57	1	0.999	10	10	10	58	58	58	0	0	0	11C(57.0214)
sp|Q8N302|AGGF1_HUMAN	Q8N302	AGGF1_HUMAN	AGGF1	714	Homo sapiens	Angiogenic factor with G patch and FHA domains 1	1:Experimental evidence at protein level	16.81	1	0.999	8	8	8	11	11	11	0	0	0	9C(57.0214)
sp|Q53H12|AGK_HUMAN	Q53H12	AGK_HUMAN	AGK	422	Homo sapiens	Acylglycerol kinase, mitochondrial	1:Experimental evidence at protein level	54.03	1	0.999	16	16	16	157	157	157	0	0	0	10C(57.0214), 11C(57.0214), 11M(15.9949), 3C(57.0214), 6C(57.0214), 7C(57.0214), 7M(15.9949)
sp|P35573|GDE_HUMAN	P35573	GDE_HUMAN	AGL	1532	Homo sapiens	Glycogen debranching enzyme	1:Experimental evidence at protein level	46.08	1	0.999	53	53	53	240	240	240	0	0	0	10C(57.0214), 12C(57.0214), 12M(15.9949), 13C(57.0214), 16C(57.0214), 17C(57.0214), 1C(57.0214), 23C(57.0214), 2C(57.0214), 3C(57.0214), 4C(57.0214), 5C(57.0214), 5M(15.9949), 6C(57.0214), 7M(15.9949), 8C(57.0214), 9C(57.0214)
sp|Q9BSE5|GDAH_HUMAN	Q9BSE5	GDAH_HUMAN	AGMAT	352	Homo sapiens	Guanidino acid hydrolase, mitochondrial	1:Experimental evidence at protein level	33.24	1	0.999	9	9	9	52	52	52	0	0	0	1C(57.0214), 5C(57.0214), 7C(57.0214), 9C(57.0214)
sp|Q9UL18|AGO1_HUMAN	Q9UL18	AGO1_HUMAN	AGO1	857	Homo sapiens	Protein argonaute-1	1:Experimental evidence at protein level	33.72	1	0.999	21	9	16	69	21	38	0	0	0	10C(57.0214), 12C(57.0214), 6C(57.0214), 9M(15.9949)
sp|Q9UKV8|AGO2_HUMAN	Q9UKV8	AGO2_HUMAN	AGO2	859	Homo sapiens	Protein argonaute-2	1:Experimental evidence at protein level	42.37	1	0.999	29	24	29	128	97	128	0	0	0	10C(57.0214), 11C(57.0214), 12C(57.0214), 13C(57.0214), 14C(57.0214), 16M(15.9949), 3C(57.0214), 4C(57.0214), 4M(15.9949), 6C(57.0214), 9C(57.0214), 9M(15.9949)
sp|Q9H9G7|AGO3_HUMAN	Q9H9G7	AGO3_HUMAN	AGO3	860	Homo sapiens	Protein argonaute-3	1:Experimental evidence at protein level	33.37	1	0.999	21	11	13	63	29	33	0	0	0	5C(57.0214), 6C(57.0214), 9M(15.9949), N-term(42.0106)
sp|Q99943|PLCA_HUMAN	Q99943	PLCA_HUMAN	AGPAT1	283	Homo sapiens	1-acyl-sn-glycerol-3-phosphate acyltransferase alpha	1:Experimental evidence at protein level	21.55	1	0.999	5	5	5	23	23	23	0	0	0	6C(57.0214), 7C(57.0214), 8M(15.9949)
sp|O15120|PLCB_HUMAN	O15120	PLCB_HUMAN	AGPAT2	278	Homo sapiens	1-acyl-sn-glycerol-3-phosphate acyltransferase beta	1:Experimental evidence at protein level	12.23	1	0.999	4	4	4	13	13	13	0	0	0
sp|Q9NRZ7|PLCC_HUMAN	Q9NRZ7	PLCC_HUMAN	AGPAT3	376	Homo sapiens	1-acyl-sn-glycerol-3-phosphate acyltransferase gamma	1:Experimental evidence at protein level	25.27	1	0.999	9	9	9	34	34	34	0	0	0	7C(57.0214)
sp|Q9NUQ2|PLCE_HUMAN	Q9NUQ2	PLCE_HUMAN	AGPAT5	364	Homo sapiens	1-acyl-sn-glycerol-3-phosphate acyltransferase epsilon	1:Experimental evidence at protein level	25.27	1	0.999	7	7	7	52	52	52	0	0	0	10C(57.0214), 11M(15.9949), 8C(57.0214), 9M(15.9949)
sp|O00116|ADAS_HUMAN	O00116	ADAS_HUMAN	AGPS	658	Homo sapiens	Alkyldihydroxyacetonephosphate synthase, peroxisomal	1:Experimental evidence at protein level	47.26	1	0.999	23	23	23	181	181	181	0	0	0	10C(57.0214), 10M(15.9949), 15C(57.0214), 19M(15.9949), 20C(57.0214), 4C(57.0214), 5C(57.0214), 6M(15.9949)
sp|O95994|AGR2_HUMAN	O95994	AGR2_HUMAN	AGR2	175	Homo sapiens	Anterior gradient protein 2 homolog	1:Experimental evidence at protein level	42.86	1	0.999	6	5	6	165	110	165	0	0	0	16M(15.9949), 2M(15.9949)
sp|Q8TD06|AGR3_HUMAN	Q8TD06	AGR3_HUMAN	AGR3	166	Homo sapiens	Anterior gradient protein 3	1:Experimental evidence at protein level	36.75	1	0.999	6	5	5	70	15	15	0	0	0
sp|O00468|AGRIN_HUMAN	O00468	AGRIN_HUMAN	AGRN	2068	Homo sapiens	Agrin	1:Experimental evidence at protein level	36.17	1	0.999	48	48	48	203	203	203	0	0	0	10C(57.0214), 11C(57.0214), 12C(57.0214), 13C(57.0214), 14C(57.0214), 15C(57.0214), 16C(57.0214), 17C(57.0214), 19C(57.0214), 1C(57.0214), 21C(57.0214), 22C(57.0214), 23C(57.0214), 2C(57.0214), 3C(57.0214), 4C(57.0214), 5C(57.0214), 6C(57.0214), 7C(57.0214), 8C(57.0214), 9C(57.0214)
sp|Q9UPW5|CBPC1_HUMAN	Q9UPW5	CBPC1_HUMAN	AGTPBP1	1226	Homo sapiens	Cytosolic carboxypeptidase 1	1:Experimental evidence at protein level	18.52	1	0.999	17	17	17	41	41	41	0	0	0	11C(57.0214), 2C(57.0214), 5C(57.0214), 8C(57.0214), 9C(57.0214)
sp|Q6RW13|ATRAP_HUMAN	Q6RW13	ATRAP_HUMAN	AGTRAP	159	Homo sapiens	Type-1 angiotensin II receptor-associated protein	1:Experimental evidence at protein level	30.19	1	0.999	3	3	3	18	18	18	0	0	0
sp|Q8WYP5|ELYS_HUMAN	Q8WYP5	ELYS_HUMAN	AHCTF1	2266	Homo sapiens	Protein ELYS	1:Experimental evidence at protein level	30.85	1	0.999	52	52	52	228	228	228	0	0	0	10C(57.0214), 13M(15.9949), 1C(57.0214), 2C(57.0214), 3C(57.0214), 4C(57.0214), 5C(57.0214), 8C(57.0214)
sp|P23526|SAHH_HUMAN	P23526	SAHH_HUMAN	AHCY	432	Homo sapiens	Adenosylhomocysteinase	1:Experimental evidence at protein level	50.69	1	0.999	21	20	21	651	650	651	0	0	0	10M(15.9949), 13M(15.9949), 5M(15.9949), 6C(57.0214), 6M(15.9949), 7M(15.9949), 9C(57.0214), 9M(15.9949)
sp|O43865|SAHH2_HUMAN	O43865	SAHH2_HUMAN	AHCYL1	530	Homo sapiens	S-adenosylhomocysteine hydrolase-like protein 1	1:Experimental evidence at protein level	39.81	1	0.999	19	8	18	183	65	182	0	0	0	10C(57.0214), 2C(57.0214), 2M(15.9949), 3C(57.0214), 5C(57.0214), 5M(15.9949), 6C(57.0214), 6M(15.9949), 8C(57.0214), 8M(15.9949), 9C(57.0214), 9M(15.9949), N-term(42.0106)
sp|Q96HN2|SAHH3_HUMAN	Q96HN2	SAHH3_HUMAN	AHCYL2	611	Homo sapiens	Adenosylhomocysteinase 3	1:Experimental evidence at protein level	28.64	1	0.999	15	4	4	135	17	17	0	0	0	3C(57.0214), 6C(57.0214), 8C(57.0214), 9M(15.9949), N-term(42.0106)
sp|Q5TGY3|AHDC1_HUMAN	Q5TGY3	AHDC1_HUMAN	AHDC1	1603	Homo sapiens	Transcription factor Gibbin	1:Experimental evidence at protein level	19.84	1	0.999	20	20	20	42	42	42	0	0	0	11C(57.0214), 13C(57.0214), 14C(57.0214), 5C(57.0214)
sp|Q09666|AHNK_HUMAN	Q09666	AHNK_HUMAN	AHNAK	5890	Homo sapiens	Neuroblast differentiation-associated protein AHNAK	1:Experimental evidence at protein level	70.75	1	0.999	261	261	261	4349	4349	4349	0	0	0	10M(15.9949), 13M(15.9949), 14M(15.9949), 15C(57.0214), 16M(15.9949), 1M(15.9949), 21C(57.0214), 22M(15.9949), 2M(15.9949), 3M(15.9949), 4C(57.0214), 4M(15.9949), 5C(57.0214), 5M(15.9949), 6M(15.9949), 7M(15.9949), 8M(15.9949)
sp|Q8IVF2|AHNK2_HUMAN	Q8IVF2	AHNK2_HUMAN	AHNAK2	5795	Homo sapiens	Protein AHNAK2	1:Experimental evidence at protein level	39.41	1	0.999	98	98	98	374	374	374	0	0	0	10M(15.9949), 14C(57.0214), 15M(15.9949), 16C(57.0214), 1C(57.0214), 1M(15.9949), 2C(57.0214), 2M(15.9949), 3C(57.0214), 4C(57.0214), 5M(15.9949), N-term(42.0106)
sp|P35869|AHR_HUMAN	P35869	AHR_HUMAN	AHR	848	Homo sapiens	Aryl hydrocarbon receptor	1:Experimental evidence at protein level	19.34	1	0.999	12	12	12	35	35	35	0	0	0	11C(57.0214), 15C(57.0214), N-term(42.0106)
sp|O95433|AHSA1_HUMAN	O95433	AHSA1_HUMAN	AHSA1	338	Homo sapiens	Activator of 90 kDa heat shock protein ATPase homolog 1	1:Experimental evidence at protein level	58.88	1	0.999	14	14	14	246	246	246	0	0	0	11M(15.9949), 12M(15.9949), 15C(57.0214), 3M(15.9949), 7M(15.9949)
sp|Q96BJ3|AIDA_HUMAN	Q96BJ3	AIDA_HUMAN	AIDA	306	Homo sapiens	Axin interactor, dorsalization-associated protein	1:Experimental evidence at protein level	25.82	1	0.999	8	8	8	62	62	62	0	0	0	5C(57.0214)
sp|Q9BQI0|AIF1L_HUMAN	Q9BQI0	AIF1L_HUMAN	AIF1L	150	Homo sapiens	Allograft inflammatory factor 1-like	1:Experimental evidence at protein level	26.67	1	0.999	3	3	3	29	29	29	0	0	0	1M(15.9949), 6M(15.9949)
sp|O95831|AIFM1_HUMAN	O95831	AIFM1_HUMAN	AIFM1	613	Homo sapiens	Apoptosis-inducing factor 1, mitochondrial	1:Experimental evidence at protein level	40.62	1	0.999	17	17	17	249	249	249	0	0	0	11C(57.0214), 11M(15.9949), 13M(15.9949), 1C(57.0214), 2M(15.9949), 6M(15.9949)
sp|Q9BRQ8|FSP1_HUMAN	Q9BRQ8	FSP1_HUMAN	AIFM2	373	Homo sapiens	Ferroptosis suppressor protein 1	1:Experimental evidence at protein level	36.73	1	0.999	10	10	10	43	43	43	0	0	0	12C(57.0214), 19C(57.0214)
sp|Q9NVV5|AIG1_HUMAN	Q9NVV5	AIG1_HUMAN	AIG1	238	Homo sapiens	Androgen-induced gene 1 protein	1:Experimental evidence at protein level	14.29	1	0.999	4	4	4	5	5	5	0	0	0	5C(57.0214), 6C(57.0214)
sp|Q12904|AIMP1_HUMAN	Q12904	AIMP1_HUMAN	AIMP1	312	Homo sapiens	Aminoacyl tRNA synthase complex-interacting multifunctional protein 1	1:Experimental evidence at protein level	71.47	1	0.999	17	17	17	246	246	246	0	0	0	10C(57.0214), 15C(57.0214), 15M(15.9949), 1M(15.9949), 4M(15.9949), 6C(57.0214), 7M(15.9949), 9M(15.9949)
sp|Q13155|AIMP2_HUMAN	Q13155	AIMP2_HUMAN	AIMP2	320	Homo sapiens	Aminoacyl tRNA synthase complex-interacting multifunctional protein 2	1:Experimental evidence at protein level	49.69	1	0.999	10	10	10	151	151	151	0	0	0	14M(15.9949), 15C(57.0214), 1M(15.9949), 2C(57.0214), 6C(57.0214), 6M(15.9949), 7C(57.0214), 7M(15.9949)
sp|O00170|AIP_HUMAN	O00170	AIP_HUMAN	AIP	330	Homo sapiens	AH receptor-interacting protein	1:Experimental evidence at protein level	50.3	1	0.999	13	13	13	174	174	174	0	0	0	11M(15.9949), 13C(57.0214), 14M(15.9949), 2C(57.0214), 3C(57.0214), 4M(15.9949), 7C(57.0214), 9C(57.0214)
sp|Q9NX04|AIRIM_HUMAN	Q9NX04	AIRIM_HUMAN	AIRIM	203	Homo sapiens	AFG2-interacting ribosome maturation factor	1:Experimental evidence at protein level	25.62	1	0.999	5	5	5	14	14	14	0	0	0	1C(57.0214), N-term(42.0106)
sp|Q96IF1|AJUBA_HUMAN	Q96IF1	AJUBA_HUMAN	AJUBA	538	Homo sapiens	LIM domain-containing protein ajuba	1:Experimental evidence at protein level	24.35	1	0.999	9	9	9	30	30	30	0	0	0	19C(57.0214), 6C(57.0214), 7C(57.0214), 9C(57.0214)
sp|P00568|KAD1_HUMAN	P00568	KAD1_HUMAN	AK1	194	Homo sapiens	Adenylate kinase isoenzyme 1	1:Experimental evidence at protein level	52.58	1	0.999	8	7	8	133	121	133	0	0	0	12M(15.9949), 15C(57.0214), 16C(57.0214)
sp|P54819|KAD2_HUMAN	P54819	KAD2_HUMAN	AK2	239	Homo sapiens	Adenylate kinase 2, mitochondrial	1:Experimental evidence at protein level	66.95	1	0.999	17	17	17	328	328	328	0	0	0	13M(15.9949), 15M(15.9949), 2M(15.9949), 4M(15.9949), 6C(57.0214), 6M(15.9949), 7C(57.0214), 8C(57.0214), 9M(15.9949), N-term(42.0106)
sp|Q9UIJ7|KAD3_HUMAN	Q9UIJ7	KAD3_HUMAN	AK3	227	Homo sapiens	GTP:AMP phosphotransferase AK3, mitochondrial	1:Experimental evidence at protein level	51.1	1	0.999	11	11	11	139	139	139	0	0	0	4M(15.9949), 7M(15.9949)
sp|P27144|KAD4_HUMAN	P27144	KAD4_HUMAN	AK4	223	Homo sapiens	Adenylate kinase 4, mitochondrial	1:Experimental evidence at protein level	53.36	1	0.999	8	8	8	95	95	95	0	0	0	2M(15.9949), 3M(15.9949)
sp|Q9Y3D8|KAD6_HUMAN	Q9Y3D8	KAD6_HUMAN	AK6	172	Homo sapiens	Adenylate kinase isoenzyme 6	1:Experimental evidence at protein level	49.42	1	0.999	6	6	6	57	57	57	0	0	0	11C(57.0214), 1M(15.9949), 9M(15.9949)
sp|Q92667|AKAP1_HUMAN	Q92667	AKAP1_HUMAN	AKAP1	903	Homo sapiens	A-kinase anchor protein 1, mitochondrial	1:Experimental evidence at protein level	28.02	1	0.999	20	20	20	116	116	116	0	0	0	10C(57.0214), 13M(15.9949), 15C(57.0214), 2C(57.0214), 6C(57.0214), 9C(57.0214)
sp|O43572|AKA10_HUMAN	O43572	AKA10_HUMAN	AKAP10	662	Homo sapiens	A-kinase anchor protein 10, mitochondrial	1:Experimental evidence at protein level	31.12	1	0.999	14	14	14	33	33	33	0	0	0	14C(57.0214), 8C(57.0214)
sp|Q9UKA4|AKA11_HUMAN	Q9UKA4	AKA11_HUMAN	AKAP11	1901	Homo sapiens	A-kinase anchor protein 11	1:Experimental evidence at protein level	16.31	1	0.999	24	24	24	43	43	43	0	0	0	11C(57.0214), 13C(57.0214), 14C(57.0214), 15C(57.0214), 4C(57.0214), 5C(57.0214), 6C(57.0214), 7C(57.0214), 9C(57.0214)
sp|Q02952|AKA12_HUMAN	Q02952	AKA12_HUMAN	AKAP12	1782	Homo sapiens	A-kinase anchor protein 12	1:Experimental evidence at protein level	21.49	1	0.999	21	21	21	62	62	62	0	0	0	17C(57.0214), 5C(57.0214)
sp|Q12802|AKP13_HUMAN	Q12802	AKP13_HUMAN	AKAP13	2813	Homo sapiens	A-kinase anchor protein 13	1:Experimental evidence at protein level	41.31	1	0.999	71	71	71	246	246	246	0	0	0	12C(57.0214), 13C(57.0214), 14C(57.0214), 14M(15.9949), 15C(57.0214), 16C(57.0214), 17C(57.0214), 19C(57.0214), 20C(57.0214), 22C(57.0214), 26C(57.0214), 28C(57.0214), 29C(57.0214), 2C(57.0214), 3C(57.0214), 4C(57.0214), 4M(15.9949), 5C(57.0214), 6C(57.0214), 6M(15.9949), 7C(57.0214), 8C(57.0214), 9C(57.0214)
sp|Q02040|AK17A_HUMAN	Q02040	AK17A_HUMAN	AKAP17A	695	Homo sapiens	A-kinase anchor protein 17A	1:Experimental evidence at protein level	17.84	1	0.999	8	8	8	20	20	20	0	0	0	16C(57.0214), 1C(57.0214), 21C(57.0214), 5C(57.0214), 8C(57.0214), N-term(42.0106)
sp|O43823|AKAP8_HUMAN	O43823	AKAP8_HUMAN	AKAP8	692	Homo sapiens	A-kinase anchor protein 8	1:Experimental evidence at protein level	26.16	1	0.999	13	13	13	116	116	116	0	0	0	11C(57.0214), 11M(15.9949), 13M(15.9949), 23C(57.0214), 5C(57.0214), 6C(57.0214), 8C(57.0214), 9C(57.0214)
sp|Q9ULX6|AKP8L_HUMAN	Q9ULX6	AKP8L_HUMAN	AKAP8L	646	Homo sapiens	A-kinase anchor protein 8-like	1:Experimental evidence at protein level	26.93	1	0.999	13	13	13	97	97	97	0	0	0	10C(57.0214), 10M(15.9949), 11M(15.9949), 12M(15.9949), 3C(57.0214), 3M(15.9949), 5C(57.0214), 5M(15.9949), 6C(57.0214), 7C(57.0214), 7M(15.9949), 8C(57.0214), 9C(57.0214)
sp|Q99996|AKAP9_HUMAN	Q99996	AKAP9_HUMAN	AKAP9	3907	Homo sapiens	A-kinase anchor protein 9	1:Experimental evidence at protein level	34.58	1	0.999	101	101	101	294	294	294	0	0	0	12C(57.0214), 14C(57.0214), 15C(57.0214), 17C(57.0214), 18C(57.0214), 1M(15.9949), 2C(57.0214), 2M(15.9949), 3C(57.0214), 7C(57.0214), 8C(57.0214)
sp|Q53H80|AKIR2_HUMAN	Q53H80	AKIR2_HUMAN	AKIRIN2	203	Homo sapiens	Akirin-2	1:Experimental evidence at protein level	23.65	1	0.999	4	4	4	8	8	8	0	0	0
sp|P14550|AK1A1_HUMAN	P14550	AK1A1_HUMAN	AKR1A1	325	Homo sapiens	Aldo-keto reductase family 1 member A1	1:Experimental evidence at protein level	64.62	1	0.999	18	17	18	258	223	258	0	0	0	11M(15.9949), 1M(15.9949), 21C(57.0214), 4C(57.0214), 5M(15.9949), 7C(57.0214), 8C(57.0214), N-term(42.0106)
sp|P15121|ALDR_HUMAN	P15121	ALDR_HUMAN	AKR1B1	316	Homo sapiens	Aldo-keto reductase family 1 member B1	1:Experimental evidence at protein level	18.67	1	0.999	5	4	4	74	39	39	0	0	0	10C(57.0214), 2C(57.0214), 7C(57.0214)
sp|O60218|AK1BA_HUMAN	O60218	AK1BA_HUMAN	AKR1B10	316	Homo sapiens	Aldo-keto reductase family 1 member B10	1:Experimental evidence at protein level	49.05	1	0.999	10	6	10	189	117	189	0	0	0	10C(57.0214), 1M(15.9949), 2C(57.0214), 4C(57.0214), 6M(15.9949), N-term(42.0106)
sp|P52895|AK1C2_HUMAN	P52895	AK1C2_HUMAN	AKR1C2	323	Homo sapiens	Aldo-keto reductase family 1 member C2	1:Experimental evidence at protein level	33.75	1	0.999	7	2	6	48	7	31	0	0	0	10C(57.0214), 19C(57.0214), 4M(15.9949), 5C(57.0214), 7M(15.9949)
sp|P42330|AK1C3_HUMAN	P42330	AK1C3_HUMAN	AKR1C3	323	Homo sapiens	Aldo-keto reductase family 1 member C3	1:Experimental evidence at protein level	61.92	1	0.999	13	8	13	88	46	88	0	0	0	10C(57.0214), 16C(57.0214), 4M(15.9949), 5C(57.0214), 7C(57.0214), 7M(15.9949), N-term(42.0106)
sp|O43488|ARK72_HUMAN	O43488	ARK72_HUMAN	AKR7A2	359	Homo sapiens	Aflatoxin B1 aldehyde reductase member 2	1:Experimental evidence at protein level	41.5	1	0.999	11	8	11	115	86	115	0	0	0	10M(15.9949), 1M(15.9949), 27C(57.0214), 2M(15.9949), 3C(57.0214), 8M(15.9949), 9C(57.0214)
sp|O95154|ARK73_HUMAN	O95154	ARK73_HUMAN	AKR7A3	331	Homo sapiens	Aflatoxin B1 aldehyde reductase member 3	1:Experimental evidence at protein level	35.35	1	0.999	10	5	9	72	35	59	0	0	0	10M(15.9949), 12M(15.9949), 13M(15.9949), 1M(15.9949), 8M(15.9949)
sp|P31749|AKT1_HUMAN	P31749	AKT1_HUMAN	AKT1	480	Homo sapiens	RAC-alpha serine/threonine-protein kinase	1:Experimental evidence at protein level	32.92	1	0.999	11	8	11	65	50	65	0	0	0	12C(57.0214), 15M(15.9949), 3C(57.0214)
sp|Q96B36|AKTS1_HUMAN	Q96B36	AKTS1_HUMAN	AKT1S1	256	Homo sapiens	Proline-rich AKT1 substrate 1	1:Experimental evidence at protein level	24.61	1	0.999	6	6	6	36	36	36	0	0	0	N-term(42.0106)
sp|P31751|AKT2_HUMAN	P31751	AKT2_HUMAN	AKT2	481	Homo sapiens	RAC-beta serine/threonine-protein kinase	1:Experimental evidence at protein level	27.03	1	0.999	9	7	7	50	41	41	0	0	0	21C(57.0214), 24M(15.9949), 3M(15.9949)
sp|Q9H8T0|AKTIP_HUMAN	Q9H8T0	AKTIP_HUMAN	AKTIP	292	Homo sapiens	AKT-interacting protein	1:Experimental evidence at protein level	29.79	1	0.999	5	5	5	17	17	17	0	0	0	14C(57.0214)
sp|P13716|HEM2_HUMAN	P13716	HEM2_HUMAN	ALAD	330	Homo sapiens	Delta-aminolevulinic acid dehydratase	1:Experimental evidence at protein level	41.82	1	0.999	14	14	14	82	82	82	0	0	0	11M(15.9949), 12M(15.9949), 1C(57.0214), 3C(57.0214), 4C(57.0214), 4M(15.9949), 7M(15.9949)
sp|P13196|HEM1_HUMAN	P13196	HEM1_HUMAN	ALAS1	640	Homo sapiens	5-aminolevulinate synthase, non-specific, mitochondrial	1:Experimental evidence at protein level	23.59	1	0.999	12	12	12	26	26	26	0	0	0	14C(57.0214), 17C(57.0214), 2C(57.0214)
sp|P02768|ALBU_HUMAN	P02768	ALBU_HUMAN	ALB	609	Homo sapiens	Albumin	1:Experimental evidence at protein level	14.45	1	0.999	9	9	9	90	90	90	0	0	0	1C(57.0214), 2C(57.0214), 3C(57.0214), 4C(57.0214), 5C(57.0214)
sp|Q13740|CD166_HUMAN	Q13740	CD166_HUMAN	ALCAM	583	Homo sapiens	CD166 antigen	1:Experimental evidence at protein level	39.79	1	0.999	20	20	20	212	212	212	0	0	0	10C(57.0214), 11M(15.9949), 18C(57.0214), 1C(57.0214), 2M(15.9949), 3C(57.0214), 4C(57.0214), 4M(15.9949), 8M(15.9949), 9C(57.0214)
sp|Q8IZ83|A16A1_HUMAN	Q8IZ83	A16A1_HUMAN	ALDH16A1	802	Homo sapiens	Aldehyde dehydrogenase family 16 member A1	1:Experimental evidence at protein level	28.18	1	0.999	16	16	16	123	123	123	0	0	0	17C(57.0214), 4C(57.0214), 5C(57.0214), 8M(15.9949), 9C(57.0214)
sp|P54886|P5CS_HUMAN	P54886	P5CS_HUMAN	ALDH18A1	795	Homo sapiens	Delta-1-pyrroline-5-carboxylate synthase	1:Experimental evidence at protein level	46.54	1	0.999	31	31	31	534	534	534	0	0	0	10M(15.9949), 12C(57.0214), 14M(15.9949), 16C(57.0214), 1C(57.0214), 1M(15.9949), 21M(15.9949), 2M(15.9949), 3M(15.9949), 4C(57.0214), 5M(15.9949), 6M(15.9949), 7C(57.0214)
sp|P00352|AL1A1_HUMAN	P00352	AL1A1_HUMAN	ALDH1A1	501	Homo sapiens	Aldehyde dehydrogenase 1A1	1:Experimental evidence at protein level	61.68	1	0.999	25	24	25	580	575	580	0	0	0	11M(15.9949), 13C(57.0214), 14C(57.0214), 14M(15.9949), 16M(15.9949), 27M(15.9949), 3C(57.0214), 6M(15.9949), 7C(57.0214), 9M(15.9949), N-term(42.0106)
sp|P47895|AL1A3_HUMAN	P47895	AL1A3_HUMAN	ALDH1A3	512	Homo sapiens	Retinaldehyde dehydrogenase 3	1:Experimental evidence at protein level	32.23	1	0.999	14	12	13	54	45	49	0	0	0	10C(57.0214), 16M(15.9949), 4C(57.0214)
sp|P30837|AL1B1_HUMAN	P30837	AL1B1_HUMAN	ALDH1B1	517	Homo sapiens	Aldehyde dehydrogenase X, mitochondrial	1:Experimental evidence at protein level	40.81	1	0.999	19	18	18	150	145	145	0	0	0	10C(57.0214), 13M(15.9949), 16M(15.9949), 4M(15.9949)
sp|O75891|AL1L1_HUMAN	O75891	AL1L1_HUMAN	ALDH1L1	902	Homo sapiens	Cytosolic 10-formyltetrahydrofolate dehydrogenase	1:Experimental evidence at protein level	11.53	1	0.999	7	6	7	16	14	16	0	0	0	14C(57.0214)
sp|P05091|ALDH2_HUMAN	P05091	ALDH2_HUMAN	ALDH2	517	Homo sapiens	Aldehyde dehydrogenase, mitochondrial	1:Experimental evidence at protein level	53.19	1	0.999	22	21	21	440	435	435	0	0	0	13M(15.9949), 14C(57.0214), 15C(57.0214), 16M(15.9949), 3C(57.0214), 8M(15.9949)
sp|P30838|AL3A1_HUMAN	P30838	AL3A1_HUMAN	ALDH3A1	453	Homo sapiens	Aldehyde dehydrogenase, dimeric NADP-preferring	1:Experimental evidence at protein level	33.33	1	0.999	11	10	10	85	49	49	0	0	0	16C(57.0214), 2C(57.0214), 2M(15.9949), 8C(57.0214), 8M(15.9949)
sp|P51648|AL3A2_HUMAN	P51648	AL3A2_HUMAN	ALDH3A2	485	Homo sapiens	Aldehyde dehydrogenase family 3 member A2	1:Experimental evidence at protein level	24.12	1	0.999	10	9	10	158	122	158	0	0	0	11C(57.0214), 13C(57.0214), 15C(57.0214), 2M(15.9949), 3C(57.0214), 9C(57.0214)
sp|P43353|AL3B1_HUMAN	P43353	AL3B1_HUMAN	ALDH3B1	468	Homo sapiens	Aldehyde dehydrogenase family 3 member B1	1:Experimental evidence at protein level	20.3	1	0.999	8	5	7	51	10	15	0	0	0	3C(57.0214), 9C(57.0214), N-term(42.0106)
sp|P30038|AL4A1_HUMAN	P30038	AL4A1_HUMAN	ALDH4A1	563	Homo sapiens	Delta-1-pyrroline-5-carboxylate dehydrogenase, mitochondrial	1:Experimental evidence at protein level	45.65	1	0.999	19	19	19	160	160	160	0	0	0	12C(57.0214), 1C(57.0214), 4M(15.9949)
sp|P51649|SSDH_HUMAN	P51649	SSDH_HUMAN	ALDH5A1	535	Homo sapiens	Succinate-semialdehyde dehydrogenase, mitochondrial	1:Experimental evidence at protein level	27.66	1	0.999	12	12	12	55	55	55	0	0	0	21M(15.9949), 25C(57.0214), 6C(57.0214), 7C(57.0214), 8C(57.0214)
sp|Q02252|MMSA_HUMAN	Q02252	MMSA_HUMAN	ALDH6A1	535	Homo sapiens	Methylmalonate-semialdehyde/malonate-semialdehyde dehydrogenase [acylating], mitochondrial	1:Experimental evidence at protein level	47.85	1	0.999	19	19	19	161	161	161	0	0	0	10C(57.0214), 1C(57.0214), 22C(57.0214), 26C(57.0214), 2C(57.0214), 2M(15.9949), 3M(15.9949), 6M(15.9949)
sp|P49419|AL7A1_HUMAN	P49419	AL7A1_HUMAN	ALDH7A1	539	Homo sapiens	Alpha-aminoadipic semialdehyde dehydrogenase	1:Experimental evidence at protein level	55.1	1	0.999	24	24	24	320	320	320	0	0	0	10C(57.0214), 12C(57.0214), 12M(15.9949), 16C(57.0214), 19M(15.9949), 1M(15.9949), 25M(15.9949), 3C(57.0214), 4C(57.0214), 5M(15.9949), 6C(57.0214), 8C(57.0214)
sp|P49189|AL9A1_HUMAN	P49189	AL9A1_HUMAN	ALDH9A1	494	Homo sapiens	4-trimethylaminobutyraldehyde dehydrogenase	1:Experimental evidence at protein level	39.07	1	0.999	16	16	16	143	143	143	0	0	0	11M(15.9949), 14C(57.0214), 15C(57.0214), 1M(15.9949), 3C(57.0214), 4M(15.9949), 7C(57.0214), 9C(57.0214), N-term(42.0106)
sp|P04075|ALDOA_HUMAN	P04075	ALDOA_HUMAN	ALDOA	364	Homo sapiens	Fructose-bisphosphate aldolase A	1:Experimental evidence at protein level	77.2	1	0.999	29	26	29	2579	2361	2579	0	0	0	10C(57.0214), 12M(15.9949), 3M(15.9949), 4C(57.0214), 5C(57.0214), 8C(57.0214), 8M(15.9949), 9C(57.0214), N-term(42.0106)
sp|P09972|ALDOC_HUMAN	P09972	ALDOC_HUMAN	ALDOC	364	Homo sapiens	Fructose-bisphosphate aldolase C	1:Experimental evidence at protein level	67.31	1	0.999	21	18	18	517	299	299	0	0	0	12M(15.9949), 24C(57.0214), 8M(15.9949)
sp|Q9BT22|ALG1_HUMAN	Q9BT22	ALG1_HUMAN	ALG1	464	Homo sapiens	Chitobiosyldiphosphodolichol beta-mannosyltransferase	1:Experimental evidence at protein level	25.22	1	0.999	9	9	9	66	66	66	0	0	0	12C(57.0214), 16C(57.0214), 4M(15.9949), 7C(57.0214), 8C(57.0214)
sp|Q5BKT4|AG10A_HUMAN	Q5BKT4	AG10A_HUMAN	ALG10	473	Homo sapiens	Dol-P-Glc:Glc(2)Man(9)GlcNAc(2)-PP-Dol alpha-1,2-glucosyltransferase	1:Experimental evidence at protein level	12.05	1	0.999	4	2	4	10	3	10	0	0	0	14C(57.0214)
sp|Q2TAA5|ALG11_HUMAN	Q2TAA5	ALG11_HUMAN	ALG11	492	Homo sapiens	GDP-Man:Man(3)GlcNAc(2)-PP-Dol alpha-1,2-mannosyltransferase	1:Experimental evidence at protein level	17.68	1	0.999	6	6	6	19	19	19	0	0	0	12C(57.0214), 4C(57.0214)
sp|Q9NP73|ALG13_HUMAN	Q9NP73	ALG13_HUMAN	ALG13	1137	Homo sapiens	Putative bifunctional UDP-N-acetylglucosamine transferase and deubiquitinase ALG13	1:Experimental evidence at protein level	4.57	1	0.999	4	4	4	22	22	22	0	0	0	13C(57.0214), 2M(15.9949)
sp|Q96F25|ALG14_HUMAN	Q96F25	ALG14_HUMAN	ALG14	216	Homo sapiens	UDP-N-acetylglucosamine transferase subunit ALG14 homolog	1:Experimental evidence at protein level	17.13	1	0.999	3	3	3	7	7	7	0	0	0
sp|Q9H553|ALG2_HUMAN	Q9H553	ALG2_HUMAN	ALG2	416	Homo sapiens	Alpha-1,3/1,6-mannosyltransferase ALG2	1:Experimental evidence at protein level	31.73	1	0.999	10	10	10	49	49	49	0	0	0	11C(57.0214), 1M(15.9949), 5C(57.0214)
sp|Q92685|ALG3_HUMAN	Q92685	ALG3_HUMAN	ALG3	438	Homo sapiens	Dol-P-Man:Man(5)GlcNAc(2)-PP-Dol alpha-1,3-mannosyltransferase	1:Experimental evidence at protein level	9.36	1	0.999	4	4	4	22	22	22	0	0	0	11C(57.0214)
sp|Q9Y673|ALG5_HUMAN	Q9Y673	ALG5_HUMAN	ALG5	324	Homo sapiens	Dolichyl-phosphate beta-glucosyltransferase	1:Experimental evidence at protein level	31.17	1	0.999	10	10	10	78	78	78	0	0	0	12M(15.9949), 16C(57.0214), 3M(15.9949), 4M(15.9949), 5M(15.9949), 6M(15.9949)
sp|Q9BVK2|ALG8_HUMAN	Q9BVK2	ALG8_HUMAN	ALG8	526	Homo sapiens	Probable dolichyl pyrophosphate Glc1Man9GlcNAc2 alpha-1,3-glucosyltransferase	1:Experimental evidence at protein level	7.79	1	0.999	3	3	3	14	14	14	0	0	0	3C(57.0214)
sp|Q9H6U8|ALG9_HUMAN	Q9H6U8	ALG9_HUMAN	ALG9	611	Homo sapiens	Alpha-1,2-mannosyltransferase ALG9	1:Experimental evidence at protein level	14.73	1	0.999	6	6	6	33	33	33	0	0	0	6M(15.9949)
sp|Q13686|ALKB1_HUMAN	Q13686	ALKB1_HUMAN	ALKBH1	389	Homo sapiens	Nucleic acid dioxygenase ALKBH1	1:Experimental evidence at protein level	39.59	1	0.999	10	10	10	36	36	36	0	0	0	13C(57.0214), 8C(57.0214), 9C(57.0214)
sp|Q6NS38|ALKB2_HUMAN	Q6NS38	ALKB2_HUMAN	ALKBH2	261	Homo sapiens	DNA oxidative demethylase ALKBH2	1:Experimental evidence at protein level	24.14	1	0.999	4	4	4	10	10	10	0	0	0	16C(57.0214), 6C(57.0214)
sp|Q96Q83|ALKB3_HUMAN	Q96Q83	ALKB3_HUMAN	ALKBH3	286	Homo sapiens	Alpha-ketoglutarate-dependent dioxygenase alkB homolog 3	1:Experimental evidence at protein level	32.87	1	0.999	7	7	7	21	21	21	0	0	0	14C(57.0214), 2C(57.0214)
sp|Q9NXW9|ALKB4_HUMAN	Q9NXW9	ALKB4_HUMAN	ALKBH4	302	Homo sapiens	Alpha-ketoglutarate-dependent dioxygenase alkB homolog 4	1:Experimental evidence at protein level	49.01	1	0.999	11	11	11	36	36	36	0	0	0	16C(57.0214), 1M(15.9949), 21C(57.0214), 5C(57.0214), 7C(57.0214), 9C(57.0214), N-term(42.0106)
sp|Q6P6C2|ALKB5_HUMAN	Q6P6C2	ALKB5_HUMAN	ALKBH5	394	Homo sapiens	RNA demethylase ALKBH5	1:Experimental evidence at protein level	47.97	1	0.999	13	13	13	107	107	107	0	0	0	17C(57.0214), 7C(57.0214), N-term(42.0106)
sp|Q3KRA9|ALKB6_HUMAN	Q3KRA9	ALKB6_HUMAN	ALKBH6	238	Homo sapiens	Alpha-ketoglutarate-dependent dioxygenase alkB homolog 6	1:Experimental evidence at protein level	15.55	1	0.999	2	2	2	5	5	5	0	0	0	16C(57.0214)
sp|Q9BT30|ALKB7_HUMAN	Q9BT30	ALKB7_HUMAN	ALKBH7	221	Homo sapiens	Alpha-ketoglutarate-dependent dioxygenase alkB homolog 7, mitochondrial	1:Experimental evidence at protein level	38.01	1	0.999	6	6	6	13	13	13	0	0	0	N-term(42.0106)
sp|Q96BT7|ALKB8_HUMAN	Q96BT7	ALKB8_HUMAN	ALKBH8	664	Homo sapiens	Alkylated DNA repair protein alkB homolog 8	1:Experimental evidence at protein level	6.33	1	0.9989	3	3	3	4	4	4	0	0	0	12C(57.0214)
sp|Q8TCU4|ALMS1_HUMAN	Q8TCU4	ALMS1_HUMAN	ALMS1	4168	Homo sapiens	Centrosome-associated protein ALMS1	1:Experimental evidence at protein level	12.16	1	0.999	35	35	35	50	50	50	0	0	0	10C(57.0214), 12M(15.9949), 4C(57.0214), 5C(57.0214)
sp|P09917|LOX5_HUMAN	P09917	LOX5_HUMAN	ALOX5	674	Homo sapiens	Polyunsaturated fatty acid 5-lipoxygenase	1:Experimental evidence at protein level	11.57	1	0.999	5	5	5	11	11	11	0	0	0	10C(57.0214), 12M(15.9949)
sp|P05186|PPBT_HUMAN	P05186	PPBT_HUMAN	ALPL	524	Homo sapiens	Alkaline phosphatase, tissue-nonspecific isozyme	1:Experimental evidence at protein level	28.82	1	0.999	11	11	11	36	36	36	0	0	0	20C(57.0214)
sp|P05187|PPB1_HUMAN	P05187	PPB1_HUMAN	ALPP	535	Homo sapiens	Alkaline phosphatase, placental type	1:Experimental evidence at protein level	24.3	1	0.999	11	3	11	34	10	34	0	0	0	14C(57.0214)
sp|Q96Q42|ALS2_HUMAN	Q96Q42	ALS2_HUMAN	ALS2	1657	Homo sapiens	Alsin	1:Experimental evidence at protein level	12.73	1	0.999	13	13	13	15	15	15	0	0	0	10C(57.0214), 3C(57.0214), 4C(57.0214), 7C(57.0214)
sp|Q86V81|THOC4_HUMAN	Q86V81	THOC4_HUMAN	ALYREF	257	Homo sapiens	THO complex subunit 4	1:Experimental evidence at protein level	44.75	1	0.999	11	11	11	314	314	314	0	0	0	12M(15.9949), 1M(15.9949), 2M(15.9949), 3M(15.9949), 4M(15.9949), N-term(42.0106)
sp|Q9UHK6|AMACR_HUMAN	Q9UHK6	AMACR_HUMAN	AMACR	382	Homo sapiens	Alpha-methylacyl-CoA racemase	1:Experimental evidence at protein level	22.51	1	0.999	7	7	7	23	23	23	0	0	0	11C(57.0214)
sp|Q9C0C7|AMRA1_HUMAN	Q9C0C7	AMRA1_HUMAN	AMBRA1	1298	Homo sapiens	Activating molecule in BECN1-regulated autophagy protein 1	1:Experimental evidence at protein level	25.12	1	0.999	19	19	19	44	44	44	0	0	0	2C(57.0214)
sp|P17707|DCAM_HUMAN	P17707	DCAM_HUMAN	AMD1	334	Homo sapiens	S-adenosylmethionine decarboxylase proenzyme	1:Experimental evidence at protein level	14.67	1	0.999	4	4	4	12	12	12	0	0	0	N-term(42.0106)
sp|Q9Y303|NAGA_HUMAN	Q9Y303	NAGA_HUMAN	AMDHD2	409	Homo sapiens	N-acetylglucosamine-6-phosphate deacetylase	1:Experimental evidence at protein level	34.72	1	0.999	8	8	8	30	30	30	0	0	0	10C(57.0214), 12C(57.0214), 1C(57.0214), 9M(15.9949)
sp|Q9UKV5|AMFR_HUMAN	Q9UKV5	AMFR_HUMAN	AMFR	643	Homo sapiens	E3 ubiquitin-protein ligase AMFR	1:Experimental evidence at protein level	26.59	1	0.999	10	10	10	32	32	32	0	0	0	12C(57.0214), 16C(57.0214), 19C(57.0214), 9C(57.0214)
sp|Q9Y4X0|AMMR1_HUMAN	Q9Y4X0	AMMR1_HUMAN	AMMECR1	333	Homo sapiens	Nuclear protein AMMECR1	1:Experimental evidence at protein level	29.73	1	0.999	7	5	5	13	10	10	0	0	0	21C(57.0214), 27C(57.0214)
sp|Q6DCA0|AMERL_HUMAN	Q6DCA0	AMERL_HUMAN	AMMECR1L	310	Homo sapiens	AMMECR1-like protein	1:Experimental evidence at protein level	27.74	1	0.999	7	5	7	20	17	20	0	0	0	5C(57.0214), 6C(57.0214)
sp|Q8IY45|AMN1_HUMAN	Q8IY45	AMN1_HUMAN	AMN1	258	Homo sapiens	Protein AMN1 homolog	2:Experimental evidence at transcript level	21.32	1	0.999	4	4	4	7	7	7	0	0	0	15C(57.0214), 2C(57.0214), 6C(57.0214)
sp|Q4VCS5|AMOT_HUMAN	Q4VCS5	AMOT_HUMAN	AMOT	1084	Homo sapiens	Angiomotin	1:Experimental evidence at protein level	3.87	1	0.999	3	2	2	3	2	2	0	0	0
sp|Q8IY63|AMOL1_HUMAN	Q8IY63	AMOL1_HUMAN	AMOTL1	956	Homo sapiens	Angiomotin-like protein 1	1:Experimental evidence at protein level	11.51	1	0.999	9	8	9	18	17	18	0	0	0	12C(57.0214)
sp|Q9Y2J4|AMOL2_HUMAN	Q9Y2J4	AMOL2_HUMAN	AMOTL2	779	Homo sapiens	Angiomotin-like protein 2	1:Experimental evidence at protein level	26.44	1	0.999	13	13	13	32	32	32	0	0	0	12C(57.0214), 2C(57.0214)
sp|Q01433|AMPD2_HUMAN	Q01433	AMPD2_HUMAN	AMPD2	825	Homo sapiens	AMP deaminase 2	1:Experimental evidence at protein level	20.48	1	0.999	14	14	14	93	93	93	0	0	0	10C(57.0214), 1C(57.0214), 2M(15.9949), 4C(57.0214), 6M(15.9949), 7C(57.0214), 8C(57.0214)
sp|Q01432|AMPD3_HUMAN	Q01432	AMPD3_HUMAN	AMPD3	767	Homo sapiens	AMP deaminase 3	1:Experimental evidence at protein level	4.3	1	0.999	3	3	3	3	3	3	0	0	0	4C(57.0214), 7C(57.0214)
sp|Q86W34|AMZ2_HUMAN	Q86W34	AMZ2_HUMAN	AMZ2	360	Homo sapiens	Archaemetzincin-2	2:Experimental evidence at transcript level	14.44	1	0.999	4	4	4	6	6	6	0	0	0
sp|Q9H1A4|APC1_HUMAN	Q9H1A4	APC1_HUMAN	ANAPC1	1944	Homo sapiens	Anaphase-promoting complex subunit 1	1:Experimental evidence at protein level	29.42	1	0.999	41	41	41	139	139	139	0	0	0	12C(57.0214), 12M(15.9949), 14C(57.0214), 14M(15.9949), 16M(15.9949), 1C(57.0214), 21C(57.0214), 3C(57.0214), 4M(15.9949), 6M(15.9949), 8C(57.0214), 9M(15.9949)
sp|Q9UM13|APC10_HUMAN	Q9UM13	APC10_HUMAN	ANAPC10	185	Homo sapiens	Anaphase-promoting complex subunit 10	1:Experimental evidence at protein level	25.41	1	0.999	3	3	3	11	11	11	0	0	0	13C(57.0214)
sp|Q9BS18|APC13_HUMAN	Q9BS18	APC13_HUMAN	ANAPC13	74	Homo sapiens	Anaphase-promoting complex subunit 13	1:Experimental evidence at protein level	79.73	1	0.999	5	5	5	21	21	21	0	0	0
sp|Q96DE5|APC16_HUMAN	Q96DE5	APC16_HUMAN	ANAPC16	110	Homo sapiens	Anaphase-promoting complex subunit 16	1:Experimental evidence at protein level	69.09	1	0.999	4	4	4	22	22	22	0	0	0	3C(57.0214), N-term(42.0106)
sp|Q9UJX6|ANC2_HUMAN	Q9UJX6	ANC2_HUMAN	ANAPC2	822	Homo sapiens	Anaphase-promoting complex subunit 2	1:Experimental evidence at protein level	12.9	1	0.999	9	9	9	28	28	28	0	0	0	10C(57.0214), 13C(57.0214), 7C(57.0214)
sp|Q9UJX5|APC4_HUMAN	Q9UJX5	APC4_HUMAN	ANAPC4	808	Homo sapiens	Anaphase-promoting complex subunit 4	1:Experimental evidence at protein level	17.2	1	0.999	12	12	12	46	46	46	0	0	0	4C(57.0214), 5C(57.0214), 7C(57.0214), 8C(57.0214)
sp|Q9UJX4|APC5_HUMAN	Q9UJX4	APC5_HUMAN	ANAPC5	755	Homo sapiens	Anaphase-promoting complex subunit 5	1:Experimental evidence at protein level	20.79	1	0.999	12	12	12	40	40	40	0	0	0	10M(15.9949), 11C(57.0214), 6C(57.0214)
sp|Q9UJX3|APC7_HUMAN	Q9UJX3	APC7_HUMAN	ANAPC7	565	Homo sapiens	Anaphase-promoting complex subunit 7	1:Experimental evidence at protein level	46.55	1	0.999	22	22	22	110	110	110	0	0	0	10C(57.0214), 16C(57.0214), 2M(15.9949), 3C(57.0214), 3M(15.9949), 4C(57.0214), 6C(57.0214), 9C(57.0214), 9M(15.9949)
sp|Q9UNK9|ANGE1_HUMAN	Q9UNK9	ANGE1_HUMAN	ANGEL1	670	Homo sapiens	Protein angel homolog 1	1:Experimental evidence at protein level	20.75	1	0.999	9	9	9	17	17	17	0	0	0	3C(57.0214), 4C(57.0214), 7C(57.0214), 9C(57.0214)
sp|Q5VTE6|ANGE2_HUMAN	Q5VTE6	ANGE2_HUMAN	ANGEL2	544	Homo sapiens	Protein angel homolog 2	1:Experimental evidence at protein level	9.93	1	0.999	5	5	5	11	11	11	0	0	0	5C(57.0214), 8C(57.0214)
sp|Q9BY76|ANGL4_HUMAN	Q9BY76	ANGL4_HUMAN	ANGPTL4	406	Homo sapiens	Angiopoietin-related protein 4	1:Experimental evidence at protein level	18.47	1	0.999	5	5	5	10	10	10	0	0	0	2C(57.0214), 4C(57.0214), 8C(57.0214)
sp|Q01484|ANK2_HUMAN	Q01484	ANK2_HUMAN	ANK2	3957	Homo sapiens	Ankyrin-2	1:Experimental evidence at protein level	6.14	1	0.999	17	13	13	36	20	20	0	0	0	8C(57.0214)
sp|Q12955|ANK3_HUMAN	Q12955	ANK3_HUMAN	ANK3	4377	Homo sapiens	Ankyrin-3	1:Experimental evidence at protein level	13	1	0.999	41	37	41	134	118	134	0	0	0	14C(57.0214), 1C(57.0214), 3C(57.0214), 3M(15.9949), 7M(15.9949), 8C(57.0214), 9C(57.0214)
sp|Q9P2R3|ANFY1_HUMAN	Q9P2R3	ANFY1_HUMAN	ANKFY1	1169	Homo sapiens	Rabankyrin-5	1:Experimental evidence at protein level	33.45	1	0.999	27	27	27	129	129	129	0	0	0	10C(57.0214), 11C(57.0214), 13C(57.0214), 13M(15.9949), 14C(57.0214), 1C(57.0214), 2C(57.0214), 3M(15.9949), 5C(57.0214), 6C(57.0214)
sp|Q8IWZ3|ANKH1_HUMAN	Q8IWZ3	ANKH1_HUMAN	ANKHD1	2542	Homo sapiens	Ankyrin repeat and KH domain-containing protein 1	1:Experimental evidence at protein level	34.23	1	0.999	57	41	57	272	179	272	0	0	0	10C(57.0214), 11C(57.0214), 16M(15.9949), 1C(57.0214), 1M(15.9949), 23C(57.0214), 24C(57.0214), 3C(57.0214), 4C(57.0214), 5C(57.0214), 5M(15.9949), 6C(57.0214), 7C(57.0214), 7M(15.9949), 8C(57.0214), 9C(57.0214), N-term(42.0106)
sp|Q9P2G1|AKIB1_HUMAN	Q9P2G1	AKIB1_HUMAN	ANKIB1	1089	Homo sapiens	Ankyrin repeat and IBR domain-containing protein 1	1:Experimental evidence at protein level	18.46	1	0.999	11	11	11	21	21	21	0	0	0	11C(57.0214), 6C(57.0214)
sp|Q86XL3|ANKL2_HUMAN	Q86XL3	ANKL2_HUMAN	ANKLE2	938	Homo sapiens	Ankyrin repeat and LEM domain-containing protein 2	1:Experimental evidence at protein level	58.21	1	0.999	39	39	39	127	127	127	0	0	0	11C(57.0214), 16C(57.0214), 1C(57.0214), 1M(15.9949), 20M(15.9949), 3C(57.0214), 4C(57.0214), 5C(57.0214), 6C(57.0214), 7C(57.0214), 9C(57.0214)
sp|Q8IV38|ANKY2_HUMAN	Q8IV38	ANKY2_HUMAN	ANKMY2	441	Homo sapiens	Ankyrin repeat and MYND domain-containing protein 2	1:Experimental evidence at protein level	30.84	1	0.999	10	10	10	39	39	39	0	0	0	4C(57.0214), 5C(57.0214), 7C(57.0214), 9C(57.0214)
sp|Q6UB99|ANR11_HUMAN	Q6UB99	ANR11_HUMAN	ANKRD11	2663	Homo sapiens	Ankyrin repeat domain-containing protein 11	1:Experimental evidence at protein level	9.73	1	0.999	18	17	18	34	33	34	0	0	0	12C(57.0214), 3C(57.0214), 6C(57.0214)
sp|Q8IZ07|AN13A_HUMAN	Q8IZ07	AN13A_HUMAN	ANKRD13A	590	Homo sapiens	Ankyrin repeat domain-containing protein 13A	1:Experimental evidence at protein level	24.58	1	0.999	10	9	10	34	27	34	0	0	0	14C(57.0214)
sp|Q6ZTN6|AN13D_HUMAN	Q6ZTN6	AN13D_HUMAN	ANKRD13D	605	Homo sapiens	Ankyrin repeat domain-containing protein 13D	1:Experimental evidence at protein level	15.54	1	0.999	7	6	6	14	7	7	0	0	0	N-term(42.0106)
sp|Q6P6B7|ANR16_HUMAN	Q6P6B7	ANR16_HUMAN	ANKRD16	361	Homo sapiens	Ankyrin repeat domain-containing protein 16	1:Experimental evidence at protein level	36.01	1	0.999	7	7	7	17	17	17	0	0	0	12C(57.0214), 14C(57.0214), 23C(57.0214), 3C(57.0214)
sp|O75179|ANR17_HUMAN	O75179	ANR17_HUMAN	ANKRD17	2603	Homo sapiens	Ankyrin repeat domain-containing protein 17	1:Experimental evidence at protein level	30.62	1	0.999	53	37	37	214	121	121	0	0	0	11C(57.0214), 16C(57.0214), 1C(57.0214), 3C(57.0214), 4C(57.0214), 6C(57.0214), 8M(15.9949)
sp|Q5VYY1|ANR22_HUMAN	Q5VYY1	ANR22_HUMAN	ANKRD22	191	Homo sapiens	Ankyrin repeat domain-containing protein 22	2:Experimental evidence at transcript level	11.52	1	0.999	2	2	2	12	12	12	0	0	0
sp|Q9UPS8|ANR26_HUMAN	Q9UPS8	ANR26_HUMAN	ANKRD26	1710	Homo sapiens	Ankyrin repeat domain-containing protein 26	1:Experimental evidence at protein level	3.04	1	0.999	5	5	5	6	6	6	0	0	0	3M(15.9949), 8C(57.0214)
sp|Q96NW4|ANR27_HUMAN	Q96NW4	ANR27_HUMAN	ANKRD27	1050	Homo sapiens	Ankyrin repeat domain-containing protein 27	1:Experimental evidence at protein level	23.9	1	0.999	18	18	18	42	42	42	0	0	0	10C(57.0214), 11C(57.0214), 12C(57.0214), 14C(57.0214), 2C(57.0214), 6C(57.0214), 8C(57.0214), N-term(42.0106)
sp|O15084|ANR28_HUMAN	O15084	ANR28_HUMAN	ANKRD28	1053	Homo sapiens	Serine/threonine-protein phosphatase 6 regulatory ankyrin repeat subunit A	1:Experimental evidence at protein level	27.54	1	0.999	22	18	22	112	93	112	0	0	0	10M(15.9949), 11C(57.0214), 14C(57.0214), 18C(57.0214), 1C(57.0214), 2C(57.0214), 5C(57.0214), 5M(15.9949), 8C(57.0214), 9C(57.0214)
sp|Q53RE8|ANR39_HUMAN	Q53RE8	ANR39_HUMAN	ANKRD39	183	Homo sapiens	Ankyrin repeat domain-containing protein 39	1:Experimental evidence at protein level	59.56	1	0.999	8	8	8	35	35	35	0	0	0	1C(57.0214), 3C(57.0214), 4C(57.0214), 7C(57.0214), 7M(15.9949), 8C(57.0214)
sp|Q6AI12|ANR40_HUMAN	Q6AI12	ANR40_HUMAN	ANKRD40	368	Homo sapiens	Ankyrin repeat domain-containing protein 40	1:Experimental evidence at protein level	24.18	1	0.999	7	7	7	23	23	23	0	0	0	11C(57.0214), 2C(57.0214), 3C(57.0214), 4C(57.0214)
sp|Q8N8A2|ANR44_HUMAN	Q8N8A2	ANR44_HUMAN	ANKRD44	993	Homo sapiens	Serine/threonine-protein phosphatase 6 regulatory ankyrin repeat subunit B	1:Experimental evidence at protein level	12.29	1	0.999	10	7	7	26	12	12	0	0	0	14C(57.0214), 2C(57.0214)
sp|Q86W74|ANR46_HUMAN	Q86W74	ANR46_HUMAN	ANKRD46	228	Homo sapiens	Ankyrin repeat domain-containing protein 46	1:Experimental evidence at protein level	19.74	1	0.999	2	2	2	6	6	6	0	0	0
sp|Q9ULJ7|ANR50_HUMAN	Q9ULJ7	ANR50_HUMAN	ANKRD50	1429	Homo sapiens	Ankyrin repeat domain-containing protein 50	1:Experimental evidence at protein level	21.27	1	0.999	21	21	21	43	43	43	0	0	0	15C(57.0214), 3C(57.0214), 4C(57.0214), 8C(57.0214), 9C(57.0214)
sp|Q8NB46|ANR52_HUMAN	Q8NB46	ANR52_HUMAN	ANKRD52	1076	Homo sapiens	Serine/threonine-protein phosphatase 6 regulatory ankyrin repeat subunit C	1:Experimental evidence at protein level	18.68	1	0.999	14	13	13	40	35	35	0	0	0	14C(57.0214), 1C(57.0214), 1M(15.9949), 22C(57.0214), 2C(57.0214), 5C(57.0214), 6C(57.0214), 7C(57.0214), 9C(57.0214)
sp|Q6NXT1|ANR54_HUMAN	Q6NXT1	ANR54_HUMAN	ANKRD54	300	Homo sapiens	Ankyrin repeat domain-containing protein 54	1:Experimental evidence at protein level	18.33	1	0.999	3	3	3	12	12	12	0	0	0	11C(57.0214), 22C(57.0214)
sp|Q92625|ANS1A_HUMAN	Q92625	ANS1A_HUMAN	ANKS1A	1134	Homo sapiens	Ankyrin repeat and SAM domain-containing protein 1A	1:Experimental evidence at protein level	33.6	1	0.999	28	28	28	96	96	96	0	0	0	11M(15.9949), 12C(57.0214), 12M(15.9949), 13C(57.0214), 14C(57.0214), 18C(57.0214), 1C(57.0214), 1M(15.9949), 4C(57.0214), 7C(57.0214), 9M(15.9949)
sp|Q8N8V4|ANS4B_HUMAN	Q8N8V4	ANS4B_HUMAN	ANKS4B	417	Homo sapiens	Ankyrin repeat and SAM domain-containing protein 4B	1:Experimental evidence at protein level	13.67	1	0.999	4	4	4	9	9	9	0	0	0
sp|Q9H8Y5|ANKZ1_HUMAN	Q9H8Y5	ANKZ1_HUMAN	ANKZF1	726	Homo sapiens	tRNA endonuclease ANKZF1	1:Experimental evidence at protein level	30.3	1	0.999	16	16	16	81	81	81	0	0	0	15C(57.0214), 3C(57.0214), 6C(57.0214)
sp|Q9NQW6|ANLN_HUMAN	Q9NQW6	ANLN_HUMAN	ANLN	1124	Homo sapiens	Anillin	1:Experimental evidence at protein level	41.28	1	0.999	36	36	36	254	254	254	0	0	0	12C(57.0214), 1M(15.9949), 24C(57.0214), 25C(57.0214), 2C(57.0214), 32M(15.9949), 3C(57.0214), 5C(57.0214), 6C(57.0214), 7C(57.0214), 9C(57.0214)
sp|Q5XXA6|ANO1_HUMAN	Q5XXA6	ANO1_HUMAN	ANO1	986	Homo sapiens	Anoctamin-1	1:Experimental evidence at protein level	3.96	1	0.9983	3	3	3	3	3	3	0	0	0	2C(57.0214), 9C(57.0214)
sp|Q9NW15|ANO10_HUMAN	Q9NW15	ANO10_HUMAN	ANO10	660	Homo sapiens	Anoctamin-10	1:Experimental evidence at protein level	13.18	1	0.999	8	8	8	30	30	30	0	0	0	11M(15.9949)
sp|Q4KMQ2|ANO6_HUMAN	Q4KMQ2	ANO6_HUMAN	ANO6	910	Homo sapiens	Anoctamin-6	1:Experimental evidence at protein level	22.31	1	0.999	15	15	15	63	63	63	0	0	0	1C(57.0214), 3C(57.0214), 4C(57.0214), 7C(57.0214), 8C(57.0214), 9C(57.0214)
sp|P39687|AN32A_HUMAN	P39687	AN32A_HUMAN	ANP32A	249	Homo sapiens	Acidic leucine-rich nuclear phosphoprotein 32 family member A	1:Experimental evidence at protein level	29.32	1	0.999	10	3	4	299	41	62	0	0	0	1C(57.0214), 7C(57.0214)
sp|Q92688|AN32B_HUMAN	Q92688	AN32B_HUMAN	ANP32B	251	Homo sapiens	Acidic leucine-rich nuclear phosphoprotein 32 family member B	1:Experimental evidence at protein level	25.9	1	0.999	8	2	8	337	100	337	0	0	0	7C(57.0214), 7M(15.9949)
sp|Q9BTT0|AN32E_HUMAN	Q9BTT0	AN32E_HUMAN	ANP32E	268	Homo sapiens	Acidic leucine-rich nuclear phosphoprotein 32 family member E	1:Experimental evidence at protein level	39.93	1	0.999	8	8	8	143	143	143	0	0	0	13C(57.0214), 15C(57.0214), 1C(57.0214), 7C(57.0214), 7M(15.9949)
sp|Q9BQD7|ANKMT_HUMAN	Q9BQD7	ANKMT_HUMAN	ANTKMT	235	Homo sapiens	Adenine nucleotide translocase lysine N-methyltransferase	1:Experimental evidence at protein level	30.21	1	0.999	5	5	5	15	15	15	0	0	0	3C(57.0214), 8C(57.0214), N-term(42.0106)
sp|Q9H6X2|ANTR1_HUMAN	Q9H6X2	ANTR1_HUMAN	ANTXR1	564	Homo sapiens	Anthrax toxin receptor 1	1:Experimental evidence at protein level	8.69	1	0.999	4	3	3	8	6	6	0	0	0
sp|P58335|ANTR2_HUMAN	P58335	ANTR2_HUMAN	ANTXR2	489	Homo sapiens	Anthrax toxin receptor 2	1:Experimental evidence at protein level	12.47	1	0.999	5	4	5	16	14	16	0	0	0
sp|P04083|ANXA1_HUMAN	P04083	ANXA1_HUMAN	ANXA1	346	Homo sapiens	Annexin A1	1:Experimental evidence at protein level	61.56	1	0.999	19	19	19	457	457	457	0	0	0	1C(57.0214), 1M(15.9949), 3M(15.9949), 6C(57.0214), 7C(57.0214)
sp|Q9UJ72|ANX10_HUMAN	Q9UJ72	ANX10_HUMAN	ANXA10	324	Homo sapiens	Annexin A10	1:Experimental evidence at protein level	49.69	1	0.999	12	12	12	158	158	158	0	0	0	15M(15.9949), 1M(15.9949), 21C(57.0214), 2M(15.9949), 4C(57.0214), 4M(15.9949), 5M(15.9949), 6C(57.0214), 8C(57.0214), 8M(15.9949), 9M(15.9949)
sp|P50995|ANX11_HUMAN	P50995	ANX11_HUMAN	ANXA11	505	Homo sapiens	Annexin A11	1:Experimental evidence at protein level	33.66	1	0.999	15	15	15	239	239	239	0	0	0	10M(15.9949), 12C(57.0214), 13C(57.0214), 2M(15.9949), 8C(57.0214), 8M(15.9949)
sp|P07355|ANXA2_HUMAN	P07355	ANXA2_HUMAN	ANXA2	339	Homo sapiens	Annexin A2	1:Experimental evidence at protein level	71.09	1	0.999	29	9	29	1140	174	1140	0	0	0	13C(57.0214), 14C(57.0214), 6C(57.0214), 7M(15.9949), 8C(57.0214), N-term(42.0106)
sp|P12429|ANXA3_HUMAN	P12429	ANXA3_HUMAN	ANXA3	323	Homo sapiens	Annexin A3	1:Experimental evidence at protein level	52.94	1	0.999	14	14	14	158	158	158	0	0	0	11M(15.9949), 13C(57.0214), 1M(15.9949)
sp|P09525|ANXA4_HUMAN	P09525	ANXA4_HUMAN	ANXA4	319	Homo sapiens	Annexin A4	1:Experimental evidence at protein level	46.39	1	0.999	14	14	14	233	233	233	0	0	0	5M(15.9949), 6C(57.0214), 6M(15.9949), 8C(57.0214), 8M(15.9949)
sp|P08758|ANXA5_HUMAN	P08758	ANXA5_HUMAN	ANXA5	320	Homo sapiens	Annexin A5	1:Experimental evidence at protein level	68.44	1	0.999	19	19	19	543	543	543	0	0	0	14M(15.9949), 1M(15.9949), 2M(15.9949), 6C(57.0214), 6M(15.9949), 9M(15.9949)
sp|P08133|ANXA6_HUMAN	P08133	ANXA6_HUMAN	ANXA6	673	Homo sapiens	Annexin A6	1:Experimental evidence at protein level	58.1	1	0.999	35	35	35	896	896	896	0	0	0	10M(15.9949), 12C(57.0214), 1C(57.0214), 1M(15.9949), 22M(15.9949), 5M(15.9949), 6C(57.0214), 6M(15.9949), 7M(15.9949)
sp|P20073|ANXA7_HUMAN	P20073	ANXA7_HUMAN	ANXA7	488	Homo sapiens	Annexin A7	1:Experimental evidence at protein level	36.89	1	0.999	17	17	17	181	181	181	0	0	0	10M(15.9949), 5C(57.0214), 5M(15.9949), 6C(57.0214), 7C(57.0214)
sp|P13928|ANXA8_HUMAN	P13928	ANXA8_HUMAN	ANXA8	327	Homo sapiens	Annexin A8	1:Experimental evidence at protein level	17.74	1	0.999	4	0	4	12	0	12	0	0	0			sp|Q5VT79|AXA81_HUMAN
sp|O76027|ANXA9_HUMAN	O76027	ANXA9_HUMAN	ANXA9	345	Homo sapiens	Annexin A9	1:Experimental evidence at protein level	66.38	1	0.999	18	18	18	64	64	64	0	0	0	11C(57.0214), 1C(57.0214), 1M(15.9949), 3C(57.0214), 3M(15.9949), 8C(57.0214)
sp|P19801|AOC1_HUMAN	P19801	AOC1_HUMAN	AOC1	751	Homo sapiens	Amiloride-sensitive amine oxidase [copper-containing]	1:Experimental evidence at protein level	4.79	1	0.999	3	3	3	6	6	6	0	0	0	3C(57.0214)
sp|Q63HQ0|AP1AR_HUMAN	Q63HQ0	AP1AR_HUMAN	AP1AR	302	Homo sapiens	AP-1 complex-associated regulatory protein	1:Experimental evidence at protein level	13.25	1	0.999	3	3	3	13	13	13	0	0	0	25C(57.0214)
sp|Q10567|AP1B1_HUMAN	Q10567	AP1B1_HUMAN	AP1B1	949	Homo sapiens	AP-1 complex subunit beta-1	1:Experimental evidence at protein level	38.15	1	0.999	32	19	32	359	204	359	0	0	0	12C(57.0214), 13M(15.9949), 1C(57.0214), 1M(15.9949), 5M(15.9949), 6C(57.0214), 7M(15.9949), 8C(57.0214), 8M(15.9949), 9C(57.0214)
sp|O43747|AP1G1_HUMAN	O43747	AP1G1_HUMAN	AP1G1	822	Homo sapiens	AP-1 complex subunit gamma-1	1:Experimental evidence at protein level	31.27	1	0.999	20	19	20	284	277	284	0	0	0	10C(57.0214), 16C(57.0214), 20C(57.0214), 21M(15.9949), 26M(15.9949), 27C(57.0214), 3C(57.0214), 4C(57.0214), 4M(15.9949), 6M(15.9949), 7M(15.9949), 8M(15.9949), 9C(57.0214), 9M(15.9949)
sp|O75843|AP1G2_HUMAN	O75843	AP1G2_HUMAN	AP1G2	785	Homo sapiens	AP-1 complex subunit gamma-like 2	1:Experimental evidence at protein level	25.86	1	0.999	16	15	15	78	71	71	0	0	0	16C(57.0214), 27C(57.0214), 3C(57.0214), 6M(15.9949), 8C(57.0214)
sp|Q9BXS5|AP1M1_HUMAN	Q9BXS5	AP1M1_HUMAN	AP1M1	423	Homo sapiens	AP-1 complex subunit mu-1	1:Experimental evidence at protein level	50.59	1	0.999	17	15	17	154	130	154	0	0	0	12M(15.9949), 16M(15.9949), 5M(15.9949), 6M(15.9949), N-term(42.0106)
sp|Q9Y6Q5|AP1M2_HUMAN	Q9Y6Q5	AP1M2_HUMAN	AP1M2	423	Homo sapiens	AP-1 complex subunit mu-2	1:Experimental evidence at protein level	38.77	1	0.999	14	12	12	122	98	98	0	0	0	5M(15.9949), 6C(57.0214)
sp|P61966|AP1S1_HUMAN	P61966	AP1S1_HUMAN	AP1S1	158	Homo sapiens	AP-1 complex subunit sigma-1A	1:Experimental evidence at protein level	32.28	1	0.999	5	5	5	25	25	25	0	0	0	2M(15.9949)
sp|O95782|AP2A1_HUMAN	O95782	AP2A1_HUMAN	AP2A1	977	Homo sapiens	AP-2 complex subunit alpha-1	1:Experimental evidence at protein level	49.74	1	0.999	38	31	38	445	293	445	0	0	0	11C(57.0214), 11M(15.9949), 12M(15.9949), 19C(57.0214), 2C(57.0214), 2M(15.9949), 3C(57.0214), 4C(57.0214), 6C(57.0214), 7M(15.9949), 8C(57.0214), 8M(15.9949), 9C(57.0214), 9M(15.9949)
sp|O94973|AP2A2_HUMAN	O94973	AP2A2_HUMAN	AP2A2	939	Homo sapiens	AP-2 complex subunit alpha-2	1:Experimental evidence at protein level	43.56	1	0.999	31	24	24	301	149	149	0	0	0	11C(57.0214), 14C(57.0214), 2C(57.0214), 2M(15.9949), 4C(57.0214), 5M(15.9949), 6C(57.0214), 7M(15.9949), 8M(15.9949), 9C(57.0214), 9M(15.9949)
sp|P63010|AP2B1_HUMAN	P63010	AP2B1_HUMAN	AP2B1	937	Homo sapiens	AP-2 complex subunit beta	1:Experimental evidence at protein level	38.63	1	0.999	31	18	18	360	205	205	0	0	0	12C(57.0214), 13M(15.9949), 2C(57.0214), 5M(15.9949), 7M(15.9949), 8M(15.9949), 9C(57.0214)
sp|Q96CW1|AP2M1_HUMAN	Q96CW1	AP2M1_HUMAN	AP2M1	435	Homo sapiens	AP-2 complex subunit mu	1:Experimental evidence at protein level	44.83	1	0.999	16	16	16	160	160	160	0	0	0	13C(57.0214), 14C(57.0214), 14M(15.9949), 15M(15.9949), 1M(15.9949), 2C(57.0214), 6M(15.9949), 8C(57.0214), 9C(57.0214)
sp|P53680|AP2S1_HUMAN	P53680	AP2S1_HUMAN	AP2S1	142	Homo sapiens	AP-2 complex subunit sigma	1:Experimental evidence at protein level	25.35	1	0.999	4	4	4	43	43	43	0	0	0	4M(15.9949), 8M(15.9949)
sp|O00203|AP3B1_HUMAN	O00203	AP3B1_HUMAN	AP3B1	1094	Homo sapiens	AP-3 complex subunit beta-1	1:Experimental evidence at protein level	33.82	1	0.999	28	25	28	205	177	205	0	0	0	11C(57.0214), 13M(15.9949), 16C(57.0214), 4M(15.9949), 8M(15.9949), N-term(42.0106)
sp|O14617|AP3D1_HUMAN	O14617	AP3D1_HUMAN	AP3D1	1153	Homo sapiens	AP-3 complex subunit delta-1	1:Experimental evidence at protein level	39.29	1	0.999	34	34	34	260	260	260	0	0	0	10M(15.9949), 14M(15.9949), 16M(15.9949), 17C(57.0214), 19C(57.0214), 1C(57.0214), 20C(57.0214), 2M(15.9949), 3C(57.0214), 4C(57.0214), 5C(57.0214), 6C(57.0214), 6M(15.9949), 7M(15.9949), 8M(15.9949), 9M(15.9949)
sp|Q9Y2T2|AP3M1_HUMAN	Q9Y2T2	AP3M1_HUMAN	AP3M1	418	Homo sapiens	AP-3 complex subunit mu-1	1:Experimental evidence at protein level	47.13	1	0.999	12	10	12	123	105	123	0	0	0	10C(57.0214), 12C(57.0214), 12M(15.9949), 16C(57.0214), 4M(15.9949), 5M(15.9949), 8C(57.0214)
sp|P53677|AP3M2_HUMAN	P53677	AP3M2_HUMAN	AP3M2	418	Homo sapiens	AP-3 complex subunit mu-2	1:Experimental evidence at protein level	25.12	1	0.999	7	5	5	28	10	10	0	0	0	10C(57.0214)
sp|Q92572|AP3S1_HUMAN	Q92572	AP3S1_HUMAN	AP3S1	193	Homo sapiens	AP-3 complex subunit sigma-1	1:Experimental evidence at protein level	39.38	1	0.999	7	7	7	51	51	51	0	0	0	2M(15.9949), 5C(57.0214), 6C(57.0214)
sp|P59780|AP3S2_HUMAN	P59780	AP3S2_HUMAN	AP3S2	193	Homo sapiens	AP-3 complex subunit sigma-2	2:Experimental evidence at transcript level	32.12	1	0.999	5	5	5	25	25	25	0	0	0	6C(57.0214)
sp|Q9Y6B7|AP4B1_HUMAN	Q9Y6B7	AP4B1_HUMAN	AP4B1	739	Homo sapiens	AP-4 complex subunit beta-1	1:Experimental evidence at protein level	32.34	1	0.999	18	18	18	49	49	49	0	0	0	10C(57.0214), 14C(57.0214), 20C(57.0214), 3C(57.0214), 4C(57.0214), 5C(57.0214), 6C(57.0214), 7C(57.0214), 8C(57.0214), 9C(57.0214)
sp|Q9UPM8|AP4E1_HUMAN	Q9UPM8	AP4E1_HUMAN	AP4E1	1137	Homo sapiens	AP-4 complex subunit epsilon-1	1:Experimental evidence at protein level	19.96	1	0.999	17	17	17	51	51	51	0	0	0	14C(57.0214), 3C(57.0214), 7C(57.0214), 8C(57.0214)
sp|O00189|AP4M1_HUMAN	O00189	AP4M1_HUMAN	AP4M1	453	Homo sapiens	AP-4 complex subunit mu-1	1:Experimental evidence at protein level	29.14	1	0.999	12	12	12	33	33	33	0	0	0	3C(57.0214), 8C(57.0214), 9C(57.0214)
sp|Q2VPB7|AP5B1_HUMAN	Q2VPB7	AP5B1_HUMAN	AP5B1	878	Homo sapiens	AP-5 complex subunit beta-1	1:Experimental evidence at protein level	18.11	1	0.999	9	9	9	16	16	16	0	0	0	16C(57.0214), 18C(57.0214), 3C(57.0214), 5C(57.0214)
sp|Q9H0R1|AP5M1_HUMAN	Q9H0R1	AP5M1_HUMAN	AP5M1	490	Homo sapiens	AP-5 complex subunit mu-1	1:Experimental evidence at protein level	13.67	1	0.999	5	5	5	11	11	11	0	0	0	14C(57.0214)
sp|Q9NUS5|AP5S1_HUMAN	Q9NUS5	AP5S1_HUMAN	AP5S1	200	Homo sapiens	AP-5 complex subunit sigma-1	1:Experimental evidence at protein level	36.5	1	0.999	5	5	5	13	13	13	0	0	0	10C(57.0214), 5C(57.0214)
sp|O43299|AP5Z1_HUMAN	O43299	AP5Z1_HUMAN	AP5Z1	807	Homo sapiens	AP-5 complex subunit zeta-1	1:Experimental evidence at protein level	20.2	1	0.999	11	11	11	31	31	31	0	0	0	4C(57.0214), 7C(57.0214), N-term(42.0106)
sp|O14727|APAF_HUMAN	O14727	APAF_HUMAN	APAF1	1248	Homo sapiens	Apoptotic protease-activating factor 1	1:Experimental evidence at protein level	17.55	1	0.999	16	16	16	34	34	34	0	0	0	12C(57.0214), 2C(57.0214), 4C(57.0214), 5C(57.0214), 6C(57.0214)
sp|O96018|APBA3_HUMAN	O96018	APBA3_HUMAN	APBA3	575	Homo sapiens	Amyloid-beta A4 precursor protein-binding family A member 3	1:Experimental evidence at protein level	19.13	1	0.999	7	7	7	13	13	13	0	0	0	17C(57.0214)
sp|Q7Z5R6|AB1IP_HUMAN	Q7Z5R6	AB1IP_HUMAN	APBB1IP	666	Homo sapiens	Amyloid beta A4 precursor protein-binding family B member 1-interacting protein	1:Experimental evidence at protein level	10.21	1	0.9982	6	5	5	8	6	6	0	0	0	6C(57.0214)
sp|Q92870|APBB2_HUMAN	Q92870	APBB2_HUMAN	APBB2	758	Homo sapiens	Amyloid beta precursor protein binding family B member 2	1:Experimental evidence at protein level	17.15	1	0.999	11	10	11	24	21	24	0	0	0	10C(57.0214), 4C(57.0214), 8C(57.0214)
sp|P25054|APC_HUMAN	P25054	APC_HUMAN	APC	2843	Homo sapiens	Adenomatous polyposis coli protein	1:Experimental evidence at protein level	13.82	1	0.999	27	26	27	44	43	44	0	0	0	10C(57.0214), 18M(15.9949), 1M(15.9949), 21C(57.0214), 2C(57.0214), 4C(57.0214), 5C(57.0214), N-term(42.0106)
sp|P13798|ACPH_HUMAN	P13798	ACPH_HUMAN	APEH	732	Homo sapiens	Acylamino-acid-releasing enzyme	1:Experimental evidence at protein level	40.03	1	0.999	18	18	18	249	249	249	0	0	0	11C(57.0214), 18C(57.0214), 1C(57.0214), 6M(15.9949), 8C(57.0214), 9M(15.9949)
sp|P27695|APEX1_HUMAN	P27695	APEX1_HUMAN	APEX1	318	Homo sapiens	DNA-(apurinic or apyrimidinic site) endonuclease	1:Experimental evidence at protein level	43.71	1	0.999	13	13	13	252	252	252	0	0	0	14C(57.0214), 15C(57.0214), 2C(57.0214), 7C(57.0214), 8C(57.0214)
sp|Q9UBZ4|APEX2_HUMAN	Q9UBZ4	APEX2_HUMAN	APEX2	518	Homo sapiens	DNA-(apurinic or apyrimidinic site) endonuclease 2	1:Experimental evidence at protein level	18.34	1	0.999	6	6	6	20	20	20	0	0	0	10C(57.0214), 11C(57.0214), 14C(57.0214)
sp|Q9BZZ5|API5_HUMAN	Q9BZZ5	API5_HUMAN	API5	524	Homo sapiens	Apoptosis inhibitor 5	1:Experimental evidence at protein level	38.93	1	0.999	15	15	15	245	245	245	0	0	0	12M(15.9949), 14M(15.9949), 24C(57.0214), 5M(15.9949), 9C(57.0214)
sp|Q96GX9|MTNB_HUMAN	Q96GX9	MTNB_HUMAN	APIP	242	Homo sapiens	Methylthioribulose-1-phosphate dehydratase	1:Experimental evidence at protein level	52.07	1	0.999	10	10	10	77	77	77	0	0	0	12C(57.0214), 1M(15.9949), 3C(57.0214), 4M(15.9949), 6M(15.9949), 9C(57.0214)
sp|Q8IW19|APLF_HUMAN	Q8IW19	APLF_HUMAN	APLF	511	Homo sapiens	Aprataxin and PNK-like factor	1:Experimental evidence at protein level	10.96	1	0.999	4	4	4	5	5	5	0	0	0
sp|Q06481|APLP2_HUMAN	Q06481	APLP2_HUMAN	APLP2	763	Homo sapiens	Amyloid beta precursor like protein 2	1:Experimental evidence at protein level	28.05	1	0.999	15	15	15	72	72	72	0	0	0	12C(57.0214), 13C(57.0214), 1C(57.0214), 3C(57.0214), 4M(15.9949), 6C(57.0214), 7C(57.0214), 8M(15.9949), 9C(57.0214), N-term(42.0106)
sp|Q9HDC9|APMAP_HUMAN	Q9HDC9	APMAP_HUMAN	APMAP	416	Homo sapiens	Adipocyte plasma membrane-associated protein	1:Experimental evidence at protein level	45.91	1	0.999	17	17	17	239	239	239	0	0	0	19M(15.9949), 21M(15.9949), 6C(57.0214), 8C(57.0214), 8M(15.9949)
sp|P02647|APOA1_HUMAN	P02647	APOA1_HUMAN	APOA1	267	Homo sapiens	Apolipoprotein A-I	1:Experimental evidence at protein level	19.1	1	0.999	4	4	4	23	23	23	0	0	0
sp|P04114|APOB_HUMAN	P04114	APOB_HUMAN	APOB	4563	Homo sapiens	Apolipoprotein B-100	1:Experimental evidence at protein level	2.65	1	0.999	10	10	10	42	42	42	0	0	0
sp|Q9UH17|ABC3B_HUMAN	Q9UH17	ABC3B_HUMAN	APOBEC3B	382	Homo sapiens	DNA dC->dU-editing enzyme APOBEC-3B	1:Experimental evidence at protein level	38.48	1	0.999	11	5	11	40	14	40	0	0	0	17C(57.0214), 3C(57.0214), 3M(15.9949), 4C(57.0214), 5C(57.0214), 6C(57.0214)
sp|P02649|APOE_HUMAN	P02649	APOE_HUMAN	APOE	317	Homo sapiens	Apolipoprotein E	1:Experimental evidence at protein level	38.17	1	0.999	11	11	11	33	33	33	0	0	0	10M(15.9949)
sp|Q9BQE5|APOL2_HUMAN	Q9BQE5	APOL2_HUMAN	APOL2	337	Homo sapiens	Apolipoprotein L2	1:Experimental evidence at protein level	22.26	1	0.999	6	6	6	60	60	60	0	0	0	4M(15.9949), 9M(15.9949), N-term(42.0106)
sp|O95236|APOL3_HUMAN	O95236	APOL3_HUMAN	APOL3	402	Homo sapiens	Apolipoprotein L3	1:Experimental evidence at protein level	19.4	1	0.999	7	7	7	15	15	15	0	0	0	10M(15.9949)
sp|Q9BUR5|MIC26_HUMAN	Q9BUR5	MIC26_HUMAN	APOO	198	Homo sapiens	MICOS complex subunit MIC26	1:Experimental evidence at protein level	33.33	1	0.999	5	5	5	24	24	24	0	0	0	10C(57.0214), 3C(57.0214)
sp|Q6UXV4|MIC27_HUMAN	Q6UXV4	MIC27_HUMAN	APOOL	268	Homo sapiens	MICOS complex subunit MIC27	1:Experimental evidence at protein level	54.48	1	0.999	11	11	11	64	64	64	0	0	0	10C(57.0214), 11M(15.9949), 1M(15.9949), 5C(57.0214)
sp|P05067|A4_HUMAN	P05067	A4_HUMAN	APP	770	Homo sapiens	Amyloid-beta precursor protein	1:Experimental evidence at protein level	28.7	1	0.999	17	17	17	81	81	81	0	0	0	13C(57.0214), 1C(57.0214)
sp|Q92624|APBP2_HUMAN	Q92624	APBP2_HUMAN	APPBP2	585	Homo sapiens	Amyloid protein-binding protein 2	1:Experimental evidence at protein level	16.07	1	0.999	7	7	7	14	14	14	0	0	0	11C(57.0214), 2C(57.0214), 9C(57.0214)
sp|Q9UKG1|DP13A_HUMAN	Q9UKG1	DP13A_HUMAN	APPL1	709	Homo sapiens	DCC-interacting protein 13-alpha	1:Experimental evidence at protein level	40.2	1	0.999	22	22	22	183	183	183	0	0	0	10C(57.0214), 12C(57.0214), 1M(15.9949), 2C(57.0214), 9C(57.0214)
sp|Q8NEU8|DP13B_HUMAN	Q8NEU8	DP13B_HUMAN	APPL2	664	Homo sapiens	DCC-interacting protein 13-beta	1:Experimental evidence at protein level	32.98	1	0.999	16	16	16	44	44	44	0	0	0	14C(57.0214), 21C(57.0214), 2C(57.0214), 6C(57.0214), 6M(15.9949), 8C(57.0214)
sp|P07741|APT_HUMAN	P07741	APT_HUMAN	APRT	180	Homo sapiens	Adenine phosphoribosyltransferase	1:Experimental evidence at protein level	64.44	1	0.999	8	8	8	160	160	160	0	0	0	14M(15.9949), 18C(57.0214), 8C(57.0214), N-term(42.0106)
sp|Q7Z2E3|APTX_HUMAN	Q7Z2E3	APTX_HUMAN	APTX	356	Homo sapiens	Aprataxin	1:Experimental evidence at protein level	28.93	1	0.999	8	8	8	34	34	34	0	0	0	1C(57.0214), 21C(57.0214), 4C(57.0214)
sp|O60306|AQR_HUMAN	O60306	AQR_HUMAN	AQR	1485	Homo sapiens	RNA helicase aquarius	1:Experimental evidence at protein level	27.27	1	0.999	32	32	32	182	182	182	0	0	0	18C(57.0214), 19C(57.0214), 1C(57.0214), 1M(15.9949), 2C(57.0214), 3M(15.9949), 4C(57.0214), 4M(15.9949), 6C(57.0214), 7C(57.0214), 7M(15.9949), 8C(57.0214), 9M(15.9949)
sp|P10398|ARAF_HUMAN	P10398	ARAF_HUMAN	ARAF	606	Homo sapiens	Serine/threonine-protein kinase A-Raf	1:Experimental evidence at protein level	29.37	1	0.999	14	10	11	65	47	51	0	0	0	4C(57.0214), 5C(57.0214), 6C(57.0214), 7C(57.0214), 9C(57.0214)
sp|Q96P48|ARAP1_HUMAN	Q96P48	ARAP1_HUMAN	ARAP1	1450	Homo sapiens	Arf-GAP with Rho-GAP domain, ANK repeat and PH domain-containing protein 1	1:Experimental evidence at protein level	28.07	1	0.999	28	28	28	120	120	120	0	0	0	16C(57.0214), 1C(57.0214), 2C(57.0214), 5M(15.9949), 6C(57.0214), 6M(15.9949), 7C(57.0214), 8C(57.0214), N-term(42.0106)
sp|Q8WWN8|ARAP3_HUMAN	Q8WWN8	ARAP3_HUMAN	ARAP3	1544	Homo sapiens	Arf-GAP with Rho-GAP domain, ANK repeat and PH domain-containing protein 3	1:Experimental evidence at protein level	7.51	1	0.999	8	8	8	16	16	16	0	0	0
sp|Q8WUF8|ARB2A_HUMAN	Q8WUF8	ARB2A_HUMAN	ARB2A	416	Homo sapiens	Cotranscriptional regulator ARB2A	1:Experimental evidence at protein level	31.25	1	0.999	8	8	8	24	24	24	0	0	0	24C(57.0214), 3C(57.0214), 4C(57.0214)
sp|P48444|COPD_HUMAN	P48444	COPD_HUMAN	ARCN1	511	Homo sapiens	Coatomer subunit delta	1:Experimental evidence at protein level	43.84	1	0.999	25	25	25	328	328	328	0	0	0	11M(15.9949), 13M(15.9949), 1M(15.9949), 21M(15.9949), 3C(57.0214), 4C(57.0214), 6C(57.0214), 7C(57.0214), 7M(15.9949), 8C(57.0214), 8M(15.9949), 9M(15.9949)
sp|P15514|AREG_HUMAN	P15514	AREG_HUMAN	AREG	252	Homo sapiens	Amphiregulin	1:Experimental evidence at protein level	15.48	1	0.999	3	3	3	8	8	8	0	0	0	10C(57.0214), 11C(57.0214), 16C(57.0214), 3C(57.0214)
sp|O15033|AREL1_HUMAN	O15033	AREL1_HUMAN	AREL1	823	Homo sapiens	Apoptosis-resistant E3 ubiquitin protein ligase 1	1:Experimental evidence at protein level	3.89	1	0.999	3	3	3	5	5	5	0	0	0	4C(57.0214)
sp|P84077|ARF1_HUMAN	P84077	ARF1_HUMAN	ARF1	181	Homo sapiens	ADP-ribosylation factor 1	1:Experimental evidence at protein level	60.77	1	0.999	9	1	6	337	3	244	0	0	0	7M(15.9949), N-term(42.0106)
sp|P18085|ARF4_HUMAN	P18085	ARF4_HUMAN	ARF4	180	Homo sapiens	ADP-ribosylation factor 4	1:Experimental evidence at protein level	55	1	0.999	7	4	7	210	117	210	0	0	0	12M(15.9949), 3C(57.0214), 3M(15.9949), 7M(15.9949)
sp|P84085|ARF5_HUMAN	P84085	ARF5_HUMAN	ARF5	180	Homo sapiens	ADP-ribosylation factor 5	1:Experimental evidence at protein level	53.89	1	0.999	7	3	3	267	23	23	0	0	0	3C(57.0214), 3M(15.9949), 7M(15.9949)
sp|P62330|ARF6_HUMAN	P62330	ARF6_HUMAN	ARF6	175	Homo sapiens	ADP-ribosylation factor 6	1:Experimental evidence at protein level	49.14	1	0.999	6	5	6	75	59	75	0	0	0	15C(57.0214), 3M(15.9949), 7M(15.9949)
sp|Q8N6T3|ARFG1_HUMAN	Q8N6T3	ARFG1_HUMAN	ARFGAP1	406	Homo sapiens	ADP-ribosylation factor GTPase-activating protein 1	1:Experimental evidence at protein level	56.4	1	0.999	17	17	17	132	132	132	0	0	0	10C(57.0214), 12C(57.0214), 14C(57.0214), 9C(57.0214)
sp|Q8N6H7|ARFG2_HUMAN	Q8N6H7	ARFG2_HUMAN	ARFGAP2	521	Homo sapiens	ADP-ribosylation factor GTPase-activating protein 2	1:Experimental evidence at protein level	34.55	1	0.999	16	16	16	131	131	131	0	0	0	10M(15.9949), 11M(15.9949), 6M(15.9949), N-term(42.0106)
sp|Q9NP61|ARFG3_HUMAN	Q9NP61	ARFG3_HUMAN	ARFGAP3	516	Homo sapiens	ADP-ribosylation factor GTPase-activating protein 3	1:Experimental evidence at protein level	41.09	1	0.999	15	15	15	63	63	63	0	0	0	11M(15.9949), 21M(15.9949), 5C(57.0214), 6M(15.9949), 8C(57.0214), N-term(42.0106)
sp|Q9Y6D6|BIG1_HUMAN	Q9Y6D6	BIG1_HUMAN	ARFGEF1	1849	Homo sapiens	Brefeldin A-inhibited guanine nucleotide-exchange protein 1	1:Experimental evidence at protein level	26.93	1	0.999	39	28	28	165	107	107	0	0	0	17C(57.0214), 1C(57.0214), 2C(57.0214), 3C(57.0214), 4C(57.0214), 5C(57.0214), 8C(57.0214)
sp|Q9Y6D5|BIG2_HUMAN	Q9Y6D5	BIG2_HUMAN	ARFGEF2	1785	Homo sapiens	Brefeldin A-inhibited guanine nucleotide-exchange protein 2	1:Experimental evidence at protein level	35.24	1	0.999	46	35	46	220	162	220	0	0	0	10C(57.0214), 10M(15.9949), 13C(57.0214), 13M(15.9949), 17C(57.0214), 1C(57.0214), 1M(15.9949), 2C(57.0214), 3C(57.0214), 3M(15.9949), 4C(57.0214), 5C(57.0214), 7C(57.0214), 7M(15.9949), 8C(57.0214), 9C(57.0214)
sp|Q5TH69|BIG3_HUMAN	Q5TH69	BIG3_HUMAN	ARFGEF3	2177	Homo sapiens	Brefeldin A-inhibited guanine nucleotide-exchange protein 3	1:Experimental evidence at protein level	25.17	1	0.999	36	36	36	138	138	138	0	0	0	13C(57.0214), 17C(57.0214), 18C(57.0214), 1C(57.0214), 2C(57.0214), 3C(57.0214), 4C(57.0214), 5C(57.0214), 5M(15.9949), 6C(57.0214)
sp|P53367|ARFP1_HUMAN	P53367	ARFP1_HUMAN	ARFIP1	373	Homo sapiens	Arfaptin-1	1:Experimental evidence at protein level	46.65	1	0.999	13	13	13	103	103	103	0	0	0	12M(15.9949), 15M(15.9949)
sp|P53365|ARFP2_HUMAN	P53365	ARFP2_HUMAN	ARFIP2	341	Homo sapiens	Arfaptin-2	1:Experimental evidence at protein level	48.09	1	0.999	11	11	11	91	91	91	0	0	0	2M(15.9949), 7M(15.9949)
sp|Q13795|ARFRP_HUMAN	Q13795	ARFRP_HUMAN	ARFRP1	201	Homo sapiens	ADP-ribosylation factor-related protein 1	1:Experimental evidence at protein level	24.88	1	0.999	4	4	4	18	18	18	0	0	0	2C(57.0214), 6C(57.0214), 7C(57.0214), 8C(57.0214), N-term(42.0106)
sp|P78540|ARGI2_HUMAN	P78540	ARGI2_HUMAN	ARG2	354	Homo sapiens	Arginase-2, mitochondrial	1:Experimental evidence at protein level	52.26	1	0.999	13	13	13	144	144	144	0	0	0	3M(15.9949), 6C(57.0214), 9M(15.9949)
sp|Q07960|RHG01_HUMAN	Q07960	RHG01_HUMAN	ARHGAP1	439	Homo sapiens	Rho GTPase-activating protein 1	1:Experimental evidence at protein level	53.08	1	0.999	16	16	16	215	215	215	0	0	0	1M(15.9949), 3M(15.9949), N-term(42.0106)
sp|A1A4S6|RHG10_HUMAN	A1A4S6	RHG10_HUMAN	ARHGAP10	786	Homo sapiens	Rho GTPase-activating protein 10	1:Experimental evidence at protein level	17.56	1	0.999	10	10	10	16	16	16	0	0	0	12C(57.0214)
sp|Q6P4F7|RHGBA_HUMAN	Q6P4F7	RHGBA_HUMAN	ARHGAP11A	1023	Homo sapiens	Rho GTPase-activating protein 11A	1:Experimental evidence at protein level	20.23	1	0.999	13	9	13	21	12	21	0	0	0	14C(57.0214), 4C(57.0214), 7C(57.0214)
sp|Q8IWW6|RHG12_HUMAN	Q8IWW6	RHG12_HUMAN	ARHGAP12	846	Homo sapiens	Rho GTPase-activating protein 12	1:Experimental evidence at protein level	25.89	1	0.999	17	17	17	64	64	64	0	0	0	2C(57.0214), 2M(15.9949)
sp|Q68EM7|RHG17_HUMAN	Q68EM7	RHG17_HUMAN	ARHGAP17	881	Homo sapiens	Rho GTPase-activating protein 17	1:Experimental evidence at protein level	45.4	1	0.999	23	22	23	141	133	141	0	0	0	10M(15.9949), 1M(15.9949), 4C(57.0214), 5C(57.0214)
sp|Q8N392|RHG18_HUMAN	Q8N392	RHG18_HUMAN	ARHGAP18	663	Homo sapiens	Rho GTPase-activating protein 18	1:Experimental evidence at protein level	30.77	1	0.999	16	16	16	50	50	50	0	0	0	3C(57.0214), 8C(57.0214)
sp|Q14CB8|RHG19_HUMAN	Q14CB8	RHG19_HUMAN	ARHGAP19	494	Homo sapiens	Rho GTPase-activating protein 19	1:Experimental evidence at protein level	15.59	1	0.999	6	6	6	13	13	13	0	0	0
sp|Q5T5U3|RHG21_HUMAN	Q5T5U3	RHG21_HUMAN	ARHGAP21	1958	Homo sapiens	Rho GTPase-activating protein 21	1:Experimental evidence at protein level	13.64	1	0.999	19	18	19	39	35	39	0	0	0	11C(57.0214), 6C(57.0214), 8C(57.0214)
sp|Q9P227|RHG23_HUMAN	Q9P227	RHG23_HUMAN	ARHGAP23	1491	Homo sapiens	Rho GTPase-activating protein 23	1:Experimental evidence at protein level	16.77	1	0.999	16	15	15	26	22	22	0	0	0	3C(57.0214), 6C(57.0214)
sp|Q9UNA1|RHG26_HUMAN	Q9UNA1	RHG26_HUMAN	ARHGAP26	814	Homo sapiens	Rho GTPase-activating protein 26	1:Experimental evidence at protein level	11.3	1	0.999	8	8	8	14	14	14	0	0	0	10C(57.0214), 11C(57.0214)
sp|Q6ZUM4|RHG27_HUMAN	Q6ZUM4	RHG27_HUMAN	ARHGAP27	889	Homo sapiens	Rho GTPase-activating protein 27	1:Experimental evidence at protein level	27.11	1	0.999	15	15	15	54	54	54	0	0	0	10C(57.0214), 12C(57.0214), 2C(57.0214), 5C(57.0214), 6C(57.0214)
sp|Q52LW3|RHG29_HUMAN	Q52LW3	RHG29_HUMAN	ARHGAP29	1261	Homo sapiens	Rho GTPase-activating protein 29	1:Experimental evidence at protein level	27.99	1	0.999	29	29	29	95	95	95	0	0	0	11C(57.0214), 12M(15.9949), 13C(57.0214), 15C(57.0214), 22C(57.0214), 2M(15.9949), 4C(57.0214), 7C(57.0214)
sp|Q2M1Z3|RHG31_HUMAN	Q2M1Z3	RHG31_HUMAN	ARHGAP31	1444	Homo sapiens	Rho GTPase-activating protein 31	1:Experimental evidence at protein level	4.71	1	0.999	4	4	4	7	7	7	0	0	0	8C(57.0214)
sp|A7KAX9|RHG32_HUMAN	A7KAX9	RHG32_HUMAN	ARHGAP32	2087	Homo sapiens	Rho GTPase-activating protein 32	1:Experimental evidence at protein level	23.91	1	0.999	33	32	33	74	71	74	0	0	0	14C(57.0214), 20C(57.0214), 3C(57.0214), 7C(57.0214)
sp|Q9NRY4|RHG35_HUMAN	Q9NRY4	RHG35_HUMAN	ARHGAP35	1499	Homo sapiens	Rho GTPase-activating protein 35	1:Experimental evidence at protein level	30.42	1	0.999	35	35	35	140	140	140	0	0	0	16C(57.0214), 1M(15.9949), 3C(57.0214), 5C(57.0214), 6C(57.0214)
sp|Q9C0H5|RHG39_HUMAN	Q9C0H5	RHG39_HUMAN	ARHGAP39	1083	Homo sapiens	Rho GTPase-activating protein 39	1:Experimental evidence at protein level	11.08	1	0.999	9	9	9	16	16	16	0	0	0	4M(15.9949), 6M(15.9949), 8C(57.0214)
sp|P98171|RHG04_HUMAN	P98171	RHG04_HUMAN	ARHGAP4	946	Homo sapiens	Rho GTPase-activating protein 4	1:Experimental evidence at protein level	19.03	1	0.999	11	11	11	31	31	31	0	0	0	16C(57.0214), 9C(57.0214)
sp|Q17R89|RHG44_HUMAN	Q17R89	RHG44_HUMAN	ARHGAP44	818	Homo sapiens	Rho GTPase-activating protein 44	1:Experimental evidence at protein level	7.46	1	0.999	4	3	3	11	3	3	0	0	0	5C(57.0214), 6C(57.0214)
sp|Q92619|HMHA1_HUMAN	Q92619	HMHA1_HUMAN	ARHGAP45	1136	Homo sapiens	Rho GTPase-activating protein 45	1:Experimental evidence at protein level	19.81	1	0.999	15	15	15	37	37	37	0	0	0	1C(57.0214), 23C(57.0214), 4C(57.0214), 9C(57.0214)
sp|Q13017|RHG05_HUMAN	Q13017	RHG05_HUMAN	ARHGAP5	1502	Homo sapiens	Rho GTPase-activating protein 5	1:Experimental evidence at protein level	21.5	1	0.999	24	24	24	89	89	89	0	0	0	1C(57.0214), 23C(57.0214), 3C(57.0214), 4C(57.0214), 9C(57.0214), 9M(15.9949)
sp|P85298|RHG08_HUMAN	P85298	RHG08_HUMAN	ARHGAP8	464	Homo sapiens	Rho GTPase-activating protein 8	1:Experimental evidence at protein level	21.98	1	0.999	7	7	7	17	17	17	0	0	0	N-term(42.0106)
sp|P52565|GDIR1_HUMAN	P52565	GDIR1_HUMAN	ARHGDIA	204	Homo sapiens	Rho GDP-dissociation inhibitor 1	1:Experimental evidence at protein level	43.14	1	0.999	6	6	6	197	197	197	0	0	0	4M(15.9949), 7M(15.9949), N-term(42.0106)
sp|P52566|GDIR2_HUMAN	P52566	GDIR2_HUMAN	ARHGDIB	201	Homo sapiens	Rho GDP-dissociation inhibitor 2	1:Experimental evidence at protein level	38.31	1	0.999	8	8	8	87	87	87	0	0	0	14M(15.9949), 4M(15.9949), 5C(57.0214), 7M(15.9949)
sp|Q92888|ARHG1_HUMAN	Q92888	ARHG1_HUMAN	ARHGEF1	912	Homo sapiens	Rho guanine nucleotide exchange factor 1	1:Experimental evidence at protein level	39.36	1	0.999	33	33	33	279	279	279	0	0	0	12M(15.9949), 15M(15.9949), 18C(57.0214), 2C(57.0214), 2M(15.9949), 3C(57.0214), 3M(15.9949), 4C(57.0214), 6M(15.9949), 7C(57.0214), 8C(57.0214), 9C(57.0214)
sp|O15013|ARHGA_HUMAN	O15013	ARHGA_HUMAN	ARHGEF10	1369	Homo sapiens	Rho guanine nucleotide exchange factor 10	1:Experimental evidence at protein level	14.76	1	0.999	14	14	14	35	35	35	0	0	0	2C(57.0214), 4C(57.0214), 8C(57.0214)
sp|Q9HCE6|ARGAL_HUMAN	Q9HCE6	ARGAL_HUMAN	ARHGEF10L	1279	Homo sapiens	Rho guanine nucleotide exchange factor 10-like protein	1:Experimental evidence at protein level	7.43	1	0.999	7	7	7	11	11	11	0	0	0	15C(57.0214), 9C(57.0214)
sp|O15085|ARHGB_HUMAN	O15085	ARHGB_HUMAN	ARHGEF11	1522	Homo sapiens	Rho guanine nucleotide exchange factor 11	1:Experimental evidence at protein level	21.88	1	0.999	27	27	27	64	64	64	0	0	0	14C(57.0214), 4C(57.0214)
sp|Q9NZN5|ARHGC_HUMAN	Q9NZN5	ARHGC_HUMAN	ARHGEF12	1544	Homo sapiens	Rho guanine nucleotide exchange factor 12	1:Experimental evidence at protein level	35.23	1	0.999	43	43	43	136	136	136	0	0	0	10C(57.0214), 14C(57.0214), 21C(57.0214), 2C(57.0214), 8C(57.0214), 9C(57.0214), N-term(42.0106)
sp|Q5VV41|ARHGG_HUMAN	Q5VV41	ARHGG_HUMAN	ARHGEF16	709	Homo sapiens	Rho guanine nucleotide exchange factor 16	1:Experimental evidence at protein level	32.16	1	0.999	18	18	18	86	86	86	0	0	0	13M(15.9949), 9C(57.0214)
sp|Q96PE2|ARHGH_HUMAN	Q96PE2	ARHGH_HUMAN	ARHGEF17	2063	Homo sapiens	Rho guanine nucleotide exchange factor 17	1:Experimental evidence at protein level	17.5	1	0.999	23	23	23	43	43	43	0	0	0	2C(57.0214), 4C(57.0214)
sp|Q6ZSZ5|ARHGI_HUMAN	Q6ZSZ5	ARHGI_HUMAN	ARHGEF18	1361	Homo sapiens	Rho guanine nucleotide exchange factor 18	1:Experimental evidence at protein level	27.33	1	0.999	23	23	23	70	70	70	0	0	0	10C(57.0214), 14C(57.0214), 4C(57.0214)
sp|Q92974|ARHG2_HUMAN	Q92974	ARHG2_HUMAN	ARHGEF2	986	Homo sapiens	Rho guanine nucleotide exchange factor 2	1:Experimental evidence at protein level	35.6	1	0.999	24	24	24	149	149	149	0	0	0	11M(15.9949), 17M(15.9949), 18C(57.0214), 1C(57.0214), 2C(57.0214), 4C(57.0214), 5C(57.0214), 6C(57.0214), 8C(57.0214), 9C(57.0214)
sp|Q96DR7|ARHGQ_HUMAN	Q96DR7	ARHGQ_HUMAN	ARHGEF26	871	Homo sapiens	Rho guanine nucleotide exchange factor 26	1:Experimental evidence at protein level	5.4	1	0.999	4	4	4	6	6	6	0	0	0	9C(57.0214)
sp|Q8N1W1|ARG28_HUMAN	Q8N1W1	ARG28_HUMAN	ARHGEF28	1705	Homo sapiens	Rho guanine nucleotide exchange factor 28	1:Experimental evidence at protein level	17.65	1	0.999	20	20	20	52	52	52	0	0	0	14C(57.0214), 17C(57.0214), 2C(57.0214), 4C(57.0214), 5C(57.0214), 8C(57.0214)
sp|Q9NR81|ARHG3_HUMAN	Q9NR81	ARHG3_HUMAN	ARHGEF3	526	Homo sapiens	Rho guanine nucleotide exchange factor 3	1:Experimental evidence at protein level	9.13	1	0.999	3	3	3	6	6	6	0	0	0	3C(57.0214), 4C(57.0214), 5C(57.0214)
sp|A5YM69|ARG35_HUMAN	A5YM69	ARG35_HUMAN	ARHGEF35	484	Homo sapiens	Rho guanine nucleotide exchange factor 35	1:Experimental evidence at protein level	22.31	1	0.999	8	1	1	24	5	5	0	0	0
sp|Q9NXL2|ARH38_HUMAN	Q9NXL2	ARH38_HUMAN	ARHGEF38	777	Homo sapiens	Rho guanine nucleotide exchange factor 38	1:Experimental evidence at protein level	11.2	1	0.999	7	7	7	11	11	11	0	0	0	10M(15.9949), 4C(57.0214), 6C(57.0214)
sp|Q8N4T4|ARG39_HUMAN	Q8N4T4	ARG39_HUMAN	ARHGEF39	335	Homo sapiens	Rho guanine nucleotide exchange factor 39	1:Experimental evidence at protein level	10.45	1	0.999	3	3	3	3	3	3	0	0	0	8C(57.0214)
sp|Q8TER5|ARH40_HUMAN	Q8TER5	ARH40_HUMAN	ARHGEF40	1519	Homo sapiens	Rho guanine nucleotide exchange factor 40	1:Experimental evidence at protein level	30.94	1	0.999	30	30	30	58	58	58	0	0	0	11C(57.0214), 2C(57.0214), 4C(57.0214), 5C(57.0214), 6C(57.0214), 7C(57.0214), 8C(57.0214), 9C(57.0214)
sp|Q12774|ARHG5_HUMAN	Q12774	ARHG5_HUMAN	ARHGEF5	1597	Homo sapiens	Rho guanine nucleotide exchange factor 5	1:Experimental evidence at protein level	21.79	1	0.999	24	17	24	60	41	60	0	0	0	18C(57.0214), 3C(57.0214), 5C(57.0214)
sp|Q15052|ARHG6_HUMAN	Q15052	ARHG6_HUMAN	ARHGEF6	776	Homo sapiens	Rho guanine nucleotide exchange factor 6	1:Experimental evidence at protein level	15.72	1	0.999	9	5	5	27	9	9	0	0	0	18C(57.0214), 6C(57.0214), 9C(57.0214)
sp|Q14155|ARHG7_HUMAN	Q14155	ARHG7_HUMAN	ARHGEF7	803	Homo sapiens	Rho guanine nucleotide exchange factor 7	1:Experimental evidence at protein level	32.25	1	0.999	22	18	22	116	98	116	0	0	0	12C(57.0214), 12M(15.9949), 15C(57.0214), 4C(57.0214), 5C(57.0214), 6C(57.0214), 6M(15.9949)
sp|O14497|ARI1A_HUMAN	O14497	ARI1A_HUMAN	ARID1A	2285	Homo sapiens	AT-rich interactive domain-containing protein 1A	1:Experimental evidence at protein level	28.49	1	0.999	42	40	42	196	186	196	0	0	0	11C(57.0214), 12C(57.0214), 12M(15.9949), 1C(57.0214), 2M(15.9949), 3C(57.0214), 4M(15.9949), 5C(57.0214), 5M(15.9949), 9C(57.0214), N-term(42.0106)
sp|Q8NFD5|ARI1B_HUMAN	Q8NFD5	ARI1B_HUMAN	ARID1B	2319	Homo sapiens	AT-rich interactive domain-containing protein 1B	1:Experimental evidence at protein level	15.65	1	0.999	23	20	21	76	61	66	0	0	0	14M(15.9949), 9M(15.9949)
sp|Q68CP9|ARID2_HUMAN	Q68CP9	ARID2_HUMAN	ARID2	1835	Homo sapiens	AT-rich interactive domain-containing protein 2	1:Experimental evidence at protein level	21.69	1	0.999	27	27	27	70	70	70	0	0	0	10C(57.0214), 11M(15.9949), 12C(57.0214), 2C(57.0214), 5C(57.0214), 7C(57.0214), 8C(57.0214), 9C(57.0214)
sp|Q99856|ARI3A_HUMAN	Q99856	ARI3A_HUMAN	ARID3A	593	Homo sapiens	AT-rich interactive domain-containing protein 3A	1:Experimental evidence at protein level	15.51	1	0.999	6	6	6	7	7	7	0	0	0
sp|Q8IVW6|ARI3B_HUMAN	Q8IVW6	ARI3B_HUMAN	ARID3B	561	Homo sapiens	AT-rich interactive domain-containing protein 3B	1:Experimental evidence at protein level	27.63	1	0.999	11	11	11	26	26	26	0	0	0	N-term(42.0106)
sp|P29374|ARI4A_HUMAN	P29374	ARI4A_HUMAN	ARID4A	1257	Homo sapiens	AT-rich interactive domain-containing protein 4A	1:Experimental evidence at protein level	16.63	1	0.999	14	13	13	33	31	31	0	0	0	13C(57.0214), 15C(57.0214), 17M(15.9949)
sp|Q4LE39|ARI4B_HUMAN	Q4LE39	ARI4B_HUMAN	ARID4B	1312	Homo sapiens	AT-rich interactive domain-containing protein 4B	1:Experimental evidence at protein level	20.96	1	0.999	20	19	20	41	39	41	0	0	0	3C(57.0214), 9C(57.0214)
sp|Q14865|ARI5B_HUMAN	Q14865	ARI5B_HUMAN	ARID5B	1188	Homo sapiens	AT-rich interactive domain-containing protein 5B	1:Experimental evidence at protein level	10.86	1	0.999	10	10	10	12	12	12	0	0	0	15C(57.0214)
sp|Q9Y4X5|ARI1_HUMAN	Q9Y4X5	ARI1_HUMAN	ARIH1	557	Homo sapiens	E3 ubiquitin-protein ligase ARIH1	1:Experimental evidence at protein level	47.94	1	0.999	18	18	18	93	93	93	0	0	0	11C(57.0214), 12C(57.0214), 17C(57.0214), 25C(57.0214), 27M(15.9949), 2C(57.0214), 3C(57.0214), 4C(57.0214), 5C(57.0214), 6C(57.0214), 7C(57.0214), 7M(15.9949), 8C(57.0214), 9C(57.0214)
sp|O95376|ARI2_HUMAN	O95376	ARI2_HUMAN	ARIH2	493	Homo sapiens	E3 ubiquitin-protein ligase ARIH2	1:Experimental evidence at protein level	31.44	1	0.999	12	12	12	63	63	63	0	0	0	12C(57.0214), 17C(57.0214), 1C(57.0214), 2C(57.0214), 2M(15.9949), 7C(57.0214), 7M(15.9949), 9C(57.0214)
sp|Q96B23|ARK2N_HUMAN	Q96B23	ARK2N_HUMAN	ARK2N	404	Homo sapiens	Protein ARK2N	1:Experimental evidence at protein level	18.07	1	0.999	5	5	5	16	16	16	0	0	0	14C(57.0214)
sp|P40616|ARL1_HUMAN	P40616	ARL1_HUMAN	ARL1	181	Homo sapiens	ADP-ribosylation factor-like protein 1	1:Experimental evidence at protein level	49.17	1	0.999	6	6	6	63	63	63	0	0	0	12M(15.9949), 16C(57.0214), 1C(57.0214), 3M(15.9949), 6M(15.9949), 7M(15.9949)
sp|Q8N8R7|AL14E_HUMAN	Q8N8R7	AL14E_HUMAN	ARL14EP	260	Homo sapiens	ARL14 effector protein	1:Experimental evidence at protein level	21.92	1	0.999	5	5	5	16	16	16	0	0	0	2C(57.0214), 3C(57.0214), 4C(57.0214), N-term(42.0106)
sp|Q9NXU5|ARL15_HUMAN	Q9NXU5	ARL15_HUMAN	ARL15	204	Homo sapiens	ADP-ribosylation factor-like protein 15	1:Experimental evidence at protein level	43.14	1	0.999	6	6	6	15	15	15	0	0	0	13C(57.0214), 2C(57.0214), 6C(57.0214)
sp|P36404|ARL2_HUMAN	P36404	ARL2_HUMAN	ARL2	184	Homo sapiens	ADP-ribosylation factor-like protein 2	1:Experimental evidence at protein level	55.43	1	0.999	9	9	9	56	56	56	0	0	0	3M(15.9949)
sp|Q9Y2Y0|AR2BP_HUMAN	Q9Y2Y0	AR2BP_HUMAN	ARL2BP	163	Homo sapiens	ADP-ribosylation factor-like protein 2-binding protein	1:Experimental evidence at protein level	23.31	1	0.999	3	3	3	9	9	9	0	0	0
sp|P36405|ARL3_HUMAN	P36405	ARL3_HUMAN	ARL3	182	Homo sapiens	ADP-ribosylation factor-like protein 3	1:Experimental evidence at protein level	63.19	1	0.999	7	7	7	85	85	85	0	0	0	23C(57.0214), 3C(57.0214), 7C(57.0214)
sp|Q96KC2|ARL5B_HUMAN	Q96KC2	ARL5B_HUMAN	ARL5B	179	Homo sapiens	ADP-ribosylation factor-like protein 5B	1:Experimental evidence at protein level	21.79	1	0.999	4	2	4	8	6	8	0	0	0	2C(57.0214), 3M(15.9949)
sp|Q9H0F7|ARL6_HUMAN	Q9H0F7	ARL6_HUMAN	ARL6	186	Homo sapiens	ADP-ribosylation factor-like protein 6	1:Experimental evidence at protein level	51.08	1	0.999	7	7	7	14	14	14	0	0	0	6C(57.0214), 7C(57.0214)
sp|Q66PJ3|AR6P4_HUMAN	Q66PJ3	AR6P4_HUMAN	ARL6IP4	237	Homo sapiens	ADP-ribosylation factor-like protein 6-interacting protein 4	1:Experimental evidence at protein level	24.05	1	0.999	5	5	5	19	19	19	0	0	0	14C(57.0214), 3C(57.0214), 4M(15.9949), 8M(15.9949)
sp|O75915|PRAF3_HUMAN	O75915	PRAF3_HUMAN	ARL6IP5	188	Homo sapiens	PRA1 family protein 3	1:Experimental evidence at protein level	21.28	1	0.999	4	4	4	73	73	73	0	0	0	3M(15.9949), 4M(15.9949), N-term(42.0106)
sp|Q8N6S5|AR6P6_HUMAN	Q8N6S5	AR6P6_HUMAN	ARL6IP6	226	Homo sapiens	ADP-ribosylation factor-like protein 6-interacting protein 6	1:Experimental evidence at protein level	22.57	1	0.999	5	5	5	18	18	18	0	0	0
sp|Q96BM9|ARL8A_HUMAN	Q96BM9	ARL8A_HUMAN	ARL8A	186	Homo sapiens	ADP-ribosylation factor-like protein 8A	1:Experimental evidence at protein level	45.16	1	0.999	6	1	1	63	8	8	0	0	0	8M(15.9949)
sp|Q9NVJ2|ARL8B_HUMAN	Q9NVJ2	ARL8B_HUMAN	ARL8B	186	Homo sapiens	ADP-ribosylation factor-like protein 8B	1:Experimental evidence at protein level	45.16	1	0.999	7	2	7	81	26	81	0	0	0	1M(15.9949), 3C(57.0214), 4C(57.0214), 8M(15.9949), 9C(57.0214)
sp|Q9NVT9|ARMC1_HUMAN	Q9NVT9	ARMC1_HUMAN	ARMC1	282	Homo sapiens	Armadillo repeat-containing protein 1	1:Experimental evidence at protein level	49.29	1	0.999	11	11	11	60	60	60	0	0	0	3C(57.0214), 8M(15.9949), N-term(42.0106)
sp|Q8N2F6|ARM10_HUMAN	Q8N2F6	ARM10_HUMAN	ARMC10	343	Homo sapiens	Armadillo repeat-containing protein 10	1:Experimental evidence at protein level	44.31	1	0.999	10	10	10	58	58	58	0	0	0	11M(15.9949), 15C(57.0214)
sp|Q96C12|ARMC5_HUMAN	Q96C12	ARMC5_HUMAN	ARMC5	935	Homo sapiens	Armadillo repeat-containing protein 5	1:Experimental evidence at protein level	8.66	1	0.999	4	4	4	9	9	9	0	0	0	11C(57.0214), 2C(57.0214), 3C(57.0214), 9M(15.9949)
sp|Q6NXE6|ARMC6_HUMAN	Q6NXE6	ARMC6_HUMAN	ARMC6	501	Homo sapiens	Armadillo repeat-containing protein 6	1:Experimental evidence at protein level	25.15	1	0.999	10	10	10	81	81	81	0	0	0	13C(57.0214), 15M(15.9949), 2M(15.9949), 4C(57.0214)
sp|Q9H6L4|ARMC7_HUMAN	Q9H6L4	ARMC7_HUMAN	ARMC7	198	Homo sapiens	Armadillo repeat-containing protein 7	1:Experimental evidence at protein level	29.29	1	0.999	3	3	3	4	4	4	0	0	0	14C(57.0214)
sp|Q8IUR7|ARMC8_HUMAN	Q8IUR7	ARMC8_HUMAN	ARMC8	673	Homo sapiens	Armadillo repeat-containing protein 8	1:Experimental evidence at protein level	33.88	1	0.999	19	19	19	72	72	72	0	0	0	10C(57.0214), 13C(57.0214), 14C(57.0214), 2C(57.0214), 3C(57.0214), 5C(57.0214), 7C(57.0214), N-term(42.0106)
sp|Q7Z3E5|ARMC9_HUMAN	Q7Z3E5	ARMC9_HUMAN	ARMC9	818	Homo sapiens	LisH domain-containing protein ARMC9	1:Experimental evidence at protein level	23.84	1	0.999	16	16	16	49	49	49	0	0	0	11C(57.0214), 2C(57.0214), 8C(57.0214), N-term(42.0106)
sp|Q9UH62|ARMX3_HUMAN	Q9UH62	ARMX3_HUMAN	ARMCX3	379	Homo sapiens	Armadillo repeat-containing X-linked protein 3	1:Experimental evidence at protein level	27.44	1	0.999	8	8	8	38	38	38	0	0	0	7C(57.0214)
sp|Q5T2E6|ARMD3_HUMAN	Q5T2E6	ARMD3_HUMAN	ARMH3	689	Homo sapiens	Armadillo-like helical domain-containing protein 3	1:Experimental evidence at protein level	15.53	1	0.999	9	9	9	34	34	34	0	0	0	9C(57.0214)
sp|Q9H993|ARMT1_HUMAN	Q9H993	ARMT1_HUMAN	ARMT1	441	Homo sapiens	Damage-control phosphatase ARMT1	1:Experimental evidence at protein level	29.02	1	0.999	9	9	9	92	92	92	0	0	0	1C(57.0214), N-term(42.0106)
sp|P27540|ARNT_HUMAN	P27540	ARNT_HUMAN	ARNT	789	Homo sapiens	Aryl hydrocarbon receptor nuclear translocator	1:Experimental evidence at protein level	24.08	1	0.999	10	10	10	24	24	24	0	0	0	15C(57.0214), 16C(57.0214), 1C(57.0214), 6C(57.0214), 9C(57.0214)
sp|Q92747|ARC1A_HUMAN	Q92747	ARC1A_HUMAN	ARPC1A	370	Homo sapiens	Actin-related protein 2/3 complex subunit 1A	1:Experimental evidence at protein level	44.86	1	0.999	12	11	11	91	90	90	0	0	0	10M(15.9949), 12C(57.0214), 25C(57.0214), 2C(57.0214), 3C(57.0214), N-term(42.0106)
sp|O15143|ARC1B_HUMAN	O15143	ARC1B_HUMAN	ARPC1B	372	Homo sapiens	Actin-related protein 2/3 complex subunit 1B	1:Experimental evidence at protein level	44.89	1	0.999	14	13	14	168	167	168	0	0	0	11C(57.0214), 12C(57.0214), 1C(57.0214), 20C(57.0214), 5C(57.0214), 6C(57.0214), N-term(42.0106)
sp|O15144|ARPC2_HUMAN	O15144	ARPC2_HUMAN	ARPC2	300	Homo sapiens	Actin-related protein 2/3 complex subunit 2	1:Experimental evidence at protein level	36.33	1	0.999	11	11	11	155	155	155	0	0	0	1M(15.9949), 2C(57.0214), 9M(15.9949)
sp|O15145|ARPC3_HUMAN	O15145	ARPC3_HUMAN	ARPC3	178	Homo sapiens	Actin-related protein 2/3 complex subunit 3	1:Experimental evidence at protein level	26.97	1	0.999	4	4	4	138	138	138	0	0	0	5M(15.9949), 8M(15.9949)
sp|P59998|ARPC4_HUMAN	P59998	ARPC4_HUMAN	ARPC4	168	Homo sapiens	Actin-related protein 2/3 complex subunit 4	1:Experimental evidence at protein level	36.9	1	0.999	5	5	5	134	134	134	0	0	0	8C(57.0214), N-term(42.0106)
sp|O15511|ARPC5_HUMAN	O15511	ARPC5_HUMAN	ARPC5	151	Homo sapiens	Actin-related protein 2/3 complex subunit 5	1:Experimental evidence at protein level	39.07	1	0.999	4	4	4	79	79	79	0	0	0	12M(15.9949), 14M(15.9949), 4M(15.9949)
sp|Q9BPX5|ARP5L_HUMAN	Q9BPX5	ARP5L_HUMAN	ARPC5L	153	Homo sapiens	Actin-related protein 2/3 complex subunit 5-like protein	1:Experimental evidence at protein level	52.94	1	0.999	5	5	5	35	35	35	0	0	0
sp|Q7Z6K5|ARPIN_HUMAN	Q7Z6K5	ARPIN_HUMAN	ARPIN	226	Homo sapiens	Arpin	1:Experimental evidence at protein level	33.63	1	0.999	6	6	6	30	30	30	0	0	0	10M(15.9949)
sp|P56211|ARP19_HUMAN	P56211	ARP19_HUMAN	ARPP19	112	Homo sapiens	cAMP-regulated phosphoprotein 19	1:Experimental evidence at protein level	33.04	1	0.999	4	3	3	42	27	27	0	0	0
sp|P49407|ARRB1_HUMAN	P49407	ARRB1_HUMAN	ARRB1	418	Homo sapiens	Beta-arrestin-1	1:Experimental evidence at protein level	43.3	1	0.999	11	9	11	96	79	96	0	0	0	18C(57.0214), 19C(57.0214), 1C(57.0214), 6C(57.0214)
sp|P32121|ARRB2_HUMAN	P32121	ARRB2_HUMAN	ARRB2	409	Homo sapiens	Beta-arrestin-2	1:Experimental evidence at protein level	24.94	1	0.999	8	8	8	28	28	28	0	0	0	19C(57.0214), 1C(57.0214), 2C(57.0214)
sp|Q8N5I2|ARRD1_HUMAN	Q8N5I2	ARRD1_HUMAN	ARRDC1	433	Homo sapiens	Arrestin domain-containing protein 1	1:Experimental evidence at protein level	15.94	1	0.999	5	5	5	24	24	24	0	0	0	3C(57.0214), 7C(57.0214)
sp|P15289|ARSA_HUMAN	P15289	ARSA_HUMAN	ARSA	507	Homo sapiens	Arylsulfatase A	1:Experimental evidence at protein level	20.71	1	0.999	7	7	7	16	16	16	0	0	0	10C(57.0214), 14C(57.0214), 3C(57.0214), 4C(57.0214), 6C(57.0214), 9C(57.0214)
sp|P15848|ARSB_HUMAN	P15848	ARSB_HUMAN	ARSB	533	Homo sapiens	Arylsulfatase B	1:Experimental evidence at protein level	12.57	1	0.999	5	5	5	14	14	14	0	0	0	17C(57.0214)
sp|P51689|ARSD_HUMAN	P51689	ARSD_HUMAN	ARSD	593	Homo sapiens	Arylsulfatase D	1:Experimental evidence at protein level	6.75	1	0.999	3	2	2	4	3	3	0	0	0
sp|P51690|ARSL_HUMAN	P51690	ARSL_HUMAN	ARSL	589	Homo sapiens	Arylsulfatase L	1:Experimental evidence at protein level	16.64	1	0.999	7	6	7	27	26	27	0	0	0	16C(57.0214)
sp|Q9H2C2|ARV1_HUMAN	Q9H2C2	ARV1_HUMAN	ARV1	271	Homo sapiens	Protein ARV1	1:Experimental evidence at protein level	17.34	1	0.999	3	3	3	4	4	4	0	0	0	17C(57.0214)
sp|O00192|ARVC_HUMAN	O00192	ARVC_HUMAN	ARVCF	962	Homo sapiens	Splicing regulator ARVCF	1:Experimental evidence at protein level	31.7	1	0.999	21	21	21	60	60	60	0	0	0	11C(57.0214), 2C(57.0214), 4C(57.0214), 5C(57.0214), 7C(57.0214), N-term(42.0106)
sp|Q13510|ASAH1_HUMAN	Q13510	ASAH1_HUMAN	ASAH1	395	Homo sapiens	Acid ceramidase	1:Experimental evidence at protein level	33.42	1	0.999	10	10	10	150	150	150	0	0	0	11M(15.9949), 16M(15.9949), 18C(57.0214), 2C(57.0214), 2M(15.9949), 6C(57.0214)
sp|Q9ULH1|ASAP1_HUMAN	Q9ULH1	ASAP1_HUMAN	ASAP1	1129	Homo sapiens	Arf-GAP with SH3 domain, ANK repeat and PH domain-containing protein 1	1:Experimental evidence at protein level	28.88	1	0.999	25	23	25	78	68	78	0	0	0	17C(57.0214), 4C(57.0214), 6C(57.0214)
sp|O43150|ASAP2_HUMAN	O43150	ASAP2_HUMAN	ASAP2	1006	Homo sapiens	Arf-GAP with SH3 domain, ANK repeat and PH domain-containing protein 2	1:Experimental evidence at protein level	27.34	1	0.999	19	17	17	65	55	55	0	0	0	16C(57.0214), 20M(15.9949), 5C(57.0214), 6C(57.0214), 8C(57.0214), 9C(57.0214)
sp|Q8TDY4|ASAP3_HUMAN	Q8TDY4	ASAP3_HUMAN	ASAP3	903	Homo sapiens	Arf-GAP with SH3 domain, ANK repeat and PH domain-containing protein 3	1:Experimental evidence at protein level	16.39	1	0.999	9	9	9	15	15	15	0	0	0	19C(57.0214), 20C(57.0214)
sp|Q9Y576|ASB1_HUMAN	Q9Y576	ASB1_HUMAN	ASB1	335	Homo sapiens	Ankyrin repeat and SOCS box protein 1	1:Experimental evidence at protein level	17.01	1	0.999	4	4	4	6	6	6	0	0	0	10C(57.0214)
sp|Q9NWX5|ASB6_HUMAN	Q9NWX5	ASB6_HUMAN	ASB6	421	Homo sapiens	Ankyrin repeat and SOCS box protein 6	1:Experimental evidence at protein level	15.91	1	0.999	5	5	5	16	16	16	0	0	0	2C(57.0214), 7C(57.0214)
sp|Q8N9N2|ASCC1_HUMAN	Q8N9N2	ASCC1_HUMAN	ASCC1	400	Homo sapiens	Activating signal cointegrator 1 complex subunit 1	1:Experimental evidence at protein level	12	1	0.999	5	5	5	20	20	20	0	0	0	6M(15.9949), N-term(42.0106)
sp|Q9H1I8|ASCC2_HUMAN	Q9H1I8	ASCC2_HUMAN	ASCC2	757	Homo sapiens	Activating signal cointegrator 1 complex subunit 2	1:Experimental evidence at protein level	26.82	1	0.999	18	18	18	87	87	87	0	0	0	15M(15.9949), 2M(15.9949), 3C(57.0214)
sp|Q8N3C0|ASCC3_HUMAN	Q8N3C0	ASCC3_HUMAN	ASCC3	2202	Homo sapiens	Activating signal cointegrator 1 complex subunit 3	1:Experimental evidence at protein level	31.93	1	0.999	55	55	55	242	242	242	0	0	0	10C(57.0214), 11C(57.0214), 12C(57.0214), 12M(15.9949), 13C(57.0214), 15C(57.0214), 1C(57.0214), 1M(15.9949), 2C(57.0214), 5C(57.0214), 6C(57.0214), 6M(15.9949), 7M(15.9949), 8C(57.0214), 8M(15.9949), 9C(57.0214)
sp|L0R819|ASURF_HUMAN	L0R819	ASURF_HUMAN	ASDURF	96	Homo sapiens	ASNSD1 upstream open reading frame protein	1:Experimental evidence at protein level	51.04	1	0.999	4	4	4	18	18	18	0	0	0
sp|Q9Y294|ASF1A_HUMAN	Q9Y294	ASF1A_HUMAN	ASF1A	204	Homo sapiens	Histone chaperone ASF1A	1:Experimental evidence at protein level	44.12	1	0.999	5	5	5	37	37	37	0	0	0
sp|Q9NVP2|ASF1B_HUMAN	Q9NVP2	ASF1B_HUMAN	ASF1B	202	Homo sapiens	Histone chaperone ASF1B	1:Experimental evidence at protein level	31.19	1	0.999	4	4	4	20	20	20	0	0	0	13C(57.0214), 19C(57.0214), 5M(15.9949)
sp|Q9NR48|ASH1L_HUMAN	Q9NR48	ASH1L_HUMAN	ASH1L	2969	Homo sapiens	Histone-lysine N-methyltransferase ASH1L	1:Experimental evidence at protein level	6.9	1	0.999	15	15	15	32	32	32	0	0	0	10C(57.0214), 5C(57.0214), 6C(57.0214), 9M(15.9949)
sp|Q9UBL3|ASH2L_HUMAN	Q9UBL3	ASH2L_HUMAN	ASH2L	628	Homo sapiens	Set1/Ash2 histone methyltransferase complex subunit ASH2	1:Experimental evidence at protein level	36.78	1	0.999	14	14	14	66	66	66	0	0	0	11C(57.0214), 12C(57.0214), 20C(57.0214), 2C(57.0214), 9C(57.0214), N-term(42.0106)
sp|P04424|ARLY_HUMAN	P04424	ARLY_HUMAN	ASL	464	Homo sapiens	Argininosuccinate lyase	1:Experimental evidence at protein level	38.36	1	0.999	16	16	16	112	112	112	0	0	0	1C(57.0214), 1M(15.9949), 3M(15.9949), 9C(57.0214), 9M(15.9949)
sp|O95671|ASML_HUMAN	O95671	ASML_HUMAN	ASMTL	621	Homo sapiens	Probable bifunctional dTTP/UTP pyrophosphatase/methyltransferase protein	1:Experimental evidence at protein level	38.33	1	0.999	17	17	17	118	118	118	0	0	0	10C(57.0214), 11M(15.9949), 12C(57.0214), 4C(57.0214), 5C(57.0214), 8M(15.9949)
sp|P08243|ASNS_HUMAN	P08243	ASNS_HUMAN	ASNS	561	Homo sapiens	Asparagine synthetase [glutamine-hydrolyzing]	1:Experimental evidence at protein level	57.04	1	0.999	22	22	22	380	380	380	0	0	0	10C(57.0214), 10M(15.9949), 11C(57.0214), 12C(57.0214), 14M(15.9949), 15M(15.9949), 17C(57.0214), 1C(57.0214), 1M(15.9949), 21M(15.9949), 2M(15.9949), 3C(57.0214), 5M(15.9949), 9M(15.9949)
sp|Q9NWL6|ASND1_HUMAN	Q9NWL6	ASND1_HUMAN	ASNSD1	643	Homo sapiens	Asparagine synthetase domain-containing protein 1	2:Experimental evidence at transcript level	12.29	1	0.999	5	5	5	7	7	7	0	0	0	14M(15.9949)
sp|Q12797|ASPH_HUMAN	Q12797	ASPH_HUMAN	ASPH	758	Homo sapiens	Aspartyl/asparaginyl beta-hydroxylase	1:Experimental evidence at protein level	27.57	1	0.999	19	19	19	158	158	158	0	0	0	10M(15.9949), 9M(15.9949)
sp|Q8IZT6|ASPM_HUMAN	Q8IZT6	ASPM_HUMAN	ASPM	3477	Homo sapiens	Abnormal spindle-like microcephaly-associated protein	1:Experimental evidence at protein level	9.03	1	0.999	22	22	22	42	42	42	0	0	0	10C(57.0214), 20C(57.0214), 5C(57.0214), 6C(57.0214), 7C(57.0214)
sp|Q9BZE9|ASPC1_HUMAN	Q9BZE9	ASPC1_HUMAN	ASPSCR1	553	Homo sapiens	Tether containing UBX domain for GLUT4	1:Experimental evidence at protein level	42.31	1	0.999	18	18	18	105	105	105	0	0	0	13C(57.0214), 15C(57.0214), 2C(57.0214), 6C(57.0214), 7C(57.0214), N-term(42.0106)
sp|Q7L266|ASGL1_HUMAN	Q7L266	ASGL1_HUMAN	ASRGL1	308	Homo sapiens	Isoaspartyl peptidase/L-asparaginase	1:Experimental evidence at protein level	45.78	1	0.999	9	9	9	25	25	25	0	0	0	12C(57.0214), 4C(57.0214), 6C(57.0214), N-term(42.0106)
sp|P00966|ASSY_HUMAN	P00966	ASSY_HUMAN	ASS1	412	Homo sapiens	Argininosuccinate synthase	1:Experimental evidence at protein level	47.82	1	0.999	16	16	16	147	147	147	0	0	0	10M(15.9949), 13M(15.9949), 15C(57.0214), 5C(57.0214), 5M(15.9949), 6M(15.9949)
sp|Q8IXJ9|ASXL1_HUMAN	Q8IXJ9	ASXL1_HUMAN	ASXL1	1541	Homo sapiens	Polycomb group protein ASXL1	1:Experimental evidence at protein level	7.46	1	0.999	7	7	7	11	11	11	0	0	0	11C(57.0214), 2M(15.9949), 8C(57.0214)
sp|Q76L83|ASXL2_HUMAN	Q76L83	ASXL2_HUMAN	ASXL2	1435	Homo sapiens	Putative Polycomb group protein ASXL2	1:Experimental evidence at protein level	22.72	1	0.999	19	18	19	31	30	31	0	0	0	10C(57.0214), 12M(15.9949), 17C(57.0214), 2C(57.0214), 5C(57.0214), 6C(57.0214), 8C(57.0214)
sp|Q8NBU5|ATAD1_HUMAN	Q8NBU5	ATAD1_HUMAN	ATAD1	361	Homo sapiens	Outer mitochondrial transmembrane helix translocase	1:Experimental evidence at protein level	27.42	1	0.999	9	9	9	61	61	61	0	0	0	10C(57.0214), 12C(57.0214), 14C(57.0214)
sp|Q6PL18|ATAD2_HUMAN	Q6PL18	ATAD2_HUMAN	ATAD2	1390	Homo sapiens	ATPase family AAA domain-containing protein 2	1:Experimental evidence at protein level	34.53	1	0.999	38	35	38	233	215	233	0	0	0	10C(57.0214), 11M(15.9949), 13C(57.0214), 17C(57.0214), 1M(15.9949), 2C(57.0214), 2M(15.9949), 3C(57.0214), 3M(15.9949), 5C(57.0214), 6C(57.0214), 8C(57.0214), 9C(57.0214), 9M(15.9949)
sp|Q9ULI0|ATD2B_HUMAN	Q9ULI0	ATD2B_HUMAN	ATAD2B	1458	Homo sapiens	ATPase family AAA domain-containing protein 2B	1:Experimental evidence at protein level	15.09	1	0.999	16	13	13	46	28	28	0	0	0	3M(15.9949), 6C(57.0214)
sp|Q9NVI7|ATD3A_HUMAN	Q9NVI7	ATD3A_HUMAN	ATAD3A	634	Homo sapiens	ATPase family AAA domain-containing protein 3A	1:Experimental evidence at protein level	36.28	1	0.999	18	7	18	216	83	216	0	0	0	4M(15.9949), 7M(15.9949), 8M(15.9949)
sp|Q5T9A4|ATD3B_HUMAN	Q5T9A4	ATD3B_HUMAN	ATAD3B	648	Homo sapiens	ATPase family AAA domain-containing protein 3B	1:Experimental evidence at protein level	38.27	1	0.999	20	9	12	171	44	72	0	0	0	10C(57.0214), 12C(57.0214), 2C(57.0214), 3C(57.0214), 4M(15.9949), 6C(57.0214), 8M(15.9949)
sp|Q96QE3|ATAD5_HUMAN	Q96QE3	ATAD5_HUMAN	ATAD5	1844	Homo sapiens	ATPase family AAA domain-containing protein 5	1:Experimental evidence at protein level	10.41	1	0.999	16	16	16	30	30	30	0	0	0	2C(57.0214), 8C(57.0214)
sp|Q5SQI0|ATAT_HUMAN	Q5SQI0	ATAT_HUMAN	ATAT1	421	Homo sapiens	Alpha-tubulin N-acetyltransferase 1	1:Experimental evidence at protein level	15.2	1	0.999	5	5	5	8	8	8	0	0	0	2C(57.0214)
sp|O95260|ATE1_HUMAN	O95260	ATE1_HUMAN	ATE1	518	Homo sapiens	Arginyl-tRNA--protein transferase 1	1:Experimental evidence at protein level	36.49	1	0.999	12	12	12	63	63	63	0	0	0	11C(57.0214), 12C(57.0214), 1C(57.0214), 3C(57.0214), 9C(57.0214)
sp|P18846|ATF1_HUMAN	P18846	ATF1_HUMAN	ATF1	271	Homo sapiens	Cyclic AMP-dependent transcription factor ATF-1	1:Experimental evidence at protein level	12.92	1	0.999	2	1	1	23	14	14	0	0	0	14M(15.9949)
sp|P15336|ATF2_HUMAN	P15336	ATF2_HUMAN	ATF2	505	Homo sapiens	Cyclic AMP-dependent transcription factor ATF-2	1:Experimental evidence at protein level	39.21	1	0.999	11	10	10	23	18	18	0	0	0	2C(57.0214)
sp|P18850|ATF6A_HUMAN	P18850	ATF6A_HUMAN	ATF6	670	Homo sapiens	Cyclic AMP-dependent transcription factor ATF-6 alpha	1:Experimental evidence at protein level	13.88	1	0.999	8	8	8	12	12	12	0	0	0
sp|Q99941|ATF6B_HUMAN	Q99941	ATF6B_HUMAN	ATF6B	703	Homo sapiens	Cyclic AMP-dependent transcription factor ATF-6 beta	1:Experimental evidence at protein level	6.4	1	0.999	3	3	3	3	3	3	0	0	0	N-term(42.0106)
sp|P17544|ATF7_HUMAN	P17544	ATF7_HUMAN	ATF7	483	Homo sapiens	Cyclic AMP-dependent transcription factor ATF-7	1:Experimental evidence at protein level	29.19	1	0.999	10	9	10	27	22	27	0	0	0
sp|Q6VMQ6|MCAF1_HUMAN	Q6VMQ6	MCAF1_HUMAN	ATF7IP	1270	Homo sapiens	Activating transcription factor 7-interacting protein 1	1:Experimental evidence at protein level	25.98	1	0.999	20	20	20	62	62	62	0	0	0	10C(57.0214), 2C(57.0214), 4C(57.0214), 5C(57.0214), 6C(57.0214), 8C(57.0214)
sp|Q9BSB4|ATGA1_HUMAN	Q9BSB4	ATGA1_HUMAN	ATG101	218	Homo sapiens	Autophagy-related protein 101	1:Experimental evidence at protein level	30.28	1	0.999	5	5	5	16	16	16	0	0	0	1M(15.9949)
sp|O94817|ATG12_HUMAN	O94817	ATG12_HUMAN	ATG12	140	Homo sapiens	Ubiquitin-like protein ATG12	1:Experimental evidence at protein level	13.57	1	0.999	2	2	2	14	14	14	0	0	0	8M(15.9949)
sp|O75143|ATG13_HUMAN	O75143	ATG13_HUMAN	ATG13	517	Homo sapiens	Autophagy-related protein 13	1:Experimental evidence at protein level	12.96	1	0.999	5	5	5	29	29	29	0	0	0	4C(57.0214)
sp|Q6ZNE5|BAKOR_HUMAN	Q6ZNE5	BAKOR_HUMAN	ATG14	492	Homo sapiens	Beclin 1-associated autophagy-related key regulator	1:Experimental evidence at protein level	13.41	1	0.999	4	4	4	7	7	7	0	0	0	7C(57.0214)
sp|Q676U5|A16L1_HUMAN	Q676U5	A16L1_HUMAN	ATG16L1	607	Homo sapiens	Autophagy-related protein 16-1	1:Experimental evidence at protein level	33.11	1	0.999	11	11	11	44	44	44	0	0	0	13C(57.0214), 15C(57.0214), 17C(57.0214), 4C(57.0214), 7C(57.0214), 8C(57.0214)
sp|Q2TAZ0|ATG2A_HUMAN	Q2TAZ0	ATG2A_HUMAN	ATG2A	1938	Homo sapiens	Autophagy-related protein 2 homolog A	1:Experimental evidence at protein level	21.52	1	0.999	28	28	28	80	80	80	0	0	0	11C(57.0214), 15C(57.0214), 16C(57.0214)
sp|Q96BY7|ATG2B_HUMAN	Q96BY7	ATG2B_HUMAN	ATG2B	2078	Homo sapiens	Autophagy-related protein 2 homolog B	1:Experimental evidence at protein level	11.65	1	0.999	20	20	20	40	40	40	0	0	0	16C(57.0214), 5C(57.0214), 7C(57.0214), 9C(57.0214)
sp|Q9NT62|ATG3_HUMAN	Q9NT62	ATG3_HUMAN	ATG3	314	Homo sapiens	Ubiquitin-like-conjugating enzyme ATG3	1:Experimental evidence at protein level	27.39	1	0.999	7	7	7	58	58	58	0	0	0	8M(15.9949), N-term(42.0106)
sp|Q9Y4P1|ATG4B_HUMAN	Q9Y4P1	ATG4B_HUMAN	ATG4B	393	Homo sapiens	Cysteine protease ATG4B	1:Experimental evidence at protein level	41.73	1	0.999	12	12	12	79	79	79	0	0	0	16C(57.0214), 18C(57.0214), 19M(15.9949), 1M(15.9949), 5C(57.0214), 9C(57.0214), N-term(42.0106)
sp|Q96DT6|ATG4C_HUMAN	Q96DT6	ATG4C_HUMAN	ATG4C	458	Homo sapiens	Cysteine protease ATG4C	1:Experimental evidence at protein level	12.66	1	0.999	4	4	4	8	8	8	0	0	0	8C(57.0214), 9C(57.0214), N-term(42.0106)
sp|Q9H1Y0|ATG5_HUMAN	Q9H1Y0	ATG5_HUMAN	ATG5	275	Homo sapiens	Autophagy protein 5	1:Experimental evidence at protein level	36	1	0.999	8	8	8	35	35	35	0	0	0	10C(57.0214), 4C(57.0214), 7M(15.9949)
sp|O95352|ATG7_HUMAN	O95352	ATG7_HUMAN	ATG7	703	Homo sapiens	Ubiquitin-like modifier-activating enzyme ATG7	1:Experimental evidence at protein level	38.69	1	0.999	20	20	20	79	79	79	0	0	0	10C(57.0214), 11C(57.0214), 1C(57.0214), 1M(15.9949), 2C(57.0214), 3C(57.0214), 4M(15.9949), 6C(57.0214), 7C(57.0214), 8C(57.0214), 9C(57.0214), N-term(42.0106)
sp|Q7Z3C6|ATG9A_HUMAN	Q7Z3C6	ATG9A_HUMAN	ATG9A	839	Homo sapiens	Autophagy-related protein 9A	1:Experimental evidence at protein level	25.15	1	0.999	16	16	16	80	80	80	0	0	0	11C(57.0214), 13C(57.0214), 6C(57.0214), N-term(42.0106)
sp|P31939|PUR9_HUMAN	P31939	PUR9_HUMAN	ATIC	592	Homo sapiens	Bifunctional purine biosynthesis protein ATIC	1:Experimental evidence at protein level	74.83	1	0.999	36	36	36	722	722	722	0	0	0	11M(15.9949), 14C(57.0214), 17M(15.9949), 1M(15.9949), 2C(57.0214), 3M(15.9949), 4C(57.0214), 5C(57.0214), 6C(57.0214), 8C(57.0214), 8M(15.9949), 9M(15.9949), N-term(42.0106)
sp|Q8WXF7|ATLA1_HUMAN	Q8WXF7	ATLA1_HUMAN	ATL1	558	Homo sapiens	Atlastin-1	1:Experimental evidence at protein level	14.34	1	0.999	7	6	6	22	15	15	0	0	0
sp|Q8NHH9|ATLA2_HUMAN	Q8NHH9	ATLA2_HUMAN	ATL2	583	Homo sapiens	Atlastin-2	1:Experimental evidence at protein level	38.42	1	0.999	14	13	14	112	105	112	0	0	0	2M(15.9949), 6C(57.0214)
sp|Q6DD88|ATLA3_HUMAN	Q6DD88	ATLA3_HUMAN	ATL3	541	Homo sapiens	Atlastin-3	1:Experimental evidence at protein level	45.1	1	0.999	18	18	18	184	184	184	0	0	0	11C(57.0214), 2M(15.9949), 6M(15.9949), 7M(15.9949), 9M(15.9949)
sp|Q13315|ATM_HUMAN	Q13315	ATM_HUMAN	ATM	3056	Homo sapiens	Serine-protein kinase ATM	1:Experimental evidence at protein level	17.08	1	0.999	41	41	41	125	125	125	0	0	0	10C(57.0214), 11C(57.0214), 4C(57.0214), 5C(57.0214), 6C(57.0214), 7C(57.0214), 8C(57.0214), 9C(57.0214), N-term(42.0106)
sp|P54259|ATN1_HUMAN	P54259	ATN1_HUMAN	ATN1	1190	Homo sapiens	Atrophin-1	1:Experimental evidence at protein level	7.56	1	0.999	6	6	6	24	24	24	0	0	0
sp|O00244|ATOX1_HUMAN	O00244	ATOX1_HUMAN	ATOX1	68	Homo sapiens	Copper transport protein ATOX1	1:Experimental evidence at protein level	66.18	1	0.999	4	4	4	126	126	126	0	0	0	12C(57.0214), 2C(57.0214), 7M(15.9949), 9C(57.0214), 9M(15.9949)
sp|P98196|AT11A_HUMAN	P98196	AT11A_HUMAN	ATP11A	1134	Homo sapiens	Phospholipid-transporting ATPase IH	1:Experimental evidence at protein level	10.58	1	0.999	8	8	8	19	19	19	0	0	0	10M(15.9949), 7C(57.0214)
sp|Q9Y2G3|AT11B_HUMAN	Q9Y2G3	AT11B_HUMAN	ATP11B	1177	Homo sapiens	Phospholipid-transporting ATPase IF	1:Experimental evidence at protein level	11.72	1	0.999	11	11	11	30	30	30	0	0	0	2C(57.0214), 5C(57.0214), 7C(57.0214), 8C(57.0214)
sp|Q8NB49|AT11C_HUMAN	Q8NB49	AT11C_HUMAN	ATP11C	1132	Homo sapiens	Phospholipid-transporting ATPase IG	1:Experimental evidence at protein level	18.37	1	0.999	15	15	15	29	29	29	0	0	0	10C(57.0214), 5C(57.0214), 6C(57.0214)
sp|Q9HD20|AT131_HUMAN	Q9HD20	AT131_HUMAN	ATP13A1	1204	Homo sapiens	Endoplasmic reticulum transmembrane helix translocase	1:Experimental evidence at protein level	34.8	1	0.999	32	32	32	154	154	154	0	0	0	12C(57.0214), 17C(57.0214), 1C(57.0214), 2C(57.0214), 3M(15.9949), 5C(57.0214), 6C(57.0214), 7C(57.0214), 8C(57.0214), 9C(57.0214), 9M(15.9949), N-term(42.0106)
sp|Q9NQ11|AT132_HUMAN	Q9NQ11	AT132_HUMAN	ATP13A2	1180	Homo sapiens	Polyamine-transporting ATPase 13A2	1:Experimental evidence at protein level	10.59	1	0.999	10	10	10	18	18	18	0	0	0	11C(57.0214), 5C(57.0214)
sp|Q9H7F0|AT133_HUMAN	Q9H7F0	AT133_HUMAN	ATP13A3	1226	Homo sapiens	Polyamine-transporting ATPase 13A3	1:Experimental evidence at protein level	17.78	1	0.999	17	17	17	42	42	42	0	0	0	6C(57.0214), 8C(57.0214), 9C(57.0214)
sp|P05023|AT1A1_HUMAN	P05023	AT1A1_HUMAN	ATP1A1	1023	Homo sapiens	Sodium/potassium-transporting ATPase subunit alpha-1	1:Experimental evidence at protein level	38.51	1	0.999	34	19	34	666	321	666	0	0	0	13M(15.9949), 15C(57.0214), 1C(57.0214), 1M(15.9949), 2C(57.0214), 2M(15.9949), 3M(15.9949), 5C(57.0214), 5M(15.9949), 6C(57.0214), 7C(57.0214), 7M(15.9949), 8M(15.9949), 9C(57.0214)
sp|P13637|AT1A3_HUMAN	P13637	AT1A3_HUMAN	ATP1A3	1013	Homo sapiens	Sodium/potassium-transporting ATPase subunit alpha-3	1:Experimental evidence at protein level	23	1	0.999	21	6	7	313	7	10	0	0	0	2C(57.0214), 5C(57.0214), 6C(57.0214)
sp|P05026|AT1B1_HUMAN	P05026	AT1B1_HUMAN	ATP1B1	303	Homo sapiens	Sodium/potassium-transporting ATPase subunit beta-1	1:Experimental evidence at protein level	37.62	1	0.999	9	9	9	88	88	88	0	0	0	10C(57.0214), 5C(57.0214), 7C(57.0214)
sp|P54709|AT1B3_HUMAN	P54709	AT1B3_HUMAN	ATP1B3	279	Homo sapiens	Sodium/potassium-transporting ATPase subunit beta-3	1:Experimental evidence at protein level	37.99	1	0.999	10	10	10	154	154	154	0	0	0	11M(15.9949), 15M(15.9949), 9M(15.9949)
sp|Q9Y6H3|ATP23_HUMAN	Q9Y6H3	ATP23_HUMAN	ATP23	246	Homo sapiens	Mitochondrial inner membrane protease ATP23 homolog	1:Experimental evidence at protein level	27.64	1	0.999	4	4	4	7	7	7	0	0	0	15C(57.0214), 9C(57.0214)
sp|P16615|AT2A2_HUMAN	P16615	AT2A2_HUMAN	ATP2A2	1042	Homo sapiens	Sarcoplasmic/endoplasmic reticulum calcium ATPase 2	1:Experimental evidence at protein level	38.58	1	0.999	35	22	35	529	351	529	0	0	0	10C(57.0214), 11C(57.0214), 12C(57.0214), 14M(15.9949), 15C(57.0214), 16M(15.9949), 1C(57.0214), 1M(15.9949), 2M(15.9949), 3M(15.9949), 4C(57.0214), 5M(15.9949), 6C(57.0214), 7M(15.9949), 8M(15.9949), 9C(57.0214), 9M(15.9949)
sp|Q93084|AT2A3_HUMAN	Q93084	AT2A3_HUMAN	ATP2A3	999	Homo sapiens	Sarcoplasmic/endoplasmic reticulum calcium ATPase 3	1:Experimental evidence at protein level	28.93	1	0.999	24	16	18	215	134	144	0	0	0	13C(57.0214), 14M(15.9949), 1C(57.0214), 3M(15.9949), 4C(57.0214), N-term(42.0106)
sp|P20020|AT2B1_HUMAN	P20020	AT2B1_HUMAN	ATP2B1	1220	Homo sapiens	Plasma membrane calcium-transporting ATPase 1	1:Experimental evidence at protein level	28.77	1	0.999	26	13	26	159	67	159	0	0	0	12C(57.0214), 13C(57.0214), 15C(57.0214), 1C(57.0214), 1M(15.9949), 3C(57.0214), 5C(57.0214), 6M(15.9949), 7M(15.9949), 8M(15.9949), 9M(15.9949), N-term(42.0106)
sp|P23634|AT2B4_HUMAN	P23634	AT2B4_HUMAN	ATP2B4	1241	Homo sapiens	Plasma membrane calcium-transporting ATPase 4	1:Experimental evidence at protein level	21.43	1	0.999	19	9	9	120	46	46	0	0	0	12C(57.0214), 17C(57.0214), 1C(57.0214), 3C(57.0214), 6C(57.0214), 8C(57.0214)
sp|P98194|AT2C1_HUMAN	P98194	AT2C1_HUMAN	ATP2C1	919	Homo sapiens	Calcium-transporting ATPase type 2C member 1	1:Experimental evidence at protein level	27.53	1	0.999	19	19	19	68	68	68	0	0	0	10C(57.0214), 11C(57.0214), 14C(57.0214), 15C(57.0214), 16C(57.0214), 6C(57.0214), 8C(57.0214), 9C(57.0214)
sp|P25705|ATPA_HUMAN	P25705	ATPA_HUMAN	ATP5F1A	553	Homo sapiens	ATP synthase subunit alpha, mitochondrial	1:Experimental evidence at protein level	50.63	1	0.999	22	22	22	718	718	718	0	0	0	2M(15.9949), 6M(15.9949), 7M(15.9949), 8M(15.9949)
sp|P06576|ATPB_HUMAN	P06576	ATPB_HUMAN	ATP5F1B	529	Homo sapiens	ATP synthase subunit beta, mitochondrial	1:Experimental evidence at protein level	65.03	1	0.999	24	24	24	1207	1207	1207	0	0	0	13M(15.9949), 15M(15.9949), 16M(15.9949), 18M(15.9949), 2M(15.9949), 4M(15.9949), 5M(15.9949), 8M(15.9949), 9M(15.9949)
sp|P36542|ATPG_HUMAN	P36542	ATPG_HUMAN	ATP5F1C	298	Homo sapiens	ATP synthase subunit gamma, mitochondrial	1:Experimental evidence at protein level	35.91	1	0.999	9	9	9	211	211	211	0	0	0	1M(15.9949), 3C(57.0214), 3M(15.9949), 4M(15.9949)
sp|P30049|ATPD_HUMAN	P30049	ATPD_HUMAN	ATP5F1D	168	Homo sapiens	ATP synthase subunit delta, mitochondrial	1:Experimental evidence at protein level	22.62	1	0.999	3	3	3	58	58	58	0	0	0
sp|P56385|ATP5I_HUMAN	P56385	ATP5I_HUMAN	ATP5ME	69	Homo sapiens	ATP synthase subunit e, mitochondrial	1:Experimental evidence at protein level	17.39	1	0.999	2	2	2	44	44	44	0	0	0	1M(15.9949)
sp|P56134|ATPK_HUMAN	P56134	ATPK_HUMAN	ATP5MF	94	Homo sapiens	ATP synthase subunit f, mitochondrial	1:Experimental evidence at protein level	41.49	1	0.999	4	4	4	63	63	63	0	0	0	10M(15.9949), 6C(57.0214), N-term(42.0106)
sp|O75964|ATP5L_HUMAN	O75964	ATP5L_HUMAN	ATP5MG	103	Homo sapiens	ATP synthase subunit g, mitochondrial	1:Experimental evidence at protein level	47.57	1	0.999	6	6	6	69	69	69	0	0	0
sp|Q96IX5|ATPMK_HUMAN	Q96IX5	ATPMK_HUMAN	ATP5MK	58	Homo sapiens	ATP synthase membrane subunit K, mitochondrial	1:Experimental evidence at protein level	44.83	1	0.999	4	4	4	27	27	27	0	0	0
sp|P24539|AT5F1_HUMAN	P24539	AT5F1_HUMAN	ATP5PB	256	Homo sapiens	ATP synthase F(0) complex subunit B1, mitochondrial	1:Experimental evidence at protein level	36.33	1	0.999	10	10	10	108	108	108	0	0	0	10M(15.9949), 11M(15.9949), 5M(15.9949)
sp|O75947|ATP5H_HUMAN	O75947	ATP5H_HUMAN	ATP5PD	161	Homo sapiens	ATP synthase subunit d, mitochondrial	1:Experimental evidence at protein level	77.64	1	0.999	11	11	11	132	132	132	0	0	0	2C(57.0214), 8M(15.9949)
sp|P18859|ATP5J_HUMAN	P18859	ATP5J_HUMAN	ATP5PF	108	Homo sapiens	ATP synthase-coupling factor 6, mitochondrial	1:Experimental evidence at protein level	45.37	1	0.999	5	5	5	80	80	80	0	0	0	2M(15.9949), 8M(15.9949)
sp|P48047|ATPO_HUMAN	P48047	ATPO_HUMAN	ATP5PO	213	Homo sapiens	ATP synthase subunit O, mitochondrial	1:Experimental evidence at protein level	58.69	1	0.999	9	9	9	131	131	131	0	0	0	14M(15.9949), 15M(15.9949), 5C(57.0214), 9M(15.9949)
sp|Q15904|VAS1_HUMAN	Q15904	VAS1_HUMAN	ATP6AP1	470	Homo sapiens	V-type proton ATPase subunit S1	1:Experimental evidence at protein level	25.96	1	0.999	11	11	11	61	61	61	0	0	0	10M(15.9949)
sp|O75787|RENR_HUMAN	O75787	RENR_HUMAN	ATP6AP2	350	Homo sapiens	Renin receptor	1:Experimental evidence at protein level	35.14	1	0.999	9	9	9	31	31	31	0	0	0
sp|Q93050|VPP1_HUMAN	Q93050	VPP1_HUMAN	ATP6V0A1	837	Homo sapiens	V-type proton ATPase 116 kDa subunit a 1	1:Experimental evidence at protein level	31.06	1	0.999	20	19	20	90	88	90	0	0	0	1M(15.9949), 6C(57.0214), 6M(15.9949), 9C(57.0214)
sp|Q9Y487|VPP2_HUMAN	Q9Y487	VPP2_HUMAN	ATP6V0A2	856	Homo sapiens	V-type proton ATPase 116 kDa subunit a 2	1:Experimental evidence at protein level	20.91	1	0.999	12	11	11	52	50	50	0	0	0	24C(57.0214), 5M(15.9949), 8M(15.9949), 9C(57.0214)
sp|Q9HBG4|VPP4_HUMAN	Q9HBG4	VPP4_HUMAN	ATP6V0A4	840	Homo sapiens	V-type proton ATPase 116 kDa subunit a 4	1:Experimental evidence at protein level	12.14	1	0.999	8	7	7	23	21	21	0	0	0	6C(57.0214)
sp|P27449|VATL_HUMAN	P27449	VATL_HUMAN	ATP6V0C	155	Homo sapiens	V-type proton ATPase 16 kDa proteolipid subunit c	1:Experimental evidence at protein level	11.61	1	0.999	2	2	2	22	22	22	0	0	0	11M(15.9949), 17M(15.9949), 8M(15.9949)
sp|P61421|VA0D1_HUMAN	P61421	VA0D1_HUMAN	ATP6V0D1	351	Homo sapiens	V-type proton ATPase subunit d 1	1:Experimental evidence at protein level	38.18	1	0.999	8	7	8	60	56	60	0	0	0	14C(57.0214), 15C(57.0214), 2C(57.0214), 8C(57.0214)
sp|P38606|VATA_HUMAN	P38606	VATA_HUMAN	ATP6V1A	617	Homo sapiens	V-type proton ATPase catalytic subunit A	1:Experimental evidence at protein level	60.45	1	0.999	26	26	26	333	333	333	0	0	0	10M(15.9949), 12C(57.0214), 22C(57.0214), 24C(57.0214), 26M(15.9949), 2M(15.9949), 31M(15.9949), 3M(15.9949), 4M(15.9949), 7M(15.9949), 8C(57.0214), 9M(15.9949)
sp|P15313|VATB1_HUMAN	P15313	VATB1_HUMAN	ATP6V1B1	513	Homo sapiens	V-type proton ATPase subunit B, kidney isoform	1:Experimental evidence at protein level	51.07	1	0.999	18	11	11	182	36	36	0	0	0	3C(57.0214), 4C(57.0214), 6M(15.9949)
sp|P21281|VATB2_HUMAN	P21281	VATB2_HUMAN	ATP6V1B2	511	Homo sapiens	V-type proton ATPase subunit B, brain isoform	1:Experimental evidence at protein level	61.64	1	0.999	25	18	25	406	260	406	0	0	0	12C(57.0214), 13C(57.0214), 13M(15.9949), 17M(15.9949), 19C(57.0214), 21C(57.0214), 3C(57.0214), 4C(57.0214), 6M(15.9949), 7M(15.9949)
sp|P21283|VATC1_HUMAN	P21283	VATC1_HUMAN	ATP6V1C1	382	Homo sapiens	V-type proton ATPase subunit C 1	1:Experimental evidence at protein level	41.1	1	0.999	14	14	14	119	119	119	0	0	0	14C(57.0214), 3C(57.0214), 5M(15.9949), 8M(15.9949), N-term(42.0106)
sp|Q9Y5K8|VATD_HUMAN	Q9Y5K8	VATD_HUMAN	ATP6V1D	247	Homo sapiens	V-type proton ATPase subunit D	1:Experimental evidence at protein level	44.94	1	0.999	9	9	9	69	69	69	0	0	0
sp|P36543|VATE1_HUMAN	P36543	VATE1_HUMAN	ATP6V1E1	226	Homo sapiens	V-type proton ATPase subunit E 1	1:Experimental evidence at protein level	26.99	1	0.999	6	5	6	96	73	96	0	0	0	2M(15.9949), 3M(15.9949), 7M(15.9949), 8M(15.9949), 9M(15.9949)
sp|Q16864|VATF_HUMAN	Q16864	VATF_HUMAN	ATP6V1F	119	Homo sapiens	V-type proton ATPase subunit F	1:Experimental evidence at protein level	41.18	1	0.999	4	4	4	38	38	38	0	0	0	2M(15.9949)
sp|O75348|VATG1_HUMAN	O75348	VATG1_HUMAN	ATP6V1G1	118	Homo sapiens	V-type proton ATPase subunit G 1	1:Experimental evidence at protein level	20.34	1	0.999	2	1	2	39	19	39	0	0	0	1M(15.9949), N-term(42.0106)
sp|Q9UI12|VATH_HUMAN	Q9UI12	VATH_HUMAN	ATP6V1H	483	Homo sapiens	V-type proton ATPase subunit H	1:Experimental evidence at protein level	27.74	1	0.999	10	10	10	66	66	66	0	0	0	10C(57.0214), 10M(15.9949)
sp|Q04656|ATP7A_HUMAN	Q04656	ATP7A_HUMAN	ATP7A	1500	Homo sapiens	Copper-transporting ATPase 1	1:Experimental evidence at protein level	16.4	1	0.999	16	15	16	30	26	30	0	0	0	4C(57.0214), 7C(57.0214)
sp|P35670|ATP7B_HUMAN	P35670	ATP7B_HUMAN	ATP7B	1465	Homo sapiens	Copper-transporting ATPase 2	1:Experimental evidence at protein level	4.91	1	0.999	6	5	5	11	7	7	0	0	0	5C(57.0214)
sp|Q9Y2Q0|AT8A1_HUMAN	Q9Y2Q0	AT8A1_HUMAN	ATP8A1	1164	Homo sapiens	Phospholipid-transporting ATPase IA	1:Experimental evidence at protein level	4.9	1	0.999	5	5	5	8	8	8	0	0	0	2C(57.0214)
sp|O43520|AT8B1_HUMAN	O43520	AT8B1_HUMAN	ATP8B1	1251	Homo sapiens	Phospholipid-transporting ATPase IC	1:Experimental evidence at protein level	19.34	1	0.999	20	18	20	34	32	34	0	0	0	13C(57.0214), 14C(57.0214), 15C(57.0214), 7C(57.0214), 9C(57.0214)
sp|O75110|ATP9A_HUMAN	O75110	ATP9A_HUMAN	ATP9A	1047	Homo sapiens	Probable phospholipid-transporting ATPase IIA	1:Experimental evidence at protein level	21.3	1	0.999	16	14	16	43	37	43	0	0	0	10C(57.0214), 14C(57.0214), 20C(57.0214), 3C(57.0214), 5C(57.0214)
sp|O43861|ATP9B_HUMAN	O43861	ATP9B_HUMAN	ATP9B	1147	Homo sapiens	Probable phospholipid-transporting ATPase IIB	2:Experimental evidence at transcript level	5.32	1	0.9989	6	4	4	10	4	4	0	0	0
sp|Q5TC12|ATPF1_HUMAN	Q5TC12	ATPF1_HUMAN	ATPAF1	328	Homo sapiens	ATP synthase mitochondrial F1 complex assembly factor 1	1:Experimental evidence at protein level	28.35	1	0.999	8	8	8	45	45	45	0	0	0	10M(15.9949), 2M(15.9949), 4C(57.0214), 9C(57.0214)
sp|Q8N5M1|ATPF2_HUMAN	Q8N5M1	ATPF2_HUMAN	ATPAF2	289	Homo sapiens	ATP synthase mitochondrial F1 complex assembly factor 2	1:Experimental evidence at protein level	24.91	1	0.999	5	5	5	20	20	20	0	0	0	10C(57.0214), 11C(57.0214), 8C(57.0214)
sp|Q13535|ATR_HUMAN	Q13535	ATR_HUMAN	ATR	2644	Homo sapiens	Serine/threonine-protein kinase ATR	1:Experimental evidence at protein level	22.96	1	0.999	49	49	49	138	138	138	0	0	0	10C(57.0214), 10M(15.9949), 11C(57.0214), 13C(57.0214), 3C(57.0214), 5C(57.0214), 6C(57.0214), 7C(57.0214), 9C(57.0214), N-term(42.0106)
sp|Q8WXE1|ATRIP_HUMAN	Q8WXE1	ATRIP_HUMAN	ATRIP	791	Homo sapiens	ATR-interacting protein	1:Experimental evidence at protein level	21.87	1	0.999	13	13	13	61	61	61	0	0	0	15C(57.0214), 17C(57.0214), 3C(57.0214), 7C(57.0214)
sp|O75882|ATRN_HUMAN	O75882	ATRN_HUMAN	ATRN	1429	Homo sapiens	Attractin	1:Experimental evidence at protein level	8.82	1	0.999	10	10	10	25	25	25	0	0	0	11C(57.0214), 13C(57.0214), 1C(57.0214), 2C(57.0214), 4C(57.0214), 5C(57.0214), 7C(57.0214), 8C(57.0214), 9C(57.0214)
sp|P46100|ATRX_HUMAN	P46100	ATRX_HUMAN	ATRX	2492	Homo sapiens	Transcriptional regulator ATRX	1:Experimental evidence at protein level	14.97	1	0.999	27	27	27	84	84	84	0	0	0	10C(57.0214), 12C(57.0214), 3M(15.9949), 6C(57.0214), 7M(15.9949), 9C(57.0214)
sp|P54253|ATX1_HUMAN	P54253	ATX1_HUMAN	ATXN1	815	Homo sapiens	Ataxin-1	1:Experimental evidence at protein level	15.95	1	0.999	9	9	9	13	13	13	0	0	0
sp|Q9UBB4|ATX10_HUMAN	Q9UBB4	ATX10_HUMAN	ATXN10	475	Homo sapiens	Ataxin-10	1:Experimental evidence at protein level	42.32	1	0.999	17	17	17	174	174	174	0	0	0	10C(57.0214), 11C(57.0214), 13C(57.0214), 18C(57.0214), 1C(57.0214), 3C(57.0214), 5M(15.9949), 6C(57.0214), 7M(15.9949), 8M(15.9949), 9C(57.0214), N-term(42.0106)
sp|P0C7T5|ATX1L_HUMAN	P0C7T5	ATX1L_HUMAN	ATXN1L	689	Homo sapiens	Ataxin-1-like	1:Experimental evidence at protein level	11.76	1	0.999	7	7	7	14	14	14	0	0	0	14C(57.0214), 9C(57.0214)
sp|Q99700|ATX2_HUMAN	Q99700	ATX2_HUMAN	ATXN2	1313	Homo sapiens	Ataxin-2	1:Experimental evidence at protein level	32.9	1	0.999	27	27	27	136	136	136	0	0	0	10M(15.9949), 11C(57.0214), 12C(57.0214), 16C(57.0214), 17C(57.0214), 1C(57.0214), 1M(15.9949), 9M(15.9949)
sp|Q8WWM7|ATX2L_HUMAN	Q8WWM7	ATX2L_HUMAN	ATXN2L	1075	Homo sapiens	Ataxin-2-like protein	1:Experimental evidence at protein level	42.7	1	0.999	33	33	33	292	292	292	0	0	0	11C(57.0214), 13C(57.0214), 13M(15.9949), 1M(15.9949), 29C(57.0214), 33C(57.0214), 5M(15.9949), 8M(15.9949), N-term(42.0106)
sp|P54252|ATX3_HUMAN	P54252	ATX3_HUMAN	ATXN3	361	Homo sapiens	Ataxin-3	1:Experimental evidence at protein level	19.39	1	0.999	5	5	5	24	24	24	0	0	0	21C(57.0214), 6C(57.0214)
sp|O15265|ATX7_HUMAN	O15265	ATX7_HUMAN	ATXN7	892	Homo sapiens	Ataxin-7	1:Experimental evidence at protein level	14.46	1	0.999	8	8	8	16	16	16	0	0	0	23C(57.0214)
sp|Q9ULK2|AT7L1_HUMAN	Q9ULK2	AT7L1_HUMAN	ATXN7L1	861	Homo sapiens	Ataxin-7-like protein 1	1:Experimental evidence at protein level	5.69	1	0.999	3	3	3	6	6	6	0	0	0	4C(57.0214)
sp|Q96GX2|A7L3B_HUMAN	Q96GX2	A7L3B_HUMAN	ATXN7L3B	97	Homo sapiens	Ataxin-7-like protein 3B	1:Experimental evidence at protein level	34.02	1	0.999	2	2	2	27	27	27	0	0	0	4C(57.0214), N-term(42.0106)
sp|Q13825|AUHM_HUMAN	Q13825	AUHM_HUMAN	AUH	339	Homo sapiens	Methylglutaconyl-CoA hydratase, mitochondrial	1:Experimental evidence at protein level	25.96	1	0.999	7	7	7	27	27	27	0	0	0	10M(15.9949), 1M(15.9949), 8C(57.0214)
sp|Q9Y679|AUP1_HUMAN	Q9Y679	AUP1_HUMAN	AUP1	410	Homo sapiens	Lipid droplet-regulating VLDL assembly factor AUP1	1:Experimental evidence at protein level	35.85	1	0.999	11	11	11	145	145	145	0	0	0	2M(15.9949), 3C(57.0214), N-term(42.0106)
sp|O14965|AURKA_HUMAN	O14965	AURKA_HUMAN	AURKA	403	Homo sapiens	Aurora kinase A	1:Experimental evidence at protein level	57.57	1	0.999	21	21	21	118	118	118	0	0	0	15C(57.0214), 18C(57.0214), 3C(57.0214), 4C(57.0214), 5C(57.0214), 9C(57.0214)
sp|Q96GD4|AURKB_HUMAN	Q96GD4	AURKB_HUMAN	AURKB	344	Homo sapiens	Aurora kinase B	1:Experimental evidence at protein level	43.02	1	0.999	12	11	12	67	58	67	0	0	0	12M(15.9949), 13M(15.9949), 15C(57.0214), 2M(15.9949), 3C(57.0214)
sp|Q9NQS1|AVEN_HUMAN	Q9NQS1	AVEN_HUMAN	AVEN	362	Homo sapiens	Cell death regulator Aven	1:Experimental evidence at protein level	17.4	1	0.999	4	4	4	15	15	15	0	0	0	6C(57.0214), 8C(57.0214)
sp|Q8NBF6|AVL9_HUMAN	Q8NBF6	AVL9_HUMAN	AVL9	648	Homo sapiens	Late secretory pathway protein AVL9 homolog	1:Experimental evidence at protein level	35.19	1	0.999	16	16	16	80	80	80	0	0	0	12M(15.9949), 14C(57.0214), 2M(15.9949), 5M(15.9949)
sp|O15169|AXIN1_HUMAN	O15169	AXIN1_HUMAN	AXIN1	862	Homo sapiens	Axin-1	1:Experimental evidence at protein level	10.09	1	0.999	7	7	7	11	11	11	0	0	0
sp|P30530|UFO_HUMAN	P30530	UFO_HUMAN	AXL	894	Homo sapiens	Tyrosine-protein kinase receptor UFO	1:Experimental evidence at protein level	32.21	1	0.999	21	20	21	79	74	79	0	0	0	12C(57.0214), 13M(15.9949), 1C(57.0214), 3C(57.0214), 4C(57.0214), 5C(57.0214), 6C(57.0214), 7C(57.0214)
sp|P25311|ZA2G_HUMAN	P25311	ZA2G_HUMAN	AZGP1	298	Homo sapiens	Zinc-alpha-2-glycoprotein	1:Experimental evidence at protein level	41.61	1	0.999	9	9	9	24	24	24	0	0	0	1C(57.0214), 7C(57.0214)
sp|Q9H6S1|AZI2_HUMAN	Q9H6S1	AZI2_HUMAN	AZI2	392	Homo sapiens	5-azacytidine-induced protein 2	1:Experimental evidence at protein level	28.83	1	0.999	7	7	7	12	12	12	0	0	0	10C(57.0214), 2C(57.0214), 3C(57.0214), 7C(57.0214), 8C(57.0214), N-term(42.0106)
sp|P61769|B2MG_HUMAN	P61769	B2MG_HUMAN	B2M	119	Homo sapiens	Beta-2-microglobulin	1:Experimental evidence at protein level	35.29	1	0.999	3	3	3	83	83	83	0	0	0	6C(57.0214)
sp|Q8NCR0|B3GL2_HUMAN	Q8NCR0	B3GL2_HUMAN	B3GALNT2	500	Homo sapiens	UDP-GalNAc:beta-1,3-N-acetylgalactosaminyltransferase 2	1:Experimental evidence at protein level	12	1	0.999	4	4	4	6	6	6	0	0	0	6C(57.0214)
sp|Q96L58|B3GT6_HUMAN	Q96L58	B3GT6_HUMAN	B3GALT6	329	Homo sapiens	Beta-1,3-galactosyltransferase 6	1:Experimental evidence at protein level	12.77	1	0.999	4	4	4	10	10	10	0	0	0	2C(57.0214)
sp|O94766|B3GA3_HUMAN	O94766	B3GA3_HUMAN	B3GAT3	335	Homo sapiens	Galactosylgalactosylxylosylprotein 3-beta-glucuronosyltransferase 3	1:Experimental evidence at protein level	32.84	1	0.999	7	7	7	38	38	38	0	0	0
sp|Q6Y288|B3GLT_HUMAN	Q6Y288	B3GLT_HUMAN	B3GLCT	498	Homo sapiens	Beta-1,3-glucosyltransferase	1:Experimental evidence at protein level	12.45	1	0.999	4	4	4	17	17	17	0	0	0	7C(57.0214)
sp|Q9NY97|B3GN2_HUMAN	Q9NY97	B3GN2_HUMAN	B3GNT2	397	Homo sapiens	N-acetyllactosaminide beta-1,3-N-acetylglucosaminyltransferase 2	1:Experimental evidence at protein level	15.37	1	0.999	4	4	4	13	13	13	0	0	0	19M(15.9949)
sp|Q9Y2A9|B3GN3_HUMAN	Q9Y2A9	B3GN3_HUMAN	B3GNT3	372	Homo sapiens	N-acetyllactosaminide beta-1,3-N-acetylglucosaminyltransferase 3	1:Experimental evidence at protein level	15.59	1	0.999	4	4	4	5	5	5	0	0	0	7C(57.0214)
sp|Q67FW5|B3GNL_HUMAN	Q67FW5	B3GNL_HUMAN	B3GNTL1	346	Homo sapiens	UDP-GlcNAc:betaGal beta-1,3-N-acetylglucosaminyltransferase-like protein 1	2:Experimental evidence at transcript level	17.63	1	0.9988	4	4	4	4	4	4	0	0	0	13C(57.0214)
sp|P15291|B4GT1_HUMAN	P15291	B4GT1_HUMAN	B4GALT1	398	Homo sapiens	Beta-1,4-galactosyltransferase 1	1:Experimental evidence at protein level	31.91	1	0.999	7	7	7	43	43	43	0	0	0	2M(15.9949), 3M(15.9949)
sp|O60512|B4GT3_HUMAN	O60512	B4GT3_HUMAN	B4GALT3	393	Homo sapiens	Beta-1,4-galactosyltransferase 3	1:Experimental evidence at protein level	5.34	1	0.999	2	2	2	9	9	9	0	0	0	6C(57.0214)
sp|O60513|B4GT4_HUMAN	O60513	B4GT4_HUMAN	B4GALT4	344	Homo sapiens	Beta-1,4-galactosyltransferase 4	1:Experimental evidence at protein level	19.77	1	0.999	5	5	5	9	9	9	0	0	0	7C(57.0214)
sp|O43286|B4GT5_HUMAN	O43286	B4GT5_HUMAN	B4GALT5	388	Homo sapiens	Beta-1,4-galactosyltransferase 5	1:Experimental evidence at protein level	10.05	1	0.999	3	3	3	8	8	8	0	0	0	5C(57.0214)
sp|O43505|B4GA1_HUMAN	O43505	B4GA1_HUMAN	B4GAT1	415	Homo sapiens	Beta-1,4-glucuronyltransferase 1	1:Experimental evidence at protein level	20.96	1	0.999	6	6	6	30	30	30	0	0	0	17C(57.0214), 20M(15.9949), 3M(15.9949), 7C(57.0214)
sp|Q9NWV8|BABA1_HUMAN	Q9NWV8	BABA1_HUMAN	BABAM1	329	Homo sapiens	BRISC and BRCA1-A complex member 1	1:Experimental evidence at protein level	31.61	1	0.999	7	7	7	49	49	49	0	0	0	10C(57.0214), 15C(57.0214), 16M(15.9949)
sp|Q9NXR7|BABA2_HUMAN	Q9NXR7	BABA2_HUMAN	BABAM2	383	Homo sapiens	BRISC and BRCA1-A complex member 2	1:Experimental evidence at protein level	26.37	1	0.999	8	8	8	57	57	57	0	0	0	11C(57.0214), 12C(57.0214), 3C(57.0214), 4M(15.9949), 8C(57.0214)
sp|Q9Y5Z0|BACE2_HUMAN	Q9Y5Z0	BACE2_HUMAN	BACE2	518	Homo sapiens	Beta-secretase 2	1:Experimental evidence at protein level	11	1	0.999	4	4	4	9	9	9	0	0	0	12C(57.0214)
sp|O14867|BACH1_HUMAN	O14867	BACH1_HUMAN	BACH1	736	Homo sapiens	Transcription regulator protein BACH1	1:Experimental evidence at protein level	8.56	1	0.999	5	5	5	8	8	8	0	0	0	10C(57.0214), 3C(57.0214), 6C(57.0214), 8C(57.0214)
sp|Q92934|BAD_HUMAN	Q92934	BAD_HUMAN	BAD	168	Homo sapiens	Bcl2-associated agonist of cell death	1:Experimental evidence at protein level	39.88	1	0.999	6	6	6	40	40	40	0	0	0	1M(15.9949), N-term(42.0106)
sp|Q99933|BAG1_HUMAN	Q99933	BAG1_HUMAN	BAG1	345	Homo sapiens	BAG family molecular chaperone regulator 1	1:Experimental evidence at protein level	30.43	1	0.999	8	8	8	41	41	41	0	0	0	15C(57.0214), 16C(57.0214), 8C(57.0214)
sp|O95816|BAG2_HUMAN	O95816	BAG2_HUMAN	BAG2	211	Homo sapiens	BAG family molecular chaperone regulator 2	1:Experimental evidence at protein level	42.65	1	0.999	8	8	8	117	117	117	0	0	0	10C(57.0214), 16M(15.9949), 4M(15.9949), 6M(15.9949), 8C(57.0214)
sp|O95817|BAG3_HUMAN	O95817	BAG3_HUMAN	BAG3	575	Homo sapiens	BAG family molecular chaperone regulator 3	1:Experimental evidence at protein level	68.52	1	0.999	27	27	27	330	330	330	0	0	0	28M(15.9949), 2C(57.0214), 3M(15.9949), 8C(57.0214), 8M(15.9949), 9C(57.0214), N-term(42.0106)
sp|O95429|BAG4_HUMAN	O95429	BAG4_HUMAN	BAG4	457	Homo sapiens	BAG family molecular chaperone regulator 4	1:Experimental evidence at protein level	39.39	1	0.999	11	11	11	43	43	43	0	0	0	24M(15.9949), 8C(57.0214)
sp|Q9UL15|BAG5_HUMAN	Q9UL15	BAG5_HUMAN	BAG5	447	Homo sapiens	BAG family molecular chaperone regulator 5	1:Experimental evidence at protein level	40.49	1	0.999	16	16	16	77	77	77	0	0	0	11C(57.0214), 2C(57.0214), 3M(15.9949), 4C(57.0214), 6C(57.0214), N-term(42.0106)
sp|P46379|BAG6_HUMAN	P46379	BAG6_HUMAN	BAG6	1132	Homo sapiens	Large proline-rich protein BAG6	1:Experimental evidence at protein level	33.3	1	0.999	27	27	27	260	260	260	0	0	0	13M(15.9949), 14M(15.9949), 15M(15.9949), 1C(57.0214), 1M(15.9949), 2M(15.9949), 5C(57.0214), 8M(15.9949), N-term(42.0106)
sp|Q8TBE0|BAHD1_HUMAN	Q8TBE0	BAHD1_HUMAN	BAHD1	780	Homo sapiens	Bromo adjacent homology domain-containing 1 protein	1:Experimental evidence at protein level	10.51	1	0.999	6	6	6	19	19	19	0	0	0	14C(57.0214), 2C(57.0214)
sp|Q9UQB8|BAIP2_HUMAN	Q9UQB8	BAIP2_HUMAN	BAIAP2	552	Homo sapiens	Brain-specific angiogenesis inhibitor 1-associated protein 2	1:Experimental evidence at protein level	58.88	1	0.999	26	26	26	216	216	216	0	0	0	3M(15.9949), 4M(15.9949), 8C(57.0214), 9M(15.9949)
sp|Q9UHR4|BI2L1_HUMAN	Q9UHR4	BI2L1_HUMAN	BAIAP2L1	511	Homo sapiens	Brain-specific angiogenesis inhibitor 1-associated protein 2-like protein 1	1:Experimental evidence at protein level	50.88	1	0.999	21	21	21	221	221	221	0	0	0	11M(15.9949), 2M(15.9949), 3M(15.9949), 4M(15.9949), 5C(57.0214), 9M(15.9949)
sp|Q16611|BAK_HUMAN	Q16611	BAK_HUMAN	BAK1	211	Homo sapiens	Bcl-2 homologous antagonist/killer	1:Experimental evidence at protein level	56.87	1	0.999	7	7	7	55	55	55	0	0	0	18M(15.9949), 29M(15.9949), 3C(57.0214), N-term(42.0106)
sp|O75531|BAF_HUMAN	O75531	BAF_HUMAN	BANF1	89	Homo sapiens	Barrier-to-autointegration factor	1:Experimental evidence at protein level	51.69	1	0.999	4	4	4	216	216	216	0	0	0	5C(57.0214), 7M(15.9949), 8C(57.0214)
sp|Q8N9N5|BANP_HUMAN	Q8N9N5	BANP_HUMAN	BANP	519	Homo sapiens	Protein BANP	1:Experimental evidence at protein level	11.37	1	0.999	5	5	5	10	10	10	0	0	0	3C(57.0214), 8C(57.0214)
sp|Q92560|BAP1_HUMAN	Q92560	BAP1_HUMAN	BAP1	729	Homo sapiens	Ubiquitin carboxyl-terminal hydrolase BAP1	1:Experimental evidence at protein level	20.99	1	0.999	12	12	12	29	29	29	0	0	0
sp|Q8IXM2|BAP18_HUMAN	Q8IXM2	BAP18_HUMAN	BAP18	172	Homo sapiens	Chromatin complexes subunit BAP18	1:Experimental evidence at protein level	60.47	1	0.999	10	10	10	55	55	55	0	0	0	10C(57.0214), 6M(15.9949)
sp|Q99728|BARD1_HUMAN	Q99728	BARD1_HUMAN	BARD1	777	Homo sapiens	BRCA1-associated RING domain protein 1	1:Experimental evidence at protein level	14.67	1	0.999	8	8	8	12	12	12	0	0	0	12M(15.9949), 9C(57.0214)
sp|P80723|BASP1_HUMAN	P80723	BASP1_HUMAN	BASP1	227	Homo sapiens	Brain acid soluble protein 1	1:Experimental evidence at protein level	39.21	1	0.999	5	5	5	64	64	64	0	0	0
sp|Q07812|BAX_HUMAN	Q07812	BAX_HUMAN	BAX	192	Homo sapiens	Apoptosis regulator BAX	1:Experimental evidence at protein level	49.48	1	0.999	9	9	9	109	109	109	0	0	0	11M(15.9949), 1M(15.9949), 9M(15.9949)
sp|Q9NRL2|BAZ1A_HUMAN	Q9NRL2	BAZ1A_HUMAN	BAZ1A	1556	Homo sapiens	Bromodomain adjacent to zinc finger domain protein 1A	1:Experimental evidence at protein level	21.4	1	0.999	28	28	28	140	140	140	0	0	0	11C(57.0214), 12C(57.0214), 16C(57.0214), 5C(57.0214), 6C(57.0214), 6M(15.9949), 7C(57.0214), 9C(57.0214)
sp|Q9UIG0|BAZ1B_HUMAN	Q9UIG0	BAZ1B_HUMAN	BAZ1B	1483	Homo sapiens	Tyrosine-protein kinase BAZ1B	1:Experimental evidence at protein level	36.55	1	0.999	47	47	47	406	406	406	0	0	0	10M(15.9949), 11C(57.0214), 11M(15.9949), 12M(15.9949), 13C(57.0214), 14M(15.9949), 16C(57.0214), 2C(57.0214), 2M(15.9949), 3M(15.9949), 4C(57.0214), 4M(15.9949), 5C(57.0214), 6M(15.9949), 7C(57.0214), 8C(57.0214), 9C(57.0214), 9M(15.9949)
sp|Q9UIF9|BAZ2A_HUMAN	Q9UIF9	BAZ2A_HUMAN	BAZ2A	1905	Homo sapiens	Bromodomain adjacent to zinc finger domain protein 2A	1:Experimental evidence at protein level	25.98	1	0.999	32	32	32	136	136	136	0	0	0	11C(57.0214), 12C(57.0214), 13C(57.0214), 14C(57.0214), 14M(15.9949), 1C(57.0214), 1M(15.9949), 3C(57.0214), 4C(57.0214), 6C(57.0214), 7C(57.0214)
sp|Q9UIF8|BAZ2B_HUMAN	Q9UIF8	BAZ2B_HUMAN	BAZ2B	2168	Homo sapiens	Bromodomain adjacent to zinc finger domain protein 2B	1:Experimental evidence at protein level	5.86	1	0.999	8	8	8	9	9	9	0	0	0	11C(57.0214), 7C(57.0214)
sp|Q9BXC9|BBS2_HUMAN	Q9BXC9	BBS2_HUMAN	BBS2	721	Homo sapiens	Bardet-Biedl syndrome 2 protein	1:Experimental evidence at protein level	10.54	1	0.999	6	6	6	12	12	12	0	0	0	7C(57.0214)
sp|Q96RK4|BBS4_HUMAN	Q96RK4	BBS4_HUMAN	BBS4	519	Homo sapiens	Bardet-Biedl syndrome 4 protein	1:Experimental evidence at protein level	13.87	1	0.999	4	4	4	7	7	7	0	0	0
sp|Q8IWZ6|BBS7_HUMAN	Q8IWZ6	BBS7_HUMAN	BBS7	715	Homo sapiens	Bardet-Biedl syndrome 7 protein	1:Experimental evidence at protein level	5.73	1	0.999	4	4	4	5	5	5	0	0	0	7C(57.0214)
sp|Q8WY36|BBX_HUMAN	Q8WY36	BBX_HUMAN	BBX	941	Homo sapiens	HMG box transcription factor BBX	1:Experimental evidence at protein level	26.14	1	0.999	17	17	17	67	67	67	0	0	0	10C(57.0214), 26C(57.0214), 2C(57.0214), 7M(15.9949)
sp|P50895|BCAM_HUMAN	P50895	BCAM_HUMAN	BCAM	628	Homo sapiens	Basal cell adhesion molecule	1:Experimental evidence at protein level	38.85	1	0.999	17	17	17	158	158	158	0	0	0	10M(15.9949), 13M(15.9949), 15M(15.9949), 16C(57.0214), 25M(15.9949), 5C(57.0214), 6C(57.0214), 6M(15.9949), 9C(57.0214)
sp|Q9UHQ4|BAP29_HUMAN	Q9UHQ4	BAP29_HUMAN	BCAP29	241	Homo sapiens	B-cell receptor-associated protein 29	1:Experimental evidence at protein level	18.26	1	0.999	5	5	5	32	32	32	0	0	0	14M(15.9949)
sp|P51572|BAP31_HUMAN	P51572	BAP31_HUMAN	BCAP31	246	Homo sapiens	B-cell receptor-associated protein 31	1:Experimental evidence at protein level	46.75	1	0.999	15	15	15	258	258	258	0	0	0	10M(15.9949), 15M(15.9949), 3M(15.9949), 8M(15.9949), 9M(15.9949)
sp|P56945|BCAR1_HUMAN	P56945	BCAR1_HUMAN	BCAR1	870	Homo sapiens	Breast cancer anti-estrogen resistance protein 1	1:Experimental evidence at protein level	39.43	1	0.999	23	23	23	123	123	123	0	0	0	11C(57.0214), 17M(15.9949), 1M(15.9949), N-term(42.0106)
sp|O75815|BCAR3_HUMAN	O75815	BCAR3_HUMAN	BCAR3	825	Homo sapiens	Breast cancer anti-estrogen resistance protein 3	1:Experimental evidence at protein level	31.52	1	0.999	18	18	18	50	50	50	0	0	0	11C(57.0214), 11M(15.9949), 12C(57.0214), 13C(57.0214), 15C(57.0214), 1C(57.0214), 2C(57.0214), 4C(57.0214), 5C(57.0214), 7C(57.0214)
sp|O75363|BCAS1_HUMAN	O75363	BCAS1_HUMAN	BCAS1	584	Homo sapiens	Breast carcinoma-amplified sequence 1	1:Experimental evidence at protein level	58.39	1	0.999	24	24	24	191	191	191	0	0	0	14C(57.0214), 16M(15.9949), 17C(57.0214), 1M(15.9949), 2C(57.0214), 5C(57.0214)
sp|O75934|SPF27_HUMAN	O75934	SPF27_HUMAN	BCAS2	225	Homo sapiens	Pre-mRNA-splicing factor SPF27	1:Experimental evidence at protein level	74.22	1	0.999	14	14	14	117	117	117	0	0	0	12C(57.0214), 14M(15.9949), 19M(15.9949), 2M(15.9949), 7M(15.9949), 9C(57.0214), 9M(15.9949), N-term(42.0106)
sp|Q9H6U6|BCAS3_HUMAN	Q9H6U6	BCAS3_HUMAN	BCAS3	928	Homo sapiens	BCAS3 microtubule associated cell migration factor	1:Experimental evidence at protein level	21.44	1	0.999	13	13	13	36	36	36	0	0	0	10C(57.0214), 12C(57.0214), 13C(57.0214), 16C(57.0214), 5C(57.0214), 5M(15.9949), 8C(57.0214)
sp|Q8TDM0|BCAS4_HUMAN	Q8TDM0	BCAS4_HUMAN	BCAS4	211	Homo sapiens	Breast carcinoma-amplified sequence 4	1:Experimental evidence at protein level	12.8	1	0.999	2	2	2	4	4	4	0	0	0	5C(57.0214)
sp|P54687|BCAT1_HUMAN	P54687	BCAT1_HUMAN	BCAT1	386	Homo sapiens	Branched-chain-amino-acid aminotransferase, cytosolic	1:Experimental evidence at protein level	22.02	1	0.999	7	7	7	26	26	26	0	0	0	12C(57.0214), 9C(57.0214)
sp|O15382|BCAT2_HUMAN	O15382	BCAT2_HUMAN	BCAT2	392	Homo sapiens	Branched-chain-amino-acid aminotransferase, mitochondrial	1:Experimental evidence at protein level	45.15	1	0.999	14	14	14	117	117	117	0	0	0	12C(57.0214), 14C(57.0214), 2C(57.0214), 6M(15.9949), 7M(15.9949), 8M(15.9949), 9C(57.0214)
sp|Q9P287|BCCIP_HUMAN	Q9P287	BCCIP_HUMAN	BCCIP	314	Homo sapiens	BRCA2 and CDKN1A-interacting protein	1:Experimental evidence at protein level	48.73	1	0.999	13	13	13	256	256	256	0	0	0	12C(57.0214), 12M(15.9949), 3M(15.9949), 4C(57.0214), 4M(15.9949), 5C(57.0214), 8M(15.9949)
sp|P12694|ODBA_HUMAN	P12694	ODBA_HUMAN	BCKDHA	445	Homo sapiens	2-oxoisovalerate dehydrogenase subunit alpha, mitochondrial	1:Experimental evidence at protein level	46.74	1	0.999	16	16	16	99	99	99	0	0	0	2M(15.9949), 7M(15.9949), 8C(57.0214), N-term(42.0106)
sp|P21953|ODBB_HUMAN	P21953	ODBB_HUMAN	BCKDHB	392	Homo sapiens	2-oxoisovalerate dehydrogenase subunit beta, mitochondrial	1:Experimental evidence at protein level	26.79	1	0.999	9	9	9	36	36	36	0	0	0	11C(57.0214), 13C(57.0214), 1M(15.9949), 2C(57.0214), 3C(57.0214), 5C(57.0214), 6C(57.0214), 7C(57.0214), N-term(42.0106)
sp|O14874|BCKD_HUMAN	O14874	BCKD_HUMAN	BCKDK	412	Homo sapiens	Branched-chain alpha-ketoacid dehydrogenase kinase	1:Experimental evidence at protein level	24.27	1	0.999	8	8	8	44	44	44	0	0	0	12M(15.9949), 17C(57.0214), 9C(57.0214)
sp|O95999|BCL10_HUMAN	O95999	BCL10_HUMAN	BCL10	233	Homo sapiens	B-cell lymphoma/leukemia 10	1:Experimental evidence at protein level	43.35	1	0.999	7	7	7	27	27	27	0	0	0	1C(57.0214), 4C(57.0214), N-term(42.0106)
sp|P10415|BCL2_HUMAN	P10415	BCL2_HUMAN	BCL2	239	Homo sapiens	Apoptosis regulator Bcl-2	1:Experimental evidence at protein level	39.33	1	0.999	4	4	4	9	9	9	0	0	0
sp|Q07817|B2CL1_HUMAN	Q07817	B2CL1_HUMAN	BCL2L1	233	Homo sapiens	Bcl-2-like protein 1	1:Experimental evidence at protein level	14.16	1	0.999	3	3	3	19	19	19	0	0	0
sp|O43521|B2L11_HUMAN	O43521	B2L11_HUMAN	BCL2L11	198	Homo sapiens	Bcl-2-like protein 11	1:Experimental evidence at protein level	21.72	1	0.999	3	3	3	8	8	8	0	0	0
sp|Q9HB09|B2L12_HUMAN	Q9HB09	B2L12_HUMAN	BCL2L12	334	Homo sapiens	Bcl-2-like protein 12	1:Experimental evidence at protein level	24.55	1	0.999	6	6	6	15	15	15	0	0	0	2C(57.0214)
sp|Q9BXK5|B2L13_HUMAN	Q9BXK5	B2L13_HUMAN	BCL2L13	485	Homo sapiens	Bcl-2-like protein 13	1:Experimental evidence at protein level	49.69	1	0.999	14	14	14	78	78	78	0	0	0	10M(15.9949), 18C(57.0214), 2C(57.0214), 7M(15.9949), N-term(42.0106)
sp|Q5TBC7|B2L15_HUMAN	Q5TBC7	B2L15_HUMAN	BCL2L15	163	Homo sapiens	Bcl-2-like protein 15	1:Experimental evidence at protein level	40.49	1	0.999	4	4	4	6	6	6	0	0	0	14C(57.0214), 3C(57.0214), 4C(57.0214)
sp|Q92843|B2CL2_HUMAN	Q92843	B2CL2_HUMAN	BCL2L2	193	Homo sapiens	Bcl-2-like protein 2	1:Experimental evidence at protein level	26.42	1	0.999	3	3	3	7	7	7	0	0	0	4C(57.0214)
sp|P20749|BCL3_HUMAN	P20749	BCL3_HUMAN	BCL3	454	Homo sapiens	B-cell lymphoma 3 protein	1:Experimental evidence at protein level	21.81	1	0.999	7	7	7	10	10	10	0	0	0	3C(57.0214)
sp|Q9BQE9|BCL7B_HUMAN	Q9BQE9	BCL7B_HUMAN	BCL7B	202	Homo sapiens	B-cell CLL/lymphoma 7 protein family member B	1:Experimental evidence at protein level	41.58	1	0.999	4	3	3	16	10	10	0	0	0	2C(57.0214)
sp|Q8WUZ0|BCL7C_HUMAN	Q8WUZ0	BCL7C_HUMAN	BCL7C	217	Homo sapiens	B-cell CLL/lymphoma 7 protein family member C	1:Experimental evidence at protein level	38.71	1	0.999	4	3	4	17	11	17	0	0	0
sp|O00512|BCL9_HUMAN	O00512	BCL9_HUMAN	BCL9	1426	Homo sapiens	B-cell CLL/lymphoma 9 protein	1:Experimental evidence at protein level	13.46	1	0.999	12	12	12	17	17	17	0	0	0	5M(15.9949)
sp|Q86UU0|BCL9L_HUMAN	Q86UU0	BCL9L_HUMAN	BCL9L	1499	Homo sapiens	B-cell CLL/lymphoma 9-like protein	1:Experimental evidence at protein level	18.88	1	0.999	17	17	17	62	62	62	0	0	0	16M(15.9949), 19C(57.0214), 3M(15.9949), 8M(15.9949)
sp|Q9NYF8|BCLF1_HUMAN	Q9NYF8	BCLF1_HUMAN	BCLAF1	920	Homo sapiens	Bcl-2-associated transcription factor 1	1:Experimental evidence at protein level	19.67	1	0.999	18	18	18	138	138	138	0	0	0	1M(15.9949), 4M(15.9949)
sp|A2AJT9|BCLA3_HUMAN	A2AJT9	BCLA3_HUMAN	BCLAF3	711	Homo sapiens	BCLAF1 and THRAP3 family member 3	1:Experimental evidence at protein level	9.99	1	0.999	6	6	6	9	9	9	0	0	0	4C(57.0214)
sp|Q6W2J9|BCOR_HUMAN	Q6W2J9	BCOR_HUMAN	BCOR	1755	Homo sapiens	BCL-6 corepressor	1:Experimental evidence at protein level	16.7	1	0.999	19	19	19	27	27	27	0	0	0	6C(57.0214)
sp|Q5H9F3|BCORL_HUMAN	Q5H9F3	BCORL_HUMAN	BCORL1	1785	Homo sapiens	BCL-6 corepressor-like protein 1	1:Experimental evidence at protein level	8.74	1	0.999	11	11	11	13	13	13	0	0	0	12C(57.0214), 6C(57.0214)
sp|P11274|BCR_HUMAN	P11274	BCR_HUMAN	BCR	1271	Homo sapiens	Breakpoint cluster region protein	1:Experimental evidence at protein level	22.03	1	0.999	24	23	23	78	73	73	0	0	0	1C(57.0214), 20C(57.0214), 2C(57.0214), N-term(42.0106)
sp|Q9Y276|BCS1_HUMAN	Q9Y276	BCS1_HUMAN	BCS1L	419	Homo sapiens	Mitochondrial chaperone BCS1	1:Experimental evidence at protein level	41.77	1	0.999	14	14	14	68	68	68	0	0	0	10C(57.0214), 3M(15.9949)
sp|Q02338|BDH_HUMAN	Q02338	BDH_HUMAN	BDH1	343	Homo sapiens	D-beta-hydroxybutyrate dehydrogenase, mitochondrial	1:Experimental evidence at protein level	44.31	1	0.999	11	11	11	90	90	90	0	0	0	1M(15.9949), 3M(15.9949), 5C(57.0214), 7C(57.0214), 7M(15.9949), 8C(57.0214), 9C(57.0214)
sp|Q9BUT1|DHRS6_HUMAN	Q9BUT1	DHRS6_HUMAN	BDH2	245	Homo sapiens	Dehydrogenase/reductase SDR family member 6	1:Experimental evidence at protein level	26.53	1	0.999	5	5	5	29	29	29	0	0	0	1C(57.0214), 3C(57.0214), 5C(57.0214)
sp|Q14457|BECN1_HUMAN	Q14457	BECN1_HUMAN	BECN1	450	Homo sapiens	Beclin-1	1:Experimental evidence at protein level	23.56	1	0.999	7	7	7	28	28	28	0	0	0	6C(57.0214)
sp|Q5T5X7|BEND3_HUMAN	Q5T5X7	BEND3_HUMAN	BEND3	828	Homo sapiens	BEN domain-containing protein 3	1:Experimental evidence at protein level	33.33	1	0.999	22	22	22	52	52	52	0	0	0	13C(57.0214), 14C(57.0214), 2C(57.0214), 5C(57.0214), 7C(57.0214), 8C(57.0214), 9C(57.0214)
sp|O15155|BET1_HUMAN	O15155	BET1_HUMAN	BET1	118	Homo sapiens	BET1 homolog	1:Experimental evidence at protein level	51.69	1	0.999	4	4	4	28	28	28	0	0	0	25C(57.0214), 26C(57.0214), 5M(15.9949)
sp|Q9NYM9|BET1L_HUMAN	Q9NYM9	BET1L_HUMAN	BET1L	111	Homo sapiens	BET1-like protein	1:Experimental evidence at protein level	30.63	1	0.999	2	2	2	8	8	8	0	0	0	5M(15.9949)
sp|O14503|BHE40_HUMAN	O14503	BHE40_HUMAN	BHLHE40	412	Homo sapiens	Class E basic helix-loop-helix protein 40	1:Experimental evidence at protein level	8.98	1	0.999	3	2	3	4	3	4	0	0	0	4C(57.0214)
sp|Q96G01|BICD1_HUMAN	Q96G01	BICD1_HUMAN	BICD1	975	Homo sapiens	Protein bicaudal D homolog 1	1:Experimental evidence at protein level	10.97	1	0.999	10	7	7	23	12	12	0	0	0	N-term(42.0106)
sp|Q8TD16|BICD2_HUMAN	Q8TD16	BICD2_HUMAN	BICD2	824	Homo sapiens	Protein bicaudal D homolog 2	1:Experimental evidence at protein level	37.26	1	0.999	28	25	28	123	112	123	0	0	0	1C(57.0214), 3M(15.9949)
sp|A1A5D9|BICL2_HUMAN	A1A5D9	BICL2_HUMAN	BICDL2	508	Homo sapiens	BICD family-like cargo adapter 2	1:Experimental evidence at protein level	5.51	1	0.999	2	2	2	2	2	2	0	0	0
sp|Q9NZM4|BICRA_HUMAN	Q9NZM4	BICRA_HUMAN	BICRA	1560	Homo sapiens	BRD4-interacting chromatin-remodeling complex-associated protein	1:Experimental evidence at protein level	8.14	1	0.999	9	9	9	18	18	18	0	0	0	9C(57.0214)
sp|P55957|BID_HUMAN	P55957	BID_HUMAN	BID	195	Homo sapiens	BH3-interacting domain death agonist	1:Experimental evidence at protein level	63.08	1	0.999	9	9	9	77	77	77	0	0	0	3C(57.0214), 9M(15.9949), N-term(42.0106)
sp|O00499|BIN1_HUMAN	O00499	BIN1_HUMAN	BIN1	593	Homo sapiens	Myc box-dependent-interacting protein 1	1:Experimental evidence at protein level	41.48	1	0.999	17	16	17	81	80	81	0	0	0	12C(57.0214), 22M(15.9949), 4C(57.0214), 5C(57.0214), 5M(15.9949), 9M(15.9949)
sp|Q9NQY0|BIN3_HUMAN	Q9NQY0	BIN3_HUMAN	BIN3	253	Homo sapiens	Bridging integrator 3	1:Experimental evidence at protein level	20.55	1	0.999	4	4	4	26	26	26	0	0	0
sp|Q13490|BIRC2_HUMAN	Q13490	BIRC2_HUMAN	BIRC2	618	Homo sapiens	Baculoviral IAP repeat-containing protein 2	1:Experimental evidence at protein level	28.32	1	0.999	14	9	14	34	19	34	0	0	0	3C(57.0214), 5C(57.0214), 6C(57.0214)
sp|O15392|BIRC5_HUMAN	O15392	BIRC5_HUMAN	BIRC5	142	Homo sapiens	Baculoviral IAP repeat-containing protein 5	1:Experimental evidence at protein level	28.17	1	0.999	3	3	3	12	12	12	0	0	0	10C(57.0214), 8C(57.0214), N-term(42.0106)
sp|Q9NR09|BIRC6_HUMAN	Q9NR09	BIRC6_HUMAN	BIRC6	4857	Homo sapiens	Baculoviral IAP repeat-containing protein 6	1:Experimental evidence at protein level	26.04	1	0.999	82	82	82	342	342	342	0	0	0	10C(57.0214), 10M(15.9949), 11C(57.0214), 13C(57.0214), 15M(15.9949), 17C(57.0214), 18C(57.0214), 1C(57.0214), 1M(15.9949), 21C(57.0214), 22C(57.0214), 27C(57.0214), 2C(57.0214), 2M(15.9949), 3C(57.0214), 3M(15.9949), 4C(57.0214), 5C(57.0214), 7C(57.0214), 8C(57.0214), 9C(57.0214)
sp|P54132|BLM_HUMAN	P54132	BLM_HUMAN	BLM	1417	Homo sapiens	RecQ-like DNA helicase BLM	1:Experimental evidence at protein level	33.8	1	0.999	35	35	35	87	87	87	0	0	0	10C(57.0214), 11C(57.0214), 11M(15.9949), 14C(57.0214), 17C(57.0214), 3C(57.0214), 4C(57.0214), 5C(57.0214), 7C(57.0214), N-term(42.0106)
sp|Q13867|BLMH_HUMAN	Q13867	BLMH_HUMAN	BLMH	455	Homo sapiens	Bleomycin hydrolase	1:Experimental evidence at protein level	38.46	1	0.999	16	16	16	138	138	138	0	0	0	10M(15.9949), 11M(15.9949), 16C(57.0214), 1C(57.0214), 1M(15.9949), 23C(57.0214), 2C(57.0214), 2M(15.9949), 9C(57.0214), 9M(15.9949)
sp|P78537|BL1S1_HUMAN	P78537	BL1S1_HUMAN	BLOC1S1	153	Homo sapiens	Biogenesis of lysosome-related organelles complex 1 subunit 1	1:Experimental evidence at protein level	43.14	1	0.999	5	5	5	17	17	17	0	0	0
sp|Q6QNY1|BL1S2_HUMAN	Q6QNY1	BL1S2_HUMAN	BLOC1S2	142	Homo sapiens	Biogenesis of lysosome-related organelles complex 1 subunit 2	1:Experimental evidence at protein level	24.65	1	0.999	3	3	3	17	17	17	0	0	0	1M(15.9949), N-term(42.0106)
sp|Q6QNY0|BL1S3_HUMAN	Q6QNY0	BL1S3_HUMAN	BLOC1S3	202	Homo sapiens	Biogenesis of lysosome-related organelles complex 1 subunit 3	1:Experimental evidence at protein level	23.76	1	0.999	4	4	4	17	17	17	0	0	0
sp|Q9NUP1|BL1S4_HUMAN	Q9NUP1	BL1S4_HUMAN	BLOC1S4	217	Homo sapiens	Biogenesis of lysosome-related organelles complex 1 subunit 4	1:Experimental evidence at protein level	48.39	1	0.999	8	8	8	39	39	39	0	0	0	10M(15.9949), 7C(57.0214), 8C(57.0214)
sp|Q8TDH9|BL1S5_HUMAN	Q8TDH9	BL1S5_HUMAN	BLOC1S5	187	Homo sapiens	Biogenesis of lysosome-related organelles complex 1 subunit 5	1:Experimental evidence at protein level	55.61	1	0.999	9	9	9	37	37	37	0	0	0	11C(57.0214), 3M(15.9949), 9C(57.0214), N-term(42.0106)
sp|Q14667|BLTP2_HUMAN	Q14667	BLTP2_HUMAN	BLTP2	2235	Homo sapiens	Bridge-like lipid transfer protein family member 2	1:Experimental evidence at protein level	14.41	1	0.999	26	26	26	63	63	63	0	0	0	10C(57.0214), 11C(57.0214), 13C(57.0214), 2C(57.0214), 6C(57.0214), 9C(57.0214)
sp|Q6BDS2|BLT3A_HUMAN	Q6BDS2	BLT3A_HUMAN	BLTP3A	1440	Homo sapiens	Bridge-like lipid transfer protein family member 3A	1:Experimental evidence at protein level	16.81	1	0.999	16	16	16	42	42	42	0	0	0	12M(15.9949), 15C(57.0214), 2C(57.0214), 4C(57.0214), 5C(57.0214), 6C(57.0214), 7C(57.0214), 8C(57.0214)
sp|A0JNW5|BLT3B_HUMAN	A0JNW5	BLT3B_HUMAN	BLTP3B	1464	Homo sapiens	Bridge-like lipid transfer protein family member 3B	1:Experimental evidence at protein level	26.78	1	0.999	25	25	25	63	63	63	0	0	0	11C(57.0214), 15C(57.0214), 2C(57.0214), 5C(57.0214)
sp|P53004|BIEA_HUMAN	P53004	BIEA_HUMAN	BLVRA	296	Homo sapiens	Biliverdin reductase A	1:Experimental evidence at protein level	27.36	1	0.999	9	9	9	104	104	104	0	0	0	1M(15.9949), 4C(57.0214)
sp|P30043|BLVRB_HUMAN	P30043	BLVRB_HUMAN	BLVRB	206	Homo sapiens	Flavin reductase (NADPH)	1:Experimental evidence at protein level	65.53	1	0.999	10	10	10	243	243	243	0	0	0	1C(57.0214), 4C(57.0214), 5M(15.9949), 9M(15.9949)
sp|Q9H2G9|GO45_HUMAN	Q9H2G9	GO45_HUMAN	BLZF1	400	Homo sapiens	Golgin-45	1:Experimental evidence at protein level	19	1	0.999	6	6	6	8	8	8	0	0	0	9C(57.0214)
sp|O00327|BMAL1_HUMAN	O00327	BMAL1_HUMAN	BMAL1	626	Homo sapiens	Basic helix-loop-helix ARNT-like protein 1	1:Experimental evidence at protein level	12.46	1	0.999	6	6	6	10	10	10	0	0	0	11C(57.0214)
sp|Q9NSY1|BMP2K_HUMAN	Q9NSY1	BMP2K_HUMAN	BMP2K	1161	Homo sapiens	BMP-2-inducible protein kinase	1:Experimental evidence at protein level	19.9	1	0.999	14	14	14	32	32	32	0	0	0	15C(57.0214), 3C(57.0214)
sp|P18075|BMP7_HUMAN	P18075	BMP7_HUMAN	BMP7	431	Homo sapiens	Bone morphogenetic protein 7	1:Experimental evidence at protein level	8.35	1	0.999	3	3	3	5	5	5	0	0	0
sp|P36894|BMR1A_HUMAN	P36894	BMR1A_HUMAN	BMPR1A	532	Homo sapiens	Bone morphogenetic protein receptor type-1A	1:Experimental evidence at protein level	11.47	1	0.999	4	3	4	5	4	5	0	0	0	5C(57.0214)
sp|Q14692|BMS1_HUMAN	Q14692	BMS1_HUMAN	BMS1	1282	Homo sapiens	Ribosome biogenesis protein BMS1 homolog	1:Experimental evidence at protein level	24.18	1	0.999	22	22	22	188	188	188	0	0	0	13M(15.9949), 21M(15.9949), 22M(15.9949), 23C(57.0214), 2M(15.9949), 3M(15.9949), 6C(57.0214), 8C(57.0214), 9M(15.9949)
sp|Q12981|SEC20_HUMAN	Q12981	SEC20_HUMAN	BNIP1	228	Homo sapiens	Vesicle transport protein SEC20	1:Experimental evidence at protein level	54.82	1	0.999	10	10	10	62	62	62	0	0	0	2C(57.0214), 2M(15.9949), N-term(42.0106)
sp|Q96IK1|BOD1_HUMAN	Q96IK1	BOD1_HUMAN	BOD1	185	Homo sapiens	Biorientation of chromosomes in cell division protein 1	1:Experimental evidence at protein level	56.22	1	0.999	8	6	6	48	35	35	0	0	0
sp|Q8NFC6|BD1L1_HUMAN	Q8NFC6	BD1L1_HUMAN	BOD1L1	3051	Homo sapiens	Biorientation of chromosomes in cell division protein 1-like 1	1:Experimental evidence at protein level	24.22	1	0.999	54	52	54	158	145	158	0	0	0	12C(57.0214), 1C(57.0214), 1M(15.9949), 23C(57.0214), 24C(57.0214), 2C(57.0214), 7C(57.0214), 9C(57.0214)
sp|Q9Y3E2|BOLA1_HUMAN	Q9Y3E2	BOLA1_HUMAN	BOLA1	137	Homo sapiens	BolA-like protein 1	1:Experimental evidence at protein level	45.26	1	0.999	5	5	5	27	27	27	0	0	0	11C(57.0214), 2C(57.0214), 4C(57.0214)
sp|Q9H3K6|BOLA2_HUMAN	Q9H3K6	BOLA2_HUMAN	BOLA2	86	Homo sapiens	BolA-like protein 2	1:Experimental evidence at protein level	53.49	1	0.999	4	4	4	261	261	261	0	0	0	5C(57.0214), N-term(42.0106)
sp|Q53S33|BOLA3_HUMAN	Q53S33	BOLA3_HUMAN	BOLA3	107	Homo sapiens	BolA-like protein 3	1:Experimental evidence at protein level	29.91	1	0.999	3	3	3	20	20	20	0	0	0	11M(15.9949), 8C(57.0214)
sp|Q14137|BOP1_HUMAN	Q14137	BOP1_HUMAN	BOP1	746	Homo sapiens	Ribosome biogenesis protein BOP1	1:Experimental evidence at protein level	40.35	1	0.999	20	20	20	210	210	210	0	0	0	12C(57.0214), 13C(57.0214), 16C(57.0214), 1C(57.0214), 6M(15.9949), 7C(57.0214), 8C(57.0214)
sp|Q969J3|BORC5_HUMAN	Q969J3	BORC5_HUMAN	BORCS5	196	Homo sapiens	BLOC-1-related complex subunit 5	1:Experimental evidence at protein level	48.47	1	0.999	8	8	8	23	23	23	0	0	0	10C(57.0214)
sp|Q96GS4|BORC6_HUMAN	Q96GS4	BORC6_HUMAN	BORCS6	357	Homo sapiens	BLOC-1-related complex subunit 6	1:Experimental evidence at protein level	55.74	1	0.999	11	11	11	38	38	38	0	0	0	16C(57.0214), 4C(57.0214), 9C(57.0214)
sp|Q96B45|BORC7_HUMAN	Q96B45	BORC7_HUMAN	BORCS7	106	Homo sapiens	BLOC-1-related complex subunit 7	3:Protein inferred from homology	53.77	1	0.999	4	4	4	16	16	16	0	0	0	4C(57.0214)
sp|Q86WA6|BPHL_HUMAN	Q86WA6	BPHL_HUMAN	BPHL	291	Homo sapiens	Valacyclovir hydrolase	1:Experimental evidence at protein level	20.62	1	0.999	6	6	6	34	34	34	0	0	0	3C(57.0214), 8C(57.0214)
sp|O95861|BPNT1_HUMAN	O95861	BPNT1_HUMAN	BPNT1	308	Homo sapiens	3'(2'),5'-bisphosphate nucleotidase 1	1:Experimental evidence at protein level	58.12	1	0.999	17	17	17	177	177	177	0	0	0	11C(57.0214), 2C(57.0214), 3C(57.0214), 4C(57.0214), 4M(15.9949), 5C(57.0214), 7C(57.0214), 8M(15.9949), 9M(15.9949), N-term(42.0106)
sp|Q9NX62|IMPA3_HUMAN	Q9NX62	IMPA3_HUMAN	BPNT2	359	Homo sapiens	Golgi-resident adenosine 3',5'-bisphosphate 3'-phosphatase	1:Experimental evidence at protein level	25.63	1	0.999	8	8	8	51	51	51	0	0	0	1M(15.9949), 4C(57.0214), 5C(57.0214)
sp|Q12830|BPTF_HUMAN	Q12830	BPTF_HUMAN	BPTF	3046	Homo sapiens	Nucleosome-remodeling factor subunit BPTF	1:Experimental evidence at protein level	25.31	1	0.999	58	58	58	200	200	200	0	0	0	12C(57.0214), 15C(57.0214), 19C(57.0214), 1C(57.0214), 23C(57.0214), 2C(57.0214), 2M(15.9949), 3C(57.0214), 4C(57.0214), 5C(57.0214), 5M(15.9949), 7C(57.0214)
sp|P15056|BRAF_HUMAN	P15056	BRAF_HUMAN	BRAF	766	Homo sapiens	Serine/threonine-protein kinase B-raf	1:Experimental evidence at protein level	14.88	1	0.999	10	5	5	27	7	7	0	0	0	13C(57.0214), 6C(57.0214), 7C(57.0214)
sp|Q7Z569|BRAP_HUMAN	Q7Z569	BRAP_HUMAN	BRAP	592	Homo sapiens	BRCA1-associated protein	1:Experimental evidence at protein level	35.47	1	0.999	16	16	16	58	58	58	0	0	0	10C(57.0214), 12C(57.0214), 2M(15.9949), 6C(57.0214), 9C(57.0214)
sp|Q6PJG6|BRAT1_HUMAN	Q6PJG6	BRAT1_HUMAN	BRAT1	821	Homo sapiens	BRCA1-associated ATM activator 1	1:Experimental evidence at protein level	50.06	1	0.999	26	26	26	145	145	145	0	0	0	10C(57.0214), 10M(15.9949), 13C(57.0214), 17C(57.0214), 1C(57.0214), 23C(57.0214), 2C(57.0214), 2M(15.9949), 3C(57.0214), 4C(57.0214), 5C(57.0214), 7M(15.9949), 8C(57.0214), N-term(42.0106)
sp|P38398|BRCA1_HUMAN	P38398	BRCA1_HUMAN	BRCA1	1863	Homo sapiens	Breast cancer type 1 susceptibility protein	1:Experimental evidence at protein level	13.47	1	0.999	17	17	17	37	37	37	0	0	0	10C(57.0214), 14C(57.0214), 3C(57.0214), 4C(57.0214), 6C(57.0214), 7C(57.0214), 9C(57.0214)
sp|P51587|BRCA2_HUMAN	P51587	BRCA2_HUMAN	BRCA2	3418	Homo sapiens	Breast cancer type 2 susceptibility protein	1:Experimental evidence at protein level	7.46	1	0.999	17	17	17	22	22	22	0	0	0	14C(57.0214), 20C(57.0214), 3C(57.0214), 9C(57.0214)
sp|P46736|BRCC3_HUMAN	P46736	BRCC3_HUMAN	BRCC3	316	Homo sapiens	Lys-63-specific deubiquitinase BRCC36	1:Experimental evidence at protein level	41.77	1	0.999	12	12	12	56	56	56	0	0	0	2C(57.0214), 3C(57.0214), 5C(57.0214), 7C(57.0214), 8M(15.9949)
sp|O95696|BRD1_HUMAN	O95696	BRD1_HUMAN	BRD1	1058	Homo sapiens	Bromodomain-containing protein 1	1:Experimental evidence at protein level	26.18	1	0.999	20	19	20	54	52	54	0	0	0	10C(57.0214), 12C(57.0214), 12M(15.9949), 13C(57.0214), 1C(57.0214), 4C(57.0214), 6C(57.0214), 9C(57.0214)
sp|P25440|BRD2_HUMAN	P25440	BRD2_HUMAN	BRD2	801	Homo sapiens	Bromodomain-containing protein 2	1:Experimental evidence at protein level	35.21	1	0.999	20	18	19	112	96	109	0	0	0	3M(15.9949), N-term(42.0106)
sp|Q15059|BRD3_HUMAN	Q15059	BRD3_HUMAN	BRD3	726	Homo sapiens	Bromodomain-containing protein 3	1:Experimental evidence at protein level	31.4	1	0.999	16	12	12	76	42	42	0	0	0	N-term(42.0106)
sp|O60885|BRD4_HUMAN	O60885	BRD4_HUMAN	BRD4	1362	Homo sapiens	Bromodomain-containing protein 4	1:Experimental evidence at protein level	30.98	1	0.999	28	24	28	123	99	123	0	0	0	11M(15.9949), 13C(57.0214), 2M(15.9949), 3M(15.9949), 5M(15.9949), 8M(15.9949), 9C(57.0214)
sp|Q9NPI1|BRD7_HUMAN	Q9NPI1	BRD7_HUMAN	BRD7	651	Homo sapiens	Bromodomain-containing protein 7	1:Experimental evidence at protein level	30.11	1	0.999	14	14	14	46	46	46	0	0	0	11C(57.0214), 4C(57.0214), 6C(57.0214)
sp|Q9H0E9|BRD8_HUMAN	Q9H0E9	BRD8_HUMAN	BRD8	1235	Homo sapiens	Bromodomain-containing protein 8	1:Experimental evidence at protein level	21.54	1	0.999	17	17	17	75	75	75	0	0	0	10M(15.9949), 25M(15.9949), 2C(57.0214), 5C(57.0214)
sp|Q9H8M2|BRD9_HUMAN	Q9H8M2	BRD9_HUMAN	BRD9	597	Homo sapiens	Bromodomain-containing protein 9	1:Experimental evidence at protein level	22.11	1	0.999	8	8	8	20	20	20	0	0	0
sp|Q92994|TF3B_HUMAN	Q92994	TF3B_HUMAN	BRF1	677	Homo sapiens	Transcription factor IIIB 90 kDa subunit	1:Experimental evidence at protein level	13.15	1	0.999	7	7	7	20	20	20	0	0	0	12C(57.0214), 3C(57.0214)
sp|Q9BX63|FANCJ_HUMAN	Q9BX63	FANCJ_HUMAN	BRIP1	1249	Homo sapiens	Fanconi anemia group J protein	1:Experimental evidence at protein level	18.73	1	0.999	18	18	18	43	43	43	0	0	0	11C(57.0214), 13C(57.0214), 15C(57.0214), 2C(57.0214), 4C(57.0214), 7C(57.0214), 8C(57.0214), 9C(57.0214), N-term(42.0106)
sp|Q8TDN6|BRX1_HUMAN	Q8TDN6	BRX1_HUMAN	BRIX1	353	Homo sapiens	Ribosome biogenesis protein BRX1 homolog	1:Experimental evidence at protein level	45.04	1	0.999	12	12	12	112	112	112	0	0	0	10C(57.0214), 10M(15.9949), 8C(57.0214)
sp|Q8WUW1|BRK1_HUMAN	Q8WUW1	BRK1_HUMAN	BRK1	75	Homo sapiens	Protein BRICK1	1:Experimental evidence at protein level	44	1	0.999	3	3	3	44	44	44	0	0	0	10M(15.9949), 12C(57.0214)
sp|Q9HCU9|BRMS1_HUMAN	Q9HCU9	BRMS1_HUMAN	BRMS1	246	Homo sapiens	Breast cancer metastasis-suppressor 1	1:Experimental evidence at protein level	25.61	1	0.999	5	5	5	10	10	10	0	0	0	3C(57.0214), 5C(57.0214)
sp|Q5PSV4|BRM1L_HUMAN	Q5PSV4	BRM1L_HUMAN	BRMS1L	323	Homo sapiens	Breast cancer metastasis-suppressor 1-like protein	1:Experimental evidence at protein level	28.17	1	0.999	6	6	6	10	10	10	0	0	0	3C(57.0214), 5C(57.0214)
sp|Q5VW32|BROX_HUMAN	Q5VW32	BROX_HUMAN	BROX	411	Homo sapiens	BRO1 domain-containing protein BROX	1:Experimental evidence at protein level	22.14	1	0.999	6	6	6	56	56	56	0	0	0	10C(57.0214), 14M(15.9949), 15M(15.9949), 9C(57.0214)
sp|P55201|BRPF1_HUMAN	P55201	BRPF1_HUMAN	BRPF1	1214	Homo sapiens	Peregrin	1:Experimental evidence at protein level	14.25	1	0.999	14	13	14	43	40	43	0	0	0	13C(57.0214), 4C(57.0214), 6M(15.9949), 7C(57.0214), 8C(57.0214)
sp|Q9ULD4|BRPF3_HUMAN	Q9ULD4	BRPF3_HUMAN	BRPF3	1205	Homo sapiens	Bromodomain and PHD finger-containing protein 3	1:Experimental evidence at protein level	11.95	1	0.999	11	9	9	25	20	20	0	0	0	4C(57.0214)
sp|Q9NSI6|BRWD1_HUMAN	Q9NSI6	BRWD1_HUMAN	BRWD1	2320	Homo sapiens	Bromodomain and WD repeat-containing protein 1	1:Experimental evidence at protein level	4.53	1	0.999	9	7	7	15	10	10	0	0	0
sp|Q9NW68|BSDC1_HUMAN	Q9NW68	BSDC1_HUMAN	BSDC1	430	Homo sapiens	BSD domain-containing protein 1	1:Experimental evidence at protein level	41.4	1	0.999	11	11	11	40	40	40	0	0	0	15C(57.0214), 4C(57.0214), 8M(15.9949), N-term(42.0106)
sp|P35613|BASI_HUMAN	P35613	BASI_HUMAN	BSG	385	Homo sapiens	Basigin	1:Experimental evidence at protein level	33.77	1	0.999	8	8	8	135	135	135	0	0	0	10M(15.9949), 12C(57.0214), 12M(15.9949), 15C(57.0214), 19M(15.9949), 5C(57.0214)
sp|Q5W0U4|BSPRY_HUMAN	Q5W0U4	BSPRY_HUMAN	BSPRY	402	Homo sapiens	B box and SPRY domain-containing protein	2:Experimental evidence at transcript level	20.65	1	0.999	7	7	7	13	13	13	0	0	0	4C(57.0214), 7C(57.0214)
sp|Q10589|BST2_HUMAN	Q10589	BST2_HUMAN	BST2	180	Homo sapiens	Bone marrow stromal antigen 2	1:Experimental evidence at protein level	13.33	1	0.999	3	3	3	16	16	16	0	0	0	8C(57.0214), N-term(42.0106)
sp|O14981|BTAF1_HUMAN	O14981	BTAF1_HUMAN	BTAF1	1849	Homo sapiens	TATA-binding protein-associated factor 172	1:Experimental evidence at protein level	30.34	1	0.999	42	42	42	151	151	151	0	0	0	13C(57.0214), 14C(57.0214), 14M(15.9949), 15C(57.0214), 18C(57.0214), 25M(15.9949), 3C(57.0214), 4C(57.0214), 6C(57.0214), 7C(57.0214), 9M(15.9949)
sp|Q9BSF8|BTBDA_HUMAN	Q9BSF8	BTBDA_HUMAN	BTBD10	475	Homo sapiens	BTB/POZ domain-containing protein 10	1:Experimental evidence at protein level	8.42	1	0.999	3	3	3	5	5	5	0	0	0	8C(57.0214)
sp|Q9BX70|BTBD2_HUMAN	Q9BX70	BTBD2_HUMAN	BTBD2	525	Homo sapiens	BTB/POZ domain-containing protein 2	1:Experimental evidence at protein level	16	1	0.999	6	6	6	13	13	13	0	0	0	10C(57.0214), 11C(57.0214)
sp|Q5XKL5|BTBD8_HUMAN	Q5XKL5	BTBD8_HUMAN	BTBD8	1792	Homo sapiens	BTB/POZ domain-containing protein 8	1:Experimental evidence at protein level	2.12	1	0.999	3	3	3	4	4	4	0	0	0
sp|Q96Q07|BTBD9_HUMAN	Q96Q07	BTBD9_HUMAN	BTBD9	612	Homo sapiens	BTB/POZ domain-containing protein 9	1:Experimental evidence at protein level	18.63	1	0.999	8	8	8	13	13	13	0	0	0	15C(57.0214), 6C(57.0214), 9C(57.0214)
sp|P43251|BTD_HUMAN	P43251	BTD_HUMAN	BTD	543	Homo sapiens	Biotinidase	1:Experimental evidence at protein level	12.89	1	0.999	5	5	5	13	13	13	0	0	0	7M(15.9949), 8C(57.0214)
sp|P20290|BTF3_HUMAN	P20290	BTF3_HUMAN	BTF3	206	Homo sapiens	Transcription factor BTF3	1:Experimental evidence at protein level	37.38	1	0.999	4	4	4	81	81	81	0	0	0	14M(15.9949), 3C(57.0214), 5M(15.9949)
sp|Q96K17|BT3L4_HUMAN	Q96K17	BT3L4_HUMAN	BTF3L4	158	Homo sapiens	Transcription factor BTF3 homolog 4	1:Experimental evidence at protein level	32.28	1	0.999	5	5	5	49	49	49	0	0	0	14M(15.9949), 5M(15.9949)
sp|Q13410|BT1A1_HUMAN	Q13410	BT1A1_HUMAN	BTN1A1	526	Homo sapiens	Butyrophilin subfamily 1 member A1	1:Experimental evidence at protein level	11.79	1	0.999	4	3	3	8	7	7	0	0	0
sp|Q7KYR7|BT2A1_HUMAN	Q7KYR7	BT2A1_HUMAN	BTN2A1	527	Homo sapiens	Butyrophilin subfamily 2 member A1	1:Experimental evidence at protein level	11.95	1	0.999	4	3	4	9	7	9	0	0	0	11C(57.0214), 3C(57.0214), 6C(57.0214)
sp|O43683|BUB1_HUMAN	O43683	BUB1_HUMAN	BUB1	1085	Homo sapiens	Mitotic checkpoint serine/threonine-protein kinase BUB1	1:Experimental evidence at protein level	31.24	1	0.999	23	23	23	69	69	69	0	0	0	10C(57.0214), 12C(57.0214), 1M(15.9949), 21C(57.0214), 2C(57.0214), 3C(57.0214), 6C(57.0214), 7M(15.9949), 9C(57.0214)
sp|O60566|BUB1B_HUMAN	O60566	BUB1B_HUMAN	BUB1B	1050	Homo sapiens	Mitotic checkpoint serine/threonine-protein kinase BUB1 beta	1:Experimental evidence at protein level	38.38	1	0.999	28	28	28	91	91	91	0	0	0	10C(57.0214), 11C(57.0214), 12C(57.0214), 15C(57.0214), 16C(57.0214), 17C(57.0214), 2M(15.9949), 5C(57.0214), 9C(57.0214)
sp|O43684|BUB3_HUMAN	O43684	BUB3_HUMAN	BUB3	328	Homo sapiens	Mitotic checkpoint protein BUB3	1:Experimental evidence at protein level	33.84	1	0.999	9	9	9	127	127	127	0	0	0	1M(15.9949), 3C(57.0214), 9M(15.9949)
sp|Q9BRD0|BUD13_HUMAN	Q9BRD0	BUD13_HUMAN	BUD13	619	Homo sapiens	BUD13 homolog	1:Experimental evidence at protein level	19.87	1	0.999	11	11	11	50	50	50	0	0	0	5M(15.9949)
sp|O43709|BUD23_HUMAN	O43709	BUD23_HUMAN	BUD23	281	Homo sapiens	Probable 18S rRNA (guanine-N(7))-methyltransferase	1:Experimental evidence at protein level	23.84	1	0.999	4	4	4	28	28	28	0	0	0	7M(15.9949)
sp|P41223|BUD31_HUMAN	P41223	BUD31_HUMAN	BUD31	144	Homo sapiens	Protein BUD31 homolog	1:Experimental evidence at protein level	43.06	1	0.999	8	8	8	77	77	77	0	0	0	10C(57.0214), 4C(57.0214), 7C(57.0214), 8C(57.0214), 9C(57.0214)
sp|Q13895|BYST_HUMAN	Q13895	BYST_HUMAN	BYSL	437	Homo sapiens	Bystin	1:Experimental evidence at protein level	38.22	1	0.999	13	13	13	104	104	104	0	0	0	12C(57.0214), 16M(15.9949), 1C(57.0214), 7C(57.0214), 8M(15.9949), 9C(57.0214)
sp|Q7L1Q6|5MP2_HUMAN	Q7L1Q6	5MP2_HUMAN	BZW1	419	Homo sapiens	eIF5-mimic protein 2	1:Experimental evidence at protein level	26.73	1	0.999	9	8	8	118	91	91	0	0	0	12M(15.9949), 2M(15.9949), 5C(57.0214), 9C(57.0214)
sp|Q9Y6E2|5MP1_HUMAN	Q9Y6E2	5MP1_HUMAN	BZW2	419	Homo sapiens	eIF5-mimic protein 1	1:Experimental evidence at protein level	28.4	1	0.999	10	9	10	206	179	206	0	0	0	12M(15.9949), 1M(15.9949), 5C(57.0214)
sp|Q9H0W9|CK054_HUMAN	Q9H0W9	CK054_HUMAN	C11orf54	315	Homo sapiens	Ester hydrolase C11orf54	1:Experimental evidence at protein level	28.89	1	0.999	7	7	7	66	66	66	0	0	0	10M(15.9949), 11C(57.0214), 13C(57.0214), 16C(57.0214), 4M(15.9949), 5C(57.0214), 9C(57.0214)
sp|Q9H3H3|CK068_HUMAN	Q9H3H3	CK068_HUMAN	C11orf68	292	Homo sapiens	UPF0696 protein C11orf68	1:Experimental evidence at protein level	30.14	1	0.999	8	8	8	39	39	39	0	0	0	4C(57.0214), N-term(42.0106)
sp|E9PRG8|CK098_HUMAN	E9PRG8	CK098_HUMAN	C11orf98	123	Homo sapiens	Uncharacterized protein C11orf98	1:Experimental evidence at protein level	29.27	1	0.999	3	3	3	43	43	43	0	0	0	3M(15.9949), 9M(15.9949)
sp|Q9NQ89|CL004_HUMAN	Q9NQ89	CL004_HUMAN	C12orf4	552	Homo sapiens	Protein C12orf4	1:Experimental evidence at protein level	11.78	1	0.999	4	4	4	7	7	7	0	0	0	6C(57.0214), 9C(57.0214)
sp|Q99622|C10_HUMAN	Q99622	C10_HUMAN	C12orf57	126	Homo sapiens	Protein C10	1:Experimental evidence at protein level	81.75	1	0.999	6	6	6	42	42	42	0	0	0	1M(15.9949), 6C(57.0214), 7M(15.9949), N-term(42.0106)
sp|Q5U649|CL060_HUMAN	Q5U649	CL060_HUMAN	C12orf60	245	Homo sapiens	Uncharacterized protein C12orf60	1:Experimental evidence at protein level	13.88	1	0.999	3	3	3	9	9	9	0	0	0
sp|Q6ZRI6|CO039_HUMAN	Q6ZRI6	CO039_HUMAN	C15orf39	1047	Homo sapiens	Uncharacterized protein C15orf39	1:Experimental evidence at protein level	18.53	1	0.999	12	12	12	25	25	25	0	0	0	11C(57.0214), 1C(57.0214), 21C(57.0214), 2C(57.0214), 9C(57.0214)
sp|Q8WUR7|CO040_HUMAN	Q8WUR7	CO040_HUMAN	C15orf40	153	Homo sapiens	UPF0235 protein C15orf40	1:Experimental evidence at protein level	39.87	1	0.999	3	3	3	21	21	21	0	0	0	30C(57.0214)
sp|Q9HAS0|NJMU_HUMAN	Q9HAS0	NJMU_HUMAN	C17orf75	396	Homo sapiens	Protein Njmu-R1	1:Experimental evidence at protein level	43.18	1	0.999	12	12	12	53	53	53	0	0	0	10C(57.0214), 10M(15.9949), 14C(57.0214), 2C(57.0214), 3C(57.0214), 6C(57.0214), 8C(57.0214)
sp|Q9BSJ5|CQ080_HUMAN	Q9BSJ5	CQ080_HUMAN	C17orf80	609	Homo sapiens	Uncharacterized protein C17orf80	1:Experimental evidence at protein level	19.38	1	0.999	9	9	9	17	17	17	0	0	0	7C(57.0214), 9C(57.0214)
sp|Q32NC0|CR021_HUMAN	Q32NC0	CR021_HUMAN	C18orf21	220	Homo sapiens	UPF0711 protein C18orf21	1:Experimental evidence at protein level	15.91	1	0.999	3	3	3	17	17	17	0	0	0	11C(57.0214), 6C(57.0214)
sp|Q9UFG5|CS025_HUMAN	Q9UFG5	CS025_HUMAN	C19orf25	118	Homo sapiens	UPF0449 protein C19orf25	1:Experimental evidence at protein level	68.64	1	0.999	6	6	6	38	38	38	0	0	0
sp|Q8N9M1|CS047_HUMAN	Q8N9M1	CS047_HUMAN	C19orf47	422	Homo sapiens	Uncharacterized protein C19orf47	1:Experimental evidence at protein level	27.01	1	0.999	9	9	9	37	37	37	0	0	0	8C(57.0214)
sp|Q9UNZ5|L10K_HUMAN	Q9UNZ5	L10K_HUMAN	C19orf53	99	Homo sapiens	Leydig cell tumor 10 kDa protein homolog	1:Experimental evidence at protein level	22.22	1	0.999	3	3	3	13	13	13	0	0	0
sp|Q9NS00|C1GLT_HUMAN	Q9NS00	C1GLT_HUMAN	C1GALT1	363	Homo sapiens	Glycoprotein-N-acetylgalactosamine 3-beta-galactosyltransferase 1	1:Experimental evidence at protein level	19.56	1	0.999	5	5	5	20	20	20	0	0	0	3C(57.0214)
sp|Q96EU7|C1GLC_HUMAN	Q96EU7	C1GLC_HUMAN	C1GALT1C1	318	Homo sapiens	C1GALT1-specific chaperone 1	1:Experimental evidence at protein level	26.42	1	0.999	7	7	7	14	14	14	0	0	0
sp|Q6ZSJ8|CA122_HUMAN	Q6ZSJ8	CA122_HUMAN	C1orf122	110	Homo sapiens	Uncharacterized protein C1orf122	4:Protein predicted	62.73	1	0.999	7	7	7	33	33	33	0	0	0	12M(15.9949), 9C(57.0214)
sp|Q8NDD1|CA131_HUMAN	Q8NDD1	CA131_HUMAN	C1orf131	293	Homo sapiens	Uncharacterized protein C1orf131	1:Experimental evidence at protein level	23.89	1	0.999	8	8	8	33	33	33	0	0	0	2C(57.0214)
sp|Q8IYL3|CA174_HUMAN	Q8IYL3	CA174_HUMAN	C1orf174	243	Homo sapiens	UPF0688 protein C1orf174	1:Experimental evidence at protein level	31.69	1	0.999	3	3	3	21	21	21	0	0	0	18C(57.0214), 39C(57.0214), 7C(57.0214)
sp|Q9H425|CA198_HUMAN	Q9H425	CA198_HUMAN	C1orf198	327	Homo sapiens	Uncharacterized protein C1orf198	1:Experimental evidence at protein level	59.63	1	0.999	14	14	14	36	36	36	0	0	0	N-term(42.0106)
sp|A1L170|CA226_HUMAN	A1L170	CA226_HUMAN	C1orf226	272	Homo sapiens	Uncharacterized protein C1orf226	1:Experimental evidence at protein level	41.54	1	0.999	7	7	7	21	21	21	0	0	0
sp|Q9BWL3|CA043_HUMAN	Q9BWL3	CA043_HUMAN	C1orf43	253	Homo sapiens	Protein C1orf43	2:Experimental evidence at transcript level	24.11	1	0.999	4	4	4	12	12	12	0	0	0
sp|Q9BV19|CA050_HUMAN	Q9BV19	CA050_HUMAN	C1orf50	199	Homo sapiens	Uncharacterized protein C1orf50	1:Experimental evidence at protein level	44.22	1	0.999	6	6	6	30	30	30	0	0	0	6C(57.0214), 9C(57.0214)
sp|Q8N6N3|CA052_HUMAN	Q8N6N3	CA052_HUMAN	C1orf52	182	Homo sapiens	UPF0690 protein C1orf52	1:Experimental evidence at protein level	32.42	1	0.999	7	7	7	33	33	33	0	0	0
sp|Q5VUE5|CA053_HUMAN	Q5VUE5	CA053_HUMAN	C1orf53	145	Homo sapiens	Uncharacterized protein C1orf53	1:Experimental evidence at protein level	17.24	1	0.999	2	2	2	3	3	3	0	0	0	2C(57.0214)
sp|Q07021|C1QBP_HUMAN	Q07021	C1QBP_HUMAN	C1QBP	282	Homo sapiens	Complement component 1 Q subcomponent-binding protein, mitochondrial	1:Experimental evidence at protein level	42.91	1	0.999	9	9	9	665	665	665	0	0	0	1M(15.9949), 6C(57.0214)
sp|Q9Y426|C2CD2_HUMAN	Q9Y426	C2CD2_HUMAN	C2CD2	696	Homo sapiens	C2 domain-containing protein 2	1:Experimental evidence at protein level	14.37	1	0.999	5	5	5	12	12	12	0	0	0	16C(57.0214), 7C(57.0214)
sp|O14523|C2C2L_HUMAN	O14523	C2C2L_HUMAN	C2CD2L	706	Homo sapiens	Phospholipid transfer protein C2CD2L	1:Experimental evidence at protein level	16.57	1	0.999	7	7	7	22	22	22	0	0	0	4C(57.0214)
sp|Q4AC94|C2CD3_HUMAN	Q4AC94	C2CD3_HUMAN	C2CD3	2353	Homo sapiens	C2 domain-containing protein 3	1:Experimental evidence at protein level	7.61	1	0.999	13	13	13	22	22	22	0	0	0	6C(57.0214), 6M(15.9949), 7C(57.0214), 9C(57.0214)
sp|Q86YS7|C2CD5_HUMAN	Q86YS7	C2CD5_HUMAN	C2CD5	1000	Homo sapiens	C2 domain-containing protein 5	1:Experimental evidence at protein level	32	1	0.999	22	22	22	87	87	87	0	0	0	10C(57.0214), 11C(57.0214), 16C(57.0214), 2C(57.0214), 3C(57.0214), 6C(57.0214)
sp|Q8WU43|CB015_HUMAN	Q8WU43	CB015_HUMAN	C2orf15	91	Homo sapiens	Uncharacterized protein C2orf15	1:Experimental evidence at protein level	37.36	1	0.9989	3	3	3	3	3	3	0	0	0
sp|Q9BVC5|ASHWN_HUMAN	Q9BVC5	ASHWN_HUMAN	C2orf49	232	Homo sapiens	Ashwin	1:Experimental evidence at protein level	47.84	1	0.999	8	8	8	38	38	38	0	0	0
sp|Q8N8R5|CB069_HUMAN	Q8N8R5	CB069_HUMAN	C2orf69	385	Homo sapiens	Mitochondrial protein C2orf69	1:Experimental evidence at protein level	20.26	1	0.999	6	6	6	16	16	16	0	0	0	2C(57.0214), 3C(57.0214)
sp|A6NCS6|CB072_HUMAN	A6NCS6	CB072_HUMAN	C2orf72	295	Homo sapiens	Uncharacterized protein C2orf72	1:Experimental evidence at protein level	23.73	1	0.999	4	4	4	9	9	9	0	0	0	2C(57.0214)
sp|P01024|CO3_HUMAN	P01024	CO3_HUMAN	C3	1663	Homo sapiens	Complement C3	1:Experimental evidence at protein level	3.67	1	0.999	5	5	5	15	15	15	0	0	0	11M(15.9949), 2C(57.0214)
sp|Q6P1S2|CC033_HUMAN	Q6P1S2	CC033_HUMAN	C3orf33	294	Homo sapiens	Protein C3orf33	1:Experimental evidence at protein level	15.31	1	0.999	3	3	3	6	6	6	0	0	0	N-term(42.0106)
sp|Q5JPI3|CC038_HUMAN	Q5JPI3	CC038_HUMAN	C3orf38	329	Homo sapiens	Uncharacterized protein C3orf38	1:Experimental evidence at protein level	17.33	1	0.999	4	4	4	11	11	11	0	0	0
sp|P0C0L4|CO4A_HUMAN	P0C0L4	CO4A_HUMAN	C4A	1744	Homo sapiens	Complement C4-A	1:Experimental evidence at protein level	14.97	1	0.999	21	0	21	44	0	44	0	0	0	11C(57.0214), 13C(57.0214), 3C(57.0214), 6C(57.0214), 7C(57.0214)		sp|P0C0L5|CO4B_HUMAN
sp|Q8IY42|CD019_HUMAN	Q8IY42	CD019_HUMAN	C4orf19	314	Homo sapiens	Uncharacterized protein C4orf19	1:Experimental evidence at protein level	17.52	1	0.999	3	3	3	6	6	6	0	0	0	24C(57.0214), 4C(57.0214)
sp|Q8N1A6|CD033_HUMAN	Q8N1A6	CD033_HUMAN	C4orf33	199	Homo sapiens	UPF0462 protein C4orf33	1:Experimental evidence at protein level	17.09	1	0.999	3	3	3	5	5	5	0	0	0
sp|Q49AR2|CE022_HUMAN	Q49AR2	CE022_HUMAN	C5orf22	442	Homo sapiens	UPF0489 protein C5orf22	1:Experimental evidence at protein level	34.16	1	0.999	8	8	8	57	57	57	0	0	0	10C(57.0214), 12C(57.0214), 15C(57.0214), 19C(57.0214), 5C(57.0214), 7C(57.0214), 7M(15.9949)
sp|Q7Z6I8|CE024_HUMAN	Q7Z6I8	CE024_HUMAN	C5orf24	188	Homo sapiens	UPF0461 protein C5orf24	1:Experimental evidence at protein level	72.34	1	0.999	9	9	9	35	35	35	0	0	0	13C(57.0214), 17M(15.9949), 20C(57.0214), 8C(57.0214), N-term(42.0106)
sp|Q5T0Z8|CF132_HUMAN	Q5T0Z8	CF132_HUMAN	C6orf132	1188	Homo sapiens	Uncharacterized protein C6orf132	1:Experimental evidence at protein level	29.12	1	0.999	24	24	24	53	53	53	0	0	0	15C(57.0214)
sp|O95873|CF047_HUMAN	O95873	CF047_HUMAN	C6orf47	294	Homo sapiens	Uncharacterized protein C6orf47	1:Experimental evidence at protein level	18.03	1	0.999	4	4	4	12	12	12	0	0	0
sp|Q6UWU4|CF089_HUMAN	Q6UWU4	CF089_HUMAN	C6orf89	347	Homo sapiens	Bombesin receptor-activated protein C6orf89	1:Experimental evidence at protein level	8.93	1	0.999	3	3	3	5	5	5	0	0	0	1C(57.0214)
sp|Q9BPX7|CG025_HUMAN	Q9BPX7	CG025_HUMAN	C7orf25	421	Homo sapiens	UPF0415 protein C7orf25	1:Experimental evidence at protein level	13.78	1	0.999	5	5	5	11	11	11	0	0	0	7C(57.0214), N-term(42.0106)
sp|Q9BRJ6|CG050_HUMAN	Q9BRJ6	CG050_HUMAN	C7orf50	194	Homo sapiens	Uncharacterized protein C7orf50	1:Experimental evidence at protein level	35.05	1	0.999	5	5	5	57	57	57	0	0	0	11C(57.0214)
sp|Q9H7E9|CH033_HUMAN	Q9H7E9	CH033_HUMAN	C8orf33	229	Homo sapiens	UPF0488 protein C8orf33	1:Experimental evidence at protein level	44.98	1	0.999	8	8	8	40	40	40	0	0	0	14C(57.0214), 20C(57.0214), 6C(57.0214), 8C(57.0214), N-term(42.0106)
sp|Q96K31|CH076_HUMAN	Q96K31	CH076_HUMAN	C8orf76	380	Homo sapiens	Uncharacterized protein C8orf76	2:Experimental evidence at transcript level	12.37	1	0.999	4	1	4	8	2	8	0	0	0	8C(57.0214)
sp|Q6P1X6|CH082_HUMAN	Q6P1X6	CH082_HUMAN	C8orf82	216	Homo sapiens	UPF0598 protein C8orf82	1:Experimental evidence at protein level	38.89	1	0.999	6	6	6	33	33	33	0	0	0	11C(57.0214), 4C(57.0214), 5M(15.9949)
sp|Q9NZ63|TLS1_HUMAN	Q9NZ63	TLS1_HUMAN	C9orf78	289	Homo sapiens	Splicing factor C9orf78	1:Experimental evidence at protein level	41.18	1	0.999	7	7	7	58	58	58	0	0	0	10M(15.9949), 11M(15.9949), 5C(57.0214), 5M(15.9949)
sp|O43570|CAH12_HUMAN	O43570	CAH12_HUMAN	CA12	354	Homo sapiens	Carbonic anhydrase 12	1:Experimental evidence at protein level	27.4	1	0.999	8	8	8	60	60	60	0	0	0	7M(15.9949), 8C(57.0214)
sp|Q8N1Q1|CAH13_HUMAN	Q8N1Q1	CAH13_HUMAN	CA13	262	Homo sapiens	Carbonic anhydrase 13	1:Experimental evidence at protein level	29.39	1	0.999	6	6	6	23	23	23	0	0	0
sp|P00918|CAH2_HUMAN	P00918	CAH2_HUMAN	CA2	260	Homo sapiens	Carbonic anhydrase 2	1:Experimental evidence at protein level	53.46	1	0.999	10	10	10	62	62	62	0	0	0
sp|P35219|CAH8_HUMAN	P35219	CAH8_HUMAN	CA8	290	Homo sapiens	Carbonic anhydrase-related protein	1:Experimental evidence at protein level	19.66	1	0.999	3	3	3	7	7	7	0	0	0	8C(57.0214)
sp|Q16790|CAH9_HUMAN	Q16790	CAH9_HUMAN	CA9	459	Homo sapiens	Carbonic anhydrase 9	1:Experimental evidence at protein level	27.67	1	0.999	7	7	7	28	28	28	0	0	0
sp|Q9H8G2|CAAP1_HUMAN	Q9H8G2	CAAP1_HUMAN	CAAP1	361	Homo sapiens	Caspase activity and apoptosis inhibitor 1	1:Experimental evidence at protein level	34.63	1	0.999	8	8	8	36	36	36	0	0	0	12C(57.0214), 26M(15.9949), 2C(57.0214), 6C(57.0214), 8C(57.0214)
sp|Q9Y376|CAB39_HUMAN	Q9Y376	CAB39_HUMAN	CAB39	341	Homo sapiens	Calcium-binding protein 39	1:Experimental evidence at protein level	31.67	1	0.999	10	8	10	101	59	101	0	0	0	11C(57.0214)
sp|Q9H9S4|CB39L_HUMAN	Q9H9S4	CB39L_HUMAN	CAB39L	337	Homo sapiens	Calcium-binding protein 39-like	1:Experimental evidence at protein level	20.47	1	0.999	7	5	5	55	13	13	0	0	0
sp|Q9Y6J0|CABIN_HUMAN	Q9Y6J0	CABIN_HUMAN	CABIN1	2220	Homo sapiens	Calcineurin-binding protein cabin-1	1:Experimental evidence at protein level	15.63	1	0.999	20	20	20	35	35	35	0	0	0	12C(57.0214), 15C(57.0214), 27C(57.0214), 2C(57.0214), 8C(57.0214)
sp|Q8TDN4|CABL1_HUMAN	Q8TDN4	CABL1_HUMAN	CABLES1	633	Homo sapiens	CDK5 and ABL1 enzyme substrate 1	1:Experimental evidence at protein level	9.79	1	0.9984	5	5	5	8	8	8	0	0	0
sp|Q9BTV7|CABL2_HUMAN	Q9BTV7	CABL2_HUMAN	CABLES2	478	Homo sapiens	CDK5 and ABL1 enzyme substrate 2	1:Experimental evidence at protein level	13.18	1	0.999	3	3	3	6	6	6	0	0	0	N-term(42.0106)
sp|P54289|CA2D1_HUMAN	P54289	CA2D1_HUMAN	CACNA2D1	1103	Homo sapiens	Voltage-dependent calcium channel subunit alpha-2/delta-1	1:Experimental evidence at protein level	10.43	1	0.999	9	9	9	15	15	15	0	0	0	12C(57.0214), 14C(57.0214), 7C(57.0214), 8C(57.0214)
sp|Q8WUQ7|CATIN_HUMAN	Q8WUQ7	CATIN_HUMAN	CACTIN	758	Homo sapiens	Splicing factor Cactin	1:Experimental evidence at protein level	24.01	1	0.999	14	14	14	54	54	54	0	0	0	10C(57.0214)
sp|Q86Y37|CACL1_HUMAN	Q86Y37	CACL1_HUMAN	CACUL1	369	Homo sapiens	CDK2-associated and cullin domain-containing protein 1	1:Experimental evidence at protein level	37.4	1	0.999	9	9	9	28	28	28	0	0	0	13C(57.0214), 1C(57.0214), 2C(57.0214), 3C(57.0214)
sp|Q9HB71|CYBP_HUMAN	Q9HB71	CYBP_HUMAN	CACYBP	228	Homo sapiens	Calcyclin-binding protein	1:Experimental evidence at protein level	46.05	1	0.999	15	15	15	198	198	198	0	0	0	10C(57.0214), 16M(15.9949), 4M(15.9949), 8C(57.0214)
sp|P27708|PYR1_HUMAN	P27708	PYR1_HUMAN	CAD	2225	Homo sapiens	Multifunctional protein CAD	1:Experimental evidence at protein level	46.56	1	0.999	75	75	75	1099	1099	1099	0	0	0	10C(57.0214), 10M(15.9949), 11M(15.9949), 12M(15.9949), 13C(57.0214), 13M(15.9949), 14C(57.0214), 15C(57.0214), 16C(57.0214), 17C(57.0214), 18C(57.0214), 19C(57.0214), 19M(15.9949), 1M(15.9949), 2C(57.0214), 2M(15.9949), 3C(57.0214), 3M(15.9949), 4M(15.9949), 5C(57.0214), 5M(15.9949), 6C(57.0214), 6M(15.9949), 7C(57.0214), 7M(15.9949), 8M(15.9949), 9M(15.9949), N-term(42.0106)
sp|Q9BY67|CADM1_HUMAN	Q9BY67	CADM1_HUMAN	CADM1	442	Homo sapiens	Cell adhesion molecule 1	1:Experimental evidence at protein level	22.17	1	0.999	7	7	7	50	50	50	0	0	0	17M(15.9949), 19M(15.9949), 1C(57.0214), 3C(57.0214), 9C(57.0214)
sp|Q8NFZ8|CADM4_HUMAN	Q8NFZ8	CADM4_HUMAN	CADM4	388	Homo sapiens	Cell adhesion molecule 4	1:Experimental evidence at protein level	23.97	1	0.999	6	6	6	13	13	13	0	0	0	13C(57.0214), 8C(57.0214), 9C(57.0214)
sp|Q86UW7|CAPS2_HUMAN	Q86UW7	CAPS2_HUMAN	CADPS2	1296	Homo sapiens	Calcium-dependent secretion activator 2	1:Experimental evidence at protein level	3.94	1	0.999	4	4	4	6	6	6	0	0	0	2M(15.9949)
sp|P22676|CALB2_HUMAN	P22676	CALB2_HUMAN	CALB2	271	Homo sapiens	Calretinin	2:Experimental evidence at transcript level	36.53	1	0.999	9	8	9	68	55	68	0	0	0	2M(15.9949)
sp|Q9P1Z2|CACO1_HUMAN	Q9P1Z2	CACO1_HUMAN	CALCOCO1	691	Homo sapiens	Calcium-binding and coiled-coil domain-containing protein 1	1:Experimental evidence at protein level	24.02	1	0.999	15	15	15	40	40	40	0	0	0	5C(57.0214), 7C(57.0214)
sp|Q13137|CACO2_HUMAN	Q13137	CACO2_HUMAN	CALCOCO2	446	Homo sapiens	Calcium-binding and coiled-coil domain-containing protein 2	1:Experimental evidence at protein level	43.5	1	0.999	16	16	16	47	47	47	0	0	0	18C(57.0214), 21C(57.0214), 24C(57.0214), 5C(57.0214), 8C(57.0214), 9C(57.0214), 9M(15.9949)
sp|Q05682|CALD1_HUMAN	Q05682	CALD1_HUMAN	CALD1	793	Homo sapiens	Caldesmon	1:Experimental evidence at protein level	19.42	1	0.999	16	16	16	78	78	78	0	0	0
sp|P0DP23|CALM1_HUMAN	P0DP23	CALM1_HUMAN	CALM1	149	Homo sapiens	Calmodulin-1	1:Experimental evidence at protein level	61.74	1	0.999	8	0	8	502	0	502	0	0	0	18M(15.9949), 19M(15.9949), 1M(15.9949), N-term(42.0106)		sp|P0DP24|CALM2_HUMAN, sp|P0DP25|CALM3_HUMAN
sp|Q9NZT1|CALL5_HUMAN	Q9NZT1	CALL5_HUMAN	CALML5	146	Homo sapiens	Calmodulin-like protein 5	1:Experimental evidence at protein level	47.26	1	0.999	4	4	4	20	20	20	0	0	0
sp|P27797|CALR_HUMAN	P27797	CALR_HUMAN	CALR	417	Homo sapiens	Calreticulin	1:Experimental evidence at protein level	51.8	1	0.999	14	14	14	704	704	704	0	0	0	11M(15.9949), 1C(57.0214), 20M(15.9949), 26C(57.0214), 7C(57.0214), 9M(15.9949)
sp|O43852|CALU_HUMAN	O43852	CALU_HUMAN	CALU	315	Homo sapiens	Calumenin	1:Experimental evidence at protein level	54.29	1	0.999	18	18	18	296	296	296	0	0	0	15M(15.9949), 1M(15.9949)
sp|Q14012|KCC1A_HUMAN	Q14012	KCC1A_HUMAN	CAMK1	370	Homo sapiens	Calcium/calmodulin-dependent protein kinase type 1	1:Experimental evidence at protein level	45.95	1	0.999	11	8	8	32	19	19	0	0	0	12C(57.0214), 2C(57.0214), 3C(57.0214)
sp|Q8IU85|KCC1D_HUMAN	Q8IU85	KCC1D_HUMAN	CAMK1D	385	Homo sapiens	Calcium/calmodulin-dependent protein kinase type 1D	1:Experimental evidence at protein level	43.38	1	0.999	13	10	13	44	31	44	0	0	0	2C(57.0214), 2M(15.9949), 9C(57.0214)
sp|Q13557|KCC2D_HUMAN	Q13557	KCC2D_HUMAN	CAMK2D	499	Homo sapiens	Calcium/calmodulin-dependent protein kinase type II subunit delta	1:Experimental evidence at protein level	31.46	1	0.999	12	7	9	111	61	70	0	0	0	10M(15.9949), 21M(15.9949), 2C(57.0214), 5M(15.9949), 6C(57.0214)
sp|Q13555|KCC2G_HUMAN	Q13555	KCC2G_HUMAN	CAMK2G	558	Homo sapiens	Calcium/calmodulin-dependent protein kinase type II subunit gamma	1:Experimental evidence at protein level	35.84	1	0.999	14	8	14	129	65	129	0	0	0	17M(15.9949), 21M(15.9949), 2C(57.0214), 7M(15.9949), 8C(57.0214)
sp|Q16566|KCC4_HUMAN	Q16566	KCC4_HUMAN	CAMK4	473	Homo sapiens	Calcium/calmodulin-dependent protein kinase type IV	1:Experimental evidence at protein level	13.95	1	0.9989	5	5	5	8	8	8	0	0	0
sp|Q8N5S9|KKCC1_HUMAN	Q8N5S9	KKCC1_HUMAN	CAMKK1	505	Homo sapiens	Calcium/calmodulin-dependent protein kinase kinase 1	1:Experimental evidence at protein level	14.85	1	0.999	5	5	5	7	7	7	0	0	0
sp|Q96RR4|KKCC2_HUMAN	Q96RR4	KKCC2_HUMAN	CAMKK2	588	Homo sapiens	Calcium/calmodulin-dependent protein kinase kinase 2	1:Experimental evidence at protein level	35.03	1	0.999	18	18	18	33	33	33	0	0	0	11C(57.0214), 3C(57.0214), 6C(57.0214), 9C(57.0214), N-term(42.0106)
sp|P49069|CAMLG_HUMAN	P49069	CAMLG_HUMAN	CAMLG	296	Homo sapiens	Guided entry of tail-anchored proteins factor CAMLG	1:Experimental evidence at protein level	39.19	1	0.999	7	7	7	22	22	22	0	0	0	10C(57.0214), 4M(15.9949), N-term(42.0106)
sp|Q5T5Y3|CAMP1_HUMAN	Q5T5Y3	CAMP1_HUMAN	CAMSAP1	1602	Homo sapiens	Calmodulin-regulated spectrin-associated protein 1	1:Experimental evidence at protein level	20.91	1	0.999	22	22	22	58	58	58	0	0	0	1C(57.0214), 25C(57.0214), 4C(57.0214), 9C(57.0214)
sp|Q08AD1|CAMP2_HUMAN	Q08AD1	CAMP2_HUMAN	CAMSAP2	1489	Homo sapiens	Calmodulin-regulated spectrin-associated protein 2	1:Experimental evidence at protein level	24.65	1	0.999	24	24	24	75	75	75	0	0	0	10C(57.0214), 11C(57.0214), 16C(57.0214), 2C(57.0214), 4C(57.0214), 6C(57.0214)
sp|Q9P1Y5|CAMP3_HUMAN	Q9P1Y5	CAMP3_HUMAN	CAMSAP3	1249	Homo sapiens	Calmodulin-regulated spectrin-associated protein 3	1:Experimental evidence at protein level	32.75	1	0.999	28	28	28	115	115	115	0	0	0	N-term(42.0106)
sp|Q86VP6|CAND1_HUMAN	Q86VP6	CAND1_HUMAN	CAND1	1230	Homo sapiens	Cullin-associated NEDD8-dissociated protein 1	1:Experimental evidence at protein level	37.72	1	0.999	39	36	39	584	505	584	0	0	0	12C(57.0214), 13C(57.0214), 14C(57.0214), 15M(15.9949), 1C(57.0214), 1M(15.9949), 20C(57.0214), 21M(15.9949), 2M(15.9949), 3C(57.0214), 3M(15.9949), 5C(57.0214), 6C(57.0214), 6M(15.9949), 7C(57.0214), 8M(15.9949), N-term(42.0106)
sp|Q8WVQ1|CANT1_HUMAN	Q8WVQ1	CANT1_HUMAN	CANT1	401	Homo sapiens	Soluble calcium-activated nucleotidase 1	1:Experimental evidence at protein level	47.63	1	0.999	13	13	13	60	60	60	0	0	0	12M(15.9949), 17C(57.0214)
sp|P27824|CALX_HUMAN	P27824	CALX_HUMAN	CANX	592	Homo sapiens	Calnexin	1:Experimental evidence at protein level	30.41	1	0.999	20	20	20	564	564	564	0	0	0	10M(15.9949), 1C(57.0214), 5M(15.9949), 6M(15.9949), 7C(57.0214)
sp|Q01518|CAP1_HUMAN	Q01518	CAP1_HUMAN	CAP1	475	Homo sapiens	Adenylyl cyclase-associated protein 1	1:Experimental evidence at protein level	48.84	1	0.999	21	21	21	603	603	603	0	0	0	10M(15.9949), 11C(57.0214), 1C(57.0214), 2M(15.9949), 3M(15.9949), 4C(57.0214), 4M(15.9949), 5C(57.0214), 7M(15.9949), 9C(57.0214), N-term(42.0106)
sp|P40123|CAP2_HUMAN	P40123	CAP2_HUMAN	CAP2	477	Homo sapiens	Adenylyl cyclase-associated protein 2	1:Experimental evidence at protein level	46.75	1	0.999	15	15	15	112	112	112	0	0	0	15C(57.0214), 2M(15.9949), 4C(57.0214), 4M(15.9949), 5M(15.9949), 9M(15.9949), N-term(42.0106)
sp|P40121|CAPG_HUMAN	P40121	CAPG_HUMAN	CAPG	348	Homo sapiens	Macrophage-capping protein	1:Experimental evidence at protein level	42.24	1	0.999	11	11	11	246	246	246	0	0	0	11M(15.9949), 15M(15.9949), 1M(15.9949), 8M(15.9949), N-term(42.0106)
sp|P07384|CAN1_HUMAN	P07384	CAN1_HUMAN	CAPN1	714	Homo sapiens	Calpain-1 catalytic subunit	1:Experimental evidence at protein level	49.3	1	0.999	26	26	26	500	500	500	0	0	0	10C(57.0214), 11M(15.9949), 17C(57.0214), 1C(57.0214), 1M(15.9949), 4C(57.0214), 4M(15.9949), 7M(15.9949), 8M(15.9949), 9M(15.9949), N-term(42.0106)
sp|O75808|CAN15_HUMAN	O75808	CAN15_HUMAN	CAPN15	1086	Homo sapiens	Calpain-15	1:Experimental evidence at protein level	9.67	1	0.999	7	7	7	14	14	14	0	0	0	12C(57.0214), 15C(57.0214), 1C(57.0214), 2C(57.0214), 4C(57.0214), 5C(57.0214), 8C(57.0214)
sp|P17655|CAN2_HUMAN	P17655	CAN2_HUMAN	CAPN2	700	Homo sapiens	Calpain-2 catalytic subunit	1:Experimental evidence at protein level	57.14	1	0.999	26	26	26	550	550	550	0	0	0	13C(57.0214), 1M(15.9949), 22C(57.0214), 2M(15.9949), 3C(57.0214), 4C(57.0214), 4M(15.9949), 5C(57.0214), 5M(15.9949), 6C(57.0214), 8M(15.9949), 9C(57.0214), 9M(15.9949)
sp|O15484|CAN5_HUMAN	O15484	CAN5_HUMAN	CAPN5	640	Homo sapiens	Calpain-5	1:Experimental evidence at protein level	32.97	1	0.999	17	17	17	48	48	48	0	0	0	11C(57.0214), 4C(57.0214), 5C(57.0214), 9C(57.0214), N-term(42.0106)
sp|Q9Y6W3|CAN7_HUMAN	Q9Y6W3	CAN7_HUMAN	CAPN7	813	Homo sapiens	Calpain-7	1:Experimental evidence at protein level	31.61	1	0.999	23	23	23	79	79	79	0	0	0	3M(15.9949), 4C(57.0214), 5C(57.0214), 8C(57.0214), 9C(57.0214)
sp|P04632|CPNS1_HUMAN	P04632	CPNS1_HUMAN	CAPNS1	268	Homo sapiens	Calpain small subunit 1	1:Experimental evidence at protein level	47.76	1	0.999	7	7	7	145	145	145	0	0	0	10M(15.9949), 16C(57.0214), 18M(15.9949), 27M(15.9949), 2M(15.9949), 5C(57.0214), 6M(15.9949), 8M(15.9949), 9C(57.0214), N-term(42.0106)
sp|Q14444|CAPR1_HUMAN	Q14444	CAPR1_HUMAN	CAPRIN1	709	Homo sapiens	Caprin-1	1:Experimental evidence at protein level	39.07	1	0.999	16	16	16	200	200	200	0	0	0	3M(15.9949), 41M(15.9949), 5C(57.0214)
sp|Q13938|CAYP1_HUMAN	Q13938	CAYP1_HUMAN	CAPS	275	Homo sapiens	Calcyphosin	1:Experimental evidence at protein level	25.09	1	0.999	7	7	7	64	64	64	0	0	0	14C(57.0214), 6M(15.9949)
sp|P52907|CAZA1_HUMAN	P52907	CAZA1_HUMAN	CAPZA1	286	Homo sapiens	F-actin-capping protein subunit alpha-1	1:Experimental evidence at protein level	60.84	1	0.999	10	8	10	464	432	464	0	0	0	11C(57.0214), 12M(15.9949), 20M(15.9949), 8C(57.0214)
sp|P47755|CAZA2_HUMAN	P47755	CAZA2_HUMAN	CAPZA2	286	Homo sapiens	F-actin-capping protein subunit alpha-2	1:Experimental evidence at protein level	71.68	1	0.999	12	10	10	327	295	295	0	0	0	10C(57.0214), 20M(15.9949), 8C(57.0214), N-term(42.0106)
sp|P47756|CAPZB_HUMAN	P47756	CAPZB_HUMAN	CAPZB	272	Homo sapiens	F-actin-capping protein subunit beta	1:Experimental evidence at protein level	69.49	1	0.999	19	19	19	508	508	508	0	0	0	10M(15.9949), 11C(57.0214), 12M(15.9949), 13C(57.0214), 16M(15.9949), 2C(57.0214), 2M(15.9949), 5C(57.0214), 6M(15.9949), 7C(57.0214), N-term(42.0106)
sp|Q96LW7|CAR19_HUMAN	Q96LW7	CAR19_HUMAN	CARD19	228	Homo sapiens	Caspase recruitment domain-containing protein 19	1:Experimental evidence at protein level	19.3	1	0.999	4	4	4	16	16	16	0	0	0	2C(57.0214)
sp|Q9H257|CARD9_HUMAN	Q9H257	CARD9_HUMAN	CARD9	536	Homo sapiens	Caspase recruitment domain-containing protein 9	1:Experimental evidence at protein level	18.66	1	0.999	8	7	8	17	16	17	0	0	0	7C(57.0214)
sp|Q9Y2V2|CHSP1_HUMAN	Q9Y2V2	CHSP1_HUMAN	CARHSP1	147	Homo sapiens	Calcium-regulated heat-stable protein 1	1:Experimental evidence at protein level	42.18	1	0.999	4	4	4	63	63	63	0	0	0	N-term(42.0106)
sp|Q86X55|CARM1_HUMAN	Q86X55	CARM1_HUMAN	CARM1	608	Homo sapiens	Histone-arginine methyltransferase CARM1	1:Experimental evidence at protein level	27.63	1	0.999	12	12	12	91	91	91	0	0	0	17C(57.0214), 1C(57.0214), 1M(15.9949), 25C(57.0214), 9C(57.0214), N-term(42.0106)
sp|Q5VZK9|CARL1_HUMAN	Q5VZK9	CARL1_HUMAN	CARMIL1	1371	Homo sapiens	F-actin-uncapping protein LRRC16A	1:Experimental evidence at protein level	32.31	1	0.999	32	32	32	140	140	140	0	0	0	13M(15.9949), 17C(57.0214), 1M(15.9949), 6C(57.0214), 9C(57.0214), 9M(15.9949)
sp|Q8N4J0|CARME_HUMAN	Q8N4J0	CARME_HUMAN	CARNMT1	409	Homo sapiens	Carnosine N-methyltransferase	1:Experimental evidence at protein level	17.85	1	0.999	6	6	6	18	18	18	0	0	0	3C(57.0214)
sp|P49589|SYCC_HUMAN	P49589	SYCC_HUMAN	CARS1	748	Homo sapiens	Cysteine--tRNA ligase, cytoplasmic	1:Experimental evidence at protein level	42.65	1	0.999	30	30	30	310	310	310	0	0	0	11C(57.0214), 11M(15.9949), 14C(57.0214), 15C(57.0214), 2M(15.9949), 6C(57.0214), 6M(15.9949), 9C(57.0214)
sp|Q9HA77|SYCM_HUMAN	Q9HA77	SYCM_HUMAN	CARS2	564	Homo sapiens	Probable cysteine--tRNA ligase, mitochondrial	1:Experimental evidence at protein level	25.35	1	0.999	12	12	12	77	77	77	0	0	0	5C(57.0214), 7C(57.0214)
sp|O15234|CASC3_HUMAN	O15234	CASC3_HUMAN	CASC3	703	Homo sapiens	Protein CASC3	1:Experimental evidence at protein level	16.5	1	0.999	9	9	9	43	43	43	0	0	0	5C(57.0214)
sp|O14936|CSKP_HUMAN	O14936	CSKP_HUMAN	CASK	926	Homo sapiens	Peripheral plasma membrane protein CASK	1:Experimental evidence at protein level	31.21	1	0.999	24	24	24	84	84	84	0	0	0	10C(57.0214), 15C(57.0214), 1M(15.9949), 5C(57.0214), 6C(57.0214), 7C(57.0214), 7M(15.9949), 9C(57.0214)
sp|Q8WXE0|CSKI2_HUMAN	Q8WXE0	CSKI2_HUMAN	CASKIN2	1202	Homo sapiens	Caskin-2	1:Experimental evidence at protein level	25.62	1	0.999	20	20	20	64	64	64	0	0	0	3C(57.0214), 8C(57.0214)
sp|P42575|CASP2_HUMAN	P42575	CASP2_HUMAN	CASP2	452	Homo sapiens	Caspase-2	1:Experimental evidence at protein level	43.81	1	0.999	15	15	15	43	43	43	0	0	0	10C(57.0214), 2C(57.0214), 4M(15.9949), 5C(57.0214), 6C(57.0214), 9C(57.0214), N-term(42.0106)
sp|P42574|CASP3_HUMAN	P42574	CASP3_HUMAN	CASP3	277	Homo sapiens	Caspase-3	1:Experimental evidence at protein level	16.25	1	0.999	3	3	3	18	18	18	0	0	0	4M(15.9949), 8M(15.9949)
sp|P49662|CASP4_HUMAN	P49662	CASP4_HUMAN	CASP4	377	Homo sapiens	Caspase-4	1:Experimental evidence at protein level	15.65	1	0.999	6	6	6	25	25	25	0	0	0	2C(57.0214), 5M(15.9949)
sp|P55212|CASP6_HUMAN	P55212	CASP6_HUMAN	CASP6	293	Homo sapiens	Caspase-6	1:Experimental evidence at protein level	32.76	1	0.999	9	9	9	37	37	37	0	0	0	1C(57.0214), 4C(57.0214), 5C(57.0214)
sp|P55210|CASP7_HUMAN	P55210	CASP7_HUMAN	CASP7	303	Homo sapiens	Caspase-7	1:Experimental evidence at protein level	37.95	1	0.999	9	9	9	35	35	35	0	0	0	10M(15.9949), 11C(57.0214), 12C(57.0214), 14C(57.0214), 4C(57.0214), 5M(15.9949)
sp|Q14790|CASP8_HUMAN	Q14790	CASP8_HUMAN	CASP8	479	Homo sapiens	Caspase-8	1:Experimental evidence at protein level	43.22	1	0.999	14	14	14	72	72	72	0	0	0	13C(57.0214), 18C(57.0214), 3C(57.0214), 7C(57.0214)
sp|Q9UKL3|C8AP2_HUMAN	Q9UKL3	C8AP2_HUMAN	CASP8AP2	1982	Homo sapiens	CASP8-associated protein 2	1:Experimental evidence at protein level	4.04	1	0.999	7	7	7	7	7	7	0	0	0
sp|P55211|CASP9_HUMAN	P55211	CASP9_HUMAN	CASP9	416	Homo sapiens	Caspase-9	1:Experimental evidence at protein level	14.9	1	0.999	3	3	3	7	7	7	0	0	0	10C(57.0214), 7C(57.0214)
sp|P20810|ICAL_HUMAN	P20810	ICAL_HUMAN	CAST	708	Homo sapiens	Calpastatin	1:Experimental evidence at protein level	46.33	1	0.999	22	22	22	375	375	375	0	0	0	12C(57.0214), 17C(57.0214), 19C(57.0214), 29C(57.0214), 30C(57.0214), 3M(15.9949), 4C(57.0214), 6M(15.9949)
sp|A6NHX0|CAST2_HUMAN	A6NHX0	CAST2_HUMAN	CASTOR2	329	Homo sapiens	Cytosolic arginine sensor for mTORC1 subunit 2	1:Experimental evidence at protein level	20.97	1	0.999	5	5	5	17	17	17	0	0	0
sp|Q86V15|CASZ1_HUMAN	Q86V15	CASZ1_HUMAN	CASZ1	1759	Homo sapiens	Zinc finger protein castor homolog 1	1:Experimental evidence at protein level	20.18	1	0.999	21	21	21	57	57	57	0	0	0	2C(57.0214), 3C(57.0214), 7C(57.0214)
sp|P04040|CATA_HUMAN	P04040	CATA_HUMAN	CAT	527	Homo sapiens	Catalase	1:Experimental evidence at protein level	54.46	1	0.999	25	25	25	293	293	293	0	0	0	11C(57.0214), 12C(57.0214), 14M(15.9949), 19M(15.9949), 2C(57.0214), 2M(15.9949), 7M(15.9949), N-term(42.0106)
sp|Q03135|CAV1_HUMAN	Q03135	CAV1_HUMAN	CAV1	178	Homo sapiens	Caveolin-1	1:Experimental evidence at protein level	47.75	1	0.999	6	5	6	69	65	69	0	0	0	10C(57.0214)
sp|P51636|CAV2_HUMAN	P51636	CAV2_HUMAN	CAV2	162	Homo sapiens	Caveolin-2	1:Experimental evidence at protein level	29.63	1	0.999	3	3	3	21	21	21	0	0	0	11C(57.0214), 2C(57.0214)
sp|Q6NZI2|CAVN1_HUMAN	Q6NZI2	CAVN1_HUMAN	CAVIN1	390	Homo sapiens	Caveolae-associated protein 1	1:Experimental evidence at protein level	37.69	1	0.999	13	13	13	175	175	175	0	0	0	2M(15.9949), 4M(15.9949), N-term(42.0106)
sp|O95810|CAVN2_HUMAN	O95810	CAVN2_HUMAN	CAVIN2	425	Homo sapiens	Caveolae-associated protein 2	1:Experimental evidence at protein level	29.18	1	0.999	9	9	9	93	93	93	0	0	0	4M(15.9949), 8M(15.9949)
sp|Q969G5|CAVN3_HUMAN	Q969G5	CAVN3_HUMAN	CAVIN3	261	Homo sapiens	Caveolae-associated protein 3	1:Experimental evidence at protein level	42.15	1	0.999	7	7	7	34	34	34	0	0	0	41M(15.9949), 4M(15.9949)
sp|O43439|MTG8R_HUMAN	O43439	MTG8R_HUMAN	CBFA2T2	604	Homo sapiens	Protein CBFA2T2	1:Experimental evidence at protein level	12.75	1	0.999	6	5	6	9	5	9	0	0	0	22C(57.0214), 2C(57.0214), 4C(57.0214), 5C(57.0214), 6C(57.0214), 8C(57.0214)
sp|Q13951|PEBB_HUMAN	Q13951	PEBB_HUMAN	CBFB	182	Homo sapiens	Core-binding factor subunit beta	1:Experimental evidence at protein level	18.13	1	0.999	3	3	3	22	22	22	0	0	0	9C(57.0214)
sp|P22681|CBL_HUMAN	P22681	CBL_HUMAN	CBL	906	Homo sapiens	E3 ubiquitin-protein ligase CBL	1:Experimental evidence at protein level	38.3	1	0.999	22	20	22	128	113	128	0	0	0	10C(57.0214), 11M(15.9949), 19C(57.0214), 1M(15.9949), 22M(15.9949), 2C(57.0214), 5C(57.0214)
sp|Q75N03|HAKAI_HUMAN	Q75N03	HAKAI_HUMAN	CBLL1	491	Homo sapiens	E3 ubiquitin-protein ligase Hakai	1:Experimental evidence at protein level	26.68	1	0.999	10	10	10	45	45	45	0	0	0	12C(57.0214), 1M(15.9949), 2C(57.0214), 4C(57.0214), 5C(57.0214), 6C(57.0214), 7C(57.0214), N-term(42.0106)
sp|P16152|CBR1_HUMAN	P16152	CBR1_HUMAN	CBR1	277	Homo sapiens	Carbonyl reductase [NADPH] 1	1:Experimental evidence at protein level	70.4	1	0.999	15	13	15	232	188	232	0	0	0	13M(15.9949), 15M(15.9949), 3C(57.0214), 5C(57.0214), 6C(57.0214), 7C(57.0214), 8M(15.9949), N-term(42.0106)
sp|O75828|CBR3_HUMAN	O75828	CBR3_HUMAN	CBR3	277	Homo sapiens	Carbonyl reductase [NADPH] 3	1:Experimental evidence at protein level	57.04	1	0.999	12	10	10	95	51	51	0	0	0	15M(15.9949), 6C(57.0214), 7C(57.0214), 9C(57.0214)
sp|Q8N4T8|CBR4_HUMAN	Q8N4T8	CBR4_HUMAN	CBR4	237	Homo sapiens	3-oxoacyl-[acyl-carrier-protein] reductase	1:Experimental evidence at protein level	31.65	1	0.999	5	5	5	24	24	24	0	0	0	15C(57.0214), 19C(57.0214), 2C(57.0214)
sp|P35520|CBS_HUMAN	P35520	CBS_HUMAN	CBS	551	Homo sapiens	Cystathionine beta-synthase	1:Experimental evidence at protein level	27.22	1	0.999	11	11	11	70	70	70	0	0	0	14C(57.0214), 1C(57.0214), 20C(57.0214)
sp|P83916|CBX1_HUMAN	P83916	CBX1_HUMAN	CBX1	185	Homo sapiens	Chromobox protein homolog 1	1:Experimental evidence at protein level	37.84	1	0.999	4	3	3	142	8	8	0	0	0	17C(57.0214), 1C(57.0214)
sp|Q14781|CBX2_HUMAN	Q14781	CBX2_HUMAN	CBX2	532	Homo sapiens	Chromobox protein homolog 2	1:Experimental evidence at protein level	33.08	1	0.999	12	12	12	46	46	46	0	0	0	3C(57.0214), 5C(57.0214), 7C(57.0214)
sp|Q13185|CBX3_HUMAN	Q13185	CBX3_HUMAN	CBX3	183	Homo sapiens	Chromobox protein homolog 3	1:Experimental evidence at protein level	49.18	1	0.999	6	4	6	234	92	234	0	0	0	12M(15.9949), 15M(15.9949), 17C(57.0214), 1C(57.0214), N-term(42.0106)
sp|O00257|CBX4_HUMAN	O00257	CBX4_HUMAN	CBX4	560	Homo sapiens	E3 SUMO-protein ligase CBX4	1:Experimental evidence at protein level	25.89	1	0.999	12	12	12	38	38	38	0	0	0	6M(15.9949), 7C(57.0214), N-term(42.0106)
sp|P45973|CBX5_HUMAN	P45973	CBX5_HUMAN	CBX5	191	Homo sapiens	Chromobox protein homolog 5	1:Experimental evidence at protein level	42.41	1	0.999	8	7	7	182	174	174	0	0	0	12M(15.9949), 15M(15.9949), 4C(57.0214), 8C(57.0214)
sp|O95503|CBX6_HUMAN	O95503	CBX6_HUMAN	CBX6	412	Homo sapiens	Chromobox protein homolog 6	1:Experimental evidence at protein level	18.2	1	0.999	5	4	4	13	9	9	0	0	0
sp|Q9HC52|CBX8_HUMAN	Q9HC52	CBX8_HUMAN	CBX8	389	Homo sapiens	Chromobox protein homolog 8	1:Experimental evidence at protein level	49.87	1	0.999	15	14	15	76	72	76	0	0	0	17C(57.0214), 9C(57.0214), N-term(42.0106)
sp|Q6P1N0|C2D1A_HUMAN	Q6P1N0	C2D1A_HUMAN	CC2D1A	951	Homo sapiens	Coiled-coil and C2 domain-containing protein 1A	1:Experimental evidence at protein level	41.54	1	0.999	35	35	35	172	172	172	0	0	0	5M(15.9949), 8C(57.0214)
sp|Q5T0F9|C2D1B_HUMAN	Q5T0F9	C2D1B_HUMAN	CC2D1B	858	Homo sapiens	Coiled-coil and C2 domain-containing protein 1B	1:Experimental evidence at protein level	31.93	1	0.999	16	16	16	63	63	63	0	0	0	5M(15.9949)
sp|Q8IX12|CCAR1_HUMAN	Q8IX12	CCAR1_HUMAN	CCAR1	1150	Homo sapiens	Cell division cycle and apoptosis regulator protein 1	1:Experimental evidence at protein level	19.48	1	0.999	18	18	18	211	211	211	0	0	0	10M(15.9949), 11M(15.9949), 2M(15.9949), 4M(15.9949), 5C(57.0214), 6M(15.9949), 8C(57.0214)
sp|Q8N163|CCAR2_HUMAN	Q8N163	CCAR2_HUMAN	CCAR2	923	Homo sapiens	Cell cycle and apoptosis regulator protein 2	1:Experimental evidence at protein level	43.77	1	0.999	29	29	29	301	301	301	0	0	0	10M(15.9949), 13C(57.0214), 1C(57.0214), 2C(57.0214), 3C(57.0214), 7C(57.0214), 8C(57.0214)
sp|Q96A19|C102A_HUMAN	Q96A19	C102A_HUMAN	CCDC102A	550	Homo sapiens	Coiled-coil domain-containing protein 102A	1:Experimental evidence at protein level	8.18	1	0.999	4	4	4	7	7	7	0	0	0	8C(57.0214)
sp|Q9BWC9|CC106_HUMAN	Q9BWC9	CC106_HUMAN	CCDC106	280	Homo sapiens	Coiled-coil domain-containing protein 106	1:Experimental evidence at protein level	11.79	1	0.999	3	3	3	8	8	8	0	0	0
sp|Q96NT0|CC115_HUMAN	Q96NT0	CC115_HUMAN	CCDC115	180	Homo sapiens	Coiled-coil domain-containing protein 115	1:Experimental evidence at protein level	36.11	1	0.999	4	4	4	17	17	17	0	0	0	16C(57.0214)
sp|Q8IWD4|CC117_HUMAN	Q8IWD4	CC117_HUMAN	CCDC117	279	Homo sapiens	Coiled-coil domain-containing protein 117	1:Experimental evidence at protein level	22.22	1	0.999	4	4	4	16	16	16	0	0	0
sp|Q8WUD4|CCD12_HUMAN	Q8WUD4	CCD12_HUMAN	CCDC12	166	Homo sapiens	Coiled-coil domain-containing protein 12	1:Experimental evidence at protein level	46.39	1	0.999	8	8	8	55	55	55	0	0	0	N-term(42.0106)
sp|Q96HB5|CC120_HUMAN	Q96HB5	CC120_HUMAN	CCDC120	630	Homo sapiens	Coiled-coil domain-containing protein 120	1:Experimental evidence at protein level	11.75	1	0.999	5	5	5	5	5	5	0	0	0
sp|Q96CT7|CC124_HUMAN	Q96CT7	CC124_HUMAN	CCDC124	223	Homo sapiens	Coiled-coil domain-containing protein 124	1:Experimental evidence at protein level	38.57	1	0.999	9	9	9	102	102	102	0	0	0	6M(15.9949), 8M(15.9949)
sp|Q96BQ5|CC127_HUMAN	Q96BQ5	CC127_HUMAN	CCDC127	260	Homo sapiens	Coiled-coil domain-containing protein 127	1:Experimental evidence at protein level	23.08	1	0.999	6	6	6	16	16	16	0	0	0	5C(57.0214), 6C(57.0214)
sp|Q9H6E4|CC134_HUMAN	Q9H6E4	CC134_HUMAN	CCDC134	229	Homo sapiens	Coiled-coil domain-containing protein 134	1:Experimental evidence at protein level	36.24	1	0.999	6	6	6	22	22	22	0	0	0
sp|Q6PK04|CC137_HUMAN	Q6PK04	CC137_HUMAN	CCDC137	289	Homo sapiens	Coiled-coil domain-containing protein 137	1:Experimental evidence at protein level	26.99	1	0.999	7	7	7	42	42	42	0	0	0	1M(15.9949)
sp|Q49A88|CCD14_HUMAN	Q49A88	CCD14_HUMAN	CCDC14	953	Homo sapiens	Coiled-coil domain-containing protein 14	1:Experimental evidence at protein level	6.3	1	0.999	4	4	4	6	6	6	0	0	0
sp|Q6PII3|CC174_HUMAN	Q6PII3	CC174_HUMAN	CCDC174	467	Homo sapiens	Coiled-coil domain-containing protein 174	1:Experimental evidence at protein level	12.42	1	0.999	5	5	5	13	13	13	0	0	0
sp|Q7Z3E2|CC186_HUMAN	Q7Z3E2	CC186_HUMAN	CCDC186	898	Homo sapiens	Coiled-coil domain-containing protein 186	1:Experimental evidence at protein level	24.94	1	0.999	18	18	18	52	52	52	0	0	0	12C(57.0214), 3C(57.0214)
sp|O60826|CCD22_HUMAN	O60826	CCD22_HUMAN	CCDC22	627	Homo sapiens	Coiled-coil domain-containing protein 22	1:Experimental evidence at protein level	49.44	1	0.999	22	22	22	117	117	117	0	0	0	13C(57.0214), 18M(15.9949), 23M(15.9949), 9C(57.0214)
sp|Q86WR0|CCD25_HUMAN	Q86WR0	CCD25_HUMAN	CCDC25	208	Homo sapiens	Coiled-coil domain-containing protein 25	1:Experimental evidence at protein level	24.52	1	0.999	4	4	4	23	23	23	0	0	0	1M(15.9949), 4M(15.9949), 6C(57.0214)
sp|Q8IWP9|CC28A_HUMAN	Q8IWP9	CC28A_HUMAN	CCDC28A	274	Homo sapiens	Coiled-coil domain-containing protein 28A	1:Experimental evidence at protein level	35.77	1	0.999	6	6	6	14	14	14	0	0	0	6C(57.0214), 8C(57.0214)
sp|Q9BV29|CCD32_HUMAN	Q9BV29	CCD32_HUMAN	CCDC32	185	Homo sapiens	Coiled-coil domain-containing protein 32	1:Experimental evidence at protein level	52.43	1	0.999	4	4	4	23	23	23	0	0	0
sp|Q96MW1|CCD43_HUMAN	Q96MW1	CCD43_HUMAN	CCDC43	224	Homo sapiens	Coiled-coil domain-containing protein 43	1:Experimental evidence at protein level	33.04	1	0.999	7	7	7	54	54	54	0	0	0	N-term(42.0106)
sp|Q96A33|CCD47_HUMAN	Q96A33	CCD47_HUMAN	CCDC47	483	Homo sapiens	PAT complex subunit CCDC47	1:Experimental evidence at protein level	39.13	1	0.999	16	16	16	195	195	195	0	0	0	13C(57.0214), 13M(15.9949), 1M(15.9949), 20M(15.9949), 21M(15.9949), 2C(57.0214), 2M(15.9949), 3C(57.0214), 3M(15.9949), 6M(15.9949), 9C(57.0214)
sp|Q8IVM0|CCD50_HUMAN	Q8IVM0	CCD50_HUMAN	CCDC50	306	Homo sapiens	Coiled-coil domain-containing protein 50	1:Experimental evidence at protein level	19.28	1	0.999	5	5	5	25	25	25	0	0	0	13M(15.9949), 14M(15.9949)
sp|Q96ER9|MITOK_HUMAN	Q96ER9	MITOK_HUMAN	CCDC51	411	Homo sapiens	Mitochondrial potassium channel	1:Experimental evidence at protein level	29.2	1	0.999	12	12	12	77	77	77	0	0	0	2C(57.0214), 5C(57.0214), 5M(15.9949), 6M(15.9949)
sp|Q9P031|TAP26_HUMAN	Q9P031	TAP26_HUMAN	CCDC59	241	Homo sapiens	Thyroid transcription factor 1-associated protein 26	1:Experimental evidence at protein level	12.03	1	0.999	4	4	4	11	11	11	0	0	0
sp|Q16204|CCDC6_HUMAN	Q16204	CCDC6_HUMAN	CCDC6	474	Homo sapiens	Coiled-coil domain-containing protein 6	1:Experimental evidence at protein level	39.03	1	0.999	14	14	14	162	162	162	0	0	0	12M(15.9949), 13M(15.9949), 3M(15.9949), 5M(15.9949)
sp|Q8N9Z2|CC71L_HUMAN	Q8N9Z2	CC71L_HUMAN	CCDC71L	235	Homo sapiens	Coiled-coil domain-containing protein 71L	1:Experimental evidence at protein level	15.32	1	0.999	3	3	3	5	5	5	0	0	0
sp|Q9BR77|CCD77_HUMAN	Q9BR77	CCD77_HUMAN	CCDC77	488	Homo sapiens	Coiled-coil domain-containing protein 77	1:Experimental evidence at protein level	12.7	1	0.999	5	5	5	6	6	6	0	0	0	10C(57.0214), 8C(57.0214), 9C(57.0214)
sp|Q15834|CC85B_HUMAN	Q15834	CC85B_HUMAN	CCDC85B	202	Homo sapiens	Coiled-coil domain-containing protein 85B	1:Experimental evidence at protein level	32.18	1	0.999	5	5	5	14	14	14	0	0	0	22C(57.0214), 3C(57.0214), 4C(57.0214), 6C(57.0214)
sp|A6NKD9|CC85C_HUMAN	A6NKD9	CC85C_HUMAN	CCDC85C	419	Homo sapiens	Coiled-coil domain-containing protein 85C	1:Experimental evidence at protein level	35.32	1	0.999	12	12	12	37	37	37	0	0	0	3C(57.0214), 4C(57.0214), N-term(42.0106)
sp|Q9H6F5|CCD86_HUMAN	Q9H6F5	CCD86_HUMAN	CCDC86	360	Homo sapiens	Coiled-coil domain-containing protein 86	1:Experimental evidence at protein level	38.06	1	0.999	10	10	10	50	50	50	0	0	0	4M(15.9949)
sp|Q3V6T2|GRDN_HUMAN	Q3V6T2	GRDN_HUMAN	CCDC88A	1871	Homo sapiens	Girdin	1:Experimental evidence at protein level	18.33	1	0.999	26	26	26	46	46	46	0	0	0	5C(57.0214), 6C(57.0214)
sp|Q9P219|DAPLE_HUMAN	Q9P219	DAPLE_HUMAN	CCDC88C	2028	Homo sapiens	Protein Daple	1:Experimental evidence at protein level	20.12	1	0.999	32	32	32	53	53	53	0	0	0	5C(57.0214), 9C(57.0214)
sp|Q9Y3X0|CCDC9_HUMAN	Q9Y3X0	CCDC9_HUMAN	CCDC9	531	Homo sapiens	Coiled-coil domain-containing protein 9	1:Experimental evidence at protein level	18.83	1	0.999	8	8	8	52	52	52	0	0	0
sp|Q9GZT6|CC90B_HUMAN	Q9GZT6	CC90B_HUMAN	CCDC90B	254	Homo sapiens	Coiled-coil domain-containing protein 90B, mitochondrial	1:Experimental evidence at protein level	48.82	1	0.999	10	10	10	44	44	44	0	0	0	16M(15.9949), 2M(15.9949), 4M(15.9949)
sp|Q7Z6B0|CCD91_HUMAN	Q7Z6B0	CCD91_HUMAN	CCDC91	441	Homo sapiens	Coiled-coil domain-containing protein 91	1:Experimental evidence at protein level	24.49	1	0.999	9	9	9	29	29	29	0	0	0	11C(57.0214), 1C(57.0214)
sp|Q53HC0|CCD92_HUMAN	Q53HC0	CCD92_HUMAN	CCDC92	331	Homo sapiens	Coiled-coil domain-containing protein 92	1:Experimental evidence at protein level	11.48	1	0.9988	3	3	3	3	3	3	0	0	0
sp|Q567U6|CCD93_HUMAN	Q567U6	CCD93_HUMAN	CCDC93	631	Homo sapiens	Coiled-coil domain-containing protein 93	1:Experimental evidence at protein level	34.23	1	0.999	19	19	19	76	76	76	0	0	0	13C(57.0214), 16M(15.9949), 30C(57.0214)
sp|Q96F63|CCD97_HUMAN	Q96F63	CCD97_HUMAN	CCDC97	343	Homo sapiens	Coiled-coil domain-containing protein 97	1:Experimental evidence at protein level	53.64	1	0.999	11	11	11	57	57	57	0	0	0	14M(15.9949), 26M(15.9949), 2C(57.0214), 3C(57.0214), 4C(57.0214), 5C(57.0214), N-term(42.0106)
sp|Q6ZUT6|CCD9B_HUMAN	Q6ZUT6	CCD9B_HUMAN	CCDC9B	534	Homo sapiens	Coiled-coil domain-containing protein 9B	1:Experimental evidence at protein level	26.59	1	0.999	8	8	8	26	26	26	0	0	0	13C(57.0214), 18C(57.0214), 4C(57.0214), 6C(57.0214)
sp|Q8TD31|CCHCR_HUMAN	Q8TD31	CCHCR_HUMAN	CCHCR1	782	Homo sapiens	Coiled-coil alpha-helical rod protein 1	1:Experimental evidence at protein level	11.51	1	0.999	6	6	6	11	11	11	0	0	0	11C(57.0214)
sp|Q9BSQ5|CCM2_HUMAN	Q9BSQ5	CCM2_HUMAN	CCM2	444	Homo sapiens	Cerebral cavernous malformations 2 protein	1:Experimental evidence at protein level	20.5	1	0.999	7	7	7	17	17	17	0	0	0	14C(57.0214)
sp|O00622|CCN1_HUMAN	O00622	CCN1_HUMAN	CCN1	381	Homo sapiens	CCN family member 1	1:Experimental evidence at protein level	53.54	1	0.999	15	15	15	109	109	109	0	0	0	11C(57.0214), 12C(57.0214), 16C(57.0214), 1C(57.0214), 20M(15.9949), 27C(57.0214), 2C(57.0214), 3C(57.0214), 3M(15.9949), 4C(57.0214), 4M(15.9949), 5C(57.0214), 6C(57.0214), 6M(15.9949), 7C(57.0214), 7M(15.9949), 8C(57.0214)
sp|P29279|CCN2_HUMAN	P29279	CCN2_HUMAN	CCN2	349	Homo sapiens	CCN family member 2	1:Experimental evidence at protein level	40.69	1	0.999	12	12	12	32	32	32	0	0	0	12C(57.0214), 13C(57.0214), 2C(57.0214), 3C(57.0214), 4C(57.0214), 5C(57.0214), 5M(15.9949), 6C(57.0214), 7C(57.0214), 8C(57.0214)
sp|P20248|CCNA2_HUMAN	P20248	CCNA2_HUMAN	CCNA2	432	Homo sapiens	Cyclin-A2	1:Experimental evidence at protein level	38.43	1	0.999	14	13	14	46	45	46	0	0	0	5M(15.9949), N-term(42.0106)
sp|P14635|CCNB1_HUMAN	P14635	CCNB1_HUMAN	CCNB1	433	Homo sapiens	G2/mitotic-specific cyclin-B1	1:Experimental evidence at protein level	31.41	1	0.999	11	11	11	102	102	102	0	0	0	2M(15.9949), 3M(15.9949), 4M(15.9949), 6C(57.0214)
sp|O95067|CCNB2_HUMAN	O95067	CCNB2_HUMAN	CCNB2	398	Homo sapiens	G2/mitotic-specific cyclin-B2	1:Experimental evidence at protein level	38.69	1	0.999	11	11	11	42	42	42	0	0	0	15C(57.0214), 17C(57.0214), 26C(57.0214), 7C(57.0214)
sp|P24863|CCNC_HUMAN	P24863	CCNC_HUMAN	CCNC	283	Homo sapiens	Cyclin-C	1:Experimental evidence at protein level	13.43	1	0.999	3	3	3	4	4	4	0	0	0	11C(57.0214)
sp|P24385|CCND1_HUMAN	P24385	CCND1_HUMAN	CCND1	295	Homo sapiens	G1/S-specific cyclin-D1	1:Experimental evidence at protein level	25.76	1	0.999	6	5	5	16	14	14	0	0	0	2C(57.0214), 5C(57.0214), 7C(57.0214), 8C(57.0214), N-term(42.0106)
sp|P30281|CCND3_HUMAN	P30281	CCND3_HUMAN	CCND3	292	Homo sapiens	G1/S-specific cyclin-D3	1:Experimental evidence at protein level	32.88	1	0.999	8	7	8	22	20	22	0	0	0	1C(57.0214), 2C(57.0214), 5C(57.0214), 6C(57.0214), N-term(42.0106)
sp|O95273|CCDB1_HUMAN	O95273	CCDB1_HUMAN	CCNDBP1	360	Homo sapiens	Cyclin-D1-binding protein 1	1:Experimental evidence at protein level	20.28	1	0.999	6	6	6	32	32	32	0	0	0	2C(57.0214), N-term(42.0106)
sp|P51946|CCNH_HUMAN	P51946	CCNH_HUMAN	CCNH	323	Homo sapiens	Cyclin-H	1:Experimental evidence at protein level	37.15	1	0.999	11	11	11	49	49	49	0	0	0	15M(15.9949), 18C(57.0214), 1C(57.0214), 2C(57.0214), 5C(57.0214), 8M(15.9949)
sp|O75909|CCNK_HUMAN	O75909	CCNK_HUMAN	CCNK	580	Homo sapiens	Cyclin-K	1:Experimental evidence at protein level	24.48	1	0.999	8	8	8	53	53	53	0	0	0	18C(57.0214), 6C(57.0214), 7C(57.0214)
sp|Q9UK58|CCNL1_HUMAN	Q9UK58	CCNL1_HUMAN	CCNL1	526	Homo sapiens	Cyclin-L1	1:Experimental evidence at protein level	10.46	1	0.999	4	4	4	22	22	22	0	0	0
sp|Q96S94|CCNL2_HUMAN	Q96S94	CCNL2_HUMAN	CCNL2	520	Homo sapiens	Cyclin-L2	1:Experimental evidence at protein level	22.69	1	0.999	7	7	7	18	18	18	0	0	0	N-term(42.0106)
sp|O60563|CCNT1_HUMAN	O60563	CCNT1_HUMAN	CCNT1	726	Homo sapiens	Cyclin-T1	1:Experimental evidence at protein level	23	1	0.999	11	11	11	55	55	55	0	0	0	1M(15.9949), 5C(57.0214), 5M(15.9949)
sp|O60583|CCNT2_HUMAN	O60583	CCNT2_HUMAN	CCNT2	730	Homo sapiens	Cyclin-T2	1:Experimental evidence at protein level	9.59	1	0.999	5	5	5	13	13	13	0	0	0	5C(57.0214)
sp|Q8ND76|CCNY_HUMAN	Q8ND76	CCNY_HUMAN	CCNY	341	Homo sapiens	Cyclin-Y	1:Experimental evidence at protein level	21.11	1	0.999	5	4	5	23	22	23	0	0	0	1M(15.9949)
sp|Q8N7R7|CCYL1_HUMAN	Q8N7R7	CCYL1_HUMAN	CCNYL1	359	Homo sapiens	Cyclin-Y-like protein 1	1:Experimental evidence at protein level	12.81	1	0.999	4	3	3	11	10	10	0	0	0
sp|O43303|CP110_HUMAN	O43303	CP110_HUMAN	CCP110	1012	Homo sapiens	Centriolar coiled-coil protein of 110 kDa	1:Experimental evidence at protein level	14.03	1	0.999	11	11	11	19	19	19	0	0	0	2C(57.0214), 5C(57.0214), 9C(57.0214)
sp|Q9ULG6|CCPG1_HUMAN	Q9ULG6	CCPG1_HUMAN	CCPG1	757	Homo sapiens	Cell cycle progression protein 1	1:Experimental evidence at protein level	7	1	0.999	4	4	4	7	7	7	0	0	0	6C(57.0214)
sp|O14618|CCS_HUMAN	O14618	CCS_HUMAN	CCS	274	Homo sapiens	Copper chaperone for superoxide dismutase	1:Experimental evidence at protein level	18.61	1	0.999	3	3	3	29	29	29	0	0	0	2M(15.9949), 3C(57.0214), 5C(57.0214)
sp|Q9H7U1|CCSE2_HUMAN	Q9H7U1	CCSE2_HUMAN	CCSER2	834	Homo sapiens	Serine-rich coiled-coil domain-containing protein 2	1:Experimental evidence at protein level	7.07	1	0.999	4	4	4	4	4	4	0	0	0
sp|P78371|TCPB_HUMAN	P78371	TCPB_HUMAN	CCT2	535	Homo sapiens	T-complex protein 1 subunit beta	1:Experimental evidence at protein level	67.85	1	0.999	29	29	29	1113	1113	1113	0	0	0	10M(15.9949), 12M(15.9949), 14M(15.9949), 17M(15.9949), 1M(15.9949), 4M(15.9949), 5C(57.0214), 5M(15.9949), 6M(15.9949), 7C(57.0214), 7M(15.9949), 8M(15.9949), N-term(42.0106)
sp|P49368|TCPG_HUMAN	P49368	TCPG_HUMAN	CCT3	545	Homo sapiens	T-complex protein 1 subunit gamma	1:Experimental evidence at protein level	64.04	1	0.999	38	38	38	933	933	933	0	0	0	10C(57.0214), 11M(15.9949), 12C(57.0214), 12M(15.9949), 13C(57.0214), 13M(15.9949), 17M(15.9949), 1M(15.9949), 21M(15.9949), 2M(15.9949), 5M(15.9949), 6C(57.0214), 6M(15.9949), 9C(57.0214), N-term(42.0106)
sp|P50991|TCPD_HUMAN	P50991	TCPD_HUMAN	CCT4	539	Homo sapiens	T-complex protein 1 subunit delta	1:Experimental evidence at protein level	68.65	1	0.999	32	31	31	798	719	719	0	0	0	11C(57.0214), 12M(15.9949), 15M(15.9949), 17M(15.9949), 18M(15.9949), 1M(15.9949), 24C(57.0214), 2M(15.9949), 3C(57.0214), 3M(15.9949), 4C(57.0214), 5M(15.9949), 6M(15.9949), 7C(57.0214), 8C(57.0214), 8M(15.9949), 9C(57.0214)
sp|P48643|TCPE_HUMAN	P48643	TCPE_HUMAN	CCT5	541	Homo sapiens	T-complex protein 1 subunit epsilon	1:Experimental evidence at protein level	63.22	1	0.999	31	30	31	910	831	910	0	0	0	10C(57.0214), 10M(15.9949), 11M(15.9949), 12C(57.0214), 13M(15.9949), 16M(15.9949), 17M(15.9949), 19M(15.9949), 1C(57.0214), 1M(15.9949), 21M(15.9949), 22M(15.9949), 23C(57.0214), 25M(15.9949), 2M(15.9949), 31M(15.9949), 3M(15.9949), 4M(15.9949), 6C(57.0214), 6M(15.9949), 7C(57.0214), 7M(15.9949), 9C(57.0214), 9M(15.9949), N-term(42.0106)
sp|P40227|TCPZ_HUMAN	P40227	TCPZ_HUMAN	CCT6A	531	Homo sapiens	T-complex protein 1 subunit zeta	1:Experimental evidence at protein level	46.89	1	0.999	19	16	19	510	420	510	0	0	0	10C(57.0214), 19M(15.9949), 1M(15.9949), 2C(57.0214), 2M(15.9949), 3C(57.0214), 7C(57.0214), 9C(57.0214), 9M(15.9949)
sp|Q99832|TCPH_HUMAN	Q99832	TCPH_HUMAN	CCT7	543	Homo sapiens	T-complex protein 1 subunit eta	1:Experimental evidence at protein level	67.4	1	0.999	32	32	32	794	794	794	0	0	0	10M(15.9949), 12C(57.0214), 13M(15.9949), 18C(57.0214), 19C(57.0214), 1C(57.0214), 1M(15.9949), 2M(15.9949), 3C(57.0214), 3M(15.9949), 5C(57.0214), 7C(57.0214), 7M(15.9949), 8M(15.9949), 9M(15.9949), N-term(42.0106)
sp|P50990|TCPQ_HUMAN	P50990	TCPQ_HUMAN	CCT8	548	Homo sapiens	T-complex protein 1 subunit theta	1:Experimental evidence at protein level	65.69	1	0.999	34	34	34	937	937	937	0	0	0	10C(57.0214), 11C(57.0214), 11M(15.9949), 12C(57.0214), 15M(15.9949), 16C(57.0214), 2M(15.9949), 4M(15.9949), 6C(57.0214), 6M(15.9949), 7M(15.9949), 8M(15.9949), 9C(57.0214), 9M(15.9949)
sp|P86790|CCZ1B_HUMAN	P86790	CCZ1B_HUMAN	CCZ1B	482	Homo sapiens	Vacuolar fusion protein CCZ1 homolog B	1:Experimental evidence at protein level	40.66	1	0.999	17	0	17	69	0	69	0	0	0	2C(57.0214), 3M(15.9949), 5C(57.0214), N-term(42.0106)		sp|P86791|CCZ1_HUMAN
sp|P48509|CD151_HUMAN	P48509	CD151_HUMAN	CD151	253	Homo sapiens	CD151 antigen	1:Experimental evidence at protein level	24.51	1	0.999	5	5	5	44	44	44	0	0	0	11C(57.0214), 17M(15.9949), 21C(57.0214), 22C(57.0214), 3C(57.0214), 6C(57.0214), 7C(57.0214)
sp|Q5ZPR3|CD276_HUMAN	Q5ZPR3	CD276_HUMAN	CD276	534	Homo sapiens	CD276 antigen	1:Experimental evidence at protein level	27.72	1	0.999	7	7	7	50	50	50	0	0	0	12C(57.0214), 9C(57.0214)
sp|Q9Y5K6|CD2AP_HUMAN	Q9Y5K6	CD2AP_HUMAN	CD2AP	639	Homo sapiens	CD2-associated protein	1:Experimental evidence at protein level	61.35	1	0.999	34	34	34	213	213	213	0	0	0	2M(15.9949), 3C(57.0214), N-term(42.0106)
sp|O95400|CD2B2_HUMAN	O95400	CD2B2_HUMAN	CD2BP2	341	Homo sapiens	CD2 antigen cytoplasmic tail-binding protein 2	1:Experimental evidence at protein level	44.28	1	0.999	11	11	11	94	94	94	0	0	0	10M(15.9949), 8M(15.9949)
sp|Q9NPF0|CD320_HUMAN	Q9NPF0	CD320_HUMAN	CD320	282	Homo sapiens	CD320 antigen	1:Experimental evidence at protein level	24.11	1	0.999	6	6	6	21	21	21	0	0	0	11C(57.0214), 13C(57.0214), 19C(57.0214), 1C(57.0214), 3C(57.0214), 5C(57.0214), 7C(57.0214)
sp|P16070|CD44_HUMAN	P16070	CD44_HUMAN	CD44	742	Homo sapiens	CD44 antigen	1:Experimental evidence at protein level	8.89	1	0.999	7	7	7	168	168	168	0	0	0	4M(15.9949), 9C(57.0214)
sp|P15529|MCP_HUMAN	P15529	MCP_HUMAN	CD46	392	Homo sapiens	Membrane cofactor protein	1:Experimental evidence at protein level	15.56	1	0.999	5	5	5	43	43	43	0	0	0	13C(57.0214), 14C(57.0214), 4M(15.9949), 7C(57.0214)
sp|Q08722|CD47_HUMAN	Q08722	CD47_HUMAN	CD47	323	Homo sapiens	Leukocyte surface antigen CD47	1:Experimental evidence at protein level	6.81	1	0.999	3	3	3	13	13	13	0	0	0
sp|P08174|DAF_HUMAN	P08174	DAF_HUMAN	CD55	381	Homo sapiens	Complement decay-accelerating factor	1:Experimental evidence at protein level	38.85	1	0.999	11	11	11	110	110	110	0	0	0	10C(57.0214), 12C(57.0214), 19C(57.0214), 28C(57.0214), 2C(57.0214), 3C(57.0214), 4C(57.0214), 7C(57.0214), 8C(57.0214)
sp|P19256|LFA3_HUMAN	P19256	LFA3_HUMAN	CD58	250	Homo sapiens	Lymphocyte function-associated antigen 3	1:Experimental evidence at protein level	10	1	0.999	2	2	2	19	19	19	0	0	0	14C(57.0214), 4M(15.9949), 9C(57.0214)
sp|P13987|CD59_HUMAN	P13987	CD59_HUMAN	CD59	128	Homo sapiens	CD59 glycoprotein	1:Experimental evidence at protein level	18.75	1	0.999	3	3	3	135	135	135	0	0	0	10C(57.0214), 11C(57.0214), 4C(57.0214), 8C(57.0214), 9C(57.0214)
sp|P08962|CD63_HUMAN	P08962	CD63_HUMAN	CD63	238	Homo sapiens	CD63 antigen	1:Experimental evidence at protein level	5.04	1	0.999	2	2	2	38	38	38	0	0	0	2M(15.9949), 4M(15.9949)
sp|P04233|HG2A_HUMAN	P04233	HG2A_HUMAN	CD74	296	Homo sapiens	HLA class II histocompatibility antigen gamma chain	1:Experimental evidence at protein level	18.24	1	0.999	6	6	6	55	55	55	0	0	0	11M(15.9949), 3M(15.9949)
sp|P60033|CD81_HUMAN	P60033	CD81_HUMAN	CD81	236	Homo sapiens	CD81 antigen	1:Experimental evidence at protein level	25	1	0.999	3	3	3	87	87	87	0	0	0	4C(57.0214), 8C(57.0214), 9C(57.0214)
sp|P27701|CD82_HUMAN	P27701	CD82_HUMAN	CD82	267	Homo sapiens	CD82 antigen	1:Experimental evidence at protein level	18.73	1	0.999	4	4	4	44	44	44	0	0	0	17C(57.0214), 18M(15.9949), 3M(15.9949), 5M(15.9949)
sp|P21926|CD9_HUMAN	P21926	CD9_HUMAN	CD9	228	Homo sapiens	CD9 antigen	1:Experimental evidence at protein level	26.32	1	0.999	5	5	5	45	45	45	0	0	0	23C(57.0214), 2C(57.0214), 8C(57.0214), 9C(57.0214)
sp|P14209|CD99_HUMAN	P14209	CD99_HUMAN	CD99	185	Homo sapiens	CD99 antigen	1:Experimental evidence at protein level	37.84	1	0.999	3	3	3	14	14	14	0	0	0	2M(15.9949)
sp|Q8TCZ2|C99L2_HUMAN	Q8TCZ2	C99L2_HUMAN	CD99L2	262	Homo sapiens	CD99 antigen-like protein 2	1:Experimental evidence at protein level	12.98	1	0.999	2	2	2	14	14	14	0	0	0
sp|Q8IWY9|CDAN1_HUMAN	Q8IWY9	CDAN1_HUMAN	CDAN1	1227	Homo sapiens	Codanin-1	1:Experimental evidence at protein level	13.12	1	0.999	13	13	13	20	20	20	0	0	0	10C(57.0214), 2C(57.0214), 4C(57.0214), N-term(42.0106)
sp|O75794|CD123_HUMAN	O75794	CD123_HUMAN	CDC123	336	Homo sapiens	Translation initiation factor eIF2 assembly protein	1:Experimental evidence at protein level	30.36	1	0.999	9	9	9	47	47	47	0	0	0	1C(57.0214), 2C(57.0214), 3C(57.0214)
sp|Q13042|CDC16_HUMAN	Q13042	CDC16_HUMAN	CDC16	620	Homo sapiens	Cell division cycle protein 16 homolog	1:Experimental evidence at protein level	21.61	1	0.999	10	10	10	63	63	63	0	0	0	1C(57.0214), 22C(57.0214), 2C(57.0214)
sp|Q12834|CDC20_HUMAN	Q12834	CDC20_HUMAN	CDC20	499	Homo sapiens	Cell division cycle protein 20 homolog	1:Experimental evidence at protein level	32.67	1	0.999	10	10	10	56	56	56	0	0	0	10M(15.9949), 17C(57.0214), 5C(57.0214), 5M(15.9949), 6M(15.9949)
sp|Q9UJX2|CDC23_HUMAN	Q9UJX2	CDC23_HUMAN	CDC23	597	Homo sapiens	Cell division cycle protein 23 homolog	1:Experimental evidence at protein level	42.88	1	0.999	18	18	18	102	102	102	0	0	0	11C(57.0214), 14C(57.0214), 1M(15.9949), 4C(57.0214), 5C(57.0214), 6M(15.9949), 8C(57.0214), 9M(15.9949), N-term(42.0106)
sp|P30305|MPIP2_HUMAN	P30305	MPIP2_HUMAN	CDC25B	580	Homo sapiens	M-phase inducer phosphatase 2	1:Experimental evidence at protein level	15.52	1	0.999	8	7	8	21	19	21	0	0	0
sp|P30307|MPIP3_HUMAN	P30307	MPIP3_HUMAN	CDC25C	473	Homo sapiens	M-phase inducer phosphatase 3	1:Experimental evidence at protein level	31.5	1	0.999	11	11	11	35	35	35	0	0	0	12M(15.9949), 2C(57.0214), 5C(57.0214), 7C(57.0214), N-term(42.0106)
sp|P30260|CDC27_HUMAN	P30260	CDC27_HUMAN	CDC27	824	Homo sapiens	Cell division cycle protein 27 homolog	1:Experimental evidence at protein level	29.37	1	0.999	17	17	17	83	83	83	0	0	0	10C(57.0214), 6C(57.0214)
sp|P49427|UB2R1_HUMAN	P49427	UB2R1_HUMAN	CDC34	236	Homo sapiens	Ubiquitin-conjugating enzyme E2 R1	1:Experimental evidence at protein level	19.07	1	0.999	4	4	4	32	32	32	0	0	0	9C(57.0214), N-term(42.0106)
sp|Q16543|CDC37_HUMAN	Q16543	CDC37_HUMAN	CDC37	378	Homo sapiens	Hsp90 co-chaperone Cdc37	1:Experimental evidence at protein level	31.22	1	0.999	12	12	12	221	221	221	0	0	0	1C(57.0214), 2M(15.9949), 3M(15.9949), 4M(15.9949)
sp|Q7L3B6|CD37L_HUMAN	Q7L3B6	CD37L_HUMAN	CDC37L1	337	Homo sapiens	Hsp90 co-chaperone Cdc37-like 1	1:Experimental evidence at protein level	23.44	1	0.999	7	7	7	14	14	14	0	0	0	10C(57.0214), N-term(42.0106)
sp|O60508|PRP17_HUMAN	O60508	PRP17_HUMAN	CDC40	579	Homo sapiens	Pre-mRNA-processing factor 17	1:Experimental evidence at protein level	38.86	1	0.999	15	15	15	66	66	66	0	0	0	11M(15.9949), 1C(57.0214), 2M(15.9949), 4C(57.0214), 9C(57.0214)
sp|P60953|CDC42_HUMAN	P60953	CDC42_HUMAN	CDC42	191	Homo sapiens	Cell division control protein 42 homolog	1:Experimental evidence at protein level	43.98	1	0.999	7	6	7	177	160	177	0	0	0	1C(57.0214), 2C(57.0214), 4C(57.0214), 9C(57.0214)
sp|Q5VT25|MRCKA_HUMAN	Q5VT25	MRCKA_HUMAN	CDC42BPA	1732	Homo sapiens	Serine/threonine-protein kinase MRCK alpha	1:Experimental evidence at protein level	31.41	1	0.999	44	38	38	128	98	98	0	0	0	12C(57.0214), 16C(57.0214), 25C(57.0214), 2C(57.0214), 3C(57.0214), 4C(57.0214), 5C(57.0214), 6C(57.0214), 7M(15.9949), 8C(57.0214), 9C(57.0214)
sp|Q9Y5S2|MRCKB_HUMAN	Q9Y5S2	MRCKB_HUMAN	CDC42BPB	1711	Homo sapiens	Serine/threonine-protein kinase MRCK beta	1:Experimental evidence at protein level	37.41	1	0.999	60	53	60	247	214	247	0	0	0	12C(57.0214), 13C(57.0214), 13M(15.9949), 15C(57.0214), 16C(57.0214), 1M(15.9949), 2M(15.9949), 4C(57.0214), 4M(15.9949), 5C(57.0214), 6C(57.0214), 7C(57.0214), 8C(57.0214)
sp|Q6DT37|MRCKG_HUMAN	Q6DT37	MRCKG_HUMAN	CDC42BPG	1551	Homo sapiens	Serine/threonine-protein kinase MRCK gamma	1:Experimental evidence at protein level	23.66	1	0.999	25	24	24	62	59	59	0	0	0	10C(57.0214), 13C(57.0214), 2C(57.0214), 4C(57.0214)
sp|Q00587|BORG5_HUMAN	Q00587	BORG5_HUMAN	CDC42EP1	391	Homo sapiens	Cdc42 effector protein 1	1:Experimental evidence at protein level	40.66	1	0.999	10	10	10	45	45	45	0	0	0	24C(57.0214)
sp|O14613|BORG1_HUMAN	O14613	BORG1_HUMAN	CDC42EP2	210	Homo sapiens	Cdc42 effector protein 2	1:Experimental evidence at protein level	30	1	0.999	3	3	3	16	16	16	0	0	0
sp|Q9UKI2|BORG2_HUMAN	Q9UKI2	BORG2_HUMAN	CDC42EP3	254	Homo sapiens	Cdc42 effector protein 3	1:Experimental evidence at protein level	24.41	1	0.999	4	4	4	12	12	12	0	0	0
sp|Q9H3Q1|BORG4_HUMAN	Q9H3Q1	BORG4_HUMAN	CDC42EP4	356	Homo sapiens	Cdc42 effector protein 4	1:Experimental evidence at protein level	35.11	1	0.999	7	7	7	50	50	50	0	0	0	3M(15.9949), 8C(57.0214)
sp|Q6NZY7|BORG3_HUMAN	Q6NZY7	BORG3_HUMAN	CDC42EP5	148	Homo sapiens	Cdc42 effector protein 5	2:Experimental evidence at transcript level	23.65	1	0.999	3	3	3	18	18	18	0	0	0
sp|O75419|CDC45_HUMAN	O75419	CDC45_HUMAN	CDC45	566	Homo sapiens	Cell division control protein 45 homolog	1:Experimental evidence at protein level	14.84	1	0.999	7	7	7	33	33	33	0	0	0	13C(57.0214), 15C(57.0214), 8M(15.9949)
sp|Q99459|CDC5L_HUMAN	Q99459	CDC5L_HUMAN	CDC5L	802	Homo sapiens	Cell division cycle 5-like protein	1:Experimental evidence at protein level	50.12	1	0.999	34	34	34	359	359	359	0	0	0	11M(15.9949), 5C(57.0214), 9M(15.9949)
sp|Q99741|CDC6_HUMAN	Q99741	CDC6_HUMAN	CDC6	560	Homo sapiens	Cell division control protein 6 homolog	1:Experimental evidence at protein level	19.11	1	0.999	9	9	9	24	24	24	0	0	0	11C(57.0214), 12C(57.0214), 14C(57.0214)
sp|O00311|CDC7_HUMAN	O00311	CDC7_HUMAN	CDC7	574	Homo sapiens	Cell division cycle 7-related protein kinase	1:Experimental evidence at protein level	24.39	1	0.999	10	10	10	33	33	33	0	0	0	12C(57.0214), 14C(57.0214), 3C(57.0214), 6C(57.0214)
sp|Q6P1J9|CDC73_HUMAN	Q6P1J9	CDC73_HUMAN	CDC73	531	Homo sapiens	Parafibromin	1:Experimental evidence at protein level	41.24	1	0.999	23	23	23	171	171	171	0	0	0	10M(15.9949), 3M(15.9949), 4M(15.9949), 6M(15.9949)
sp|Q69YH5|CDCA2_HUMAN	Q69YH5	CDCA2_HUMAN	CDCA2	1023	Homo sapiens	Cell division cycle-associated protein 2	1:Experimental evidence at protein level	41.45	1	0.999	28	28	28	90	90	90	0	0	0	11C(57.0214), 16M(15.9949), 2C(57.0214), 4C(57.0214), 6C(57.0214), 7C(57.0214), 9C(57.0214)
sp|Q99618|CDCA3_HUMAN	Q99618	CDCA3_HUMAN	CDCA3	268	Homo sapiens	Cell division cycle-associated protein 3	1:Experimental evidence at protein level	34.33	1	0.999	6	6	6	38	38	38	0	0	0
sp|Q9BXL8|CDCA4_HUMAN	Q9BXL8	CDCA4_HUMAN	CDCA4	241	Homo sapiens	Cell division cycle-associated protein 4	1:Experimental evidence at protein level	33.2	1	0.999	4	4	4	8	8	8	0	0	0	21C(57.0214), 27C(57.0214), 4C(57.0214)
sp|Q96FF9|CDCA5_HUMAN	Q96FF9	CDCA5_HUMAN	CDCA5	252	Homo sapiens	Sororin	1:Experimental evidence at protein level	48.41	1	0.999	9	9	9	45	45	45	0	0	0	22C(57.0214), 2C(57.0214)
sp|Q9BWT1|CDCA7_HUMAN	Q9BWT1	CDCA7_HUMAN	CDCA7	371	Homo sapiens	Cell division cycle-associated protein 7	1:Experimental evidence at protein level	18.33	1	0.999	7	6	7	26	24	26	0	0	0	10C(57.0214), 13C(57.0214), 3C(57.0214), 4C(57.0214), 5C(57.0214), 6C(57.0214), 7C(57.0214), 8C(57.0214), 9C(57.0214)
sp|Q96GN5|CDA7L_HUMAN	Q96GN5	CDA7L_HUMAN	CDCA7L	454	Homo sapiens	Cell division cycle-associated 7-like protein	1:Experimental evidence at protein level	10.79	1	0.999	5	4	4	10	8	8	0	0	0	3C(57.0214), 5C(57.0214), 6C(57.0214), 8C(57.0214), 9C(57.0214)
sp|Q53HL2|BOREA_HUMAN	Q53HL2	BOREA_HUMAN	CDCA8	280	Homo sapiens	Borealin	1:Experimental evidence at protein level	47.86	1	0.999	10	10	10	49	49	49	0	0	0	2M(15.9949), 5C(57.0214), 5M(15.9949)
sp|Q9H5V8|CDCP1_HUMAN	Q9H5V8	CDCP1_HUMAN	CDCP1	836	Homo sapiens	CUB domain-containing protein 1	1:Experimental evidence at protein level	22.25	1	0.999	15	15	15	85	85	85	0	0	0	5C(57.0214), 8C(57.0214)
sp|P12830|CADH1_HUMAN	P12830	CADH1_HUMAN	CDH1	882	Homo sapiens	Cadherin-1	1:Experimental evidence at protein level	20.75	1	0.999	14	14	14	139	139	139	0	0	0	11C(57.0214), 13C(57.0214), 18C(57.0214), 1M(15.9949), 20C(57.0214), 27C(57.0214), 6C(57.0214), 8M(15.9949), 9C(57.0214)
sp|P55287|CAD11_HUMAN	P55287	CAD11_HUMAN	CDH11	796	Homo sapiens	Cadherin-11	1:Experimental evidence at protein level	34.17	1	0.999	17	17	17	67	67	67	0	0	0
sp|P55290|CAD13_HUMAN	P55290	CAD13_HUMAN	CDH13	713	Homo sapiens	Cadherin-13	1:Experimental evidence at protein level	15.01	1	0.999	7	7	7	17	17	17	0	0	0
sp|P22223|CADH3_HUMAN	P22223	CADH3_HUMAN	CDH3	829	Homo sapiens	Cadherin-3	1:Experimental evidence at protein level	14.84	1	0.999	8	8	8	23	23	23	0	0	0	13C(57.0214), 4C(57.0214), 6C(57.0214)
sp|O14735|CDIPT_HUMAN	O14735	CDIPT_HUMAN	CDIPT	213	Homo sapiens	CDP-diacylglycerol--inositol 3-phosphatidyltransferase	1:Experimental evidence at protein level	27.23	1	0.999	5	5	5	39	39	39	0	0	0	1M(15.9949), 2M(15.9949), 4M(15.9949)
sp|P06493|CDK1_HUMAN	P06493	CDK1_HUMAN	CDK1	297	Homo sapiens	Cyclin-dependent kinase 1	1:Experimental evidence at protein level	61.62	1	0.999	15	14	15	289	278	289	0	0	0	11M(15.9949), 12M(15.9949), 1M(15.9949), 8M(15.9949)
sp|Q9UQ88|CD11A_HUMAN	Q9UQ88	CD11A_HUMAN	CDK11A	783	Homo sapiens	Cyclin-dependent kinase 11A	1:Experimental evidence at protein level	25.67	1	0.999	19	1	19	132	6	132	0	0	0	10M(15.9949), 13M(15.9949), 1M(15.9949), 7C(57.0214), 8C(57.0214), 8M(15.9949)
sp|Q9NYV4|CDK12_HUMAN	Q9NYV4	CDK12_HUMAN	CDK12	1490	Homo sapiens	Cyclin-dependent kinase 12	1:Experimental evidence at protein level	28.12	1	0.999	31	25	31	168	139	168	0	0	0	12C(57.0214), 19M(15.9949), 1C(57.0214), 2C(57.0214), 6C(57.0214), 7M(15.9949), 9C(57.0214)
sp|Q14004|CDK13_HUMAN	Q14004	CDK13_HUMAN	CDK13	1512	Homo sapiens	Cyclin-dependent kinase 13	1:Experimental evidence at protein level	33.66	1	0.999	35	29	29	114	85	85	0	0	0	1C(57.0214), 9C(57.0214)
sp|Q00536|CDK16_HUMAN	Q00536	CDK16_HUMAN	CDK16	496	Homo sapiens	Cyclin-dependent kinase 16	1:Experimental evidence at protein level	34.88	1	0.999	14	9	14	38	27	38	0	0	0	6C(57.0214), 9C(57.0214)
sp|Q00537|CDK17_HUMAN	Q00537	CDK17_HUMAN	CDK17	523	Homo sapiens	Cyclin-dependent kinase 17	1:Experimental evidence at protein level	22.56	1	0.999	10	5	6	19	8	11	0	0	0
sp|Q07002|CDK18_HUMAN	Q07002	CDK18_HUMAN	CDK18	474	Homo sapiens	Cyclin-dependent kinase 18	1:Experimental evidence at protein level	23.84	1	0.999	9	5	5	25	13	13	0	0	0
sp|P24941|CDK2_HUMAN	P24941	CDK2_HUMAN	CDK2	298	Homo sapiens	Cyclin-dependent kinase 2	1:Experimental evidence at protein level	62.08	1	0.999	16	13	15	98	76	87	0	0	0	16M(15.9949), 2M(15.9949), 8C(57.0214)
sp|O14519|CDKA1_HUMAN	O14519	CDKA1_HUMAN	CDK2AP1	115	Homo sapiens	Cyclin-dependent kinase 2-associated protein 1	1:Experimental evidence at protein level	42.61	1	0.999	3	2	3	13	9	13	0	0	0
sp|P11802|CDK4_HUMAN	P11802	CDK4_HUMAN	CDK4	303	Homo sapiens	Cyclin-dependent kinase 4	1:Experimental evidence at protein level	54.79	1	0.999	15	15	15	82	82	82	0	0	0	2M(15.9949), 5C(57.0214), 6C(57.0214), 9C(57.0214)
sp|Q00535|CDK5_HUMAN	Q00535	CDK5_HUMAN	CDK5	292	Homo sapiens	Cyclin-dependent kinase 5	1:Experimental evidence at protein level	48.97	1	0.999	14	13	14	83	82	83	0	0	0	13M(15.9949), 16C(57.0214), 5C(57.0214), 6C(57.0214), 9M(15.9949)
sp|Q96SZ6|CK5P1_HUMAN	Q96SZ6	CK5P1_HUMAN	CDK5RAP1	601	Homo sapiens	Mitochondrial tRNA methylthiotransferase CDK5RAP1	1:Experimental evidence at protein level	36.44	1	0.999	16	16	16	65	65	65	0	0	0	17C(57.0214), 6C(57.0214), 8C(57.0214)
sp|Q96SN8|CK5P2_HUMAN	Q96SN8	CK5P2_HUMAN	CDK5RAP2	1893	Homo sapiens	CDK5 regulatory subunit-associated protein 2	1:Experimental evidence at protein level	22.72	1	0.999	29	29	29	57	57	57	0	0	0	13C(57.0214), 18C(57.0214), 29C(57.0214), 3C(57.0214), 6C(57.0214), 9C(57.0214)
sp|Q96JB5|CK5P3_HUMAN	Q96JB5	CK5P3_HUMAN	CDK5RAP3	506	Homo sapiens	CDK5 regulatory subunit-associated protein 3	1:Experimental evidence at protein level	20.75	1	0.999	10	10	10	37	37	37	0	0	0	1C(57.0214), N-term(42.0106)
sp|Q00534|CDK6_HUMAN	Q00534	CDK6_HUMAN	CDK6	326	Homo sapiens	Cyclin-dependent kinase 6	1:Experimental evidence at protein level	48.47	1	0.999	12	12	12	66	66	66	0	0	0	1C(57.0214), 5C(57.0214), 7C(57.0214)
sp|P50613|CDK7_HUMAN	P50613	CDK7_HUMAN	CDK7	346	Homo sapiens	Cyclin-dependent kinase 7	1:Experimental evidence at protein level	33.24	1	0.999	11	11	11	68	68	68	0	0	0	12C(57.0214)
sp|P49336|CDK8_HUMAN	P49336	CDK8_HUMAN	CDK8	464	Homo sapiens	Cyclin-dependent kinase 8	1:Experimental evidence at protein level	26.72	1	0.999	11	6	11	30	11	30	0	0	0	12C(57.0214), 6C(57.0214)
sp|P50750|CDK9_HUMAN	P50750	CDK9_HUMAN	CDK9	372	Homo sapiens	Cyclin-dependent kinase 9	1:Experimental evidence at protein level	29.3	1	0.999	10	9	9	68	56	56	0	0	0	10C(57.0214), 11C(57.0214), 7C(57.0214)
sp|Q5VV42|CDKAL_HUMAN	Q5VV42	CDKAL_HUMAN	CDKAL1	579	Homo sapiens	Threonylcarbamoyladenosine tRNA methylthiotransferase	1:Experimental evidence at protein level	44.21	1	0.999	18	18	18	82	82	82	0	0	0	12C(57.0214), 14C(57.0214), 16C(57.0214), 19C(57.0214), 6C(57.0214), 8C(57.0214)
sp|P38936|CDN1A_HUMAN	P38936	CDN1A_HUMAN	CDKN1A	164	Homo sapiens	Cyclin-dependent kinase inhibitor 1	1:Experimental evidence at protein level	22.56	1	0.999	3	3	3	7	7	7	0	0	0	2C(57.0214), 9C(57.0214)
sp|P46527|CDN1B_HUMAN	P46527	CDN1B_HUMAN	CDKN1B	198	Homo sapiens	Cyclin-dependent kinase inhibitor 1B	1:Experimental evidence at protein level	31.82	1	0.999	4	4	4	12	12	12	0	0	0	14C(57.0214)
sp|P49918|CDN1C_HUMAN	P49918	CDN1C_HUMAN	CDKN1C	316	Homo sapiens	Cyclin-dependent kinase inhibitor 1C	1:Experimental evidence at protein level	12.97	1	0.999	3	3	3	4	4	4	0	0	0
sp|Q9NXV6|CARF_HUMAN	Q9NXV6	CARF_HUMAN	CDKN2AIP	580	Homo sapiens	CDKN2A-interacting protein	1:Experimental evidence at protein level	51.55	1	0.999	21	21	21	120	120	120	0	0	0	11C(57.0214), 7M(15.9949), 8C(57.0214), N-term(42.0106)
sp|Q96HQ2|C2AIL_HUMAN	Q96HQ2	C2AIL_HUMAN	CDKN2AIPNL	116	Homo sapiens	CDKN2AIP N-terminal-like protein	1:Experimental evidence at protein level	52.59	1	0.999	5	5	5	59	59	59	0	0	0	2M(15.9949), 4M(15.9949), N-term(42.0106)
sp|P42773|CDN2C_HUMAN	P42773	CDN2C_HUMAN	CDKN2C	168	Homo sapiens	Cyclin-dependent kinase 4 inhibitor C	1:Experimental evidence at protein level	40.48	1	0.999	4	4	4	10	10	10	0	0	0	N-term(42.0106)
sp|Q16667|CDKN3_HUMAN	Q16667	CDKN3_HUMAN	CDKN3	212	Homo sapiens	Cyclin-dependent kinase inhibitor 3	1:Experimental evidence at protein level	27.36	1	0.999	5	5	5	13	13	13	0	0	0	10C(57.0214), 11C(57.0214), 15C(57.0214), 2C(57.0214), 3C(57.0214), 5C(57.0214)
sp|Q01850|CDR2_HUMAN	Q01850	CDR2_HUMAN	CDR2	454	Homo sapiens	Cerebellar degeneration-related protein 2	1:Experimental evidence at protein level	30.18	1	0.999	8	8	8	14	14	14	0	0	0
sp|Q86X02|CDR2L_HUMAN	Q86X02	CDR2L_HUMAN	CDR2L	465	Homo sapiens	Cerebellar degeneration-related protein 2-like	1:Experimental evidence at protein level	33.55	1	0.999	11	11	11	25	25	25	0	0	0	2C(57.0214), 7C(57.0214)
sp|Q92903|CDS1_HUMAN	Q92903	CDS1_HUMAN	CDS1	461	Homo sapiens	Phosphatidate cytidylyltransferase 1	1:Experimental evidence at protein level	11.5	1	0.999	4	3	4	16	15	16	0	0	0	6C(57.0214)
sp|O95674|CDS2_HUMAN	O95674	CDS2_HUMAN	CDS2	445	Homo sapiens	Phosphatidate cytidylyltransferase 2	1:Experimental evidence at protein level	13.48	1	0.999	3	2	2	13	12	12	0	0	0	19C(57.0214), 1C(57.0214), 4C(57.0214)
sp|Q9H211|CDT1_HUMAN	Q9H211	CDT1_HUMAN	CDT1	546	Homo sapiens	DNA replication factor Cdt1	1:Experimental evidence at protein level	17.95	1	0.999	7	7	7	13	13	13	0	0	0	10C(57.0214), 26C(57.0214)
sp|Q9UKY7|CDV3_HUMAN	Q9UKY7	CDV3_HUMAN	CDV3	258	Homo sapiens	Protein CDV3 homolog	1:Experimental evidence at protein level	49.61	1	0.999	7	7	7	125	125	125	0	0	0	21M(15.9949)
sp|Q9Y232|CDYL_HUMAN	Q9Y232	CDYL_HUMAN	CDYL	598	Homo sapiens	Chromodomain Y-like protein	1:Experimental evidence at protein level	33.95	1	0.999	15	14	15	51	47	51	0	0	0	12M(15.9949), 5C(57.0214), 7C(57.0214), 8C(57.0214)
sp|Q8N8U2|CDYL2_HUMAN	Q8N8U2	CDYL2_HUMAN	CDYL2	506	Homo sapiens	Chromodomain Y-like protein 2	1:Experimental evidence at protein level	6.32	1	0.999	3	3	3	7	7	7	0	0	0	8C(57.0214)
sp|P13688|CEAM1_HUMAN	P13688	CEAM1_HUMAN	CEACAM1	526	Homo sapiens	Carcinoembryonic antigen-related cell adhesion molecule 1	1:Experimental evidence at protein level	11.98	1	0.999	5	4	5	21	16	21	0	0	0	8C(57.0214)
sp|P06731|CEAM5_HUMAN	P06731	CEAM5_HUMAN	CEACAM5	702	Homo sapiens	Carcinoembryonic antigen-related cell adhesion molecule 5	1:Experimental evidence at protein level	8.4	1	0.999	4	3	3	11	6	6	0	0	0
sp|P17676|CEBPB_HUMAN	P17676	CEBPB_HUMAN	CEBPB	345	Homo sapiens	CCAAT/enhancer-binding protein beta	1:Experimental evidence at protein level	35.36	1	0.999	8	8	8	39	39	39	0	0	0	13C(57.0214), 6C(57.0214), 8C(57.0214)
sp|Q03701|CEBPZ_HUMAN	Q03701	CEBPZ_HUMAN	CEBPZ	1054	Homo sapiens	CCAAT/enhancer-binding protein zeta	1:Experimental evidence at protein level	35.67	1	0.999	32	32	32	249	249	249	0	0	0	10C(57.0214), 10M(15.9949), 1M(15.9949), 21M(15.9949), 22M(15.9949), 3C(57.0214), 5C(57.0214), 7M(15.9949), 9C(57.0214), 9M(15.9949)
sp|Q92879|CELF1_HUMAN	Q92879	CELF1_HUMAN	CELF1	486	Homo sapiens	CUGBP Elav-like family member 1	1:Experimental evidence at protein level	23.87	1	0.999	10	9	10	101	98	101	0	0	0	11C(57.0214), 12C(57.0214), 12M(15.9949), 13M(15.9949), 15M(15.9949), 1M(15.9949), 2C(57.0214), 2M(15.9949), 3C(57.0214), 8M(15.9949), N-term(42.0106)
sp|O95319|CELF2_HUMAN	O95319	CELF2_HUMAN	CELF2	508	Homo sapiens	CUGBP Elav-like family member 2	1:Experimental evidence at protein level	11.42	1	0.999	5	4	4	11	8	8	0	0	0	11C(57.0214)
sp|Q9NYQ6|CELR1_HUMAN	Q9NYQ6	CELR1_HUMAN	CELSR1	3014	Homo sapiens	Cadherin EGF LAG seven-pass G-type receptor 1	1:Experimental evidence at protein level	2.59	1	0.999	6	5	5	10	8	8	0	0	0
sp|Q9HCU4|CELR2_HUMAN	Q9HCU4	CELR2_HUMAN	CELSR2	2923	Homo sapiens	Cadherin EGF LAG seven-pass G-type receptor 2	1:Experimental evidence at protein level	9.65	1	0.999	19	18	19	30	28	30	0	0	0	11C(57.0214), 2C(57.0214), 6C(57.0214), 9C(57.0214)
sp|Q8WUJ3|CEMIP_HUMAN	Q8WUJ3	CEMIP_HUMAN	CEMIP	1361	Homo sapiens	Cell migration-inducing and hyaluronan-binding protein	1:Experimental evidence at protein level	15.06	1	0.999	15	15	15	24	24	24	0	0	0	11C(57.0214), 7C(57.0214)
sp|Q9UHN6|CEIP2_HUMAN	Q9UHN6	CEIP2_HUMAN	CEMIP2	1383	Homo sapiens	Inactive cell surface hyaluronidase CEMIP2	1:Experimental evidence at protein level	21.98	1	0.999	26	26	26	91	91	91	0	0	0	12C(57.0214), 4C(57.0214), 9C(57.0214)
sp|Q86UT8|CATAC_HUMAN	Q86UT8	CATAC_HUMAN	CENATAC	332	Homo sapiens	Centrosomal AT-AC splicing factor	1:Experimental evidence at protein level	14.46	1	0.999	4	4	4	12	12	12	0	0	0
sp|P07199|CENPB_HUMAN	P07199	CENPB_HUMAN	CENPB	599	Homo sapiens	Major centromere autoantigen B	1:Experimental evidence at protein level	23.87	1	0.999	10	10	10	50	50	50	0	0	0	6C(57.0214), 8C(57.0214)
sp|Q03188|CENPC_HUMAN	Q03188	CENPC_HUMAN	CENPC	943	Homo sapiens	Centromere protein C	1:Experimental evidence at protein level	23.75	1	0.999	16	16	16	46	46	46	0	0	0	10C(57.0214), 17C(57.0214), N-term(42.0106)
sp|Q02224|CENPE_HUMAN	Q02224	CENPE_HUMAN	CENPE	2701	Homo sapiens	Centromere-associated protein E	1:Experimental evidence at protein level	16.81	1	0.999	35	35	35	61	61	61	0	0	0	10C(57.0214), 2C(57.0214), 4C(57.0214), 8C(57.0214)
sp|P49454|CENPF_HUMAN	P49454	CENPF_HUMAN	CENPF	3114	Homo sapiens	Centromere protein F	1:Experimental evidence at protein level	41.55	1	0.999	105	105	105	321	321	321	0	0	0	10C(57.0214), 11C(57.0214), 12C(57.0214), 13C(57.0214), 15C(57.0214), 1C(57.0214), 20C(57.0214), 22C(57.0214), 2C(57.0214), 3C(57.0214), 4M(15.9949), 5C(57.0214), 5M(15.9949), 6C(57.0214), 7C(57.0214), 8C(57.0214), 9C(57.0214)
sp|Q9H3R5|CENPH_HUMAN	Q9H3R5	CENPH_HUMAN	CENPH	247	Homo sapiens	Centromere protein H	1:Experimental evidence at protein level	29.96	1	0.999	7	7	7	14	14	14	0	0	0	14C(57.0214)
sp|Q92674|CENPI_HUMAN	Q92674	CENPI_HUMAN	CENPI	756	Homo sapiens	Centromere protein I	1:Experimental evidence at protein level	5.42	1	0.999	4	4	4	14	14	14	0	0	0	6C(57.0214)
sp|Q9HC77|CENPJ_HUMAN	Q9HC77	CENPJ_HUMAN	CENPJ	1338	Homo sapiens	Centromere protein J	1:Experimental evidence at protein level	5.83	1	0.999	6	6	6	6	6	6	0	0	0
sp|Q9BS16|CENPK_HUMAN	Q9BS16	CENPK_HUMAN	CENPK	269	Homo sapiens	Centromere protein K	1:Experimental evidence at protein level	20.82	1	0.999	4	4	4	11	11	11	0	0	0
sp|Q8N0S6|CENPL_HUMAN	Q8N0S6	CENPL_HUMAN	CENPL	344	Homo sapiens	Centromere protein L	1:Experimental evidence at protein level	11.05	1	0.999	3	3	3	9	9	9	0	0	0	5C(57.0214)
sp|Q96H22|CENPN_HUMAN	Q96H22	CENPN_HUMAN	CENPN	339	Homo sapiens	Centromere protein N	1:Experimental evidence at protein level	38.94	1	0.999	9	9	9	18	18	18	0	0	0	18C(57.0214), N-term(42.0106)
sp|Q9BU64|CENPO_HUMAN	Q9BU64	CENPO_HUMAN	CENPO	300	Homo sapiens	Centromere protein O	1:Experimental evidence at protein level	21.33	1	0.999	4	4	4	11	11	11	0	0	0	2C(57.0214), 4C(57.0214), N-term(42.0106)
sp|Q6IPU0|CENPP_HUMAN	Q6IPU0	CENPP_HUMAN	CENPP	288	Homo sapiens	Centromere protein P	1:Experimental evidence at protein level	15.97	1	0.999	3	3	3	8	8	8	0	0	0	17C(57.0214)
sp|Q7L2Z9|CENPQ_HUMAN	Q7L2Z9	CENPQ_HUMAN	CENPQ	268	Homo sapiens	Centromere protein Q	1:Experimental evidence at protein level	19.03	1	0.999	4	4	4	14	14	14	0	0	0	5C(57.0214)
sp|Q8N2Z9|CENPS_HUMAN	Q8N2Z9	CENPS_HUMAN	CENPS	138	Homo sapiens	Centromere protein S	1:Experimental evidence at protein level	33.33	1	0.999	4	4	4	11	11	11	0	0	0	11C(57.0214), 9C(57.0214)
sp|Q96BT3|CENPT_HUMAN	Q96BT3	CENPT_HUMAN	CENPT	561	Homo sapiens	Centromere protein T	1:Experimental evidence at protein level	21.39	1	0.999	7	7	7	15	15	15	0	0	0
sp|Q71F23|CENPU_HUMAN	Q71F23	CENPU_HUMAN	CENPU	418	Homo sapiens	Centromere protein U	1:Experimental evidence at protein level	31.58	1	0.999	9	9	9	27	27	27	0	0	0	1C(57.0214)
sp|Q7Z7K6|CENPV_HUMAN	Q7Z7K6	CENPV_HUMAN	CENPV	275	Homo sapiens	Centromere protein V	1:Experimental evidence at protein level	49.82	1	0.999	8	8	8	67	67	67	0	0	0	12C(57.0214), 1C(57.0214), 5C(57.0214), 7C(57.0214)
sp|Q8N960|CE120_HUMAN	Q8N960	CE120_HUMAN	CEP120	986	Homo sapiens	Centrosomal protein of 120 kDa	1:Experimental evidence at protein level	7.2	1	0.999	5	5	5	6	6	6	0	0	0
sp|Q6ZU80|CE128_HUMAN	Q6ZU80	CE128_HUMAN	CEP128	1094	Homo sapiens	Centrosomal protein of 128 kDa	1:Experimental evidence at protein level	6.4	1	0.9987	6	6	6	7	7	7	0	0	0	6C(57.0214)
sp|Q9UPN4|CP131_HUMAN	Q9UPN4	CP131_HUMAN	CEP131	1083	Homo sapiens	Centrosomal protein of 131 kDa	1:Experimental evidence at protein level	37.95	1	0.999	31	31	31	91	91	91	0	0	0	2C(57.0214), 6C(57.0214)
sp|Q66GS9|CP135_HUMAN	Q66GS9	CP135_HUMAN	CEP135	1140	Homo sapiens	Centrosomal protein of 135 kDa	1:Experimental evidence at protein level	20.61	1	0.999	19	19	19	31	31	31	0	0	0	2C(57.0214), 6C(57.0214), 7C(57.0214)
sp|Q9HBI5|CEP15_HUMAN	Q9HBI5	CEP15_HUMAN	CEP15	128	Homo sapiens	Centrosomal protein 15	2:Experimental evidence at transcript level	46.09	1	0.999	4	4	4	5	5	5	0	0	0	N-term(42.0106)
sp|O94986|CE152_HUMAN	O94986	CE152_HUMAN	CEP152	1710	Homo sapiens	Centrosomal protein of 152 kDa	1:Experimental evidence at protein level	7.84	1	0.999	10	10	10	14	14	14	0	0	0	2M(15.9949), 5C(57.0214), 5M(15.9949), 7C(57.0214)
sp|Q5TB80|CE162_HUMAN	Q5TB80	CE162_HUMAN	CEP162	1403	Homo sapiens	Centrosomal protein of 162 kDa	1:Experimental evidence at protein level	3.71	1	0.999	4	4	4	5	5	5	0	0	0
sp|Q9UPV0|CE164_HUMAN	Q9UPV0	CE164_HUMAN	CEP164	1460	Homo sapiens	Centrosomal protein of 164 kDa	1:Experimental evidence at protein level	4.86	1	0.9987	5	5	5	5	5	5	0	0	0	19C(57.0214)
sp|Q5SW79|CE170_HUMAN	Q5SW79	CE170_HUMAN	CEP170	1584	Homo sapiens	Centrosomal protein of 170 kDa	1:Experimental evidence at protein level	40.15	1	0.999	42	34	42	170	137	170	0	0	0	10M(15.9949), 13M(15.9949), 18C(57.0214), 2M(15.9949), 4M(15.9949), 9M(15.9949), N-term(42.0106)
sp|Q9Y4F5|C170B_HUMAN	Q9Y4F5	C170B_HUMAN	CEP170B	1589	Homo sapiens	Centrosomal protein of 170 kDa protein B	1:Experimental evidence at protein level	25.36	1	0.999	29	28	28	77	72	72	0	0	0	3C(57.0214), 8C(57.0214), 9C(57.0214), N-term(42.0106)
sp|Q8TEP8|CE192_HUMAN	Q8TEP8	CE192_HUMAN	CEP192	2537	Homo sapiens	Centrosomal protein of 192 kDa	1:Experimental evidence at protein level	16.75	1	0.999	27	27	27	51	51	51	0	0	0	16C(57.0214), 18C(57.0214), 8C(57.0214)
sp|Q96NB1|CEP20_HUMAN	Q96NB1	CEP20_HUMAN	CEP20	174	Homo sapiens	Centrosomal protein 20	1:Experimental evidence at protein level	40.8	1	0.999	5	5	5	8	8	8	0	0	0
sp|Q9BV73|CP250_HUMAN	Q9BV73	CP250_HUMAN	CEP250	2442	Homo sapiens	Centrosome-associated protein CEP250	1:Experimental evidence at protein level	21.21	1	0.999	39	39	39	81	81	81	0	0	0	18C(57.0214), 8C(57.0214), 9C(57.0214)
sp|O15078|CE290_HUMAN	O15078	CE290_HUMAN	CEP290	2479	Homo sapiens	Centrosomal protein of 290 kDa	1:Experimental evidence at protein level	5.37	1	0.999	11	11	11	13	13	13	0	0	0	3C(57.0214)
sp|Q5VT06|CE350_HUMAN	Q5VT06	CE350_HUMAN	CEP350	3117	Homo sapiens	Centrosome-associated protein 350	1:Experimental evidence at protein level	19.79	1	0.999	41	41	41	72	72	72	0	0	0	11C(57.0214), 2C(57.0214), 5C(57.0214)
sp|Q9BYV8|CEP41_HUMAN	Q9BYV8	CEP41_HUMAN	CEP41	373	Homo sapiens	Centrosomal protein of 41 kDa	1:Experimental evidence at protein level	57.37	1	0.999	16	16	16	72	72	72	0	0	0	10C(57.0214), 14C(57.0214), 6C(57.0214), 7C(57.0214), 7M(15.9949), 9M(15.9949)
sp|O95684|CEP43_HUMAN	O95684	CEP43_HUMAN	CEP43	399	Homo sapiens	Centrosomal protein 43	1:Experimental evidence at protein level	29.82	1	0.999	10	10	10	60	60	60	0	0	0	4C(57.0214)
sp|Q9C0F1|CEP44_HUMAN	Q9C0F1	CEP44_HUMAN	CEP44	390	Homo sapiens	Centrosomal protein of 44 kDa	1:Experimental evidence at protein level	32.31	1	0.999	9	9	9	27	27	27	0	0	0	10C(57.0214), 5C(57.0214), 7C(57.0214)
sp|Q53EZ4|CEP55_HUMAN	Q53EZ4	CEP55_HUMAN	CEP55	464	Homo sapiens	Centrosomal protein of 55 kDa	1:Experimental evidence at protein level	39.01	1	0.999	15	15	15	86	86	86	0	0	0	11C(57.0214), 13C(57.0214), 1C(57.0214), 8M(15.9949), 9C(57.0214)
sp|Q86XR8|CEP57_HUMAN	Q86XR8	CEP57_HUMAN	CEP57	500	Homo sapiens	Centrosomal protein of 57 kDa	1:Experimental evidence at protein level	21.2	1	0.999	9	9	9	18	18	18	0	0	0	2C(57.0214), 4C(57.0214), 5C(57.0214)
sp|Q96MT8|CEP63_HUMAN	Q96MT8	CEP63_HUMAN	CEP63	703	Homo sapiens	Centrosomal protein of 63 kDa	1:Experimental evidence at protein level	6.97	1	0.999	5	5	5	10	10	10	0	0	0	N-term(42.0106)
sp|Q76N32|CEP68_HUMAN	Q76N32	CEP68_HUMAN	CEP68	757	Homo sapiens	Centrosomal protein of 68 kDa	1:Experimental evidence at protein level	14.8	1	0.999	5	5	5	6	6	6	0	0	0	14C(57.0214)
sp|Q8TAP6|CEP76_HUMAN	Q8TAP6	CEP76_HUMAN	CEP76	659	Homo sapiens	Centrosomal protein of 76 kDa	1:Experimental evidence at protein level	11.84	1	0.999	7	7	7	28	28	28	0	0	0
sp|Q5JTW2|CEP78_HUMAN	Q5JTW2	CEP78_HUMAN	CEP78	689	Homo sapiens	Centrosomal protein of 78 kDa	1:Experimental evidence at protein level	21.19	1	0.999	10	10	10	22	22	22	0	0	0	2C(57.0214), 7C(57.0214)
sp|Q6P2H3|CEP85_HUMAN	Q6P2H3	CEP85_HUMAN	CEP85	762	Homo sapiens	Centrosomal protein of 85 kDa	1:Experimental evidence at protein level	28.22	1	0.999	16	16	16	56	56	56	0	0	0	15C(57.0214)
sp|Q96GE4|CEP95_HUMAN	Q96GE4	CEP95_HUMAN	CEP95	821	Homo sapiens	Centrosomal protein of 95 kDa	1:Experimental evidence at protein level	6.7	1	0.9989	4	4	4	6	6	6	0	0	0	6C(57.0214)
sp|Q8IW35|CEP97_HUMAN	Q8IW35	CEP97_HUMAN	CEP97	865	Homo sapiens	Centrosomal protein of 97 kDa	1:Experimental evidence at protein level	33.53	1	0.999	17	17	17	44	44	44	0	0	0	11C(57.0214), 12C(57.0214), 6C(57.0214), 7C(57.0214)
sp|Q9Y6K0|CEPT1_HUMAN	Q9Y6K0	CEPT1_HUMAN	CEPT1	416	Homo sapiens	Choline/ethanolaminephosphotransferase 1	1:Experimental evidence at protein level	10.58	1	0.999	3	3	3	18	18	18	0	0	0	1C(57.0214), 20C(57.0214)
sp|Q96G23|CERS2_HUMAN	Q96G23	CERS2_HUMAN	CERS2	380	Homo sapiens	Ceramide synthase 2	1:Experimental evidence at protein level	14.21	1	0.999	4	4	4	81	81	81	0	0	0	6M(15.9949)
sp|Q6ZMG9|CERS6_HUMAN	Q6ZMG9	CERS6_HUMAN	CERS6	384	Homo sapiens	Ceramide synthase 6	1:Experimental evidence at protein level	8.07	1	0.999	3	3	3	18	18	18	0	0	0	7C(57.0214)
sp|Q9Y5P4|CERT_HUMAN	Q9Y5P4	CERT_HUMAN	CERT1	624	Homo sapiens	Ceramide transfer protein	1:Experimental evidence at protein level	19.23	1	0.999	9	9	9	41	41	41	0	0	0	11C(57.0214), 5C(57.0214), 7C(57.0214), 8C(57.0214)
sp|P41208|CETN2_HUMAN	P41208	CETN2_HUMAN	CETN2	172	Homo sapiens	Centrin-2	1:Experimental evidence at protein level	38.95	1	0.999	6	6	6	58	58	58	0	0	0	10M(15.9949), 1M(15.9949)
sp|Q9Y6A4|CFA20_HUMAN	Q9Y6A4	CFA20_HUMAN	CFAP20	193	Homo sapiens	Cilia- and flagella-associated protein 20	1:Experimental evidence at protein level	17.62	1	0.999	3	3	3	9	9	9	0	0	0	6C(57.0214)
sp|P57076|CF298_HUMAN	P57076	CF298_HUMAN	CFAP298	290	Homo sapiens	Cilia- and flagella-associated protein 298	1:Experimental evidence at protein level	42.41	1	0.999	9	9	9	35	35	35	0	0	0	1C(57.0214), 1M(15.9949)
sp|Q96G28|CFA36_HUMAN	Q96G28	CFA36_HUMAN	CFAP36	342	Homo sapiens	Cilia- and flagella-associated protein 36	1:Experimental evidence at protein level	33.04	1	0.999	7	7	7	25	25	25	0	0	0	13C(57.0214), 7C(57.0214)
sp|O43822|CF410_HUMAN	O43822	CF410_HUMAN	CFAP410	256	Homo sapiens	Cilia- and flagella-associated protein 410	1:Experimental evidence at protein level	17.19	1	0.999	3	3	3	3	3	3	0	0	0	10C(57.0214), 9C(57.0214)
sp|Q9P2B7|CFA97_HUMAN	Q9P2B7	CFA97_HUMAN	CFAP97	532	Homo sapiens	Cilia- and flagella-associated protein 97	1:Experimental evidence at protein level	18.23	1	0.999	9	9	9	28	28	28	0	0	0	10C(57.0214), 2C(57.0214)
sp|Q9UEE9|CFDP1_HUMAN	Q9UEE9	CFDP1_HUMAN	CFDP1	299	Homo sapiens	Craniofacial development protein 1	1:Experimental evidence at protein level	19.06	1	0.999	5	5	5	40	40	40	0	0	0	4M(15.9949)
sp|P23528|COF1_HUMAN	P23528	COF1_HUMAN	CFL1	166	Homo sapiens	Cofilin-1	1:Experimental evidence at protein level	80.72	1	0.999	18	14	17	870	756	861	0	0	0	1M(15.9949), 5C(57.0214), 6C(57.0214), 7C(57.0214), N-term(42.0106)
sp|Q9Y281|COF2_HUMAN	Q9Y281	COF2_HUMAN	CFL2	166	Homo sapiens	Cofilin-2	1:Experimental evidence at protein level	60.24	1	0.999	10	6	6	161	47	47	0	0	0	5C(57.0214), 6C(57.0214), N-term(42.0106)
sp|Q8N884|CGAS_HUMAN	Q8N884	CGAS_HUMAN	CGAS	522	Homo sapiens	Cyclic GMP-AMP synthase	1:Experimental evidence at protein level	29.89	1	0.999	11	11	11	30	30	30	0	0	0	7C(57.0214)
sp|Q9UFW8|CGBP1_HUMAN	Q9UFW8	CGBP1_HUMAN	CGGBP1	167	Homo sapiens	CGG triplet repeat-binding protein 1	1:Experimental evidence at protein level	53.89	1	0.999	7	7	7	34	34	34	0	0	0	10C(57.0214), 19C(57.0214), 2C(57.0214), 3C(57.0214), 6C(57.0214)
sp|Q9P2M7|CING_HUMAN	Q9P2M7	CING_HUMAN	CGN	1203	Homo sapiens	Cingulin	1:Experimental evidence at protein level	36.33	1	0.999	36	36	36	203	203	203	0	0	0	11M(15.9949), 1M(15.9949)
sp|Q0VF96|CGNL1_HUMAN	Q0VF96	CGNL1_HUMAN	CGNL1	1302	Homo sapiens	Cingulin-like protein 1	1:Experimental evidence at protein level	6.3	1	0.9988	5	5	5	6	6	6	0	0	0	21M(15.9949)
sp|Q99674|CGRE1_HUMAN	Q99674	CGRE1_HUMAN	CGREF1	318	Homo sapiens	Cell growth regulator with EF hand domain protein 1	1:Experimental evidence at protein level	23.58	1	0.999	4	4	4	12	12	12	0	0	0	13M(15.9949)
sp|Q8WUX2|CHAC2_HUMAN	Q8WUX2	CHAC2_HUMAN	CHAC2	184	Homo sapiens	Glutathione-specific gamma-glutamylcyclotransferase 2	1:Experimental evidence at protein level	40.76	1	0.999	6	6	6	52	52	52	0	0	0	11C(57.0214)
sp|Q13111|CAF1A_HUMAN	Q13111	CAF1A_HUMAN	CHAF1A	956	Homo sapiens	Chromatin assembly factor 1 subunit A	1:Experimental evidence at protein level	28.14	1	0.999	17	17	17	73	73	73	0	0	0	11C(57.0214), 13C(57.0214), 15C(57.0214), 22C(57.0214), 2C(57.0214), 3C(57.0214), 5C(57.0214), 7C(57.0214), 8C(57.0214), N-term(42.0106)
sp|Q13112|CAF1B_HUMAN	Q13112	CAF1B_HUMAN	CHAF1B	559	Homo sapiens	Chromatin assembly factor 1 subunit B	1:Experimental evidence at protein level	41.68	1	0.999	17	17	17	65	65	65	0	0	0	16C(57.0214), 20C(57.0214), 4C(57.0214), 8C(57.0214)
sp|Q96JM3|CHAP1_HUMAN	Q96JM3	CHAP1_HUMAN	CHAMP1	812	Homo sapiens	Chromosome alignment-maintaining phosphoprotein 1	1:Experimental evidence at protein level	44.7	1	0.999	31	31	31	204	204	204	0	0	0	19C(57.0214), 1C(57.0214), 3C(57.0214), 6C(57.0214)
sp|Q96BP2|CHCH1_HUMAN	Q96BP2	CHCH1_HUMAN	CHCHD1	118	Homo sapiens	Small ribosomal subunit protein mS37	1:Experimental evidence at protein level	22.88	1	0.999	2	2	2	17	17	17	0	0	0	8C(57.0214)
sp|Q9NX63|MIC19_HUMAN	Q9NX63	MIC19_HUMAN	CHCHD3	227	Homo sapiens	MICOS complex subunit MIC19	1:Experimental evidence at protein level	25.55	1	0.999	8	8	8	112	112	112	0	0	0	7C(57.0214), 8C(57.0214)
sp|Q8N4Q1|MIA40_HUMAN	Q8N4Q1	MIA40_HUMAN	CHCHD4	142	Homo sapiens	Mitochondrial intermembrane space import and assembly protein 40	1:Experimental evidence at protein level	16.2	1	0.999	2	2	2	25	25	25	0	0	0	4C(57.0214), 5C(57.0214)
sp|Q9BSY4|CHCH5_HUMAN	Q9BSY4	CHCH5_HUMAN	CHCHD5	110	Homo sapiens	Coiled-coil-helix-coiled-coil-helix domain-containing protein 5	1:Experimental evidence at protein level	75.45	1	0.999	6	6	6	37	37	37	0	0	0	13C(57.0214), 13M(15.9949), 1M(15.9949), 3C(57.0214), 4C(57.0214), 6C(57.0214), 8C(57.0214), 9C(57.0214), N-term(42.0106)
sp|Q9BRQ6|MIC25_HUMAN	Q9BRQ6	MIC25_HUMAN	CHCHD6	235	Homo sapiens	MICOS complex subunit MIC25	1:Experimental evidence at protein level	40.85	1	0.999	6	6	6	37	37	37	0	0	0	15C(57.0214), 1M(15.9949), 5C(57.0214), 9C(57.0214)
sp|O14646|CHD1_HUMAN	O14646	CHD1_HUMAN	CHD1	1710	Homo sapiens	Chromodomain-helicase-DNA-binding protein 1	1:Experimental evidence at protein level	25.85	1	0.999	35	30	35	155	132	155	0	0	0	10C(57.0214), 12C(57.0214), 1M(15.9949), 20M(15.9949), 4C(57.0214), 7C(57.0214), 8C(57.0214), 9C(57.0214)
sp|Q86WJ1|CHD1L_HUMAN	Q86WJ1	CHD1L_HUMAN	CHD1L	897	Homo sapiens	Chromodomain-helicase-DNA-binding protein 1-like	1:Experimental evidence at protein level	27.65	1	0.999	21	21	21	96	96	96	0	0	0	1C(57.0214), 7C(57.0214), 9M(15.9949)
sp|O14647|CHD2_HUMAN	O14647	CHD2_HUMAN	CHD2	1828	Homo sapiens	Chromodomain-helicase-DNA-binding protein 2	1:Experimental evidence at protein level	18.82	1	0.999	27	22	22	89	66	66	0	0	0	11C(57.0214), 12C(57.0214), 32C(57.0214), 4C(57.0214), 9C(57.0214)
sp|Q12873|CHD3_HUMAN	Q12873	CHD3_HUMAN	CHD3	2000	Homo sapiens	Chromodomain-helicase-DNA-binding protein 3	1:Experimental evidence at protein level	19.4	1	0.999	26	19	21	123	55	63	0	0	0	15C(57.0214), 3C(57.0214), 6C(57.0214)
sp|Q14839|CHD4_HUMAN	Q14839	CHD4_HUMAN	CHD4	1912	Homo sapiens	Chromodomain-helicase-DNA-binding protein 4	1:Experimental evidence at protein level	28.14	1	0.999	44	36	44	455	324	455	0	0	0	11M(15.9949), 13M(15.9949), 15M(15.9949), 1C(57.0214), 1M(15.9949), 2C(57.0214), 3C(57.0214), 3M(15.9949), 4M(15.9949), 5M(15.9949), 6C(57.0214), 6M(15.9949), 7M(15.9949), 9M(15.9949)
sp|Q8TDI0|CHD5_HUMAN	Q8TDI0	CHD5_HUMAN	CHD5	1954	Homo sapiens	Chromodomain-helicase-DNA-binding protein 5	1:Experimental evidence at protein level	6.55	1	0.9982	11	2	2	133	4	4	0	0	0
sp|Q8TD26|CHD6_HUMAN	Q8TD26	CHD6_HUMAN	CHD6	2715	Homo sapiens	Chromodomain-helicase-DNA-binding protein 6	1:Experimental evidence at protein level	21.44	1	0.999	39	33	33	86	62	62	0	0	0	10C(57.0214), 11C(57.0214), 12C(57.0214), 5C(57.0214), 6C(57.0214), 8C(57.0214)
sp|Q9P2D1|CHD7_HUMAN	Q9P2D1	CHD7_HUMAN	CHD7	2997	Homo sapiens	Chromodomain-helicase-DNA-binding protein 7	1:Experimental evidence at protein level	19.85	1	0.999	44	35	38	107	76	86	0	0	0	11C(57.0214), 14C(57.0214), 17C(57.0214), 1C(57.0214), 2C(57.0214), 6C(57.0214)
sp|Q9HCK8|CHD8_HUMAN	Q9HCK8	CHD8_HUMAN	CHD8	2581	Homo sapiens	Chromodomain-helicase-DNA-binding protein 8	1:Experimental evidence at protein level	29.56	1	0.999	49	41	48	171	145	164	0	0	0	10C(57.0214), 11M(15.9949), 1C(57.0214), 2C(57.0214), 4C(57.0214), 5C(57.0214), 6C(57.0214), 7C(57.0214), 8C(57.0214)
sp|Q3L8U1|CHD9_HUMAN	Q3L8U1	CHD9_HUMAN	CHD9	2897	Homo sapiens	Chromodomain-helicase-DNA-binding protein 9	1:Experimental evidence at protein level	6.52	1	0.999	15	6	6	37	7	7	0	0	0	14M(15.9949)
sp|Q8NE62|CHDH_HUMAN	Q8NE62	CHDH_HUMAN	CHDH	594	Homo sapiens	Choline dehydrogenase, mitochondrial	1:Experimental evidence at protein level	32.66	1	0.999	13	13	13	39	39	39	0	0	0	11C(57.0214), 12C(57.0214), 5C(57.0214), 9C(57.0214)
sp|O14757|CHK1_HUMAN	O14757	CHK1_HUMAN	CHEK1	476	Homo sapiens	Serine/threonine-protein kinase Chk1	1:Experimental evidence at protein level	34.66	1	0.999	15	15	15	70	70	70	0	0	0	2C(57.0214), 4C(57.0214)
sp|O96017|CHK2_HUMAN	O96017	CHK2_HUMAN	CHEK2	543	Homo sapiens	Serine/threonine-protein kinase Chk2	1:Experimental evidence at protein level	24.68	1	0.999	10	10	10	51	51	51	0	0	0	16C(57.0214), 2C(57.0214), 5C(57.0214), 6C(57.0214), 7C(57.0214)
sp|Q8IWX8|CHERP_HUMAN	Q8IWX8	CHERP_HUMAN	CHERP	916	Homo sapiens	Calcium homeostasis endoplasmic reticulum protein	1:Experimental evidence at protein level	28.71	1	0.999	19	19	19	159	159	159	0	0	0	10C(57.0214), 16M(15.9949), 1M(15.9949), 23C(57.0214), 29M(15.9949), 5C(57.0214), 7C(57.0214), 8M(15.9949), 9M(15.9949), N-term(42.0106)
sp|Q96EP1|CHFR_HUMAN	Q96EP1	CHFR_HUMAN	CHFR	664	Homo sapiens	E3 ubiquitin-protein ligase CHFR	1:Experimental evidence at protein level	9.19	1	0.999	5	5	5	8	8	8	0	0	0	2C(57.0214), 5C(57.0214)
sp|Q9BWS9|CHID1_HUMAN	Q9BWS9	CHID1_HUMAN	CHID1	393	Homo sapiens	Chitinase domain-containing protein 1	1:Experimental evidence at protein level	23.92	1	0.999	8	8	8	46	46	46	0	0	0	16M(15.9949), 1M(15.9949), 2C(57.0214), 2M(15.9949)
sp|P35790|CHKA_HUMAN	P35790	CHKA_HUMAN	CHKA	457	Homo sapiens	Choline kinase alpha	1:Experimental evidence at protein level	28.01	1	0.999	7	7	7	25	25	25	0	0	0	13C(57.0214), 17C(57.0214), 18C(57.0214), 2C(57.0214)
sp|Q9Y259|CHKB_HUMAN	Q9Y259	CHKB_HUMAN	CHKB	395	Homo sapiens	Choline/ethanolamine kinase	1:Experimental evidence at protein level	23.8	1	0.999	7	7	7	13	13	13	0	0	0	16C(57.0214), 1C(57.0214), N-term(42.0106)
sp|P24386|RAE1_HUMAN	P24386	RAE1_HUMAN	CHM	653	Homo sapiens	Rab proteins geranylgeranyltransferase component A 1	1:Experimental evidence at protein level	23.89	1	0.999	9	8	9	25	23	25	0	0	0	11C(57.0214), 13C(57.0214), 18C(57.0214), 2C(57.0214), 5C(57.0214)
sp|P26374|RAE2_HUMAN	P26374	RAE2_HUMAN	CHML	656	Homo sapiens	Rab proteins geranylgeranyltransferase component A 2	1:Experimental evidence at protein level	20.27	1	0.999	9	8	8	19	17	17	0	0	0	11C(57.0214), 13C(57.0214), 18C(57.0214), 20C(57.0214), 2C(57.0214), 5C(57.0214), 9C(57.0214)
sp|Q9HD42|CHM1A_HUMAN	Q9HD42	CHM1A_HUMAN	CHMP1A	196	Homo sapiens	Charged multivesicular body protein 1a	1:Experimental evidence at protein level	13.78	1	0.999	3	3	3	33	33	33	0	0	0	N-term(42.0106)
sp|Q9UQN3|CHM2B_HUMAN	Q9UQN3	CHM2B_HUMAN	CHMP2B	213	Homo sapiens	Charged multivesicular body protein 2b	1:Experimental evidence at protein level	23	1	0.999	5	5	5	42	42	42	0	0	0	1M(15.9949), 5M(15.9949)
sp|Q9Y3E7|CHMP3_HUMAN	Q9Y3E7	CHMP3_HUMAN	CHMP3	222	Homo sapiens	Charged multivesicular body protein 3	1:Experimental evidence at protein level	13.51	1	0.999	3	3	3	9	9	9	0	0	0
sp|Q9BY43|CHM4A_HUMAN	Q9BY43	CHM4A_HUMAN	CHMP4A	222	Homo sapiens	Charged multivesicular body protein 4a	1:Experimental evidence at protein level	31.08	1	0.999	6	6	6	40	40	40	0	0	0	2M(15.9949)
sp|Q9H444|CHM4B_HUMAN	Q9H444	CHM4B_HUMAN	CHMP4B	224	Homo sapiens	Charged multivesicular body protein 4b	1:Experimental evidence at protein level	42.86	1	0.999	10	10	10	108	108	108	0	0	0	7M(15.9949)
sp|Q96CF2|CHM4C_HUMAN	Q96CF2	CHM4C_HUMAN	CHMP4C	233	Homo sapiens	Charged multivesicular body protein 4c	1:Experimental evidence at protein level	28.33	1	0.999	5	5	5	16	16	16	0	0	0	6M(15.9949)
sp|Q9NZZ3|CHMP5_HUMAN	Q9NZZ3	CHMP5_HUMAN	CHMP5	219	Homo sapiens	Charged multivesicular body protein 5	1:Experimental evidence at protein level	25.11	1	0.999	4	4	4	77	77	77	0	0	0	10M(15.9949), 9C(57.0214)
sp|Q96FZ7|CHMP6_HUMAN	Q96FZ7	CHMP6_HUMAN	CHMP6	201	Homo sapiens	Charged multivesicular body protein 6	1:Experimental evidence at protein level	19.4	1	0.999	3	3	3	25	25	25	0	0	0	11C(57.0214)
sp|Q8WUX9|CHMP7_HUMAN	Q8WUX9	CHMP7_HUMAN	CHMP7	453	Homo sapiens	Charged multivesicular body protein 7	1:Experimental evidence at protein level	37.97	1	0.999	11	11	11	32	32	32	0	0	0	1M(15.9949), 22C(57.0214), 26C(57.0214)
sp|P15882|CHIN_HUMAN	P15882	CHIN_HUMAN	CHN1	459	Homo sapiens	N-chimaerin	1:Experimental evidence at protein level	18.52	1	0.999	7	7	7	26	26	26	0	0	0	3C(57.0214), 4C(57.0214), 5C(57.0214), 6C(57.0214), N-term(42.0106)
sp|P52757|CHIO_HUMAN	P52757	CHIO_HUMAN	CHN2	468	Homo sapiens	Beta-chimaerin	1:Experimental evidence at protein level	5.98	1	0.999	2	2	2	4	4	4	0	0	0
sp|Q9UHD1|CHRD1_HUMAN	Q9UHD1	CHRD1_HUMAN	CHORDC1	332	Homo sapiens	Cysteine and histidine-rich domain-containing protein 1	1:Experimental evidence at protein level	48.8	1	0.999	14	14	14	223	223	223	0	0	0	11C(57.0214), 12C(57.0214), 13C(57.0214), 14C(57.0214), 25M(15.9949), 4C(57.0214), 4M(15.9949), 5M(15.9949), 8M(15.9949)
sp|Q99653|CHP1_HUMAN	Q99653	CHP1_HUMAN	CHP1	195	Homo sapiens	Calcineurin B homologous protein 1	1:Experimental evidence at protein level	63.08	1	0.999	9	9	9	93	93	93	0	0	0
sp|Q8IZ52|CHSS2_HUMAN	Q8IZ52	CHSS2_HUMAN	CHPF	775	Homo sapiens	Chondroitin sulfate synthase 2	1:Experimental evidence at protein level	9.55	1	0.999	6	6	6	15	15	15	0	0	0	1C(57.0214)
sp|Q9P2E5|CHPF2_HUMAN	Q9P2E5	CHPF2_HUMAN	CHPF2	772	Homo sapiens	Chondroitin sulfate glucuronyltransferase	2:Experimental evidence at transcript level	7.12	1	0.999	4	4	4	7	7	7	0	0	0	12C(57.0214)
sp|Q8WUD6|CHPT1_HUMAN	Q8WUD6	CHPT1_HUMAN	CHPT1	406	Homo sapiens	Cholinephosphotransferase 1	1:Experimental evidence at protein level	9.61	1	0.999	3	3	3	19	19	19	0	0	0	3C(57.0214), N-term(42.0106)
sp|Q9NRG0|CHRC1_HUMAN	Q9NRG0	CHRC1_HUMAN	CHRAC1	131	Homo sapiens	Chromatin accessibility complex protein 1	1:Experimental evidence at protein level	25.19	1	0.999	2	2	2	17	17	17	0	0	0	8C(57.0214)
sp|Q9NPF2|CHSTB_HUMAN	Q9NPF2	CHSTB_HUMAN	CHST11	352	Homo sapiens	Carbohydrate sulfotransferase 11	1:Experimental evidence at protein level	11.93	1	0.999	3	3	3	4	4	4	0	0	0	8C(57.0214), 9C(57.0214)
sp|Q8NET6|CHSTD_HUMAN	Q8NET6	CHSTD_HUMAN	CHST13	341	Homo sapiens	Carbohydrate sulfotransferase 13	1:Experimental evidence at protein level	12.9	1	0.999	4	4	4	6	6	6	0	0	0	5C(57.0214), 8C(57.0214)
sp|Q8NCH0|CHSTE_HUMAN	Q8NCH0	CHSTE_HUMAN	CHST14	376	Homo sapiens	Carbohydrate sulfotransferase 14	1:Experimental evidence at protein level	28.46	1	0.999	9	9	9	24	24	24	0	0	0	3C(57.0214), 6C(57.0214)
sp|Q86X52|CHSS1_HUMAN	Q86X52	CHSS1_HUMAN	CHSY1	802	Homo sapiens	Chondroitin sulfate synthase 1	1:Experimental evidence at protein level	9.23	1	0.999	5	5	5	12	12	12	0	0	0
sp|Q8WVB6|CTF18_HUMAN	Q8WVB6	CTF18_HUMAN	CHTF18	975	Homo sapiens	Chromosome transmission fidelity protein 18 homolog	1:Experimental evidence at protein level	36.62	1	0.999	24	24	24	117	117	117	0	0	0	10C(57.0214), 27C(57.0214), 4C(57.0214), 5C(57.0214), 6C(57.0214)
sp|Q9Y3Y2|CHTOP_HUMAN	Q9Y3Y2	CHTOP_HUMAN	CHTOP	248	Homo sapiens	Chromatin target of PRMT1 protein	1:Experimental evidence at protein level	20.97	1	0.999	4	4	4	82	82	82	0	0	0	11M(15.9949), 3M(15.9949), 5M(15.9949)
sp|O15111|IKKA_HUMAN	O15111	IKKA_HUMAN	CHUK	745	Homo sapiens	Inhibitor of nuclear factor kappa-B kinase subunit alpha	1:Experimental evidence at protein level	34.09	1	0.999	20	20	20	61	61	61	0	0	0	10C(57.0214), 1C(57.0214), 3C(57.0214), 5C(57.0214), 6C(57.0214), 8C(57.0214), 9C(57.0214)
sp|Q8WUH1|CHUR_HUMAN	Q8WUH1	CHUR_HUMAN	CHURC1	112	Homo sapiens	Protein Churchill	1:Experimental evidence at protein level	47.32	1	0.999	3	3	3	23	23	23	0	0	0	17C(57.0214), 20C(57.0214), 4C(57.0214)
sp|O76071|CIAO1_HUMAN	O76071	CIAO1_HUMAN	CIAO1	339	Homo sapiens	Probable cytosolic iron-sulfur protein assembly protein CIAO1	1:Experimental evidence at protein level	34.51	1	0.999	8	8	8	63	63	63	0	0	0	11C(57.0214), 12C(57.0214), 14C(57.0214), 1C(57.0214), 1M(15.9949), 3C(57.0214), 8C(57.0214)
sp|Q9H5X1|CIA2A_HUMAN	Q9H5X1	CIA2A_HUMAN	CIAO2A	160	Homo sapiens	Cytosolic iron-sulfur assembly component 2A	1:Experimental evidence at protein level	21.25	1	0.999	3	3	3	20	20	20	0	0	0	5M(15.9949)
sp|Q9Y3D0|CIA2B_HUMAN	Q9Y3D0	CIA2B_HUMAN	CIAO2B	163	Homo sapiens	Cytosolic iron-sulfur assembly component 2B	1:Experimental evidence at protein level	50.31	1	0.999	5	5	5	48	48	48	0	0	0	17C(57.0214), 1M(15.9949), N-term(42.0106)
sp|Q9H6Q4|CIAO3_HUMAN	Q9H6Q4	CIAO3_HUMAN	CIAO3	476	Homo sapiens	Cytosolic iron-sulfur assembly component 3	1:Experimental evidence at protein level	48.32	1	0.999	14	12	14	47	42	47	0	0	0	10C(57.0214), 15C(57.0214), 21C(57.0214), 23C(57.0214), 25C(57.0214), 4C(57.0214), N-term(42.0106)
sp|Q6FI81|CPIN1_HUMAN	Q6FI81	CPIN1_HUMAN	CIAPIN1	312	Homo sapiens	Anamorsin	1:Experimental evidence at protein level	49.68	1	0.999	13	13	13	127	127	127	0	0	0	1C(57.0214), 2C(57.0214), 3C(57.0214), 4C(57.0214), 6C(57.0214), 7C(57.0214), 9M(15.9949)
sp|Q99828|CIB1_HUMAN	Q99828	CIB1_HUMAN	CIB1	191	Homo sapiens	Calcium and integrin-binding protein 1	1:Experimental evidence at protein level	56.02	1	0.999	9	9	9	34	34	34	0	0	0	2C(57.0214), 4C(57.0214)
sp|A1XBS5|CBAR1_HUMAN	A1XBS5	CBAR1_HUMAN	CIBAR1	289	Homo sapiens	CBY1-interacting BAR domain-containing protein 1	1:Experimental evidence at protein level	19.03	1	0.999	4	4	4	8	8	8	0	0	0
sp|Q96RK0|CIC_HUMAN	Q96RK0	CIC_HUMAN	CIC	1608	Homo sapiens	Protein capicua homolog	1:Experimental evidence at protein level	19.53	1	0.999	17	17	17	50	50	50	0	0	0
sp|Q9BW66|CINP_HUMAN	Q9BW66	CINP_HUMAN	CINP	212	Homo sapiens	Cyclin-dependent kinase 2-interacting protein	1:Experimental evidence at protein level	34.43	1	0.999	5	5	5	20	20	20	0	0	0	2C(57.0214), 3C(57.0214)
sp|Q8TCG1|CIP2A_HUMAN	Q8TCG1	CIP2A_HUMAN	CIP2A	905	Homo sapiens	Protein CIP2A	1:Experimental evidence at protein level	29.83	1	0.999	24	24	24	84	84	84	0	0	0	11C(57.0214), 12C(57.0214), 18C(57.0214), 1C(57.0214), 2C(57.0214), 3C(57.0214), 6C(57.0214)
sp|Q14011|CIRBP_HUMAN	Q14011	CIRBP_HUMAN	CIRBP	172	Homo sapiens	Cold-inducible RNA-binding protein	1:Experimental evidence at protein level	31.98	1	0.999	4	4	4	62	62	62	0	0	0
sp|Q9NZ45|CISD1_HUMAN	Q9NZ45	CISD1_HUMAN	CISD1	108	Homo sapiens	CDGSH iron-sulfur domain-containing protein 1	1:Experimental evidence at protein level	52.78	1	0.999	6	6	6	96	96	96	0	0	0	4C(57.0214), 5C(57.0214), 7M(15.9949), N-term(42.0106)
sp|Q8N5K1|CISD2_HUMAN	Q8N5K1	CISD2_HUMAN	CISD2	135	Homo sapiens	CDGSH iron-sulfur domain-containing protein 2	1:Experimental evidence at protein level	39.26	1	0.999	5	5	5	64	64	64	0	0	0	11C(57.0214), 5C(57.0214)
sp|P0C7P0|CISD3_HUMAN	P0C7P0	CISD3_HUMAN	CISD3	127	Homo sapiens	CDGSH iron-sulfur domain-containing protein 3, mitochondrial	1:Experimental evidence at protein level	28.35	1	0.999	3	3	3	15	15	15	0	0	0	4C(57.0214), 8C(57.0214)
sp|O14578|CTRO_HUMAN	O14578	CTRO_HUMAN	CIT	2027	Homo sapiens	Citron Rho-interacting kinase	1:Experimental evidence at protein level	32.81	1	0.999	54	54	54	214	214	214	0	0	0	14C(57.0214), 1C(57.0214), 24C(57.0214), 2C(57.0214), 2M(15.9949), 3M(15.9949), 4C(57.0214), 5C(57.0214), 5M(15.9949), 6C(57.0214), 8C(57.0214), 9C(57.0214)
sp|Q9ULV3|CIZ1_HUMAN	Q9ULV3	CIZ1_HUMAN	CIZ1	898	Homo sapiens	Cip1-interacting zinc finger protein	1:Experimental evidence at protein level	31.4	1	0.999	18	18	18	59	59	59	0	0	0	11C(57.0214), 13C(57.0214), 3C(57.0214), 9C(57.0214)
sp|Q8WWK9|CKAP2_HUMAN	Q8WWK9	CKAP2_HUMAN	CKAP2	683	Homo sapiens	Cytoskeleton-associated protein 2	1:Experimental evidence at protein level	33.67	1	0.999	16	16	16	78	78	78	0	0	0	14C(57.0214), 16C(57.0214), 5C(57.0214), 7C(57.0214), 8C(57.0214), 9M(15.9949), N-term(42.0106)
sp|Q8IYA6|CKP2L_HUMAN	Q8IYA6	CKP2L_HUMAN	CKAP2L	745	Homo sapiens	Cytoskeleton-associated protein 2-like	1:Experimental evidence at protein level	35.03	1	0.999	19	19	19	38	38	38	0	0	0	11C(57.0214), 5C(57.0214)
sp|Q07065|CKAP4_HUMAN	Q07065	CKAP4_HUMAN	CKAP4	602	Homo sapiens	Cytoskeleton-associated protein 4	1:Experimental evidence at protein level	44.02	1	0.999	20	20	20	220	220	220	0	0	0	11M(15.9949), 22C(57.0214), 6M(15.9949)
sp|Q14008|CKAP5_HUMAN	Q14008	CKAP5_HUMAN	CKAP5	2032	Homo sapiens	Cytoskeleton-associated protein 5	1:Experimental evidence at protein level	46.56	1	0.999	83	83	83	746	746	746	0	0	0	10C(57.0214), 10M(15.9949), 11C(57.0214), 11M(15.9949), 12M(15.9949), 15C(57.0214), 16C(57.0214), 16M(15.9949), 19C(57.0214), 1C(57.0214), 1M(15.9949), 21C(57.0214), 2C(57.0214), 2M(15.9949), 3C(57.0214), 3M(15.9949), 4M(15.9949), 5C(57.0214), 5M(15.9949), 6C(57.0214), 6M(15.9949), 9C(57.0214), 9M(15.9949)
sp|P12277|KCRB_HUMAN	P12277	KCRB_HUMAN	CKB	381	Homo sapiens	Creatine kinase B-type	1:Experimental evidence at protein level	55.91	1	0.999	17	16	17	650	645	650	0	0	0	11M(15.9949), 17M(15.9949), 2C(57.0214), 2M(15.9949), 30M(15.9949), 3C(57.0214), 8C(57.0214)
sp|P12532|KCRU_HUMAN	P12532	KCRU_HUMAN	CKMT1A	417	Homo sapiens	Creatine kinase U-type, mitochondrial	1:Experimental evidence at protein level	48.92	1	0.999	16	13	16	191	119	191	0	0	0	11C(57.0214), 4C(57.0214), 5M(15.9949), 7C(57.0214), 8C(57.0214)
sp|P17540|KCRS_HUMAN	P17540	KCRS_HUMAN	CKMT2	419	Homo sapiens	Creatine kinase S-type, mitochondrial	1:Experimental evidence at protein level	34.61	1	0.999	11	8	8	97	25	25	0	0	0	11C(57.0214), 18C(57.0214)
sp|P61024|CKS1_HUMAN	P61024	CKS1_HUMAN	CKS1B	79	Homo sapiens	Cyclin-dependent kinases regulatory subunit 1	1:Experimental evidence at protein level	32.91	1	0.999	2	2	2	30	30	30	0	0	0	4M(15.9949)
sp|P33552|CKS2_HUMAN	P33552	CKS2_HUMAN	CKS2	79	Homo sapiens	Cyclin-dependent kinases regulatory subunit 2	1:Experimental evidence at protein level	24.05	1	0.999	2	2	2	18	18	18	0	0	0	4M(15.9949)
sp|Q7Z460|CLAP1_HUMAN	Q7Z460	CLAP1_HUMAN	CLASP1	1538	Homo sapiens	CLIP-associating protein 1	1:Experimental evidence at protein level	38.1	1	0.999	44	40	44	214	187	214	0	0	0	12C(57.0214), 18C(57.0214), 1M(15.9949), 3C(57.0214), 4C(57.0214), 6C(57.0214), 9C(57.0214), 9M(15.9949)
sp|O75122|CLAP2_HUMAN	O75122	CLAP2_HUMAN	CLASP2	1294	Homo sapiens	CLIP-associating protein 2	1:Experimental evidence at protein level	36.79	1	0.999	35	31	31	154	127	127	0	0	0	10M(15.9949), 12C(57.0214), 18C(57.0214), 3C(57.0214), 7C(57.0214), 8M(15.9949), 9C(57.0214)
sp|Q8N2M8|CLASR_HUMAN	Q8N2M8	CLASR_HUMAN	CLASRP	674	Homo sapiens	CLK4-associating serine/arginine rich protein	1:Experimental evidence at protein level	12.17	1	0.999	7	7	7	27	27	27	0	0	0
sp|Q96S66|CLCC1_HUMAN	Q96S66	CLCC1_HUMAN	CLCC1	551	Homo sapiens	Chloride channel CLIC-like protein 1	1:Experimental evidence at protein level	30.67	1	0.999	13	13	13	63	63	63	0	0	0	10C(57.0214), 15C(57.0214), 3M(15.9949), 8C(57.0214)
sp|P51788|CLCN2_HUMAN	P51788	CLCN2_HUMAN	CLCN2	898	Homo sapiens	Chloride channel protein 2	1:Experimental evidence at protein level	7.13	1	0.999	5	5	5	14	14	14	0	0	0	9M(15.9949)
sp|P51790|CLCN3_HUMAN	P51790	CLCN3_HUMAN	CLCN3	818	Homo sapiens	H(+)/Cl(-) exchange transporter 3	1:Experimental evidence at protein level	18.46	1	0.999	13	12	13	30	28	30	0	0	0	15C(57.0214), 2C(57.0214), 6C(57.0214), 7C(57.0214), N-term(42.0106)
sp|P51798|CLCN7_HUMAN	P51798	CLCN7_HUMAN	CLCN7	805	Homo sapiens	H(+)/Cl(-) exchange transporter 7	1:Experimental evidence at protein level	10.43	1	0.999	7	7	7	28	28	28	0	0	0	3M(15.9949), 9C(57.0214)
sp|O95832|CLD1_HUMAN	O95832	CLD1_HUMAN	CLDN1	211	Homo sapiens	Claudin-1	1:Experimental evidence at protein level	19.91	1	0.999	3	3	3	11	11	11	0	0	0	9M(15.9949)
sp|O15551|CLD3_HUMAN	O15551	CLD3_HUMAN	CLDN3	220	Homo sapiens	Claudin-3	1:Experimental evidence at protein level	19.09	1	0.999	3	2	3	33	22	33	0	0	0
sp|O95471|CLD7_HUMAN	O95471	CLD7_HUMAN	CLDN7	211	Homo sapiens	Claudin-7	1:Experimental evidence at protein level	15.64	1	0.999	2	2	2	6	6	6	0	0	0	16C(57.0214), 1M(15.9949), 6C(57.0214)
sp|Q2KHT3|CL16A_HUMAN	Q2KHT3	CL16A_HUMAN	CLEC16A	1053	Homo sapiens	Protein CLEC16A	1:Experimental evidence at protein level	13.2	1	0.999	9	9	9	19	19	19	0	0	0	15C(57.0214), 25C(57.0214), 6C(57.0214), 8C(57.0214)
sp|O14967|CLGN_HUMAN	O14967	CLGN_HUMAN	CLGN	610	Homo sapiens	Calmegin	1:Experimental evidence at protein level	25.74	1	0.999	11	11	11	36	36	36	0	0	0	31C(57.0214), 3C(57.0214), 4C(57.0214), 5C(57.0214)
sp|O00299|CLIC1_HUMAN	O00299	CLIC1_HUMAN	CLIC1	241	Homo sapiens	Chloride intracellular channel protein 1	1:Experimental evidence at protein level	83.4	1	0.999	15	15	15	528	528	528	0	0	0	10C(57.0214), 12C(57.0214), 13C(57.0214), 2C(57.0214), 4C(57.0214), 7C(57.0214), 8C(57.0214), N-term(42.0106)
sp|O15247|CLIC2_HUMAN	O15247	CLIC2_HUMAN	CLIC2	247	Homo sapiens	Chloride intracellular channel protein 2	1:Experimental evidence at protein level	39.68	1	0.999	6	6	6	7	7	7	0	0	0	13C(57.0214), 7C(57.0214), N-term(42.0106)
sp|O95833|CLIC3_HUMAN	O95833	CLIC3_HUMAN	CLIC3	236	Homo sapiens	Chloride intracellular channel protein 3	1:Experimental evidence at protein level	42.8	1	0.999	8	8	8	53	53	53	0	0	0	6C(57.0214), 6M(15.9949), 8C(57.0214)
sp|Q9Y696|CLIC4_HUMAN	Q9Y696	CLIC4_HUMAN	CLIC4	253	Homo sapiens	Chloride intracellular channel protein 4	1:Experimental evidence at protein level	64.82	1	0.999	13	13	13	226	226	226	0	0	0	10C(57.0214), 11C(57.0214), 12C(57.0214), 13C(57.0214), 18M(15.9949), 7C(57.0214), 7M(15.9949), 8M(15.9949), 9M(15.9949), N-term(42.0106)
sp|Q9NZA1|CLIC5_HUMAN	Q9NZA1	CLIC5_HUMAN	CLIC5	410	Homo sapiens	Chloride intracellular channel protein 5	1:Experimental evidence at protein level	26.59	1	0.999	7	5	7	34	12	34	0	0	0	11C(57.0214), 12C(57.0214), 13C(57.0214), 19C(57.0214), 7C(57.0214)
sp|Q96NY7|CLIC6_HUMAN	Q96NY7	CLIC6_HUMAN	CLIC6	704	Homo sapiens	Chloride intracellular channel protein 6	2:Experimental evidence at transcript level	11.93	1	0.999	6	4	4	27	5	5	0	0	0	7C(57.0214)
sp|Q14677|EPN4_HUMAN	Q14677	EPN4_HUMAN	CLINT1	625	Homo sapiens	Clathrin interactor 1	1:Experimental evidence at protein level	24.96	1	0.999	13	13	13	168	168	168	0	0	0	15M(15.9949), 6M(15.9949)
sp|P30622|CLIP1_HUMAN	P30622	CLIP1_HUMAN	CLIP1	1438	Homo sapiens	CAP-Gly domain-containing linker protein 1	1:Experimental evidence at protein level	39.08	1	0.999	48	45	48	206	198	206	0	0	0	10M(15.9949), 12M(15.9949), 13C(57.0214), 4C(57.0214), 6C(57.0214), 8C(57.0214), 9C(57.0214), N-term(42.0106)
sp|Q9UDT6|CLIP2_HUMAN	Q9UDT6	CLIP2_HUMAN	CLIP2	1046	Homo sapiens	CAP-Gly domain-containing linker protein 2	1:Experimental evidence at protein level	30.88	1	0.999	27	24	24	62	54	54	0	0	0	4C(57.0214)
sp|P49759|CLK1_HUMAN	P49759	CLK1_HUMAN	CLK1	484	Homo sapiens	Dual specificity protein kinase CLK1	1:Experimental evidence at protein level	17.36	1	0.999	6	4	6	11	7	11	0	0	0	2C(57.0214)
sp|P49761|CLK3_HUMAN	P49761	CLK3_HUMAN	CLK3	638	Homo sapiens	Dual specificity protein kinase CLK3	1:Experimental evidence at protein level	11.6	1	0.999	6	6	6	26	26	26	0	0	0	17M(15.9949), 4C(57.0214)
sp|Q9HAZ1|CLK4_HUMAN	Q9HAZ1	CLK4_HUMAN	CLK4	481	Homo sapiens	Dual specificity protein kinase CLK4	1:Experimental evidence at protein level	15.8	1	0.999	5	3	3	8	4	4	0	0	0	4C(57.0214)
sp|Q96JQ2|CLMN_HUMAN	Q96JQ2	CLMN_HUMAN	CLMN	1002	Homo sapiens	Calmin	1:Experimental evidence at protein level	31.44	1	0.999	20	20	20	81	81	81	0	0	0	14C(57.0214), 20C(57.0214), 4C(57.0214), 5C(57.0214), N-term(42.0106)
sp|Q13286|CLN3_HUMAN	Q13286	CLN3_HUMAN	CLN3	438	Homo sapiens	Battenin	1:Experimental evidence at protein level	10.05	1	0.999	4	4	4	19	19	19	0	0	0
sp|O75503|CLN5_HUMAN	O75503	CLN5_HUMAN	CLN5	358	Homo sapiens	Ceroid-lipofuscinosis neuronal protein 5	1:Experimental evidence at protein level	20.39	1	0.999	5	5	5	14	14	14	0	0	0	4C(57.0214)
sp|P54105|ICLN_HUMAN	P54105	ICLN_HUMAN	CLNS1A	237	Homo sapiens	Methylosome subunit pICln	1:Experimental evidence at protein level	31.22	1	0.999	6	6	6	139	139	139	0	0	0	11M(15.9949), 15M(15.9949), 3C(57.0214), 4M(15.9949), 5C(57.0214)
sp|O15516|CLOCK_HUMAN	O15516	CLOCK_HUMAN	CLOCK	846	Homo sapiens	Circadian locomoter output cycles protein kaput	1:Experimental evidence at protein level	7.68	1	0.9989	5	5	5	5	5	5	0	0	0
sp|Q92989|CLP1_HUMAN	Q92989	CLP1_HUMAN	CLP1	425	Homo sapiens	Polyribonucleotide 5'-hydroxyl-kinase Clp1	1:Experimental evidence at protein level	14.12	1	0.999	4	4	4	18	18	18	0	0	0	10C(57.0214), 11C(57.0214), 15M(15.9949), 2C(57.0214), 6C(57.0214)
sp|Q9H078|CLPB_HUMAN	Q9H078	CLPB_HUMAN	CLPB	707	Homo sapiens	Mitochondrial disaggregase	1:Experimental evidence at protein level	38.19	1	0.999	19	19	19	110	110	110	0	0	0	18C(57.0214), 2C(57.0214), 3M(15.9949)
sp|Q16740|CLPP_HUMAN	Q16740	CLPP_HUMAN	CLPP	277	Homo sapiens	ATP-dependent Clp protease proteolytic subunit, mitochondrial	1:Experimental evidence at protein level	36.46	1	0.999	7	7	7	177	177	177	0	0	0	10M(15.9949), 14M(15.9949), 2M(15.9949), 5M(15.9949)
sp|O96005|CLPT1_HUMAN	O96005	CLPT1_HUMAN	CLPTM1	669	Homo sapiens	Putative lipid scramblase CLPTM1	1:Experimental evidence at protein level	31.84	1	0.999	13	13	13	154	154	154	0	0	0	13M(15.9949), 4C(57.0214), 6M(15.9949)
sp|Q96KA5|CLP1L_HUMAN	Q96KA5	CLP1L_HUMAN	CLPTM1L	538	Homo sapiens	Lipid scramblase CLPTM1L	1:Experimental evidence at protein level	15.43	1	0.999	6	6	6	42	42	42	0	0	0
sp|O76031|CLPX_HUMAN	O76031	CLPX_HUMAN	CLPX	633	Homo sapiens	ATP-dependent Clp protease ATP-binding subunit clpX-like, mitochondrial	1:Experimental evidence at protein level	47.87	1	0.999	24	24	24	210	210	210	0	0	0	13M(15.9949), 16C(57.0214), 18M(15.9949), 1C(57.0214), 5C(57.0214), 6M(15.9949), 7M(15.9949)
sp|Q9HAW4|CLSPN_HUMAN	Q9HAW4	CLSPN_HUMAN	CLSPN	1339	Homo sapiens	Claspin	1:Experimental evidence at protein level	10.75	1	0.999	11	11	11	24	24	24	0	0	0
sp|O94985|CSTN1_HUMAN	O94985	CSTN1_HUMAN	CLSTN1	981	Homo sapiens	Calsyntenin-1	1:Experimental evidence at protein level	8.87	1	0.999	7	7	7	13	13	13	0	0	0	4C(57.0214), 8C(57.0214)
sp|P09496|CLCA_HUMAN	P09496	CLCA_HUMAN	CLTA	248	Homo sapiens	Clathrin light chain A	1:Experimental evidence at protein level	8.06	1	0.999	3	3	3	45	45	45	0	0	0
sp|P09497|CLCB_HUMAN	P09497	CLCB_HUMAN	CLTB	229	Homo sapiens	Clathrin light chain B	1:Experimental evidence at protein level	22.71	1	0.999	6	6	6	73	73	73	0	0	0	5C(57.0214)
sp|Q00610|CLH1_HUMAN	Q00610	CLH1_HUMAN	CLTC	1675	Homo sapiens	Clathrin heavy chain 1	1:Experimental evidence at protein level	50.75	1	0.999	70	55	70	1747	1455	1747	0	0	0	10M(15.9949), 11C(57.0214), 12C(57.0214), 12M(15.9949), 13C(57.0214), 15M(15.9949), 18M(15.9949), 19M(15.9949), 1C(57.0214), 1M(15.9949), 21M(15.9949), 24M(15.9949), 3C(57.0214), 3M(15.9949), 4C(57.0214), 4M(15.9949), 5C(57.0214), 5M(15.9949), 6C(57.0214), 7C(57.0214), 7M(15.9949), 8M(15.9949), 9C(57.0214), 9M(15.9949)
sp|P53675|CLH2_HUMAN	P53675	CLH2_HUMAN	CLTCL1	1640	Homo sapiens	Clathrin heavy chain 2	1:Experimental evidence at protein level	12.2	1	0.999	20	5	5	297	5	5	0	0	0	2C(57.0214), 3C(57.0214), 7C(57.0214)
sp|P10909|CLUS_HUMAN	P10909	CLUS_HUMAN	CLU	449	Homo sapiens	Clusterin	1:Experimental evidence at protein level	30.51	1	0.999	13	13	13	74	74	74	0	0	0	7C(57.0214), 9C(57.0214)
sp|Q96AJ1|CLUA1_HUMAN	Q96AJ1	CLUA1_HUMAN	CLUAP1	413	Homo sapiens	Clusterin-associated protein 1	1:Experimental evidence at protein level	8.47	1	0.999	3	3	3	4	4	4	0	0	0
sp|O75153|CLU_HUMAN	O75153	CLU_HUMAN	CLUH	1309	Homo sapiens	Clustered mitochondria protein homolog	1:Experimental evidence at protein level	43.7	1	0.999	38	38	38	567	567	567	0	0	0	10C(57.0214), 14C(57.0214), 15M(15.9949), 19C(57.0214), 19M(15.9949), 1C(57.0214), 20C(57.0214), 21C(57.0214), 2C(57.0214), 3M(15.9949), 4M(15.9949), 5C(57.0214), 5M(15.9949), 7C(57.0214), 7M(15.9949), 9C(57.0214)
sp|Q8N0X4|CLYBL_HUMAN	Q8N0X4	CLYBL_HUMAN	CLYBL	340	Homo sapiens	Citramalyl-CoA lyase, mitochondrial	1:Experimental evidence at protein level	35.29	1	0.999	11	11	11	22	22	22	0	0	0	13C(57.0214), 14C(57.0214), 8C(57.0214), 9C(57.0214)
sp|Q8NFW8|NEUA_HUMAN	Q8NFW8	NEUA_HUMAN	CMAS	434	Homo sapiens	N-acylneuraminate cytidylyltransferase	1:Experimental evidence at protein level	44.93	1	0.999	15	15	15	94	94	94	0	0	0	10M(15.9949), 11C(57.0214), 12C(57.0214), 14C(57.0214), 4C(57.0214), 7C(57.0214), 9C(57.0214)
sp|Q96DG6|CMBL_HUMAN	Q96DG6	CMBL_HUMAN	CMBL	245	Homo sapiens	Carboxymethylenebutenolidase homolog	1:Experimental evidence at protein level	21.63	1	0.999	4	4	4	37	37	37	0	0	0	7C(57.0214), 9C(57.0214), N-term(42.0106)
sp|Q7Z7K0|COXM1_HUMAN	Q7Z7K0	COXM1_HUMAN	CMC1	106	Homo sapiens	COX assembly mitochondrial protein homolog	1:Experimental evidence at protein level	52.83	1	0.999	5	5	5	36	36	36	0	0	0	16C(57.0214), 1C(57.0214), 2C(57.0214), N-term(42.0106)
sp|Q9NRP2|COXM2_HUMAN	Q9NRP2	COXM2_HUMAN	CMC2	79	Homo sapiens	COX assembly mitochondrial protein 2 homolog	1:Experimental evidence at protein level	26.58	1	0.999	3	3	3	30	30	30	0	0	0	5C(57.0214)
sp|Q8IY22|CMIP_HUMAN	Q8IY22	CMIP_HUMAN	CMIP	773	Homo sapiens	C-Maf-inducing protein	1:Experimental evidence at protein level	20.44	1	0.999	11	11	11	29	29	29	0	0	0	10C(57.0214), 4C(57.0214), 6C(57.0214), N-term(42.0106)
sp|P30085|KCY_HUMAN	P30085	KCY_HUMAN	CMPK1	196	Homo sapiens	UMP-CMP kinase	1:Experimental evidence at protein level	52.04	1	0.999	11	11	11	227	227	227	0	0	0	18M(15.9949), 1M(15.9949), 7M(15.9949), 9M(15.9949)
sp|Q9BQ75|CMS1_HUMAN	Q9BQ75	CMS1_HUMAN	CMSS1	279	Homo sapiens	Protein CMSS1	1:Experimental evidence at protein level	16.85	1	0.999	4	4	4	33	33	33	0	0	0
sp|Q8N1G2|CMTR1_HUMAN	Q8N1G2	CMTR1_HUMAN	CMTR1	835	Homo sapiens	Cap-specific mRNA (nucleoside-2'-O-)-methyltransferase 1	1:Experimental evidence at protein level	31.14	1	0.999	26	26	26	153	153	153	0	0	0	11M(15.9949), 17C(57.0214), 1M(15.9949), 2C(57.0214), 3M(15.9949), 5C(57.0214), 6C(57.0214), 9M(15.9949)
sp|Q8IYT2|CMTR2_HUMAN	Q8IYT2	CMTR2_HUMAN	CMTR2	770	Homo sapiens	Cap-specific mRNA (nucleoside-2'-O-)-methyltransferase 2	1:Experimental evidence at protein level	14.55	1	0.999	7	7	7	16	16	16	0	0	0	10C(57.0214), 12C(57.0214), 15C(57.0214), 5C(57.0214), 8M(15.9949)
sp|P62633|CNBP_HUMAN	P62633	CNBP_HUMAN	CNBP	177	Homo sapiens	CCHC-type zinc finger nucleic acid binding protein	1:Experimental evidence at protein level	48.02	1	0.999	7	7	7	95	95	95	0	0	0	11C(57.0214), 13C(57.0214), 14C(57.0214), 1C(57.0214), 3C(57.0214), 4C(57.0214), 5C(57.0214), 6C(57.0214), 7C(57.0214), 8C(57.0214), 9C(57.0214), N-term(42.0106)
sp|Q96KP4|CNDP2_HUMAN	Q96KP4	CNDP2_HUMAN	CNDP2	475	Homo sapiens	Cytosolic non-specific dipeptidase	1:Experimental evidence at protein level	65.05	1	0.999	24	24	24	507	507	507	0	0	0	1M(15.9949), 2C(57.0214), 2M(15.9949), 3C(57.0214), 3M(15.9949), 5M(15.9949), 6C(57.0214), 6M(15.9949)
sp|O95406|CNIH1_HUMAN	O95406	CNIH1_HUMAN	CNIH1	144	Homo sapiens	Protein cornichon homolog 1	1:Experimental evidence at protein level	17.36	1	0.999	1	1	1	44	44	44	0	0	0	15M(15.9949), 23C(57.0214), 3M(15.9949)
sp|Q9P003|CNIH4_HUMAN	Q9P003	CNIH4_HUMAN	CNIH4	139	Homo sapiens	Protein cornichon homolog 4	1:Experimental evidence at protein level	14.39	1	0.999	1	1	1	30	30	30	0	0	0	3M(15.9949), 9M(15.9949)
sp|Q969H4|CNKR1_HUMAN	Q969H4	CNKR1_HUMAN	CNKSR1	720	Homo sapiens	Connector enhancer of kinase suppressor of ras 1	1:Experimental evidence at protein level	19.03	1	0.999	8	8	8	14	14	14	0	0	0	6C(57.0214), 7C(57.0214)
sp|Q99439|CNN2_HUMAN	Q99439	CNN2_HUMAN	CNN2	309	Homo sapiens	Calponin-2	1:Experimental evidence at protein level	62.46	1	0.999	12	11	12	180	164	180	0	0	0	10M(15.9949), 16M(15.9949), 18C(57.0214), 1C(57.0214), 2C(57.0214), 2M(15.9949), 4C(57.0214), 6C(57.0214), 6M(15.9949), 7M(15.9949), 9C(57.0214), 9M(15.9949)
sp|Q15417|CNN3_HUMAN	Q15417	CNN3_HUMAN	CNN3	329	Homo sapiens	Calponin-3	1:Experimental evidence at protein level	39.51	1	0.999	10	9	9	137	121	121	0	0	0	10M(15.9949), 15M(15.9949), 16M(15.9949), 1C(57.0214), 1M(15.9949), 2M(15.9949), 6C(57.0214), 7M(15.9949)
sp|Q9H8M5|CNNM2_HUMAN	Q9H8M5	CNNM2_HUMAN	CNNM2	875	Homo sapiens	Metal transporter CNNM2	1:Experimental evidence at protein level	7.77	1	0.999	7	3	3	24	4	4	0	0	0	4C(57.0214)
sp|Q8NE01|CNNM3_HUMAN	Q8NE01	CNNM3_HUMAN	CNNM3	707	Homo sapiens	Metal transporter CNNM3	1:Experimental evidence at protein level	24.75	1	0.999	14	14	14	44	44	44	0	0	0	10C(57.0214), N-term(42.0106)
sp|Q6P4Q7|CNNM4_HUMAN	Q6P4Q7	CNNM4_HUMAN	CNNM4	775	Homo sapiens	Metal transporter CNNM4	1:Experimental evidence at protein level	31.23	1	0.999	20	16	20	103	83	103	0	0	0	10C(57.0214), 10M(15.9949), 12C(57.0214), 14M(15.9949), 4C(57.0214), 4M(15.9949), 5C(57.0214), 6M(15.9949)
sp|A5YKK6|CNOT1_HUMAN	A5YKK6	CNOT1_HUMAN	CNOT1	2376	Homo sapiens	CCR4-NOT transcription complex subunit 1	1:Experimental evidence at protein level	33.29	1	0.999	62	62	62	383	383	383	0	0	0	10M(15.9949), 11C(57.0214), 11M(15.9949), 13M(15.9949), 15C(57.0214), 19C(57.0214), 1C(57.0214), 1M(15.9949), 20C(57.0214), 22M(15.9949), 2C(57.0214), 2M(15.9949), 3C(57.0214), 3M(15.9949), 6C(57.0214), 6M(15.9949), 7C(57.0214), 7M(15.9949), 8C(57.0214), 9C(57.0214), 9M(15.9949)
sp|Q9H9A5|CNO10_HUMAN	Q9H9A5	CNO10_HUMAN	CNOT10	744	Homo sapiens	CCR4-NOT transcription complex subunit 10	1:Experimental evidence at protein level	28.49	1	0.999	16	16	16	64	64	64	0	0	0	1C(57.0214), 2M(15.9949), 3C(57.0214), 4C(57.0214), 5C(57.0214), 9C(57.0214)
sp|Q9UKZ1|CNO11_HUMAN	Q9UKZ1	CNO11_HUMAN	CNOT11	510	Homo sapiens	CCR4-NOT transcription complex subunit 11	1:Experimental evidence at protein level	26.86	1	0.999	9	9	9	50	50	50	0	0	0	15M(15.9949), 7M(15.9949)
sp|Q9NZN8|CNOT2_HUMAN	Q9NZN8	CNOT2_HUMAN	CNOT2	540	Homo sapiens	CCR4-NOT transcription complex subunit 2	1:Experimental evidence at protein level	27.96	1	0.999	14	14	14	79	79	79	0	0	0	2M(15.9949), 4M(15.9949), 7C(57.0214)
sp|O75175|CNOT3_HUMAN	O75175	CNOT3_HUMAN	CNOT3	753	Homo sapiens	CCR4-NOT transcription complex subunit 3	1:Experimental evidence at protein level	19.79	1	0.999	10	10	10	73	73	73	0	0	0	1M(15.9949), 7M(15.9949)
sp|O95628|CNOT4_HUMAN	O95628	CNOT4_HUMAN	CNOT4	575	Homo sapiens	CCR4-NOT transcription complex subunit 4	1:Experimental evidence at protein level	30.26	1	0.999	9	9	9	30	30	30	0	0	0	4C(57.0214), 9C(57.0214)
sp|Q9ULM6|CNOT6_HUMAN	Q9ULM6	CNOT6_HUMAN	CNOT6	557	Homo sapiens	CCR4-NOT transcription complex subunit 6	1:Experimental evidence at protein level	24.42	1	0.999	10	7	10	34	23	34	0	0	0	10C(57.0214), 4M(15.9949)
sp|Q96LI5|CNO6L_HUMAN	Q96LI5	CNO6L_HUMAN	CNOT6L	555	Homo sapiens	CCR4-NOT transcription complex subunit 6-like	1:Experimental evidence at protein level	15.32	1	0.999	8	5	5	25	14	14	0	0	0
sp|Q9UIV1|CNOT7_HUMAN	Q9UIV1	CNOT7_HUMAN	CNOT7	285	Homo sapiens	CCR4-NOT transcription complex subunit 7	1:Experimental evidence at protein level	50.88	1	0.999	10	10	10	52	52	52	0	0	0	13M(15.9949), 16M(15.9949), 2C(57.0214), 7C(57.0214)
sp|Q9UFF9|CNOT8_HUMAN	Q9UFF9	CNOT8_HUMAN	CNOT8	292	Homo sapiens	CCR4-NOT transcription complex subunit 8	1:Experimental evidence at protein level	8.56	1	0.999	2	2	2	5	5	5	0	0	0
sp|Q92600|CNOT9_HUMAN	Q92600	CNOT9_HUMAN	CNOT9	299	Homo sapiens	CCR4-NOT transcription complex subunit 9	1:Experimental evidence at protein level	48.83	1	0.999	12	12	12	82	82	82	0	0	0	10C(57.0214), 12C(57.0214), 2C(57.0214), 2M(15.9949), N-term(42.0106)
sp|P09543|CN37_HUMAN	P09543	CN37_HUMAN	CNP	421	Homo sapiens	2',3'-cyclic-nucleotide 3'-phosphodiesterase	1:Experimental evidence at protein level	38.72	1	0.999	20	20	20	213	213	213	0	0	0	10C(57.0214), 1M(15.9949), 22C(57.0214), 8C(57.0214), 9C(57.0214)
sp|Q9Y2B0|CNPY2_HUMAN	Q9Y2B0	CNPY2_HUMAN	CNPY2	182	Homo sapiens	Protein canopy homolog 2	1:Experimental evidence at protein level	68.13	1	0.999	12	12	12	215	215	215	0	0	0	10C(57.0214), 13C(57.0214), 1M(15.9949), 4C(57.0214), 5C(57.0214), 5M(15.9949), 6C(57.0214), 7C(57.0214), 9C(57.0214)
sp|Q9BT09|CNPY3_HUMAN	Q9BT09	CNPY3_HUMAN	CNPY3	278	Homo sapiens	Protein canopy homolog 3	1:Experimental evidence at protein level	19.42	1	0.999	5	5	5	31	31	31	0	0	0	12C(57.0214), 4C(57.0214), 6C(57.0214), 9C(57.0214)
sp|Q8N129|CNPY4_HUMAN	Q8N129	CNPY4_HUMAN	CNPY4	248	Homo sapiens	Protein canopy homolog 4	1:Experimental evidence at protein level	22.98	1	0.999	6	6	6	27	27	27	0	0	0	9C(57.0214)
sp|Q6PJW8|CNST_HUMAN	Q6PJW8	CNST_HUMAN	CNST	725	Homo sapiens	Consortin	1:Experimental evidence at protein level	13.79	1	0.999	6	6	6	10	10	10	0	0	0	19C(57.0214), 2C(57.0214), 9C(57.0214), N-term(42.0106)
sp|P78357|CNTP1_HUMAN	P78357	CNTP1_HUMAN	CNTNAP1	1384	Homo sapiens	Contactin-associated protein 1	1:Experimental evidence at protein level	6.36	1	0.999	7	7	7	10	10	10	0	0	0	10C(57.0214), 6C(57.0214), 9C(57.0214)
sp|Q8N137|CNTRB_HUMAN	Q8N137	CNTRB_HUMAN	CNTROB	903	Homo sapiens	Centrobin	1:Experimental evidence at protein level	12.4	1	0.999	7	7	7	13	13	13	0	0	0
sp|Q9GZY4|COA1_HUMAN	Q9GZY4	COA1_HUMAN	COA1	146	Homo sapiens	Cytochrome c oxidase assembly factor 1 homolog	1:Experimental evidence at protein level	23.29	1	0.999	4	4	4	22	22	22	0	0	0
sp|Q9Y2R0|COA3_HUMAN	Q9Y2R0	COA3_HUMAN	COA3	106	Homo sapiens	Cytochrome c oxidase assembly factor 3 homolog, mitochondrial	1:Experimental evidence at protein level	26.42	1	0.999	3	3	3	41	41	41	0	0	0	9M(15.9949)
sp|Q9NYJ1|COA4_HUMAN	Q9NYJ1	COA4_HUMAN	COA4	87	Homo sapiens	Cytochrome c oxidase assembly factor 4 homolog, mitochondrial	1:Experimental evidence at protein level	70.11	1	0.999	4	4	4	37	37	37	0	0	0	13C(57.0214), 2C(57.0214), 3C(57.0214), N-term(42.0106)
sp|Q86WW8|COA5_HUMAN	Q86WW8	COA5_HUMAN	COA5	74	Homo sapiens	Cytochrome c oxidase assembly factor 5	1:Experimental evidence at protein level	44.59	1	0.999	2	2	2	12	12	12	0	0	0	11C(57.0214), 12C(57.0214), 6C(57.0214)
sp|Q5JTJ3|COA6_HUMAN	Q5JTJ3	COA6_HUMAN	COA6	125	Homo sapiens	Cytochrome c oxidase assembly factor 6 homolog	1:Experimental evidence at protein level	23.2	1	0.999	3	3	3	35	35	35	0	0	0	7C(57.0214)
sp|Q96BR5|COA7_HUMAN	Q96BR5	COA7_HUMAN	COA7	231	Homo sapiens	Cytochrome c oxidase assembly factor 7	1:Experimental evidence at protein level	38.53	1	0.999	6	6	6	42	42	42	0	0	0	10C(57.0214), 14C(57.0214), 1C(57.0214), 2C(57.0214), 5C(57.0214), 6C(57.0214)
sp|Q13057|COASY_HUMAN	Q13057	COASY_HUMAN	COASY	564	Homo sapiens	Bifunctional coenzyme A synthase	1:Experimental evidence at protein level	28.72	1	0.999	12	12	12	83	83	83	0	0	0	5C(57.0214), 6M(15.9949), 8C(57.0214), 9C(57.0214)
sp|O75128|COBL_HUMAN	O75128	COBL_HUMAN	COBL	1261	Homo sapiens	Protein cordon-bleu	1:Experimental evidence at protein level	13.8	1	0.999	12	12	12	19	19	19	0	0	0	15C(57.0214), 1C(57.0214), 7C(57.0214)
sp|Q53SF7|COBL1_HUMAN	Q53SF7	COBL1_HUMAN	COBLL1	1128	Homo sapiens	Cordon-bleu protein-like 1	1:Experimental evidence at protein level	32.18	1	0.999	24	24	24	65	65	65	0	0	0	10C(57.0214), 15C(57.0214), 3C(57.0214)
sp|Q8WTW3|COG1_HUMAN	Q8WTW3	COG1_HUMAN	COG1	980	Homo sapiens	Conserved oligomeric Golgi complex subunit 1	1:Experimental evidence at protein level	40.2	1	0.999	33	33	33	167	167	167	0	0	0	10M(15.9949), 12C(57.0214), 1C(57.0214), 2C(57.0214), 4C(57.0214), 5C(57.0214), 7C(57.0214), 8M(15.9949), 9C(57.0214), N-term(42.0106)
sp|Q14746|COG2_HUMAN	Q14746	COG2_HUMAN	COG2	738	Homo sapiens	Conserved oligomeric Golgi complex subunit 2	1:Experimental evidence at protein level	46.21	1	0.999	22	22	22	113	113	113	0	0	0	19C(57.0214), 6C(57.0214), 9C(57.0214)
sp|Q96JB2|COG3_HUMAN	Q96JB2	COG3_HUMAN	COG3	828	Homo sapiens	Conserved oligomeric Golgi complex subunit 3	1:Experimental evidence at protein level	45.77	1	0.999	30	30	30	128	128	128	0	0	0	10M(15.9949), 14C(57.0214), 16M(15.9949), 3C(57.0214), 3M(15.9949), 4C(57.0214), 7M(15.9949), 8C(57.0214), N-term(42.0106)
sp|Q9H9E3|COG4_HUMAN	Q9H9E3	COG4_HUMAN	COG4	785	Homo sapiens	Conserved oligomeric Golgi complex subunit 4	1:Experimental evidence at protein level	32.87	1	0.999	21	21	21	95	95	95	0	0	0	1C(57.0214), 1M(15.9949), 3M(15.9949), 4C(57.0214), 4M(15.9949), 7M(15.9949), 9M(15.9949)
sp|Q9UP83|COG5_HUMAN	Q9UP83	COG5_HUMAN	COG5	860	Homo sapiens	Conserved oligomeric Golgi complex subunit 5	1:Experimental evidence at protein level	36.16	1	0.999	21	21	21	97	97	97	0	0	0	16C(57.0214), 20M(15.9949), 5C(57.0214), 7C(57.0214), 9C(57.0214)
sp|Q9Y2V7|COG6_HUMAN	Q9Y2V7	COG6_HUMAN	COG6	657	Homo sapiens	Conserved oligomeric Golgi complex subunit 6	1:Experimental evidence at protein level	24.51	1	0.999	13	13	13	65	65	65	0	0	0	7C(57.0214), 8M(15.9949)
sp|P83436|COG7_HUMAN	P83436	COG7_HUMAN	COG7	770	Homo sapiens	Conserved oligomeric Golgi complex subunit 7	1:Experimental evidence at protein level	47.27	1	0.999	28	28	28	120	120	120	0	0	0	11C(57.0214), 2C(57.0214), 5C(57.0214), 6C(57.0214), 7C(57.0214), 8C(57.0214), 8M(15.9949)
sp|Q96MW5|COG8_HUMAN	Q96MW5	COG8_HUMAN	COG8	612	Homo sapiens	Conserved oligomeric Golgi complex subunit 8	1:Experimental evidence at protein level	29.08	1	0.999	15	15	15	82	82	82	0	0	0	2C(57.0214), 3C(57.0214), 8C(57.0214)
sp|P38432|COIL_HUMAN	P38432	COIL_HUMAN	COIL	576	Homo sapiens	Coilin	1:Experimental evidence at protein level	26.39	1	0.999	12	12	12	61	61	61	0	0	0	7C(57.0214)
sp|Q99715|COCA1_HUMAN	Q99715	COCA1_HUMAN	COL12A1	3063	Homo sapiens	Collagen alpha-1(XII) chain	1:Experimental evidence at protein level	3.72	1	0.999	8	8	8	9	9	9	0	0	0	5C(57.0214)
sp|Q5TAT6|CODA1_HUMAN	Q5TAT6	CODA1_HUMAN	COL13A1	717	Homo sapiens	Collagen alpha-1(XIII) chain	1:Experimental evidence at protein level	4.04	1	0.999	2	2	2	11	11	11	0	0	0	5M(15.9949)
sp|Q9UMD9|COHA1_HUMAN	Q9UMD9	COHA1_HUMAN	COL17A1	1497	Homo sapiens	Collagen alpha-1(XVII) chain	1:Experimental evidence at protein level	3.14	1	0.999	3	3	3	4	4	4	0	0	0
sp|P39060|COIA1_HUMAN	P39060	COIA1_HUMAN	COL18A1	1754	Homo sapiens	Collagen alpha-1(XVIII) chain	1:Experimental evidence at protein level	9.12	1	0.999	10	10	10	29	29	29	0	0	0	19M(15.9949), 6C(57.0214)
sp|P02458|CO2A1_HUMAN	P02458	CO2A1_HUMAN	COL2A1	1487	Homo sapiens	Collagen alpha-1(II) chain	1:Experimental evidence at protein level	2.76	1	0.998	5	5	5	17	17	17	0	0	0
sp|P02461|CO3A1_HUMAN	P02461	CO3A1_HUMAN	COL3A1	1466	Homo sapiens	Collagen alpha-1(III) chain	1:Experimental evidence at protein level	9.35	1	0.9963	10	10	10	22	22	22	0	0	0	5C(57.0214)
sp|P08572|CO4A2_HUMAN	P08572	CO4A2_HUMAN	COL4A2	1712	Homo sapiens	Collagen alpha-2(IV) chain	1:Experimental evidence at protein level	3.62	1	0.999	4	4	4	4	4	4	0	0	0
sp|P20908|CO5A1_HUMAN	P20908	CO5A1_HUMAN	COL5A1	1838	Homo sapiens	Collagen alpha-1(V) chain	1:Experimental evidence at protein level	2.56	1	0.9989	4	3	4	6	5	6	0	0	0
sp|P12109|CO6A1_HUMAN	P12109	CO6A1_HUMAN	COL6A1	1028	Homo sapiens	Collagen alpha-1(VI) chain	1:Experimental evidence at protein level	14.49	1	0.999	11	11	11	19	19	19	0	0	0	17C(57.0214), 6C(57.0214)
sp|Q14055|CO9A2_HUMAN	Q14055	CO9A2_HUMAN	COL9A2	689	Homo sapiens	Collagen alpha-2(IX) chain	1:Experimental evidence at protein level	14.66	1	0.999	6	6	6	7	7	7	0	0	0	9M(15.9949)
sp|Q8NBJ5|GT251_HUMAN	Q8NBJ5	GT251_HUMAN	COLGALT1	622	Homo sapiens	Procollagen galactosyltransferase 1	1:Experimental evidence at protein level	34.57	1	0.999	21	21	21	141	141	141	0	0	0	11M(15.9949), 1M(15.9949), 5C(57.0214), 6M(15.9949), 8C(57.0214), 9C(57.0214)
sp|Q8IYK4|GT252_HUMAN	Q8IYK4	GT252_HUMAN	COLGALT2	626	Homo sapiens	Procollagen galactosyltransferase 2	1:Experimental evidence at protein level	8.79	1	0.999	4	4	4	10	10	10	0	0	0	1M(15.9949)
sp|Q8N668|COMD1_HUMAN	Q8N668	COMD1_HUMAN	COMMD1	190	Homo sapiens	COMM domain-containing protein 1	1:Experimental evidence at protein level	42.63	1	0.999	6	6	6	35	35	35	0	0	0	7M(15.9949), N-term(42.0106)
sp|Q9Y6G5|COMDA_HUMAN	Q9Y6G5	COMDA_HUMAN	COMMD10	202	Homo sapiens	COMM domain-containing protein 10	1:Experimental evidence at protein level	43.56	1	0.999	7	7	7	32	32	32	0	0	0	N-term(42.0106)
sp|Q86X83|COMD2_HUMAN	Q86X83	COMD2_HUMAN	COMMD2	199	Homo sapiens	COMM domain-containing protein 2	1:Experimental evidence at protein level	28.14	1	0.999	4	4	4	19	19	19	0	0	0
sp|Q9UBI1|COMD3_HUMAN	Q9UBI1	COMD3_HUMAN	COMMD3	195	Homo sapiens	COMM domain-containing protein 3	1:Experimental evidence at protein level	51.79	1	0.999	9	9	9	57	57	57	0	0	0	10C(57.0214), 5C(57.0214), N-term(42.0106)
sp|Q9H0A8|COMD4_HUMAN	Q9H0A8	COMD4_HUMAN	COMMD4	199	Homo sapiens	COMM domain-containing protein 4	1:Experimental evidence at protein level	41.21	1	0.999	5	5	5	31	31	31	0	0	0	16M(15.9949)
sp|Q9GZQ3|COMD5_HUMAN	Q9GZQ3	COMD5_HUMAN	COMMD5	224	Homo sapiens	COMM domain-containing protein 5	1:Experimental evidence at protein level	41.52	1	0.999	6	6	6	34	34	34	0	0	0	11C(57.0214), N-term(42.0106)
sp|Q7Z4G1|COMD6_HUMAN	Q7Z4G1	COMD6_HUMAN	COMMD6	85	Homo sapiens	COMM domain-containing protein 6	1:Experimental evidence at protein level	28.24	1	0.999	2	2	2	14	14	14	0	0	0	10C(57.0214), 3M(15.9949)
sp|Q86VX2|COMD7_HUMAN	Q86VX2	COMD7_HUMAN	COMMD7	200	Homo sapiens	COMM domain-containing protein 7	1:Experimental evidence at protein level	29	1	0.999	4	4	4	16	16	16	0	0	0
sp|Q9NX08|COMD8_HUMAN	Q9NX08	COMD8_HUMAN	COMMD8	183	Homo sapiens	COMM domain-containing protein 8	1:Experimental evidence at protein level	51.37	1	0.999	6	6	6	41	41	41	0	0	0	23M(15.9949), N-term(42.0106)
sp|Q9P000|COMD9_HUMAN	Q9P000	COMD9_HUMAN	COMMD9	198	Homo sapiens	COMM domain-containing protein 9	1:Experimental evidence at protein level	66.16	1	0.999	10	10	10	62	62	62	0	0	0	10M(15.9949), 1M(15.9949), 3C(57.0214), 6C(57.0214), 6M(15.9949), 8C(57.0214), N-term(42.0106)
sp|P21964|COMT_HUMAN	P21964	COMT_HUMAN	COMT	271	Homo sapiens	Catechol O-methyltransferase	1:Experimental evidence at protein level	60.15	1	0.999	11	11	11	188	188	188	0	0	0	11C(57.0214), 12C(57.0214), 21C(57.0214), 25C(57.0214), 4C(57.0214), 4M(15.9949), 7C(57.0214), 8M(15.9949)
sp|Q86VU5|CMTD1_HUMAN	Q86VU5	CMTD1_HUMAN	COMTD1	262	Homo sapiens	Catechol O-methyltransferase domain-containing protein 1	1:Experimental evidence at protein level	24.81	1	0.999	4	4	4	41	41	41	0	0	0	12M(15.9949), 13C(57.0214), 15C(57.0214), 4C(57.0214)
sp|Q8NHY2|COP1_HUMAN	Q8NHY2	COP1_HUMAN	COP1	731	Homo sapiens	E3 ubiquitin-protein ligase COP1	1:Experimental evidence at protein level	11.76	1	0.999	5	5	5	8	8	8	0	0	0	11C(57.0214), 6C(57.0214), 9C(57.0214)
sp|P53621|COPA_HUMAN	P53621	COPA_HUMAN	COPA	1224	Homo sapiens	Coatomer subunit alpha	1:Experimental evidence at protein level	51.06	1	0.999	51	51	51	605	605	605	0	0	0	11M(15.9949), 12M(15.9949), 13C(57.0214), 16M(15.9949), 17C(57.0214), 18C(57.0214), 19C(57.0214), 1C(57.0214), 1M(15.9949), 28M(15.9949), 2C(57.0214), 2M(15.9949), 4C(57.0214), 5C(57.0214), 6C(57.0214), 6M(15.9949), 7C(57.0214), 7M(15.9949), 8C(57.0214), 8M(15.9949), 9C(57.0214), 9M(15.9949)
sp|P53618|COPB_HUMAN	P53618	COPB_HUMAN	COPB1	953	Homo sapiens	Coatomer subunit beta	1:Experimental evidence at protein level	52.89	1	0.999	43	43	43	694	694	694	0	0	0	10C(57.0214), 11M(15.9949), 12M(15.9949), 13M(15.9949), 15M(15.9949), 1C(57.0214), 1M(15.9949), 2C(57.0214), 4M(15.9949), 5C(57.0214), 5M(15.9949), 6M(15.9949), 7C(57.0214), 7M(15.9949), 9C(57.0214), 9M(15.9949), N-term(42.0106)
sp|P35606|COPB2_HUMAN	P35606	COPB2_HUMAN	COPB2	906	Homo sapiens	Coatomer subunit beta'	1:Experimental evidence at protein level	52.98	1	0.999	36	36	36	413	413	413	0	0	0	10M(15.9949), 11M(15.9949), 15C(57.0214), 1C(57.0214), 2C(57.0214), 2M(15.9949), 3M(15.9949), 4C(57.0214), 5C(57.0214), 6M(15.9949), 8C(57.0214), 9M(15.9949)
sp|O14579|COPE_HUMAN	O14579	COPE_HUMAN	COPE	308	Homo sapiens	Coatomer subunit epsilon	1:Experimental evidence at protein level	55.84	1	0.999	13	13	13	158	158	158	0	0	0	10C(57.0214), 11C(57.0214), 11M(15.9949), 13M(15.9949), 14C(57.0214), 1C(57.0214), 1M(15.9949)
sp|Q9Y678|COPG1_HUMAN	Q9Y678	COPG1_HUMAN	COPG1	874	Homo sapiens	Coatomer subunit gamma-1	1:Experimental evidence at protein level	59.95	1	0.999	36	33	36	404	368	404	0	0	0	10C(57.0214), 10M(15.9949), 11C(57.0214), 12C(57.0214), 13C(57.0214), 13M(15.9949), 14C(57.0214), 14M(15.9949), 18C(57.0214), 23M(15.9949), 2M(15.9949), 3C(57.0214), 4C(57.0214), 4M(15.9949), 5C(57.0214), 6C(57.0214), 6M(15.9949), 7C(57.0214), 8C(57.0214), 8M(15.9949), 9M(15.9949)
sp|Q9UBF2|COPG2_HUMAN	Q9UBF2	COPG2_HUMAN	COPG2	871	Homo sapiens	Coatomer subunit gamma-2	1:Experimental evidence at protein level	47.3	1	0.999	29	26	26	237	201	201	0	0	0	10M(15.9949), 15C(57.0214), 15M(15.9949), 16M(15.9949), 17C(57.0214), 17M(15.9949), 18C(57.0214), 2C(57.0214), 2M(15.9949), 3C(57.0214), 5C(57.0214), 6M(15.9949), 8C(57.0214)
sp|Q9NQ92|COPRS_HUMAN	Q9NQ92	COPRS_HUMAN	COPRS	184	Homo sapiens	Coordinator of PRMT5 and differentiation stimulator	1:Experimental evidence at protein level	37.5	1	0.999	5	5	5	24	24	24	0	0	0	N-term(42.0106)
sp|P61201|CSN2_HUMAN	P61201	CSN2_HUMAN	COPS2	443	Homo sapiens	COP9 signalosome complex subunit 2	1:Experimental evidence at protein level	36.79	1	0.999	14	14	14	167	167	167	0	0	0	7M(15.9949), 8M(15.9949), 9M(15.9949)
sp|Q9UNS2|CSN3_HUMAN	Q9UNS2	CSN3_HUMAN	COPS3	423	Homo sapiens	COP9 signalosome complex subunit 3	1:Experimental evidence at protein level	40.19	1	0.999	12	12	12	110	110	110	0	0	0	10C(57.0214), 10M(15.9949), 12C(57.0214), 13M(15.9949), 14C(57.0214), 14M(15.9949), 16C(57.0214), 17C(57.0214), 19C(57.0214), 1C(57.0214), 1M(15.9949), 2M(15.9949), 3M(15.9949), 6M(15.9949), N-term(42.0106)
sp|Q9BT78|CSN4_HUMAN	Q9BT78	CSN4_HUMAN	COPS4	406	Homo sapiens	COP9 signalosome complex subunit 4	1:Experimental evidence at protein level	61.82	1	0.999	18	18	18	181	181	181	0	0	0	10M(15.9949), 12M(15.9949), 17M(15.9949), 1C(57.0214), 6C(57.0214), 7C(57.0214), 7M(15.9949)
sp|Q92905|CSN5_HUMAN	Q92905	CSN5_HUMAN	COPS5	334	Homo sapiens	COP9 signalosome complex subunit 5	1:Experimental evidence at protein level	59.88	1	0.999	14	14	14	165	165	165	0	0	0	10M(15.9949), 4M(15.9949), 6M(15.9949), 8C(57.0214), 8M(15.9949), N-term(42.0106)
sp|Q7L5N1|CSN6_HUMAN	Q7L5N1	CSN6_HUMAN	COPS6	327	Homo sapiens	COP9 signalosome complex subunit 6	1:Experimental evidence at protein level	51.99	1	0.999	12	12	12	112	112	112	0	0	0	1M(15.9949), 2C(57.0214), 3C(57.0214), 5M(15.9949), 6C(57.0214), 7C(57.0214), 8C(57.0214)
sp|Q9UBW8|CSN7A_HUMAN	Q9UBW8	CSN7A_HUMAN	COPS7A	275	Homo sapiens	COP9 signalosome complex subunit 7a	1:Experimental evidence at protein level	49.45	1	0.999	11	11	11	62	62	62	0	0	0	6C(57.0214), 9C(57.0214)
sp|Q9H9Q2|CSN7B_HUMAN	Q9H9Q2	CSN7B_HUMAN	COPS7B	264	Homo sapiens	COP9 signalosome complex subunit 7b	1:Experimental evidence at protein level	31.06	1	0.999	7	7	7	37	37	37	0	0	0	10M(15.9949), 1C(57.0214), N-term(42.0106)
sp|Q99627|CSN8_HUMAN	Q99627	CSN8_HUMAN	COPS8	209	Homo sapiens	COP9 signalosome complex subunit 8	1:Experimental evidence at protein level	34.93	1	0.999	5	5	5	59	59	59	0	0	0
sp|P61923|COPZ1_HUMAN	P61923	COPZ1_HUMAN	COPZ1	177	Homo sapiens	Coatomer subunit zeta-1	1:Experimental evidence at protein level	41.81	1	0.999	6	6	6	87	87	87	0	0	0	N-term(42.0106)
sp|Q9NZJ6|COQ3_HUMAN	Q9NZJ6	COQ3_HUMAN	COQ3	369	Homo sapiens	Ubiquinone biosynthesis O-methyltransferase, mitochondrial	1:Experimental evidence at protein level	20.05	1	0.999	5	5	5	26	26	26	0	0	0	11C(57.0214), 6C(57.0214)
sp|Q9Y3A0|COQ4_HUMAN	Q9Y3A0	COQ4_HUMAN	COQ4	265	Homo sapiens	Ubiquinone biosynthesis protein COQ4 homolog, mitochondrial	1:Experimental evidence at protein level	18.11	1	0.999	4	4	4	6	6	6	0	0	0
sp|Q5HYK3|COQ5_HUMAN	Q5HYK3	COQ5_HUMAN	COQ5	327	Homo sapiens	2-methoxy-6-polyprenyl-1,4-benzoquinol methylase, mitochondrial	1:Experimental evidence at protein level	34.56	1	0.999	9	9	9	40	40	40	0	0	0	1M(15.9949)
sp|Q9Y2Z9|COQ6_HUMAN	Q9Y2Z9	COQ6_HUMAN	COQ6	468	Homo sapiens	Ubiquinone biosynthesis monooxygenase COQ6, mitochondrial	1:Experimental evidence at protein level	23.93	1	0.999	10	10	10	56	56	56	0	0	0
sp|Q99807|COQ7_HUMAN	Q99807	COQ7_HUMAN	COQ7	217	Homo sapiens	5-demethoxyubiquinone hydroxylase, mitochondrial	1:Experimental evidence at protein level	33.18	1	0.999	5	5	5	28	28	28	0	0	0	3M(15.9949), 6C(57.0214)
sp|Q8NI60|COQ8A_HUMAN	Q8NI60	COQ8A_HUMAN	COQ8A	647	Homo sapiens	Atypical kinase COQ8A, mitochondrial	1:Experimental evidence at protein level	23.8	1	0.999	14	14	14	79	79	79	0	0	0	11C(57.0214), 12M(15.9949), 6C(57.0214), 7C(57.0214), 8C(57.0214), 9M(15.9949), N-term(42.0106)
sp|Q96D53|COQ8B_HUMAN	Q96D53	COQ8B_HUMAN	COQ8B	544	Homo sapiens	Atypical kinase COQ8B, mitochondrial	1:Experimental evidence at protein level	28.68	1	0.999	11	11	11	57	57	57	0	0	0	15C(57.0214), 2C(57.0214), 4C(57.0214), 6C(57.0214)
sp|O75208|COQ9_HUMAN	O75208	COQ9_HUMAN	COQ9	318	Homo sapiens	Ubiquinone biosynthesis protein COQ9, mitochondrial	1:Experimental evidence at protein level	30.19	1	0.999	6	6	6	56	56	56	0	0	0	11M(15.9949), 13C(57.0214), 1M(15.9949), 5M(15.9949), 7M(15.9949)
sp|P31146|COR1A_HUMAN	P31146	COR1A_HUMAN	CORO1A	461	Homo sapiens	Coronin-1A	1:Experimental evidence at protein level	18.44	1	0.999	9	9	9	41	41	41	0	0	0	11C(57.0214), 1C(57.0214), 2C(57.0214), 6C(57.0214), 9C(57.0214)
sp|Q9BR76|COR1B_HUMAN	Q9BR76	COR1B_HUMAN	CORO1B	489	Homo sapiens	Coronin-1B	1:Experimental evidence at protein level	35.38	1	0.999	13	13	13	217	217	217	0	0	0	10M(15.9949), 11M(15.9949), 1C(57.0214), 22C(57.0214), 25C(57.0214), 2C(57.0214), 3M(15.9949), 5M(15.9949), 7M(15.9949), 8C(57.0214)
sp|Q9ULV4|COR1C_HUMAN	Q9ULV4	COR1C_HUMAN	CORO1C	474	Homo sapiens	Coronin-1C	1:Experimental evidence at protein level	28.27	1	0.999	13	12	13	208	140	208	0	0	0	2C(57.0214), 6C(57.0214), 7C(57.0214), 7M(15.9949), 8C(57.0214)
sp|Q92828|COR2A_HUMAN	Q92828	COR2A_HUMAN	CORO2A	525	Homo sapiens	Coronin-2A	1:Experimental evidence at protein level	22.29	1	0.999	9	9	9	42	42	42	0	0	0	12C(57.0214), 3C(57.0214), 7C(57.0214)
sp|P57737|CORO7_HUMAN	P57737	CORO7_HUMAN	CORO7	925	Homo sapiens	Coronin-7	1:Experimental evidence at protein level	30.92	1	0.999	17	17	17	82	82	82	0	0	0	14C(57.0214), 15C(57.0214), 1C(57.0214), 24C(57.0214), 3C(57.0214), 8C(57.0214), 9C(57.0214)
sp|Q14019|COTL1_HUMAN	Q14019	COTL1_HUMAN	COTL1	142	Homo sapiens	Coactosin-like protein	1:Experimental evidence at protein level	45.77	1	0.999	5	5	5	71	71	71	0	0	0	22C(57.0214), 7M(15.9949)
sp|Q12887|COX10_HUMAN	Q12887	COX10_HUMAN	COX10	443	Homo sapiens	Protoheme IX farnesyltransferase, mitochondrial	1:Experimental evidence at protein level	9.93	1	0.999	3	3	3	7	7	7	0	0	0
sp|Q9Y6N1|COX11_HUMAN	Q9Y6N1	COX11_HUMAN	COX11	276	Homo sapiens	Cytochrome c oxidase assembly protein COX11, mitochondrial	1:Experimental evidence at protein level	23.91	1	0.999	4	4	4	15	15	15	0	0	0	3C(57.0214), 5C(57.0214)
sp|Q7KZN9|COX15_HUMAN	Q7KZN9	COX15_HUMAN	COX15	410	Homo sapiens	Cytochrome c oxidase assembly protein COX15 homolog	1:Experimental evidence at protein level	16.83	1	0.999	5	5	5	37	37	37	0	0	0	2M(15.9949), 8M(15.9949)
sp|Q14061|COX17_HUMAN	Q14061	COX17_HUMAN	COX17	63	Homo sapiens	Cytochrome c oxidase copper chaperone	1:Experimental evidence at protein level	66.67	1	0.999	3	3	3	53	53	53	0	0	0	5C(57.0214), 6C(57.0214), 7C(57.0214), 9C(57.0214)
sp|Q49B96|COX19_HUMAN	Q49B96	COX19_HUMAN	COX19	90	Homo sapiens	Cytochrome c oxidase assembly protein COX19	1:Experimental evidence at protein level	70	1	0.999	7	7	7	25	25	25	0	0	0	11C(57.0214), 12C(57.0214), 1C(57.0214), N-term(42.0106)
sp|Q5RI15|COX20_HUMAN	Q5RI15	COX20_HUMAN	COX20	118	Homo sapiens	Cytochrome c oxidase assembly protein COX20, mitochondrial	1:Experimental evidence at protein level	23.73	1	0.999	4	4	4	36	36	36	0	0	0	12C(57.0214)
sp|P13073|COX41_HUMAN	P13073	COX41_HUMAN	COX4I1	169	Homo sapiens	Cytochrome c oxidase subunit 4 isoform 1, mitochondrial	1:Experimental evidence at protein level	40.24	1	0.999	7	7	7	184	184	184	0	0	0	10M(15.9949), 8M(15.9949)
sp|P20674|COX5A_HUMAN	P20674	COX5A_HUMAN	COX5A	150	Homo sapiens	Cytochrome c oxidase subunit 5A, mitochondrial	1:Experimental evidence at protein level	48	1	0.999	8	8	8	86	86	86	0	0	0	10M(15.9949), 11M(15.9949)
sp|P10606|COX5B_HUMAN	P10606	COX5B_HUMAN	COX5B	129	Homo sapiens	Cytochrome c oxidase subunit 5B, mitochondrial	1:Experimental evidence at protein level	39.53	1	0.999	7	7	7	79	79	79	0	0	0
sp|P14854|CX6B1_HUMAN	P14854	CX6B1_HUMAN	COX6B1	86	Homo sapiens	Cytochrome c oxidase subunit 6B1	1:Experimental evidence at protein level	75.58	1	0.999	5	5	5	96	96	96	0	0	0	2C(57.0214), 6C(57.0214), 7C(57.0214)
sp|P09669|COX6C_HUMAN	P09669	COX6C_HUMAN	COX6C	75	Homo sapiens	Cytochrome c oxidase subunit 6C	1:Experimental evidence at protein level	41.33	1	0.999	4	4	4	74	74	74	0	0	0	11M(15.9949), 1M(15.9949), 5M(15.9949), N-term(42.0106)
sp|P14406|CX7A2_HUMAN	P14406	CX7A2_HUMAN	COX7A2	83	Homo sapiens	Cytochrome c oxidase subunit 7A2, mitochondrial	1:Experimental evidence at protein level	27.71	1	0.999	2	2	2	35	35	35	0	0	0
sp|O14548|COX7R_HUMAN	O14548	COX7R_HUMAN	COX7A2L	114	Homo sapiens	Cytochrome c oxidase subunit 7A-related protein, mitochondrial	1:Experimental evidence at protein level	56.14	1	0.999	4	4	4	28	28	28	0	0	0
sp|O75976|CBPD_HUMAN	O75976	CBPD_HUMAN	CPD	1380	Homo sapiens	Carboxypeptidase D	1:Experimental evidence at protein level	30.8	1	0.999	34	34	34	237	237	237	0	0	0	10M(15.9949), 11C(57.0214), 5M(15.9949), 9M(15.9949)
sp|Q17RY0|CPEB4_HUMAN	Q17RY0	CPEB4_HUMAN	CPEB4	729	Homo sapiens	Cytoplasmic polyadenylation element-binding protein 4	1:Experimental evidence at protein level	15.78	1	0.999	9	6	9	17	12	17	0	0	0	13C(57.0214), 16C(57.0214), 6C(57.0214)
sp|Q6PUV4|CPLX2_HUMAN	Q6PUV4	CPLX2_HUMAN	CPLX2	134	Homo sapiens	Complexin-2	1:Experimental evidence at protein level	19.4	1	0.999	2	2	2	4	4	4	0	0	0	7C(57.0214)
sp|P14384|CBPM_HUMAN	P14384	CBPM_HUMAN	CPM	443	Homo sapiens	Carboxypeptidase M	1:Experimental evidence at protein level	7.45	1	0.999	3	3	3	3	3	3	0	0	0	4C(57.0214)
sp|Q99829|CPNE1_HUMAN	Q99829	CPNE1_HUMAN	CPNE1	537	Homo sapiens	Copine-1	1:Experimental evidence at protein level	25.7	1	0.999	13	13	13	324	324	324	0	0	0	2C(57.0214), 4C(57.0214), 4M(15.9949), 5C(57.0214)
sp|Q96FN4|CPNE2_HUMAN	Q96FN4	CPNE2_HUMAN	CPNE2	548	Homo sapiens	Copine-2	1:Experimental evidence at protein level	21.53	1	0.999	9	8	8	64	20	20	0	0	0	12C(57.0214), 9C(57.0214)
sp|O75131|CPNE3_HUMAN	O75131	CPNE3_HUMAN	CPNE3	537	Homo sapiens	Copine-3	1:Experimental evidence at protein level	49.35	1	0.999	22	21	22	533	489	533	0	0	0	11M(15.9949), 13C(57.0214), 15C(57.0214), 22M(15.9949), 2C(57.0214), 3C(57.0214), 4C(57.0214), 5C(57.0214), 6C(57.0214), 6M(15.9949), 7C(57.0214), 8C(57.0214), 9M(15.9949)
sp|Q9UBL6|CPNE7_HUMAN	Q9UBL6	CPNE7_HUMAN	CPNE7	633	Homo sapiens	Copine-7	1:Experimental evidence at protein level	17.54	1	0.999	9	8	8	67	23	23	0	0	0	11C(57.0214), 13C(57.0214), 9C(57.0214)
sp|Q86YQ8|CPNE8_HUMAN	Q86YQ8	CPNE8_HUMAN	CPNE8	564	Homo sapiens	Copine-8	1:Experimental evidence at protein level	29.61	1	0.999	12	8	11	69	19	25	0	0	0	10C(57.0214), 5C(57.0214)
sp|P36551|HEM6_HUMAN	P36551	HEM6_HUMAN	CPOX	454	Homo sapiens	Oxygen-dependent coproporphyrinogen-III oxidase, mitochondrial	1:Experimental evidence at protein level	38.99	1	0.999	15	15	15	119	119	119	0	0	0	14C(57.0214), 15C(57.0214), 1C(57.0214), 2C(57.0214), 4C(57.0214), 6M(15.9949), 8C(57.0214), 9C(57.0214)
sp|Q9BRF8|CPPED_HUMAN	Q9BRF8	CPPED_HUMAN	CPPED1	314	Homo sapiens	Serine/threonine-protein phosphatase CPPED1	1:Experimental evidence at protein level	37.26	1	0.999	8	8	8	63	63	63	0	0	0	19C(57.0214), 26C(57.0214), 7M(15.9949), N-term(42.0106)
sp|P31327|CPSM_HUMAN	P31327	CPSM_HUMAN	CPS1	1500	Homo sapiens	Carbamoyl-phosphate synthase [ammonia], mitochondrial	1:Experimental evidence at protein level	48.27	1	0.999	53	53	53	551	551	551	0	0	0	10M(15.9949), 11C(57.0214), 11M(15.9949), 13C(57.0214), 18C(57.0214), 19C(57.0214), 1C(57.0214), 1M(15.9949), 23M(15.9949), 2C(57.0214), 2M(15.9949), 4C(57.0214), 4M(15.9949), 5M(15.9949), 6C(57.0214), 6M(15.9949), 7M(15.9949), 9C(57.0214)
sp|Q10570|CPSF1_HUMAN	Q10570	CPSF1_HUMAN	CPSF1	1443	Homo sapiens	Cleavage and polyadenylation specificity factor subunit 1	1:Experimental evidence at protein level	23.77	1	0.999	27	27	27	138	138	138	0	0	0	11C(57.0214), 12C(57.0214), 17C(57.0214), 1C(57.0214), 5C(57.0214), 5M(15.9949), 7C(57.0214), 7M(15.9949), 8C(57.0214)
sp|Q9P2I0|CPSF2_HUMAN	Q9P2I0	CPSF2_HUMAN	CPSF2	782	Homo sapiens	Cleavage and polyadenylation specificity factor subunit 2	1:Experimental evidence at protein level	45.4	1	0.999	28	28	28	117	117	117	0	0	0	10C(57.0214), 11C(57.0214), 12C(57.0214), 18C(57.0214), 19C(57.0214), 1C(57.0214), 21M(15.9949), 5C(57.0214), 6C(57.0214), 7C(57.0214), 8C(57.0214)
sp|Q9UKF6|CPSF3_HUMAN	Q9UKF6	CPSF3_HUMAN	CPSF3	684	Homo sapiens	Cleavage and polyadenylation specificity factor subunit 3	1:Experimental evidence at protein level	30.7	1	0.999	19	19	19	134	134	134	0	0	0	15C(57.0214), 1C(57.0214), 2C(57.0214), 3M(15.9949), 7C(57.0214), 9C(57.0214), N-term(42.0106)
sp|O95639|CPSF4_HUMAN	O95639	CPSF4_HUMAN	CPSF4	269	Homo sapiens	Cleavage and polyadenylation specificity factor subunit 4	1:Experimental evidence at protein level	57.99	1	0.999	13	12	13	80	73	80	0	0	0	10C(57.0214), 2C(57.0214), 4C(57.0214), 5M(15.9949), 6C(57.0214), 7C(57.0214), 8M(15.9949), N-term(42.0106)
sp|Q16630|CPSF6_HUMAN	Q16630	CPSF6_HUMAN	CPSF6	551	Homo sapiens	Cleavage and polyadenylation specificity factor subunit 6	1:Experimental evidence at protein level	27.04	1	0.999	11	11	11	137	137	137	0	0	0	12C(57.0214), 12M(15.9949), 13C(57.0214), 8M(15.9949), 9C(57.0214)
sp|Q8N684|CPSF7_HUMAN	Q8N684	CPSF7_HUMAN	CPSF7	471	Homo sapiens	Cleavage and polyadenylation specificity factor subunit 7	1:Experimental evidence at protein level	32.27	1	0.999	13	13	13	138	138	138	0	0	0
sp|P50416|CPT1A_HUMAN	P50416	CPT1A_HUMAN	CPT1A	773	Homo sapiens	Carnitine O-palmitoyltransferase 1, liver isoform	1:Experimental evidence at protein level	33.38	1	0.999	21	21	21	196	196	196	0	0	0	12M(15.9949), 1M(15.9949), 2C(57.0214), 2M(15.9949), 3C(57.0214), 3M(15.9949), 4C(57.0214), 7C(57.0214), 8M(15.9949), 9C(57.0214)
sp|P23786|CPT2_HUMAN	P23786	CPT2_HUMAN	CPT2	658	Homo sapiens	Carnitine O-palmitoyltransferase 2, mitochondrial	1:Experimental evidence at protein level	32.07	1	0.999	16	16	16	154	154	154	0	0	0	10M(15.9949), 12C(57.0214), 13C(57.0214), 2M(15.9949), 4M(15.9949), 6C(57.0214), 6M(15.9949), 9M(15.9949)
sp|Q5TA50|CPTP_HUMAN	Q5TA50	CPTP_HUMAN	CPTP	214	Homo sapiens	Ceramide-1-phosphate transfer protein	1:Experimental evidence at protein level	27.1	1	0.999	4	4	4	11	11	11	0	0	0	5C(57.0214), 7C(57.0214)
sp|Q9H3G5|CPVL_HUMAN	Q9H3G5	CPVL_HUMAN	CPVL	476	Homo sapiens	Probable serine carboxypeptidase CPVL	1:Experimental evidence at protein level	25.21	1	0.999	9	9	9	41	41	41	0	0	0	1C(57.0214), 2C(57.0214), 5C(57.0214)
sp|P29373|RABP2_HUMAN	P29373	RABP2_HUMAN	CRABP2	138	Homo sapiens	Cellular retinoic acid-binding protein 2	1:Experimental evidence at protein level	59.42	1	0.999	9	9	9	293	293	293	0	0	0	12M(15.9949), 19C(57.0214), 7M(15.9949)
sp|Q9BSW2|EFC4B_HUMAN	Q9BSW2	EFC4B_HUMAN	CRACR2A	731	Homo sapiens	EF-hand calcium-binding domain-containing protein 4B	1:Experimental evidence at protein level	25.44	1	0.999	12	12	12	23	23	23	0	0	0	17C(57.0214), 20C(57.0214), 5C(57.0214), 8C(57.0214), 9C(57.0214)
sp|P78560|CRADD_HUMAN	P78560	CRADD_HUMAN	CRADD	199	Homo sapiens	Death domain-containing protein CRADD	1:Experimental evidence at protein level	20.6	1	0.999	3	3	3	13	13	13	0	0	0	12M(15.9949), 2M(15.9949)
sp|P43155|CACP_HUMAN	P43155	CACP_HUMAN	CRAT	626	Homo sapiens	Carnitine O-acetyltransferase	1:Experimental evidence at protein level	26.52	1	0.999	14	14	14	94	94	94	0	0	0	12M(15.9949), 2M(15.9949), 4M(15.9949), 6C(57.0214), 7M(15.9949)
sp|Q96SW2|CRBN_HUMAN	Q96SW2	CRBN_HUMAN	CRBN	442	Homo sapiens	Protein cereblon	1:Experimental evidence at protein level	31.22	1	0.999	9	9	9	38	38	38	0	0	0	13M(15.9949), 18C(57.0214), 1C(57.0214), 2C(57.0214), 4C(57.0214), 7C(57.0214)
sp|P16220|CREB1_HUMAN	P16220	CREB1_HUMAN	CREB1	327	Homo sapiens	Cyclic AMP-responsive element-binding protein 1	1:Experimental evidence at protein level	16.21	1	0.999	4	3	4	37	28	37	0	0	0	13M(15.9949)
sp|Q8TEY5|CR3L4_HUMAN	Q8TEY5	CR3L4_HUMAN	CREB3L4	395	Homo sapiens	Cyclic AMP-responsive element-binding protein 3-like protein 4	1:Experimental evidence at protein level	7.59	1	0.999	2	2	2	7	7	7	0	0	0	4C(57.0214)
sp|Q92793|CBP_HUMAN	Q92793	CBP_HUMAN	CREBBP	2442	Homo sapiens	CREB-binding protein	1:Experimental evidence at protein level	19.12	1	0.999	34	21	34	121	56	121	0	0	0	11C(57.0214), 16M(15.9949), 1C(57.0214), 2C(57.0214), 3C(57.0214), 3M(15.9949), 4C(57.0214), 5C(57.0214), 5M(15.9949), 6C(57.0214), 7C(57.0214), 8C(57.0214), 9C(57.0214), N-term(42.0106)
sp|Q96HD1|CREL1_HUMAN	Q96HD1	CREL1_HUMAN	CRELD1	420	Homo sapiens	Protein disulfide isomerase CRELD1	1:Experimental evidence at protein level	19.29	1	0.999	4	4	4	9	9	9	0	0	0	12C(57.0214), 15C(57.0214), 23C(57.0214), 29C(57.0214), 2C(57.0214), 3C(57.0214), 5C(57.0214)
sp|Q6UXH1|CREL2_HUMAN	Q6UXH1	CREL2_HUMAN	CRELD2	353	Homo sapiens	Protein disulfide isomerase CRELD2	1:Experimental evidence at protein level	7.65	1	0.999	3	3	3	13	13	13	0	0	0
sp|Q9NZV1|CRIM1_HUMAN	Q9NZV1	CRIM1_HUMAN	CRIM1	1036	Homo sapiens	Cysteine-rich motor neuron 1 protein	1:Experimental evidence at protein level	22.39	1	0.999	14	14	14	40	40	40	0	0	0	11C(57.0214), 12C(57.0214), 13C(57.0214), 14C(57.0214), 16C(57.0214), 17C(57.0214), 18C(57.0214), 1C(57.0214), 2C(57.0214), 3C(57.0214), 4C(57.0214), 5C(57.0214), 6C(57.0214), 7C(57.0214), 8C(57.0214), 9C(57.0214)
sp|P52943|CRIP2_HUMAN	P52943	CRIP2_HUMAN	CRIP2	208	Homo sapiens	Cysteine-rich protein 2	1:Experimental evidence at protein level	48.08	1	0.999	8	8	8	65	65	65	0	0	0	14C(57.0214), 2C(57.0214)
sp|Q9P021|CRIPT_HUMAN	Q9P021	CRIPT_HUMAN	CRIPT	101	Homo sapiens	Cysteine-rich PDZ-binding protein	1:Experimental evidence at protein level	28.71	1	0.999	3	3	3	17	17	17	0	0	0	11C(57.0214), 14C(57.0214)
sp|P46108|CRK_HUMAN	P46108	CRK_HUMAN	CRK	304	Homo sapiens	Adapter molecule crk	1:Experimental evidence at protein level	33.22	1	0.999	9	9	9	157	157	157	0	0	0	2M(15.9949)
sp|P46109|CRKL_HUMAN	P46109	CRKL_HUMAN	CRKL	303	Homo sapiens	Crk-like protein	1:Experimental evidence at protein level	69.31	1	0.999	15	15	15	310	310	310	0	0	0	3M(15.9949), 5C(57.0214), 5M(15.9949), 6M(15.9949)
sp|Q8IUI8|CRLF3_HUMAN	Q8IUI8	CRLF3_HUMAN	CRLF3	442	Homo sapiens	Cytokine receptor-like factor 3	1:Experimental evidence at protein level	13.8	1	0.999	4	4	4	22	22	22	0	0	0	22C(57.0214), 6C(57.0214)
sp|Q14194|DPYL1_HUMAN	Q14194	DPYL1_HUMAN	CRMP1	572	Homo sapiens	Dihydropyrimidinase-related protein 1	1:Experimental evidence at protein level	32.87	1	0.999	14	12	12	72	39	39	0	0	0	3C(57.0214)
sp|Q9BZJ0|CRNL1_HUMAN	Q9BZJ0	CRNL1_HUMAN	CRNKL1	848	Homo sapiens	Crooked neck-like protein 1	1:Experimental evidence at protein level	16.75	1	0.999	14	14	14	122	122	122	0	0	0	3M(15.9949), 9C(57.0214)
sp|Q5TZA2|CROCC_HUMAN	Q5TZA2	CROCC_HUMAN	CROCC	2017	Homo sapiens	Rootletin	1:Experimental evidence at protein level	10.26	1	0.999	17	16	17	18	17	18	0	0	0
sp|Q9UKG9|OCTC_HUMAN	Q9UKG9	OCTC_HUMAN	CROT	612	Homo sapiens	Peroxisomal carnitine O-octanoyltransferase	1:Experimental evidence at protein level	19.61	1	0.999	10	10	10	29	29	29	0	0	0	2C(57.0214), 9C(57.0214)
sp|O75718|CRTAP_HUMAN	O75718	CRTAP_HUMAN	CRTAP	401	Homo sapiens	Cartilage-associated protein	1:Experimental evidence at protein level	32.42	1	0.999	11	11	11	39	39	39	0	0	0	3C(57.0214), 5C(57.0214), 6M(15.9949), 9C(57.0214)
sp|Q6UUV9|CRTC1_HUMAN	Q6UUV9	CRTC1_HUMAN	CRTC1	634	Homo sapiens	CREB-regulated transcription coactivator 1	1:Experimental evidence at protein level	14.35	1	0.999	6	6	6	28	28	28	0	0	0
sp|Q53ET0|CRTC2_HUMAN	Q53ET0	CRTC2_HUMAN	CRTC2	693	Homo sapiens	CREB-regulated transcription coactivator 2	1:Experimental evidence at protein level	31.17	1	0.999	12	12	12	45	45	45	0	0	0	12C(57.0214), N-term(42.0106)
sp|Q6UUV7|CRTC3_HUMAN	Q6UUV7	CRTC3_HUMAN	CRTC3	619	Homo sapiens	CREB-regulated transcription coactivator 3	1:Experimental evidence at protein level	19.71	1	0.999	7	7	7	12	12	12	0	0	0	N-term(42.0106)
sp|Q16526|CRY1_HUMAN	Q16526	CRY1_HUMAN	CRY1	586	Homo sapiens	Cryptochrome-1	1:Experimental evidence at protein level	6.31	1	0.999	3	2	3	7	5	7	0	0	0
sp|Q9Y4K1|CRBG1_HUMAN	Q9Y4K1	CRBG1_HUMAN	CRYBG1	1723	Homo sapiens	Beta/gamma crystallin domain-containing protein 1	1:Experimental evidence at protein level	38.6	1	0.999	44	44	44	206	206	206	0	0	0	13C(57.0214), 18C(57.0214), 20C(57.0214), 35C(57.0214), 3C(57.0214), 5C(57.0214), 6C(57.0214), 7C(57.0214), 8C(57.0214), 9C(57.0214)
sp|Q8N1P7|CRBG2_HUMAN	Q8N1P7	CRBG2_HUMAN	CRYBG2	1661	Homo sapiens	Beta/gamma crystallin domain-containing protein 2	2:Experimental evidence at transcript level	4.15	1	0.999	3	3	3	3	3	3	0	0	0	3C(57.0214)
sp|Q68DQ2|CRBG3_HUMAN	Q68DQ2	CRBG3_HUMAN	CRYBG3	2970	Homo sapiens	Very large A-kinase anchor protein	1:Experimental evidence at protein level	15.82	1	0.999	30	30	30	50	50	50	0	0	0	13C(57.0214), 4C(57.0214), 9C(57.0214)
sp|Q9Y2S2|CRYL1_HUMAN	Q9Y2S2	CRYL1_HUMAN	CRYL1	319	Homo sapiens	Lambda-crystallin homolog	1:Experimental evidence at protein level	18.5	1	0.999	5	5	5	11	11	11	0	0	0	9C(57.0214)
sp|Q08257|QOR_HUMAN	Q08257	QOR_HUMAN	CRYZ	329	Homo sapiens	Quinone oxidoreductase	1:Experimental evidence at protein level	63.53	1	0.999	14	14	14	158	158	158	0	0	0	19C(57.0214), 4C(57.0214), 7C(57.0214)
sp|O95825|QORL1_HUMAN	O95825	QORL1_HUMAN	CRYZL1	349	Homo sapiens	Quinone oxidoreductase-like protein 1	1:Experimental evidence at protein level	35.53	1	0.999	8	8	8	44	44	44	0	0	0	24C(57.0214), 2C(57.0214), 6C(57.0214)
sp|O75390|CISY_HUMAN	O75390	CISY_HUMAN	CS	466	Homo sapiens	Citrate synthase, mitochondrial	1:Experimental evidence at protein level	35.84	1	0.999	14	14	14	297	297	297	0	0	0	10M(15.9949), 21M(15.9949), 2M(15.9949), 7C(57.0214), 7M(15.9949), 8M(15.9949)
sp|O75534|CSDE1_HUMAN	O75534	CSDE1_HUMAN	CSDE1	798	Homo sapiens	Cold shock domain-containing protein E1	1:Experimental evidence at protein level	53.63	1	0.999	34	34	34	469	469	469	0	0	0	10C(57.0214), 11M(15.9949), 12M(15.9949), 13M(15.9949), 14C(57.0214), 1C(57.0214), 1M(15.9949), 21M(15.9949), 2M(15.9949), 4C(57.0214), 5C(57.0214), 6C(57.0214), 6M(15.9949), 7C(57.0214), 8C(57.0214), 8M(15.9949), N-term(42.0106)
sp|P55060|XPO2_HUMAN	P55060	XPO2_HUMAN	CSE1L	971	Homo sapiens	Exportin-2	1:Experimental evidence at protein level	39.65	1	0.999	33	33	33	757	757	757	0	0	0	13C(57.0214), 14M(15.9949), 17M(15.9949), 3C(57.0214), 4C(57.0214), 5C(57.0214), 6C(57.0214), 6M(15.9949), 7M(15.9949), 8M(15.9949), 9M(15.9949), N-term(42.0106)
sp|P09603|CSF1_HUMAN	P09603	CSF1_HUMAN	CSF1	554	Homo sapiens	Macrophage colony-stimulating factor 1	1:Experimental evidence at protein level	16.43	1	0.999	6	6	6	24	24	24	0	0	0	9M(15.9949)
sp|Q8N6G5|CGAT2_HUMAN	Q8N6G5	CGAT2_HUMAN	CSGALNACT2	542	Homo sapiens	Chondroitin sulfate N-acetylgalactosaminyltransferase 2	1:Experimental evidence at protein level	8.49	1	0.999	3	3	3	8	8	8	0	0	0
sp|P41240|CSK_HUMAN	P41240	CSK_HUMAN	CSK	450	Homo sapiens	Tyrosine-protein kinase CSK	1:Experimental evidence at protein level	52.44	1	0.999	18	17	18	147	141	147	0	0	0	10M(15.9949), 12C(57.0214), 13C(57.0214), 14C(57.0214), 15C(57.0214), 15M(15.9949), 2C(57.0214), 2M(15.9949), 4M(15.9949), 7C(57.0214), 7M(15.9949), 9M(15.9949), N-term(42.0106)
sp|P48729|KC1A_HUMAN	P48729	KC1A_HUMAN	CSNK1A1	337	Homo sapiens	Casein kinase I isoform alpha	1:Experimental evidence at protein level	44.81	1	0.999	14	5	14	109	46	109	0	0	0	10C(57.0214), 14C(57.0214), 1M(15.9949), 4M(15.9949), 6M(15.9949), 8M(15.9949), 9C(57.0214), 9M(15.9949)
sp|P48730|KC1D_HUMAN	P48730	KC1D_HUMAN	CSNK1D	415	Homo sapiens	Casein kinase I isoform delta	1:Experimental evidence at protein level	39.04	1	0.999	13	7	13	83	35	83	0	0	0	13C(57.0214), 1M(15.9949), 9C(57.0214), 9M(15.9949)
sp|P49674|KC1E_HUMAN	P49674	KC1E_HUMAN	CSNK1E	416	Homo sapiens	Casein kinase I isoform epsilon	1:Experimental evidence at protein level	29.09	1	0.999	10	4	4	71	23	23	0	0	0
sp|Q9HCP0|KC1G1_HUMAN	Q9HCP0	KC1G1_HUMAN	CSNK1G1	422	Homo sapiens	Casein kinase I isoform gamma-1	1:Experimental evidence at protein level	23.46	1	0.999	9	3	3	34	12	12	0	0	0	8C(57.0214)
sp|P78368|KC1G2_HUMAN	P78368	KC1G2_HUMAN	CSNK1G2	415	Homo sapiens	Casein kinase I isoform gamma-2	1:Experimental evidence at protein level	25.54	1	0.999	9	2	2	24	3	3	0	0	0	17C(57.0214)
sp|Q9Y6M4|KC1G3_HUMAN	Q9Y6M4	KC1G3_HUMAN	CSNK1G3	447	Homo sapiens	Casein kinase I isoform gamma-3	1:Experimental evidence at protein level	42.06	1	0.999	14	6	14	40	14	40	0	0	0	14M(15.9949), 17C(57.0214), 2M(15.9949), 3C(57.0214), 8C(57.0214)
sp|P68400|CSK21_HUMAN	P68400	CSK21_HUMAN	CSNK2A1	391	Homo sapiens	Casein kinase II subunit alpha	1:Experimental evidence at protein level	42.46	1	0.999	13	2	13	167	21	167	0	0	0	3M(15.9949)
sp|P19784|CSK22_HUMAN	P19784	CSK22_HUMAN	CSNK2A2	350	Homo sapiens	Casein kinase II subunit alpha'	1:Experimental evidence at protein level	50.86	1	0.999	13	13	13	99	99	99	0	0	0	3M(15.9949), 6C(57.0214), 8M(15.9949)
sp|P67870|CSK2B_HUMAN	P67870	CSK2B_HUMAN	CSNK2B	215	Homo sapiens	Casein kinase II subunit beta	1:Experimental evidence at protein level	26.51	1	0.999	4	4	4	132	132	132	0	0	0	21M(15.9949), 3C(57.0214), 8M(15.9949), 9C(57.0214)
sp|Q6UVK1|CSPG4_HUMAN	Q6UVK1	CSPG4_HUMAN	CSPG4	2322	Homo sapiens	Chondroitin sulfate proteoglycan 4	1:Experimental evidence at protein level	13.26	1	0.999	22	22	22	37	37	37	0	0	0
sp|Q1MSJ5|CSPP1_HUMAN	Q1MSJ5	CSPP1_HUMAN	CSPP1	1256	Homo sapiens	Centrosome and spindle pole-associated protein 1	1:Experimental evidence at protein level	10.99	1	0.999	9	9	9	14	14	14	0	0	0	7C(57.0214), 7M(15.9949)
sp|P21291|CSRP1_HUMAN	P21291	CSRP1_HUMAN	CSRP1	193	Homo sapiens	Cysteine and glycine-rich protein 1	1:Experimental evidence at protein level	66.32	1	0.999	12	12	12	250	250	250	0	0	0	10C(57.0214), 16C(57.0214), 17C(57.0214), 1C(57.0214), 2C(57.0214), 4C(57.0214), 5C(57.0214), 6M(15.9949), 8C(57.0214)
sp|Q16527|CSRP2_HUMAN	Q16527	CSRP2_HUMAN	CSRP2	193	Homo sapiens	Cysteine and glycine-rich protein 2	1:Experimental evidence at protein level	42.49	1	0.999	7	7	7	27	27	27	0	0	0	13M(15.9949), 16C(57.0214), 17C(57.0214)
sp|P01037|CYTN_HUMAN	P01037	CYTN_HUMAN	CST1	141	Homo sapiens	Cystatin-SN	1:Experimental evidence at protein level	44.68	1	0.999	5	2	2	41	9	9	0	0	0	3C(57.0214)
sp|P01034|CYTC_HUMAN	P01034	CYTC_HUMAN	CST3	146	Homo sapiens	Cystatin-C	1:Experimental evidence at protein level	30.82	1	0.999	4	4	4	37	37	37	0	0	0	6M(15.9949), 8C(57.0214)
sp|P01036|CYTS_HUMAN	P01036	CYTS_HUMAN	CST4	141	Homo sapiens	Cystatin-S	1:Experimental evidence at protein level	56.74	1	0.999	6	3	6	42	10	42	0	0	0	3C(57.0214), 8C(57.0214)
sp|P04080|CYTB_HUMAN	P04080	CYTB_HUMAN	CSTB	98	Homo sapiens	Cystatin-B	1:Experimental evidence at protein level	79.59	1	0.999	6	6	6	256	256	256	0	0	0	2C(57.0214), 2M(15.9949), 3C(57.0214), N-term(42.0106)
sp|Q05048|CSTF1_HUMAN	Q05048	CSTF1_HUMAN	CSTF1	431	Homo sapiens	Cleavage stimulation factor subunit 1	1:Experimental evidence at protein level	41.07	1	0.999	12	12	12	103	103	103	0	0	0	12M(15.9949), 14C(57.0214), 17M(15.9949), 1C(57.0214), 3M(15.9949), 5C(57.0214), 6C(57.0214), 7M(15.9949), 8C(57.0214), 8M(15.9949), 9M(15.9949)
sp|P33240|CSTF2_HUMAN	P33240	CSTF2_HUMAN	CSTF2	577	Homo sapiens	Cleavage stimulation factor subunit 2	1:Experimental evidence at protein level	35.36	1	0.999	12	8	12	155	81	155	0	0	0	10M(15.9949), 14M(15.9949), 15M(15.9949), 2C(57.0214), 5C(57.0214), 5M(15.9949), 7M(15.9949)
sp|Q9H0L4|CSTFT_HUMAN	Q9H0L4	CSTFT_HUMAN	CSTF2T	616	Homo sapiens	Cleavage stimulation factor subunit 2 tau variant	1:Experimental evidence at protein level	40.91	1	0.999	16	12	12	146	72	72	0	0	0	18C(57.0214), 2C(57.0214), 2M(15.9949), 3M(15.9949), 6C(57.0214)
sp|Q12996|CSTF3_HUMAN	Q12996	CSTF3_HUMAN	CSTF3	717	Homo sapiens	Cleavage stimulation factor subunit 3	1:Experimental evidence at protein level	33.33	1	0.999	20	20	20	137	137	137	0	0	0	1C(57.0214), 2C(57.0214), 6M(15.9949), 7C(57.0214)
sp|Q13363|CTBP1_HUMAN	Q13363	CTBP1_HUMAN	CTBP1	440	Homo sapiens	C-terminal-binding protein 1	1:Experimental evidence at protein level	33.18	1	0.999	11	9	9	95	60	60	0	0	0	10M(15.9949), 8C(57.0214)
sp|P56545|CTBP2_HUMAN	P56545	CTBP2_HUMAN	CTBP2	445	Homo sapiens	C-terminal-binding protein 2	1:Experimental evidence at protein level	32.36	1	0.999	10	8	10	116	81	116	0	0	0	10M(15.9949), 2C(57.0214), 6M(15.9949), 8C(57.0214), 9M(15.9949)
sp|Q01459|DIAC_HUMAN	Q01459	DIAC_HUMAN	CTBS	385	Homo sapiens	Di-N-acetylchitobiase	1:Experimental evidence at protein level	20.52	1	0.999	5	5	5	12	12	12	0	0	0	7C(57.0214), 9C(57.0214)
sp|Q2NKJ3|CTC1_HUMAN	Q2NKJ3	CTC1_HUMAN	CTC1	1217	Homo sapiens	CST complex subunit CTC1	1:Experimental evidence at protein level	16.02	1	0.999	13	13	13	33	33	33	0	0	0	13C(57.0214), 14C(57.0214), 3C(57.0214), 5C(57.0214), 8C(57.0214)
sp|P49711|CTCF_HUMAN	P49711	CTCF_HUMAN	CTCF	727	Homo sapiens	Transcriptional repressor CTCF	1:Experimental evidence at protein level	38.79	1	0.999	19	19	19	121	121	121	0	0	0	10C(57.0214), 11C(57.0214), 12C(57.0214), 13C(57.0214), 1C(57.0214), 2C(57.0214), 3C(57.0214), 4C(57.0214), 5C(57.0214), 6C(57.0214), 7C(57.0214), 8C(57.0214), 9M(15.9949), N-term(42.0106)
sp|O95476|CNEP1_HUMAN	O95476	CNEP1_HUMAN	CTDNEP1	244	Homo sapiens	CTD nuclear envelope phosphatase 1	1:Experimental evidence at protein level	20.9	1	0.999	5	5	5	8	8	8	0	0	0	3C(57.0214)
sp|Q9Y5B0|CTDP1_HUMAN	Q9Y5B0	CTDP1_HUMAN	CTDP1	961	Homo sapiens	RNA polymerase II subunit A C-terminal domain phosphatase	1:Experimental evidence at protein level	28.82	1	0.999	19	19	19	77	77	77	0	0	0	10M(15.9949), 11C(57.0214), 25C(57.0214), 3C(57.0214), 4C(57.0214), 5C(57.0214), 6C(57.0214)
sp|Q9GZU7|CTDS1_HUMAN	Q9GZU7	CTDS1_HUMAN	CTDSP1	261	Homo sapiens	Carboxy-terminal domain RNA polymerase II polypeptide A small phosphatase 1	1:Experimental evidence at protein level	29.89	1	0.999	6	5	6	21	19	21	0	0	0	N-term(42.0106)
sp|O14595|CTDS2_HUMAN	O14595	CTDS2_HUMAN	CTDSP2	271	Homo sapiens	Carboxy-terminal domain RNA polymerase II polypeptide A small phosphatase 2	1:Experimental evidence at protein level	12.55	1	0.999	3	3	3	9	9	9	0	0	0	3C(57.0214), 9C(57.0214), N-term(42.0106)
sp|O15194|CTDSL_HUMAN	O15194	CTDSL_HUMAN	CTDSPL	276	Homo sapiens	CTD small phosphatase-like protein	1:Experimental evidence at protein level	19.57	1	0.999	5	4	4	12	10	10	0	0	0	4C(57.0214), N-term(42.0106)
sp|Q05D32|CTSL2_HUMAN	Q05D32	CTSL2_HUMAN	CTDSPL2	466	Homo sapiens	CTD small phosphatase-like protein 2	1:Experimental evidence at protein level	20.39	1	0.999	8	8	8	22	22	22	0	0	0	3C(57.0214), 5C(57.0214)
sp|P32929|CGL_HUMAN	P32929	CGL_HUMAN	CTH	405	Homo sapiens	Cystathionine gamma-lyase	1:Experimental evidence at protein level	45.93	1	0.999	14	14	14	75	75	75	0	0	0	15C(57.0214), 18C(57.0214), 7C(57.0214)
sp|O43310|CTIF_HUMAN	O43310	CTIF_HUMAN	CTIF	598	Homo sapiens	CBP80/20-dependent translation initiation factor	1:Experimental evidence at protein level	9.53	1	0.999	4	4	4	6	6	6	0	0	0	12C(57.0214), 20C(57.0214), 3C(57.0214), 6M(15.9949)
sp|P35221|CTNA1_HUMAN	P35221	CTNA1_HUMAN	CTNNA1	906	Homo sapiens	Catenin alpha-1	1:Experimental evidence at protein level	61.92	1	0.999	38	29	38	534	419	534	0	0	0	10C(57.0214), 11C(57.0214), 11M(15.9949), 12C(57.0214), 12M(15.9949), 16C(57.0214), 19M(15.9949), 1M(15.9949), 20M(15.9949), 21M(15.9949), 3C(57.0214), 3M(15.9949), 4M(15.9949), 5C(57.0214), 6C(57.0214), 6M(15.9949), 7M(15.9949), 9C(57.0214), 9M(15.9949), N-term(42.0106)
sp|P26232|CTNA2_HUMAN	P26232	CTNA2_HUMAN	CTNNA2	953	Homo sapiens	Catenin alpha-2	1:Experimental evidence at protein level	14.06	1	0.999	10	2	2	101	14	14	0	0	0
sp|Q9UBT7|CTNL1_HUMAN	Q9UBT7	CTNL1_HUMAN	CTNNAL1	734	Homo sapiens	Alpha-catulin	1:Experimental evidence at protein level	8.86	1	0.999	5	5	5	12	12	12	0	0	0	16C(57.0214), 4C(57.0214), 5C(57.0214)
sp|P35222|CTNB1_HUMAN	P35222	CTNB1_HUMAN	CTNNB1	781	Homo sapiens	Catenin beta-1	1:Experimental evidence at protein level	51.6	1	0.999	27	23	23	370	299	299	0	0	0	11M(15.9949), 12M(15.9949), 13C(57.0214), 13M(15.9949), 18M(15.9949), 1C(57.0214), 1M(15.9949), 3M(15.9949), 4C(57.0214), 4M(15.9949), 5C(57.0214), 6M(15.9949), 7M(15.9949), 9C(57.0214), N-term(42.0106)
sp|Q9NSA3|CNBP1_HUMAN	Q9NSA3	CNBP1_HUMAN	CTNNBIP1	81	Homo sapiens	Beta-catenin-interacting protein 1	1:Experimental evidence at protein level	30.86	1	0.999	3	3	3	8	8	8	0	0	0	1M(15.9949), 2M(15.9949)
sp|Q8WYA6|CTBL1_HUMAN	Q8WYA6	CTBL1_HUMAN	CTNNBL1	563	Homo sapiens	Beta-catenin-like protein 1	1:Experimental evidence at protein level	17.94	1	0.999	9	9	9	97	97	97	0	0	0	10M(15.9949), 13C(57.0214), 15C(57.0214), 3C(57.0214), 5M(15.9949), 6M(15.9949), 7C(57.0214), 7M(15.9949), N-term(42.0106)
sp|O60716|CTND1_HUMAN	O60716	CTND1_HUMAN	CTNND1	968	Homo sapiens	Catenin delta-1	1:Experimental evidence at protein level	55.17	1	0.999	42	42	42	595	595	595	0	0	0	10M(15.9949), 11C(57.0214), 14C(57.0214), 16C(57.0214), 19C(57.0214), 2C(57.0214), 5C(57.0214), 5M(15.9949), 7C(57.0214), 7M(15.9949), 8M(15.9949), N-term(42.0106)
sp|P17812|PYRG1_HUMAN	P17812	PYRG1_HUMAN	CTPS1	591	Homo sapiens	CTP synthase 1	1:Experimental evidence at protein level	48.73	1	0.999	19	18	19	189	173	189	0	0	0	11C(57.0214), 14C(57.0214), 17M(15.9949), 1C(57.0214), 2C(57.0214), 33M(15.9949), 37M(15.9949), 4C(57.0214), 5C(57.0214)
sp|Q9NRF8|PYRG2_HUMAN	Q9NRF8	PYRG2_HUMAN	CTPS2	586	Homo sapiens	CTP synthase 2	1:Experimental evidence at protein level	33.96	1	0.999	14	13	13	76	60	60	0	0	0	11C(57.0214), 2C(57.0214), 4C(57.0214)
sp|Q6PD62|CTR9_HUMAN	Q6PD62	CTR9_HUMAN	CTR9	1173	Homo sapiens	RNA polymerase-associated protein CTR9 homolog	1:Experimental evidence at protein level	24.89	1	0.999	25	25	25	164	164	164	0	0	0	12C(57.0214), 12M(15.9949), 2C(57.0214), 3M(15.9949), 4C(57.0214), 5C(57.0214), 5M(15.9949), 6C(57.0214), 8C(57.0214), 9C(57.0214)
sp|P10619|PPGB_HUMAN	P10619	PPGB_HUMAN	CTSA	480	Homo sapiens	Lysosomal protective protein	1:Experimental evidence at protein level	20.21	1	0.999	7	7	7	58	58	58	0	0	0	10C(57.0214), 11C(57.0214), 16C(57.0214), 1C(57.0214), 4C(57.0214), 9C(57.0214)
sp|P07858|CATB_HUMAN	P07858	CATB_HUMAN	CTSB	339	Homo sapiens	Cathepsin B	1:Experimental evidence at protein level	45.13	1	0.999	10	10	10	128	128	128	0	0	0	11M(15.9949), 14C(57.0214), 2C(57.0214), 5C(57.0214), 6C(57.0214), 8C(57.0214)
sp|P53634|CATC_HUMAN	P53634	CATC_HUMAN	CTSC	463	Homo sapiens	Dipeptidyl peptidase 1	1:Experimental evidence at protein level	28.73	1	0.999	10	10	10	81	81	81	0	0	0	12C(57.0214), 16C(57.0214), 21M(15.9949), 22C(57.0214), 5C(57.0214), 6C(57.0214), 8C(57.0214)
sp|P07339|CATD_HUMAN	P07339	CATD_HUMAN	CTSD	412	Homo sapiens	Cathepsin D	1:Experimental evidence at protein level	52.18	1	0.999	16	16	16	437	437	437	0	0	0	13M(15.9949), 14M(15.9949), 16C(57.0214), 2M(15.9949), 3C(57.0214), 6C(57.0214), 7M(15.9949)
sp|P09668|CATH_HUMAN	P09668	CATH_HUMAN	CTSH	335	Homo sapiens	Pro-cathepsin H	1:Experimental evidence at protein level	22.39	1	0.999	7	7	7	35	35	35	0	0	0	3C(57.0214), 3M(15.9949), 8C(57.0214), 9C(57.0214)
sp|P07711|CATL1_HUMAN	P07711	CATL1_HUMAN	CTSL	333	Homo sapiens	Procathepsin L	1:Experimental evidence at protein level	18.02	1	0.999	5	5	5	22	22	22	0	0	0	3C(57.0214), 9M(15.9949)
sp|P25774|CATS_HUMAN	P25774	CATS_HUMAN	CTSS	331	Homo sapiens	Cathepsin S	1:Experimental evidence at protein level	15.71	1	0.999	4	4	4	18	18	18	0	0	0	12C(57.0214), 4C(57.0214)
sp|Q9UBR2|CATZ_HUMAN	Q9UBR2	CATZ_HUMAN	CTSZ	303	Homo sapiens	Cathepsin Z	1:Experimental evidence at protein level	39.93	1	0.999	11	11	11	77	77	77	0	0	0	10C(57.0214), 13C(57.0214), 4C(57.0214), 7C(57.0214), 9C(57.0214)
sp|Q14247|SRC8_HUMAN	Q14247	SRC8_HUMAN	CTTN	550	Homo sapiens	Src substrate cortactin	1:Experimental evidence at protein level	49.09	1	0.999	24	24	24	391	391	391	0	0	0	14M(15.9949), 1C(57.0214), 2C(57.0214), 5C(57.0214)
sp|Q9P2B4|CT2NL_HUMAN	Q9P2B4	CT2NL_HUMAN	CTTNBP2NL	639	Homo sapiens	CTTNBP2 N-terminal-like protein	1:Experimental evidence at protein level	38.18	1	0.999	18	18	18	58	58	58	0	0	0	10C(57.0214), 18C(57.0214), 4C(57.0214)
sp|Q7Z7A3|CTU1_HUMAN	Q7Z7A3	CTU1_HUMAN	CTU1	348	Homo sapiens	Cytoplasmic tRNA 2-thiolation protein 1	1:Experimental evidence at protein level	31.9	1	0.999	8	8	8	41	41	41	0	0	0	2C(57.0214), 3C(57.0214), 5C(57.0214), 6C(57.0214), 8C(57.0214)
sp|Q2VPK5|CTU2_HUMAN	Q2VPK5	CTU2_HUMAN	CTU2	515	Homo sapiens	Cytoplasmic tRNA 2-thiolation protein 2	1:Experimental evidence at protein level	33.4	1	0.999	12	12	12	48	48	48	0	0	0	13C(57.0214), 14C(57.0214), 16C(57.0214), 1C(57.0214), 4M(15.9949), 6C(57.0214), 7C(57.0214), N-term(42.0106)
sp|Q9NWM3|CUED1_HUMAN	Q9NWM3	CUED1_HUMAN	CUEDC1	386	Homo sapiens	CUE domain-containing protein 1	1:Experimental evidence at protein level	20.21	1	0.999	4	4	4	11	11	11	0	0	0
sp|Q9H467|CUED2_HUMAN	Q9H467	CUED2_HUMAN	CUEDC2	287	Homo sapiens	CUE domain-containing protein 2	1:Experimental evidence at protein level	36.24	1	0.999	8	8	8	43	43	43	0	0	0	7M(15.9949), 9M(15.9949)
sp|Q13616|CUL1_HUMAN	Q13616	CUL1_HUMAN	CUL1	776	Homo sapiens	Cullin-1	1:Experimental evidence at protein level	41.49	1	0.999	27	27	27	184	184	184	0	0	0	15M(15.9949), 1M(15.9949), 2C(57.0214), 3C(57.0214), 6C(57.0214), 6M(15.9949), 7C(57.0214)
sp|Q13617|CUL2_HUMAN	Q13617	CUL2_HUMAN	CUL2	745	Homo sapiens	Cullin-2	1:Experimental evidence at protein level	34.36	1	0.999	24	24	24	112	112	112	0	0	0	12C(57.0214), 13C(57.0214), 15M(15.9949), 16M(15.9949), 1M(15.9949), 2M(15.9949), 3C(57.0214), 4M(15.9949), 7C(57.0214), 7M(15.9949), 8C(57.0214)
sp|Q13618|CUL3_HUMAN	Q13618	CUL3_HUMAN	CUL3	768	Homo sapiens	Cullin-3	1:Experimental evidence at protein level	44.79	1	0.999	33	33	33	227	227	227	0	0	0	1M(15.9949), 2M(15.9949), 3C(57.0214), 4M(15.9949), 5C(57.0214), 5M(15.9949), 6C(57.0214), 6M(15.9949), 7C(57.0214), 7M(15.9949)
sp|Q13619|CUL4A_HUMAN	Q13619	CUL4A_HUMAN	CUL4A	759	Homo sapiens	Cullin-4A	1:Experimental evidence at protein level	53.49	1	0.999	42	32	42	293	161	293	0	0	0	10C(57.0214), 14C(57.0214), 16C(57.0214), 3C(57.0214), 4C(57.0214), 5C(57.0214), 5M(15.9949), 7C(57.0214), 7M(15.9949), 8C(57.0214), 9C(57.0214)
sp|Q13620|CUL4B_HUMAN	Q13620	CUL4B_HUMAN	CUL4B	913	Homo sapiens	Cullin-4B	1:Experimental evidence at protein level	40.09	1	0.999	34	24	24	256	124	124	0	0	0	10C(57.0214), 12C(57.0214), 1M(15.9949), 2M(15.9949), 8C(57.0214)
sp|Q93034|CUL5_HUMAN	Q93034	CUL5_HUMAN	CUL5	780	Homo sapiens	Cullin-5	1:Experimental evidence at protein level	34.49	1	0.999	25	25	25	114	114	114	0	0	0	1C(57.0214), 2M(15.9949), 4M(15.9949), 5C(57.0214), 7C(57.0214), 9C(57.0214)
sp|Q14999|CUL7_HUMAN	Q14999	CUL7_HUMAN	CUL7	1698	Homo sapiens	Cullin-7	1:Experimental evidence at protein level	15.25	1	0.999	18	17	18	45	43	45	0	0	0	5C(57.0214), 6M(15.9949), 7C(57.0214), 8M(15.9949)
sp|Q8IWT3|CUL9_HUMAN	Q8IWT3	CUL9_HUMAN	CUL9	2517	Homo sapiens	Cullin-9	1:Experimental evidence at protein level	12.32	1	0.999	20	19	19	36	34	34	0	0	0	11C(57.0214), 11M(15.9949), 16C(57.0214), 26C(57.0214), 3C(57.0214), 4C(57.0214), 5C(57.0214), 6M(15.9949), 7C(57.0214), 8C(57.0214), 9C(57.0214)
sp|Q96C57|CSTOS_HUMAN	Q96C57	CSTOS_HUMAN	CUSTOS	262	Homo sapiens	Protein CUSTOS	1:Experimental evidence at protein level	43.13	1	0.999	9	9	9	35	35	35	0	0	0
sp|O60888|CUTA_HUMAN	O60888	CUTA_HUMAN	CUTA	179	Homo sapiens	Protein CutA	1:Experimental evidence at protein level	23.46	1	0.999	4	4	4	110	110	110	0	0	0	11M(15.9949), 12M(15.9949), 9M(15.9949)
sp|Q9NTM9|CUTC_HUMAN	Q9NTM9	CUTC_HUMAN	CUTC	273	Homo sapiens	Copper homeostasis protein cutC homolog	1:Experimental evidence at protein level	27.11	1	0.999	5	5	5	31	31	31	0	0	0	12C(57.0214), 6C(57.0214)
sp|P39880|CUX1_HUMAN	P39880	CUX1_HUMAN	CUX1	1505	Homo sapiens	Homeobox protein cut-like 1	1:Experimental evidence at protein level	34.29	1	0.999	42	19	42	168	59	168	0	0	0	10C(57.0214), 12M(15.9949), 16C(57.0214), 2M(15.9949), 6M(15.9949), 7M(15.9949), 8M(15.9949)
sp|Q13948|CASP_HUMAN	Q13948	CASP_HUMAN	CUX1	678	Homo sapiens	Protein CASP	1:Experimental evidence at protein level	42.33	1	0.999	26	5	6	126	17	27	0	0	0	7M(15.9949), N-term(42.0106)
sp|Q9P013|CWC15_HUMAN	Q9P013	CWC15_HUMAN	CWC15	229	Homo sapiens	Spliceosome-associated protein CWC15 homolog	1:Experimental evidence at protein level	24.89	1	0.999	4	4	4	37	37	37	0	0	0	1M(15.9949), N-term(42.0106)
sp|Q9HCG8|CWC22_HUMAN	Q9HCG8	CWC22_HUMAN	CWC22	908	Homo sapiens	Pre-mRNA-splicing factor CWC22 homolog	1:Experimental evidence at protein level	18.39	1	0.999	15	15	15	104	104	104	0	0	0	10C(57.0214), 10M(15.9949), 1M(15.9949), 2M(15.9949), 3C(57.0214), 3M(15.9949), 7C(57.0214), 9C(57.0214)
sp|Q9NXE8|CWC25_HUMAN	Q9NXE8	CWC25_HUMAN	CWC25	425	Homo sapiens	Pre-mRNA-splicing factor CWC25 homolog	1:Experimental evidence at protein level	12	1	0.999	5	5	5	11	11	11	0	0	0	N-term(42.0106)
sp|Q6UX04|CWC27_HUMAN	Q6UX04	CWC27_HUMAN	CWC27	472	Homo sapiens	Spliceosome-associated protein CWC27 homolog	1:Experimental evidence at protein level	21.4	1	0.999	7	7	7	61	61	61	0	0	0	2C(57.0214), 4M(15.9949), 9M(15.9949)
sp|Q69YN2|C19L1_HUMAN	Q69YN2	C19L1_HUMAN	CWF19L1	538	Homo sapiens	CWF19-like protein 1	1:Experimental evidence at protein level	42.57	1	0.999	19	19	19	76	76	76	0	0	0	11C(57.0214), 1C(57.0214), 4C(57.0214), 8C(57.0214)
sp|Q2TBE0|C19L2_HUMAN	Q2TBE0	C19L2_HUMAN	CWF19L2	894	Homo sapiens	CWF19-like protein 2	1:Experimental evidence at protein level	22.82	1	0.999	18	18	18	67	67	67	0	0	0	10C(57.0214)
sp|P78310|CXAR_HUMAN	P78310	CXAR_HUMAN	CXADR	365	Homo sapiens	Coxsackievirus and adenovirus receptor	1:Experimental evidence at protein level	43.56	1	0.999	13	13	13	56	56	56	0	0	0	10C(57.0214), 1C(57.0214), 1M(15.9949), 6C(57.0214), 8C(57.0214)
sp|P61073|CXCR4_HUMAN	P61073	CXCR4_HUMAN	CXCR4	352	Homo sapiens	C-X-C chemokine receptor type 4	1:Experimental evidence at protein level	11.93	1	0.999	3	3	3	14	14	14	0	0	0	3C(57.0214)
sp|Q8TB03|CX038_HUMAN	Q8TB03	CX038_HUMAN	CXorf38	319	Homo sapiens	Uncharacterized protein CXorf38	1:Experimental evidence at protein level	39.5	1	0.999	10	10	10	35	35	35	0	0	0	2C(57.0214), 3C(57.0214), 4C(57.0214), 5C(57.0214), 6C(57.0214), 9C(57.0214)
sp|Q9P0U4|CXXC1_HUMAN	Q9P0U4	CXXC1_HUMAN	CXXC1	656	Homo sapiens	CXXC-type zinc finger protein 1	1:Experimental evidence at protein level	33.99	1	0.999	17	17	17	63	63	63	0	0	0	10C(57.0214), 12C(57.0214), 13C(57.0214), 17C(57.0214), 19C(57.0214), 22C(57.0214), 3C(57.0214), 5C(57.0214), 7C(57.0214), 8C(57.0214), 9C(57.0214)
sp|Q7LFL8|CXXC5_HUMAN	Q7LFL8	CXXC5_HUMAN	CXXC5	322	Homo sapiens	CXXC-type zinc finger protein 5	1:Experimental evidence at protein level	14.29	1	0.999	3	3	3	6	6	6	0	0	0	10C(57.0214), 4C(57.0214), 7C(57.0214)
sp|P49447|CY561_HUMAN	P49447	CY561_HUMAN	CYB561	251	Homo sapiens	Transmembrane ascorbate-dependent reductase CYB561	1:Experimental evidence at protein level	9.96	1	0.999	2	2	2	9	9	9	0	0	0	12M(15.9949)
sp|O14569|C56D2_HUMAN	O14569	C56D2_HUMAN	CYB561D2	222	Homo sapiens	Transmembrane reductase CYB561D2	1:Experimental evidence at protein level	5.41	1	0.999	1	1	1	9	9	9	0	0	0	N-term(42.0106)
sp|P00167|CYB5_HUMAN	P00167	CYB5_HUMAN	CYB5A	134	Homo sapiens	Cytochrome b5	1:Experimental evidence at protein level	33.58	1	0.999	4	4	4	52	52	52	0	0	0
sp|O43169|CYB5B_HUMAN	O43169	CYB5B_HUMAN	CYB5B	150	Homo sapiens	Cytochrome b5 type B	1:Experimental evidence at protein level	49.33	1	0.999	4	4	4	194	194	194	0	0	0
sp|Q9UHQ9|NB5R1_HUMAN	Q9UHQ9	NB5R1_HUMAN	CYB5R1	305	Homo sapiens	NADH-cytochrome b5 reductase 1	1:Experimental evidence at protein level	52.79	1	0.999	12	12	12	95	95	95	0	0	0	13M(15.9949), 15C(57.0214), 1M(15.9949), 20M(15.9949), 25C(57.0214), 3M(15.9949), 7M(15.9949), 8C(57.0214)
sp|P00387|NB5R3_HUMAN	P00387	NB5R3_HUMAN	CYB5R3	301	Homo sapiens	NADH-cytochrome b5 reductase 3	1:Experimental evidence at protein level	51.5	1	0.999	12	12	12	140	140	140	0	0	0	12C(57.0214), 14M(15.9949), 16M(15.9949), 3M(15.9949), 4M(15.9949), 8C(57.0214), 8M(15.9949)
sp|Q7L1T6|NB5R4_HUMAN	Q7L1T6	NB5R4_HUMAN	CYB5R4	521	Homo sapiens	Cytochrome b5 reductase 4	1:Experimental evidence at protein level	37.24	1	0.999	14	14	14	42	42	42	0	0	0	4C(57.0214), 6C(57.0214), 7C(57.0214), N-term(42.0106)
sp|P13498|CY24A_HUMAN	P13498	CY24A_HUMAN	CYBA	195	Homo sapiens	Cytochrome b-245 light chain	1:Experimental evidence at protein level	34.87	1	0.999	5	5	5	53	53	53	0	0	0
sp|Q9BQA9|CYBC1_HUMAN	Q9BQA9	CYBC1_HUMAN	CYBC1	187	Homo sapiens	Cytochrome b-245 chaperone 1	1:Experimental evidence at protein level	17.11	1	0.999	2	2	2	5	5	5	0	0	0	15M(15.9949)
sp|Q53TN4|CYBR1_HUMAN	Q53TN4	CYBR1_HUMAN	CYBRD1	286	Homo sapiens	Plasma membrane ascorbate-dependent reductase CYBRD1	1:Experimental evidence at protein level	14.34	1	0.999	3	3	3	13	13	13	0	0	0
sp|P08574|CY1_HUMAN	P08574	CY1_HUMAN	CYC1	325	Homo sapiens	Cytochrome c1, heme protein, mitochondrial	1:Experimental evidence at protein level	32.31	1	0.999	7	7	7	210	210	210	0	0	0	15C(57.0214), 18M(15.9949), 20M(15.9949), 6C(57.0214)
sp|P99999|CYC_HUMAN	P99999	CYC_HUMAN	CYCS	105	Homo sapiens	Cytochrome c	1:Experimental evidence at protein level	41.9	1	0.999	5	5	5	171	171	171	0	0	0	10M(15.9949)
sp|Q7L576|CYFP1_HUMAN	Q7L576	CYFP1_HUMAN	CYFIP1	1253	Homo sapiens	Cytoplasmic FMR1-interacting protein 1	1:Experimental evidence at protein level	34.88	1	0.999	38	24	38	343	216	343	0	0	0	10M(15.9949), 11M(15.9949), 12C(57.0214), 14C(57.0214), 15C(57.0214), 15M(15.9949), 1C(57.0214), 1M(15.9949), 2M(15.9949), 3C(57.0214), 4C(57.0214), 4M(15.9949), 5M(15.9949)
sp|Q96F07|CYFP2_HUMAN	Q96F07	CYFP2_HUMAN	CYFIP2	1278	Homo sapiens	Cytoplasmic FMR1-interacting protein 2	1:Experimental evidence at protein level	16.67	1	0.999	19	5	5	140	13	13	0	0	0
sp|Q9NQC7|CYLD_HUMAN	Q9NQC7	CYLD_HUMAN	CYLD	956	Homo sapiens	Ubiquitin carboxyl-terminal hydrolase CYLD	1:Experimental evidence at protein level	8.26	1	0.999	6	6	6	10	10	10	0	0	0	13C(57.0214), 1M(15.9949), 2C(57.0214)
sp|Q16678|CP1B1_HUMAN	Q16678	CP1B1_HUMAN	CYP1B1	543	Homo sapiens	Cytochrome P450 1B1	1:Experimental evidence at protein level	11.6	1	0.999	5	5	5	7	7	7	0	0	0	2C(57.0214)
sp|Q6UW02|CP20A_HUMAN	Q6UW02	CP20A_HUMAN	CYP20A1	462	Homo sapiens	Cytochrome P450 20A1	1:Experimental evidence at protein level	38.74	1	0.999	13	13	13	41	41	41	0	0	0	13C(57.0214), 13M(15.9949), 2C(57.0214), 7C(57.0214)
sp|P51589|CP2J2_HUMAN	P51589	CP2J2_HUMAN	CYP2J2	502	Homo sapiens	Cytochrome P450 2J2	1:Experimental evidence at protein level	14.74	1	0.999	5	5	5	12	12	12	0	0	0
sp|Q96SQ9|CP2S1_HUMAN	Q96SQ9	CP2S1_HUMAN	CYP2S1	504	Homo sapiens	Cytochrome P450 2S1	1:Experimental evidence at protein level	21.63	1	0.999	9	9	9	48	48	48	0	0	0	7M(15.9949)
sp|P20815|CP3A5_HUMAN	P20815	CP3A5_HUMAN	CYP3A5	502	Homo sapiens	Cytochrome P450 3A5	1:Experimental evidence at protein level	8.76	1	0.999	3	2	3	6	5	6	0	0	0
sp|Q16850|CP51A_HUMAN	Q16850	CP51A_HUMAN	CYP51A1	509	Homo sapiens	Lanosterol 14-alpha demethylase	1:Experimental evidence at protein level	27.11	1	0.999	11	11	11	98	98	98	0	0	0	17C(57.0214), 1C(57.0214), 3C(57.0214)
sp|Q9H0Q0|CYRIA_HUMAN	Q9H0Q0	CYRIA_HUMAN	CYRIA	323	Homo sapiens	CYFIP-related Rac1 interactor A	2:Experimental evidence at transcript level	38.08	1	0.999	8	6	6	35	10	10	0	0	0	10C(57.0214), 18C(57.0214)
sp|Q9NUQ9|CYRIB_HUMAN	Q9NUQ9	CYRIB_HUMAN	CYRIB	324	Homo sapiens	CYFIP-related Rac1 interactor B	1:Experimental evidence at protein level	57.1	1	0.999	13	11	13	156	131	156	0	0	0	10C(57.0214), 11M(15.9949), 14M(15.9949), 18C(57.0214), 1M(15.9949), 2M(15.9949), 4C(57.0214)
sp|Q15438|CYH1_HUMAN	Q15438	CYH1_HUMAN	CYTH1	398	Homo sapiens	Cytohesin-1	1:Experimental evidence at protein level	35.68	1	0.999	11	8	9	28	18	19	0	0	0	3C(57.0214)
sp|Q99418|CYH2_HUMAN	Q99418	CYH2_HUMAN	CYTH2	400	Homo sapiens	Cytohesin-2	1:Experimental evidence at protein level	33	1	0.999	9	5	5	25	11	11	0	0	0	4C(57.0214), 7M(15.9949)
sp|O43739|CYH3_HUMAN	O43739	CYH3_HUMAN	CYTH3	400	Homo sapiens	Cytohesin-3	1:Experimental evidence at protein level	27.75	1	0.999	9	6	9	28	15	28	0	0	0	4C(57.0214)
sp|Q9NWV4|CZIB_HUMAN	Q9NWV4	CZIB_HUMAN	CZIB	160	Homo sapiens	CXXC motif containing zinc binding protein	1:Experimental evidence at protein level	55	1	0.999	5	5	5	98	98	98	0	0	0
sp|Q8N465|D2HDH_HUMAN	Q8N465	D2HDH_HUMAN	D2HGDH	521	Homo sapiens	D-2-hydroxyglutarate dehydrogenase, mitochondrial	1:Experimental evidence at protein level	25.34	1	0.999	9	9	9	35	35	35	0	0	0	3C(57.0214)
sp|Q9Y4D1|DAAM1_HUMAN	Q9Y4D1	DAAM1_HUMAN	DAAM1	1078	Homo sapiens	Disheveled-associated activator of morphogenesis 1	1:Experimental evidence at protein level	17.63	1	0.999	17	16	17	30	29	30	0	0	0
sp|P98082|DAB2_HUMAN	P98082	DAB2_HUMAN	DAB2	770	Homo sapiens	Disabled homolog 2	1:Experimental evidence at protein level	25.58	1	0.999	14	14	14	41	41	41	0	0	0	12C(57.0214), 6C(57.0214)
sp|Q5VWQ8|DAB2P_HUMAN	Q5VWQ8	DAB2P_HUMAN	DAB2IP	1189	Homo sapiens	Disabled homolog 2-interacting protein	1:Experimental evidence at protein level	24.56	1	0.999	23	21	23	69	67	69	0	0	0	1C(57.0214), 2C(57.0214), 2M(15.9949), 3C(57.0214), 6C(57.0214), 8C(57.0214)
sp|P61803|DAD1_HUMAN	P61803	DAD1_HUMAN	DAD1	113	Homo sapiens	Dolichyl-diphosphooligosaccharide--protein glycosyltransferase subunit DAD1	1:Experimental evidence at protein level	28.32	1	0.999	3	3	3	103	103	103	0	0	0	N-term(42.0106)
sp|Q14118|DAG1_HUMAN	Q14118	DAG1_HUMAN	DAG1	895	Homo sapiens	Dystroglycan 1	1:Experimental evidence at protein level	26.03	1	0.999	18	18	18	143	143	143	0	0	0	21M(15.9949), 3C(57.0214)
sp|Q8NCG7|DGLB_HUMAN	Q8NCG7	DGLB_HUMAN	DAGLB	672	Homo sapiens	Diacylglycerol lipase-beta	1:Experimental evidence at protein level	19.79	1	0.999	12	12	12	53	53	53	0	0	0	3C(57.0214), 4C(57.0214)
sp|Q5D0E6|DALD3_HUMAN	Q5D0E6	DALD3_HUMAN	DALRD3	543	Homo sapiens	DALR anticodon-binding domain-containing protein 3	1:Experimental evidence at protein level	13.26	1	0.999	6	6	6	9	9	9	0	0	0	5C(57.0214)
sp|P51398|RT29_HUMAN	P51398	RT29_HUMAN	DAP3	398	Homo sapiens	Small ribosomal subunit protein mS29	1:Experimental evidence at protein level	45.48	1	0.999	16	16	16	121	121	121	0	0	0	6C(57.0214), 8M(15.9949)
sp|O43293|DAPK3_HUMAN	O43293	DAPK3_HUMAN	DAPK3	454	Homo sapiens	Death-associated protein kinase 3	1:Experimental evidence at protein level	25.77	1	0.999	8	6	8	26	22	26	0	0	0	2C(57.0214)
sp|P14868|SYDC_HUMAN	P14868	SYDC_HUMAN	DARS1	501	Homo sapiens	Aspartate--tRNA ligase, cytoplasmic	1:Experimental evidence at protein level	57.88	1	0.999	27	27	27	610	610	610	0	0	0	11M(15.9949), 2M(15.9949), 3C(57.0214), 3M(15.9949), 4C(57.0214), 5C(57.0214), 5M(15.9949), 6C(57.0214), 6M(15.9949), 7M(15.9949), 9M(15.9949)
sp|Q6PI48|SYDM_HUMAN	Q6PI48	SYDM_HUMAN	DARS2	645	Homo sapiens	Aspartate--tRNA ligase, mitochondrial	1:Experimental evidence at protein level	44.65	1	0.999	23	23	23	238	238	238	0	0	0	1M(15.9949), 2M(15.9949), 3C(57.0214), 4C(57.0214), 4M(15.9949), 5C(57.0214), 8C(57.0214)
sp|Q9UER7|DAXX_HUMAN	Q9UER7	DAXX_HUMAN	DAXX	740	Homo sapiens	Death domain-associated protein 6	1:Experimental evidence at protein level	29.19	1	0.999	14	14	14	54	54	54	0	0	0	14C(57.0214), 15C(57.0214), 1M(15.9949), 2C(57.0214), 30C(57.0214), 9C(57.0214)
sp|Q96EP5|DAZP1_HUMAN	Q96EP5	DAZP1_HUMAN	DAZAP1	407	Homo sapiens	DAZ-associated protein 1	1:Experimental evidence at protein level	30.71	1	0.999	11	11	11	138	138	138	0	0	0	10C(57.0214), 12C(57.0214), 15M(15.9949), 4C(57.0214), 6C(57.0214), 7C(57.0214), 9M(15.9949)
sp|P07108|ACBP_HUMAN	P07108	ACBP_HUMAN	DBI	87	Homo sapiens	Acyl-CoA-binding protein	1:Experimental evidence at protein level	74.71	1	0.999	7	7	7	150	150	150	0	0	0	14M(15.9949), 3M(15.9949), 8M(15.9949)
sp|Q16643|DREB_HUMAN	Q16643	DREB_HUMAN	DBN1	649	Homo sapiens	Drebrin	1:Experimental evidence at protein level	38.37	1	0.999	15	15	15	217	217	217	0	0	0	11M(15.9949), 17C(57.0214), 2C(57.0214), 2M(15.9949), 4C(57.0214), 6C(57.0214), 9C(57.0214), N-term(42.0106)
sp|Q9H9R9|DBND1_HUMAN	Q9H9R9	DBND1_HUMAN	DBNDD1	158	Homo sapiens	Dysbindin domain-containing protein 1	1:Experimental evidence at protein level	44.3	1	0.999	3	3	3	13	13	13	0	0	0
sp|Q9UJU6|DBNL_HUMAN	Q9UJU6	DBNL_HUMAN	DBNL	430	Homo sapiens	Drebrin-like protein	1:Experimental evidence at protein level	44.19	1	0.999	14	14	14	223	223	223	0	0	0	10M(15.9949), 12M(15.9949), 2M(15.9949), 3C(57.0214)
sp|Q9UK59|DBR1_HUMAN	Q9UK59	DBR1_HUMAN	DBR1	544	Homo sapiens	Lariat debranching enzyme	1:Experimental evidence at protein level	24.26	1	0.999	11	11	11	73	73	73	0	0	0	10C(57.0214), 11C(57.0214), 12C(57.0214), 5C(57.0214), 5M(15.9949), 6C(57.0214), 7C(57.0214)
sp|P11182|ODB2_HUMAN	P11182	ODB2_HUMAN	DBT	482	Homo sapiens	Lipoamide acyltransferase component of branched-chain alpha-keto acid dehydrogenase complex, mitochondrial	1:Experimental evidence at protein level	41.29	1	0.999	17	17	17	129	129	129	0	0	0	20C(57.0214), 2M(15.9949), 4M(15.9949), 7C(57.0214), 7M(15.9949), 9M(15.9949)
sp|Q9Y4B6|DCAF1_HUMAN	Q9Y4B6	DCAF1_HUMAN	DCAF1	1507	Homo sapiens	DDB1- and CUL4-associated factor 1	1:Experimental evidence at protein level	32.38	1	0.999	36	36	36	177	177	177	0	0	0	11C(57.0214), 12C(57.0214), 13M(15.9949), 15C(57.0214), 17C(57.0214), 1M(15.9949), 2C(57.0214), 5C(57.0214), 6C(57.0214), 6M(15.9949), 7C(57.0214), 8C(57.0214), 8M(15.9949), 9C(57.0214), N-term(42.0106)
sp|Q5QP82|DCA10_HUMAN	Q5QP82	DCA10_HUMAN	DCAF10	559	Homo sapiens	DDB1- and CUL4-associated factor 10	1:Experimental evidence at protein level	23.61	1	0.999	9	9	9	19	19	19	0	0	0	12C(57.0214), 19C(57.0214), 3C(57.0214), 6C(57.0214), 9C(57.0214)
sp|Q8TEB1|DCA11_HUMAN	Q8TEB1	DCA11_HUMAN	DCAF11	546	Homo sapiens	DDB1- and CUL4-associated factor 11	1:Experimental evidence at protein level	40.29	1	0.999	14	14	14	40	40	40	0	0	0	10C(57.0214), 15C(57.0214), 16C(57.0214)
sp|Q9NV06|DCA13_HUMAN	Q9NV06	DCA13_HUMAN	DCAF13	445	Homo sapiens	DDB1- and CUL4-associated factor 13	1:Experimental evidence at protein level	41.8	1	0.999	15	15	15	105	105	105	0	0	0	12C(57.0214), 2C(57.0214), 4C(57.0214), 5C(57.0214), 7C(57.0214), 9C(57.0214)
sp|Q66K64|DCA15_HUMAN	Q66K64	DCA15_HUMAN	DCAF15	600	Homo sapiens	DDB1- and CUL4-associated factor 15	1:Experimental evidence at protein level	5.17	1	0.999	3	3	3	6	6	6	0	0	0	10C(57.0214), 12C(57.0214), 4C(57.0214)
sp|Q9NXF7|DCA16_HUMAN	Q9NXF7	DCA16_HUMAN	DCAF16	216	Homo sapiens	DDB1- and CUL4-associated factor 16	1:Experimental evidence at protein level	40.28	1	0.999	6	6	6	31	31	31	0	0	0	13C(57.0214), 4C(57.0214), 7C(57.0214)
sp|Q8WV16|DCAF4_HUMAN	Q8WV16	DCAF4_HUMAN	DCAF4	495	Homo sapiens	DDB1- and CUL4-associated factor 4	1:Experimental evidence at protein level	15.35	1	0.999	7	6	7	14	12	14	0	0	0	8C(57.0214)
sp|Q96JK2|DCAF5_HUMAN	Q96JK2	DCAF5_HUMAN	DCAF5	942	Homo sapiens	DDB1- and CUL4-associated factor 5	1:Experimental evidence at protein level	14.97	1	0.999	10	10	10	23	23	23	0	0	0	13C(57.0214), 16C(57.0214)
sp|Q58WW2|DCAF6_HUMAN	Q58WW2	DCAF6_HUMAN	DCAF6	860	Homo sapiens	DDB1- and CUL4-associated factor 6	1:Experimental evidence at protein level	12.21	1	0.999	8	8	8	27	27	27	0	0	0
sp|P61962|DCAF7_HUMAN	P61962	DCAF7_HUMAN	DCAF7	342	Homo sapiens	DDB1- and CUL4-associated factor 7	1:Experimental evidence at protein level	30.12	1	0.999	9	9	9	70	70	70	0	0	0	15C(57.0214), 3C(57.0214)
sp|Q5TAQ9|DCAF8_HUMAN	Q5TAQ9	DCAF8_HUMAN	DCAF8	597	Homo sapiens	DDB1- and CUL4-associated factor 8	1:Experimental evidence at protein level	22.11	1	0.999	12	11	12	56	51	56	0	0	0	10C(57.0214), 12M(15.9949), 13C(57.0214), 2C(57.0214), 3C(57.0214), 6C(57.0214), 9C(57.0214)
sp|Q8WVC6|DCAKD_HUMAN	Q8WVC6	DCAKD_HUMAN	DCAKD	231	Homo sapiens	Dephospho-CoA kinase domain-containing protein	1:Experimental evidence at protein level	24.68	1	0.999	6	6	6	14	14	14	0	0	0	7C(57.0214)
sp|Q8N8Z6|DCBD1_HUMAN	Q8N8Z6	DCBD1_HUMAN	DCBLD1	715	Homo sapiens	Discoidin, CUB and LCCL domain-containing protein 1	1:Experimental evidence at protein level	4.9	1	0.999	3	3	3	8	8	8	0	0	0
sp|Q96PD2|DCBD2_HUMAN	Q96PD2	DCBD2_HUMAN	DCBLD2	775	Homo sapiens	Discoidin, CUB and LCCL domain-containing protein 2	1:Experimental evidence at protein level	24.39	1	0.999	11	11	11	42	42	42	0	0	0	12C(57.0214), 2C(57.0214), 6C(57.0214)
sp|P27707|DCK_HUMAN	P27707	DCK_HUMAN	DCK	260	Homo sapiens	Deoxycytidine kinase	1:Experimental evidence at protein level	42.31	1	0.999	10	10	10	71	71	71	0	0	0	2C(57.0214), 3C(57.0214), 9M(15.9949)
sp|O15075|DCLK1_HUMAN	O15075	DCLK1_HUMAN	DCLK1	740	Homo sapiens	Serine/threonine-protein kinase DCLK1	1:Experimental evidence at protein level	22.43	1	0.999	10	10	10	29	29	29	0	0	0	2C(57.0214), 5M(15.9949)
sp|Q9NPI6|DCP1A_HUMAN	Q9NPI6	DCP1A_HUMAN	DCP1A	582	Homo sapiens	mRNA-decapping enzyme 1A	1:Experimental evidence at protein level	39.18	1	0.999	15	15	15	86	86	86	0	0	0	3M(15.9949), 4M(15.9949)
sp|Q8IZD4|DCP1B_HUMAN	Q8IZD4	DCP1B_HUMAN	DCP1B	617	Homo sapiens	mRNA-decapping enzyme 1B	1:Experimental evidence at protein level	34.2	1	0.999	12	12	12	34	34	34	0	0	0	3C(57.0214), N-term(42.0106)
sp|Q8IU60|DCP2_HUMAN	Q8IU60	DCP2_HUMAN	DCP2	420	Homo sapiens	m7GpppN-mRNA hydrolase	1:Experimental evidence at protein level	21.19	1	0.999	7	7	7	20	20	20	0	0	0	13C(57.0214), 6C(57.0214)
sp|Q96C86|DCPS_HUMAN	Q96C86	DCPS_HUMAN	DCPS	337	Homo sapiens	m7GpppX diphosphatase	1:Experimental evidence at protein level	27	1	0.999	7	7	7	126	126	126	0	0	0	13C(57.0214), 9C(57.0214), N-term(42.0106)
sp|P32321|DCTD_HUMAN	P32321	DCTD_HUMAN	DCTD	178	Homo sapiens	Deoxycytidylate deaminase	1:Experimental evidence at protein level	53.93	1	0.999	7	7	7	51	51	51	0	0	0	11C(57.0214), 13C(57.0214), 14C(57.0214), 2C(57.0214), 5C(57.0214)
sp|Q14203|DCTN1_HUMAN	Q14203	DCTN1_HUMAN	DCTN1	1278	Homo sapiens	Dynactin subunit 1	1:Experimental evidence at protein level	49.61	1	0.999	46	46	46	348	348	348	0	0	0	10M(15.9949), 12M(15.9949), 16C(57.0214), 1M(15.9949), 26C(57.0214), 27C(57.0214), 2M(15.9949), 3C(57.0214), 4C(57.0214), 5C(57.0214), 5M(15.9949), 7C(57.0214), 7M(15.9949), 8C(57.0214), 8M(15.9949), 9M(15.9949)
sp|Q13561|DCTN2_HUMAN	Q13561	DCTN2_HUMAN	DCTN2	401	Homo sapiens	Dynactin subunit 2	1:Experimental evidence at protein level	64.34	1	0.999	19	19	19	185	185	185	0	0	0	10M(15.9949), 13M(15.9949), 17C(57.0214), 1C(57.0214)
sp|O75935|DCTN3_HUMAN	O75935	DCTN3_HUMAN	DCTN3	186	Homo sapiens	Dynactin subunit 3	1:Experimental evidence at protein level	26.34	1	0.999	4	4	4	25	25	25	0	0	0	12C(57.0214)
sp|Q9UJW0|DCTN4_HUMAN	Q9UJW0	DCTN4_HUMAN	DCTN4	460	Homo sapiens	Dynactin subunit 4	1:Experimental evidence at protein level	47.83	1	0.999	17	17	17	82	82	82	0	0	0	10C(57.0214), 13C(57.0214), 14C(57.0214), 17C(57.0214), 1C(57.0214), 2C(57.0214), 4C(57.0214), 6C(57.0214), 7C(57.0214), 9C(57.0214)
sp|Q9BTE1|DCTN5_HUMAN	Q9BTE1	DCTN5_HUMAN	DCTN5	182	Homo sapiens	Dynactin subunit 5	1:Experimental evidence at protein level	19.23	1	0.999	4	4	4	19	19	19	0	0	0	4M(15.9949), 5C(57.0214), 7C(57.0214), N-term(42.0106)
sp|O00399|DCTN6_HUMAN	O00399	DCTN6_HUMAN	DCTN6	190	Homo sapiens	Dynactin subunit 6	1:Experimental evidence at protein level	32.11	1	0.999	4	4	4	21	21	21	0	0	0	14C(57.0214), 17M(15.9949), 8C(57.0214)
sp|Q9H773|DCTP1_HUMAN	Q9H773	DCTP1_HUMAN	DCTPP1	170	Homo sapiens	dCTP pyrophosphatase 1	1:Experimental evidence at protein level	51.76	1	0.999	10	10	10	146	146	146	0	0	0	1C(57.0214), 22C(57.0214), 23C(57.0214)
sp|Q96GG9|DCNL1_HUMAN	Q96GG9	DCNL1_HUMAN	DCUN1D1	259	Homo sapiens	DCN1-like protein 1	1:Experimental evidence at protein level	29.34	1	0.999	6	6	6	81	81	81	0	0	0	12C(57.0214), 1M(15.9949), 5C(57.0214), 7M(15.9949)
sp|Q8IWE4|DCNL3_HUMAN	Q8IWE4	DCNL3_HUMAN	DCUN1D3	304	Homo sapiens	DCN1-like protein 3	1:Experimental evidence at protein level	21.71	1	0.999	5	5	5	23	23	23	0	0	0	11C(57.0214), 1C(57.0214), 2C(57.0214), 6C(57.0214), 9C(57.0214)
sp|Q92564|DCNL4_HUMAN	Q92564	DCNL4_HUMAN	DCUN1D4	292	Homo sapiens	DCN1-like protein 4	1:Experimental evidence at protein level	15.41	1	0.999	4	4	4	6	6	6	0	0	0	4C(57.0214), 7C(57.0214)
sp|Q9BTE7|DCNL5_HUMAN	Q9BTE7	DCNL5_HUMAN	DCUN1D5	237	Homo sapiens	DCN1-like protein 5	1:Experimental evidence at protein level	34.18	1	0.999	10	10	10	84	84	84	0	0	0	2M(15.9949), 7C(57.0214), 9C(57.0214)
sp|Q7Z4W1|DCXR_HUMAN	Q7Z4W1	DCXR_HUMAN	DCXR	244	Homo sapiens	L-xylulose reductase	1:Experimental evidence at protein level	57.79	1	0.999	10	10	10	127	127	127	0	0	0	10M(15.9949), 13C(57.0214), 13M(15.9949), 18C(57.0214), 2C(57.0214), 2M(15.9949), 3M(15.9949), 9C(57.0214)
sp|O94760|DDAH1_HUMAN	O94760	DDAH1_HUMAN	DDAH1	285	Homo sapiens	N(G),N(G)-dimethylarginine dimethylaminohydrolase 1	1:Experimental evidence at protein level	57.89	1	0.999	15	15	15	174	174	174	0	0	0	11C(57.0214), 2M(15.9949), 3C(57.0214), 5M(15.9949), 7C(57.0214), 8C(57.0214), 8M(15.9949), N-term(42.0106)
sp|O95865|DDAH2_HUMAN	O95865	DDAH2_HUMAN	DDAH2	285	Homo sapiens	Putative hydrolase DDAH2	1:Experimental evidence at protein level	44.56	1	0.999	9	9	9	90	90	90	0	0	0	11C(57.0214), 3C(57.0214), 5M(15.9949), N-term(42.0106)
sp|Q16531|DDB1_HUMAN	Q16531	DDB1_HUMAN	DDB1	1140	Homo sapiens	DNA damage-binding protein 1	1:Experimental evidence at protein level	42.81	1	0.999	47	47	47	482	482	482	0	0	0	10C(57.0214), 10M(15.9949), 11C(57.0214), 12M(15.9949), 14C(57.0214), 15M(15.9949), 16M(15.9949), 17C(57.0214), 1M(15.9949), 2C(57.0214), 2M(15.9949), 3C(57.0214), 4C(57.0214), 4M(15.9949), 5C(57.0214), 6C(57.0214), 6M(15.9949), 9C(57.0214), N-term(42.0106)
sp|Q92466|DDB2_HUMAN	Q92466	DDB2_HUMAN	DDB2	427	Homo sapiens	DNA damage-binding protein 2	1:Experimental evidence at protein level	31.38	1	0.999	10	10	10	36	36	36	0	0	0	7C(57.0214), 9C(57.0214)
sp|Q8NEL9|DDHD1_HUMAN	Q8NEL9	DDHD1_HUMAN	DDHD1	900	Homo sapiens	Phospholipase DDHD1	1:Experimental evidence at protein level	13.11	1	0.999	9	9	9	22	22	22	0	0	0
sp|O94830|DDHD2_HUMAN	O94830	DDHD2_HUMAN	DDHD2	711	Homo sapiens	Phospholipase DDHD2	1:Experimental evidence at protein level	19.55	1	0.999	11	11	11	22	22	22	0	0	0	5C(57.0214), 6C(57.0214), 9C(57.0214)
sp|Q5TDH0|DDI2_HUMAN	Q5TDH0	DDI2_HUMAN	DDI2	399	Homo sapiens	Protein DDI1 homolog 2	1:Experimental evidence at protein level	54.39	1	0.999	16	12	16	105	98	105	0	0	0	16C(57.0214), 23C(57.0214), 2M(15.9949), 3C(57.0214), 4C(57.0214), 7C(57.0214)
sp|P39656|OST48_HUMAN	P39656	OST48_HUMAN	DDOST	456	Homo sapiens	Dolichyl-diphosphooligosaccharide--protein glycosyltransferase 48 kDa subunit	1:Experimental evidence at protein level	30.7	1	0.999	11	11	11	125	125	125	0	0	0
sp|Q08345|DDR1_HUMAN	Q08345	DDR1_HUMAN	DDR1	913	Homo sapiens	Epithelial discoidin domain-containing receptor 1	1:Experimental evidence at protein level	22.56	1	0.999	15	15	15	44	44	44	0	0	0	11C(57.0214), 9C(57.0214)
sp|Q96HY6|DDRGK_HUMAN	Q96HY6	DDRGK_HUMAN	DDRGK1	314	Homo sapiens	DDRGK domain-containing protein 1	1:Experimental evidence at protein level	25.8	1	0.999	5	5	5	47	47	47	0	0	0
sp|P30046|DOPD_HUMAN	P30046	DOPD_HUMAN	DDT	118	Homo sapiens	D-dopachrome decarboxylase	1:Experimental evidence at protein level	50.85	1	0.999	8	1	8	109	34	109	0	0	0	2C(57.0214), 3C(57.0214), N-term(42.0106)
sp|Q92499|DDX1_HUMAN	Q92499	DDX1_HUMAN	DDX1	740	Homo sapiens	ATP-dependent RNA helicase DDX1	1:Experimental evidence at protein level	54.86	1	0.999	34	34	34	597	597	597	0	0	0	11M(15.9949), 12C(57.0214), 12M(15.9949), 13C(57.0214), 17C(57.0214), 1M(15.9949), 2M(15.9949), 3C(57.0214), 4C(57.0214), 5C(57.0214), 6C(57.0214), 6M(15.9949), 7C(57.0214), 8C(57.0214)
sp|Q13206|DDX10_HUMAN	Q13206	DDX10_HUMAN	DDX10	875	Homo sapiens	Probable ATP-dependent RNA helicase DDX10	1:Experimental evidence at protein level	23.89	1	0.999	19	19	19	78	78	78	0	0	0	14C(57.0214), 2M(15.9949), 8C(57.0214), 9C(57.0214)
sp|Q92841|DDX17_HUMAN	Q92841	DDX17_HUMAN	DDX17	729	Homo sapiens	Probable ATP-dependent RNA helicase DDX17	1:Experimental evidence at protein level	47.19	1	0.999	31	22	22	571	317	317	0	0	0	11M(15.9949), 12M(15.9949), 16C(57.0214), 1C(57.0214), 2C(57.0214), 2M(15.9949), 5M(15.9949), 6M(15.9949), 7C(57.0214), 8C(57.0214), 9M(15.9949)
sp|Q9NVP1|DDX18_HUMAN	Q9NVP1	DDX18_HUMAN	DDX18	670	Homo sapiens	ATP-dependent RNA helicase DDX18	1:Experimental evidence at protein level	45.37	1	0.999	24	24	24	315	315	315	0	0	0	11M(15.9949), 12M(15.9949), 15C(57.0214), 16M(15.9949), 17C(57.0214), 22M(15.9949), 26C(57.0214), 27C(57.0214), 2M(15.9949), 3M(15.9949), 4C(57.0214), 4M(15.9949), 5M(15.9949), 7M(15.9949), 8C(57.0214)
sp|Q9NUU7|DD19A_HUMAN	Q9NUU7	DD19A_HUMAN	DDX19A	478	Homo sapiens	ATP-dependent RNA helicase DDX19A	1:Experimental evidence at protein level	51.05	1	0.999	19	4	19	138	45	138	0	0	0	10C(57.0214), 12C(57.0214), 17C(57.0214), 2M(15.9949), 4C(57.0214), 6C(57.0214), 6M(15.9949), 8C(57.0214), 8M(15.9949), N-term(42.0106)
sp|Q9UMR2|DD19B_HUMAN	Q9UMR2	DD19B_HUMAN	DDX19B	479	Homo sapiens	ATP-dependent RNA helicase DDX19B	1:Experimental evidence at protein level	53.24	1	0.999	19	5	5	115	32	32	0	0	0	9M(15.9949), N-term(42.0106)
sp|Q9UHI6|DDX20_HUMAN	Q9UHI6	DDX20_HUMAN	DDX20	824	Homo sapiens	Probable ATP-dependent RNA helicase DDX20	1:Experimental evidence at protein level	38.83	1	0.999	25	25	25	197	197	197	0	0	0	12C(57.0214), 1C(57.0214), 1M(15.9949), 2C(57.0214), 6C(57.0214)
sp|Q9NR30|DDX21_HUMAN	Q9NR30	DDX21_HUMAN	DDX21	783	Homo sapiens	Nucleolar RNA helicase 2	1:Experimental evidence at protein level	49.04	1	0.999	34	32	34	518	471	518	0	0	0	10M(15.9949), 12C(57.0214), 15C(57.0214), 4C(57.0214), 5C(57.0214), 6C(57.0214)
sp|Q9BUQ8|DDX23_HUMAN	Q9BUQ8	DDX23_HUMAN	DDX23	820	Homo sapiens	Probable ATP-dependent RNA helicase DDX23	1:Experimental evidence at protein level	36.83	1	0.999	24	24	24	221	221	221	0	0	0	11C(57.0214), 15M(15.9949), 1C(57.0214), 1M(15.9949), 3C(57.0214), 4M(15.9949), 5M(15.9949), 6C(57.0214), 9M(15.9949)
sp|Q9GZR7|DDX24_HUMAN	Q9GZR7	DDX24_HUMAN	DDX24	859	Homo sapiens	ATP-dependent RNA helicase DDX24	1:Experimental evidence at protein level	26.19	1	0.999	18	18	18	121	121	121	0	0	0	10C(57.0214), 18C(57.0214), 26M(15.9949), 4C(57.0214), 7C(57.0214), 8M(15.9949)
sp|Q96GQ7|DDX27_HUMAN	Q96GQ7	DDX27_HUMAN	DDX27	796	Homo sapiens	Probable ATP-dependent RNA helicase DDX27	1:Experimental evidence at protein level	29.9	1	0.999	22	22	22	172	172	172	0	0	0	10M(15.9949), 1M(15.9949), 2C(57.0214), 2M(15.9949), 3C(57.0214), 5C(57.0214), 7M(15.9949)
sp|Q9NUL7|DDX28_HUMAN	Q9NUL7	DDX28_HUMAN	DDX28	540	Homo sapiens	Probable ATP-dependent RNA helicase DDX28	1:Experimental evidence at protein level	35.37	1	0.999	15	15	15	46	46	46	0	0	0	4C(57.0214), 5C(57.0214)
[truncated: 7,160 more rows]

## Sheet: rPSL
Protein	Protein ID	Entry Name	Gene	Length	Organism	Protein Description	Protein Existence	Coverage	Protein Probability	Top Peptide Probability	Total Peptides	Unique Peptides	Razor Peptides	Total Spectral Count	Unique Spectral Count	Razor Spectral Count	Total Intensity	Unique Intensity	Razor Intensity	Razor Assigned Modifications	Razor Observed Modifications	Indistinguishable Proteins
[truncated: 359 more rows]

[truncated: 1 more sheets: Cell Biological-rPSL]
