# Supplementary material for: Recombinant Protein Spectral Library (rPSL) DIA-MS method improves identification and quantification of low-abundance cancer-associated and kynurenine pathway proteins
Source: Commun Chem. 2025 May 10;8:141. doi: 10.1038/s42004-025-01531-0 (PMC12065878; doi:10.1038/s42004-025-01531-0)
Supplement: Supplementary file 6 — Supplementary Data 3 [file 42004_2025_1531_MOESM6_ESM.xlsx]

## Sheet: Tissue Biological-library
Gene Name	List of peptides
C1QC	FNAVLTNPQGDYDTSTGK
	FNAVLTNPQGDYDTSTGKFTCK
	FQSVFTVTR
	QKFQSVFTVTR
	QTHQPPAPNSLIR
	TNQVNSGGVLLR
CDX2	AELAATLGLSER
	KPAQQSLGSQVK
	LQQQQQQQPPQPPPPPPQPPQPQPGPLR
CEACAM5	CETQNPVSAR
	CETQNPVSARR
	INGIPQQHTQVLFIAK
	QIIGYVIGTQQATPGPAYSGR
	RSDSVILNVLYGPDAPTISPLNTSYR
	TLTLLSVTR
CPQ	AIINLAVYGK
	AIQIMYQNLQQDGLEK
	LALLVDTVGPR
	TFEEIKEEIASCGDVAK
	VGALASLIR
CYP1B1	DMMDAFILSAEKK
	ELLSHNEEFGR
	ESMELLDSAVQNLQAK
	LGSCPIVVLNGER
	NFSNFILDK
	QVLEGHVLSEAR
	TVFREFEQLNR
	VQAELDQVVGR
IDO1	AHAMENSWTISK
	GTGGTDLMNFLK
	HLPDLIESGQLR
	NFLCSLESNPSVR
ITGAV	ADGKGVLPR
	ASGDFQTTKLNGFEVFAR
	CQPIEFDATGNRDYAKDDPLEFK
	DLALSEGDIHTLGCGVAQCLK
	ENPETEEDVGPVVQHIYELR
	FGSAIAPLGDLDQDGFNDIAIAAPYGGEDKK
	FSVHQQSEMDTSVK
	GATDIDKNGYPDLIVGAFGVDR
	GGLMQCEELIAYLR
	ILACAPLYHWR
	IVCQVGRLDR
	IYIGDDNPLTLIVK
	LEVSVDSDQKK
	LNGFEVFAR
	LTPITIFMEYR
	MFLLVGAPK
	NGYPDLIVGAFGVDR
	NNGPSSFSK
	QEREPVGTCFLQDGTK
	QVVCDLGNPMK
	SQDIDADGQGFCQGGFSIDFTK
	SQDIDADGQGFCQGGFSIDFTKADR
	SSASFNVIEFPYK
	STGLNAVPSQILEGQWAAR
	TCSLPGTALK
	TEMKQEREPVGTCFLQDGTK
	YDPNVYSIK
ITGB1	CDDLEALKK
	CDDLEALKKK
	DKLPQPVQPDPVSHCK
	DNTNEIYSGKFCECDNFNCDR
	FCECDNFNCDR
	FCECDNFNCDRSNGLICGGNGVCK
	FQGQTCEMCQTCLGVCAEHK
	GEVFNELVGK
	GICECGVCK
	KGCPPDDIENPRGSK
	KRDNTNEIYSGK
	LKPEDITQIQPQQLVLR
	LLVFSTDAGFHFAGDGK
	LRSGEPQTFTLK
	LSEGVTISYK
	LSENNIQTIFAVTEEFQPVYK
	LSENNIQTIFAVTEEFQPVYKELK
	NVLSLTNKGEVFNELVGK
	SAVTTVVNPK
	SGEPQTFTLK
	SLGTDLMNEMRR
	SNGLICGGNGVCK
	TVMPYISTTPAK
	VCECNPNYTGSACDCSLDTSTCEASNGQICNGR
	WDTGENPIYK
ITGB6	CPTCGDPCNSKR
	CVCTNPGASGPTCER
	GCQLNFIENPVSQVEILK
	HILPLTNDAERFNEIVK
	LGFGSFVEKPVSPFVK
	LIPGATVGLLQK
	SCIECHLSAAGQAR
KRT20	AGRDYSAYYR
	CVLQIDNAK
	ESLEHTLEETKAR
	GTEVQLTELR
	HTVNYGSDLTGGGDLFVGNEK
	IKTVVQEVVDGK
	ISNSRHTVNYGSDLTGGGDLFVGNEK
	LGTTPSVYGGAGGR
	LLEGEDVKTTEYQLSTLEER
	LTVEADLQGLNK
	MAMQNLNDR
	NLQEAKEQFER
	QIEELRSQIK
	QIEELRSQIKDAQLQNAR
	QKYEVMAQK
	QNNEYHILLDIK
	QTAVLQQQVTVNTEELK
	QTAVLQQQVTVNTEELKGTEVQLTELR
	QWYETNAPR
	RLLEGEDVKTTEYQLSTLEER
	SLSSSLQAPVVSTVGMQR
	SQIKDAQLQNAR
	TLEQSNSKLEVQIK
	TSQSLEIELQSHLSMK
	TTEYQLSTLEER
	TTEYQLSTLEERDIKK
	TVVQEVVDGK
	TVVQEVVDGKVVSSEVKEVEENI
	VFDDLTLHK
KYNU	FTNLLTSILDSAETKN
	LQLIPGVCGFR
	MEPSSLELPADTVQR
	VALHLDEEDKLR
	VAPVPLYNSFHDVYK
	YLNAGAGGIAGAFIHEK
MMP2	CGNPDVANYNFFPR
	ESCNLFVLKDTLK
	FFGLPQTGDLDQNTIETMR
	FGSIKSDWLGC
	FQGTSYDSCTTEGR
	IHDGEADIMINFGR
	IIGYTPDLDPETVDDAFAR
	SDGFLWCSTTYNFEKDGK
	TDKELAVQYLNTFYGCPK
	VDAAFNWSK
MMP9	AVIDDAFAR
	FDVKAQMVDPR
	FGNADGAACHFPFIFEGR
	FQTFEGDLK
	LWCATTSNFDSDKK
	LYTQDGNADGKPCQFPFIFQGQSYSACTTDGR
	QLAEEYLYR
	QLSLPETGELDSATLK
	QSTLVLFPGDLR
	SLGPALLLLQK
	TPRCGVPDLGRFQTFEGDLK
MUC1	EGTINVHDVETQFNQYK
	NYGQLDIFPAR
	QGGFLGLSNIK
	VSAGNGGSSLSYTNPAVAATSANL
	YVPPSSTDRSPYEK
PFN1	AGWNAYIDNLMADGTCQDAAIVGYK
	CSVIRDSLLQDGEFSMDLR
	CYEMASHLR
	CYEMASHLRR
	DRSSFYVNGLTLGGQK
	DSLLQDGEFSMDLR
	DSPSVWAAVPGK
	EGVHGGLINK
	EGVHGGLINKK
	MAGWNAYIDNLMADGTCQDAAIVGYK
	SSFYVNGLTLGGQK
	STGGAPTFNVTVTK
	STGGAPTFNVTVTKTDK
	TDKTLVLLMGK
	TFVNITPAEVGVLVGK
	TFVNITPAEVGVLVGKDR
	TKSTGGAPTFNVTVTK
	TKSTGGAPTFNVTVTKTDK
PLAUR	CNEGPILELENLPQNGR
	SGCNHPDLDVQYR
	TNGDCRVEECALGQDLCR
	YLECISCGSSDMSCER
PTEN	ADNDKEYLVLTLTK
	AQEALDFYGEVR
	IYSSNSGPTR
	TAIIKEIVSR
QPRT	CSGIASAAAAAVEAAR
	GPAHCLLLGER
S100A8	ALNSIIDVYHK
	KLLETECPQYIR
	KLLETECPQYIRK
	LLETECPQYIR
	LLETECPQYIRK
S100A9	DLQNFLKKENK
	KDLQNFLKK
	LGHPDTLNQGEFK
	LGHPDTLNQGEFKELVR
	LGHPDTLNQGEFKELVRK
	NIETIINTFHQYSVK
	VIEHIMEDLDTNADK
TIMP1	EPGLCTWQSLR
	FVYTPAMESVCGYFHR
	GFQALGDAADIR
	LQSGTHCLWTDQLLQGSEK
	MYKGFQALGDAADIR
	SEEFLIAGK
	TYTVGCEECTVFPCLSIPCK
TIMP2	AVSEKEVDSGNDIYGNPIKR
	EYLIAGKAEGDGK
	GAAPPKQEFLDIEDP
	SDGSCAWYR
TP53	ALPNNTSSSPQPK
	SVTCTYSPALNK

## Sheet: rPSL
Gene Name	List of peptides
AADAT	ALQYSPSAGIPELLSWLK
	ASFSSASPEQMDVAFQVLAQLIK
	ASFSSASPEQMDVAFQVLAQLIKESL
	DAILAAADK
	FITAASAAR
	FITAASAARNPSPIR
	FLYTVPNGNNPTGNSLTSER
	FRVPTFLSMDVDGR
	GINDVKELIEEK
	IGFLTGPKPLIER
	KKEIYELAR
	KYDFLIIEDDPYYFLQFNK
	LHNPPTIHYPPSQGQMDLCVTSGSQQGLCK
	MGVLMLPGNAFYVDSSAPSPYLR
	PEDAKNPQK
	RALQYSPSAGIPELLSWLK
	SMISLAGGLPNPNMFPFK
	SMISLAGGLPNPNMFPFKTAVITVENGK
	TAVITVENGK
	TAVITVENGKTIQFGEEMMK
	TAVITVENGKTIQFGEEMMKR
	TIQFGEEMMK
	TIQFGEEMMKR
	TMTDILSRGPK
	VIDFYSNQK
	VIDFYSNQKDAILAAADK
	VIRADSFSK
	VKGINDVKELIEEK
	VPTFLSMDVDGR
	WKPEDAKNPQK
BTC	CRFVVAEQTPSCVCDEGYIGAR
	FVVAEQTPSCVCDEGYIGAR
	SPETNGLLCGDPEENCAATTTQSK
	SPETNGLLCGDPEENCAATTTQSKR
C1QC	DGYDGLPGPK
	DGYDGLPGPKGEPGIPAIPGIR
	DGYDGLPGPKGEPGIPAIPGIRGPK
	FNAVLTNPQGDYDTSTGK
	FNAVLTNPQGDYDTSTGKFTCK
	FQSVFTVTR
	GEPGIPAIPGIR
	GEPGIPAIPGIRGPK
	GEPGLPGHPGK
	GQKGEPGLPGHPGK
	NGPMGPPGMPGVPGPMGIPGEPGEEGR
	NGPMGPPGMPGVPGPMGIPGEPGEEGRYK
	QKFQSVFTVTR
	QTHQPPAPNSLIR
	SGVKVVTFCGHTSK
	TNQVNSGGVLLR
	VVTFCGHTSK
CDX2	KAELAATLGLSER
	KLQQQQQQQPPQPPPPPPQPPQPQPGPLR
	KPAQQSLGSQVK
	KPAQQSLGSQVKTR
	LQQQQQQQPPQPPPPPPQPPQPQPGPLR
CEACAM5	AYVCGIQNSVSANR
	CETQNPVSAR
	DAVAFTCEPETQDATYLWWVNNQSLPVSPR
	INGIPQQHTQVLFIAK
	ITPNNNGTYACFVSNLATGR
	NSGLYTCQANNSASGHSR
	QIIGYVIGTQQATPGPAYSGR
	RSDSVILNVLYGPDAPTISPLNTSYR
	SDLVNEEATGQFR
	SDPVTLDVLYGPDTPIISPPDSSYLSGANLNLSCHSASNPSPQYSWR
	SDSVILNVLYGPDAPTISPLNTSYR
	TITVSAELPK
	TLTLFNVTR
CPQ	AIINLAVYGK
	AIQIMYQNLQQDGLEK
	EEIASCGDVAK
	GEESAVMLEPR
	GKIVVYNQPYINYSR
	IPTACITVEDAEMMSR
	IVVYNQPYINYSR
	LALLVDTVGPR
	MGAKTYPDTDSFNTVAEITGSK
	RTFEEIKEEIASCGDVAK
	SVASFSIYSPHTGIQEYQDGVPK
	TFEEIKEEIASCGDVAK
	TQGAVEAAK
	TQGAVEAAKVGALASLIR
	TVQYRTQGAVEAAK
	TYPDTDSFNTVAEITGSK
	VGALASLIR
	VNISNYSLVMESDAGTFLPTGLQFTGSEK
CXCL10	CTCISISNQPVNPR
	LEIIPASQFCPR
	SLEKLEIIPASQFCPR
	TVRCTCISISNQPVNPR
	VEIIATMKK
CXCL12	CPCRFFESHVAR
	HLKILNTPNCALQIVAR
	ILNTPNCALQIVAR
	LKNNNRQVCIDPK
	LKWIQEYLEK
	NNNRQVCIDPK
	QVCIDPKLK
	WIQEYLEKALNK
CXCL8	ELCLDPKENWVQR
	LSDGRELCLDPK
	LSDGRELCLDPKENWVQR
	TYSKPFHPK
	VIESGPHCANTEIIVK
CYP1A1	CVFVNQWQINHDQK
	DITDSLIEHCQEK
	DLNEKFYSFMQK
	DTSLKGFYIPK
	DTSLKGFYIPKGR
	EAEVLISTLQELMAGPGHFNPYR
	FLTPDGAIDK
	FLTPDGAIDKVLSEK
	GRPDLYTFTLISNGQSMSFSPDSGPVWAAR
	HACCEHFQMQLR
	HSSFVPFTIPHSTTR
	IGSTPVVVLSGLDTIR
	IGSTPVVVLSGLDTIRQALVR
	IQEELDTVIGR
	KIQEELDTVIGR
	LWVNPSEFLPER
	MSQQYGDVLQIR
	NPPGPWGWPLIGHMLTLGK
	QLDENANVQLSDEK
	SFSIASDPASSTSCYLEEHVSK
	SHLPYMEAFILETFR
	VDMTPIYGLTMK
	VEFSVPLGVK
	YLPNPSLNAFK
	YLPNPSLNAFKDLNEK
	YVVVSVTNVICAICFGR
CYP1B1	ESMELLDSAVQNLQAK
	MNFSYGLTIKPK
	SFKVNVTLR
	VNVTLRESMELLDSAVQNLQAK
EGF	CQYRDLKWWELR
	YACNCVVGYIGER
IDO1	ALLEIASCLEK
	AMQMQERDTLLK
	DPNKPLTYENMDVLFSFR
	EAYDACVKALVSLR
	EFVLSKGDAGLR
	EFVLSKGDAGLREAYDACVK
	ENKTSEDPSKLEAK
	EYHIDEEVGFALPNPQENLPDFYNDWMFIAK
	GDAGLREAYDACVK
	GNPQLSDGLVYEGFWEDPK
	GTGGTDLMNFLK
	GTGGTDLMNFLKTVR
	HLPDLIESGQLR
	HLPDLIESGQLRER
	KLELPPILVYADCVLANWK
	LELPPILVYADCVLANWK
	LNMLSIDHLTDHK
	LVLGCITMAYVWGK
	NFLCSLESNPSVR
	NFLCSLESNPSVREFVLSK
	NIAVPYCQLSK
	NIAVPYCQLSKK
	STTEKSLLKEG
	SYHLQIVTK
	TSEDPSKLEAK
	TSEDPSKLEAKGTGGTDLMNFLK
	YILIPASQQPK
	YILIPASQQPKENK
IDO2	AFIEDIHSAPSLR
	ALVQATNAILQPNQEALLQALQR
	ALVQATNAILQPNQEALLQALQRLR
	DKTLESILHPR
	DKTLESILHPRG
	DNPAMPAGLMYEGVSQEPLK
	DRGTGGTAVMSFLK
	DYILSSGQDHLLTAYNQCVQALAELR
	ELPDHYRPWMEIANK
	GTGGTAVMSFLK
	IFLSGWKDNPAMPAGLMYEGVSQEPLK
	LAHLVLSFLTMGYVWQEGEAQPAEVLPR
	LPQLIDAHQLQAHVDK
	LPQLIDAHQLQAHVDKMPLLSCQFLK
	LRLSIQDITK
	MEPHRPNVK
	MPLLSCQFLK
	MRDYMPPSHK
	NLALPFVEVSR
	NLGLPPILVHSDLVLTNWTK
	PNHLPGPPQALK
	SYHITMVTK
	TAVPLSLESYHISEEYGFLLPDSLK
	TLESILHPR
	TLESILHPRG
	TLGQMHDYVDPDIFYAGIR
	YLITAAAKAK
	YSGGSAAQSTVLHAFDEFLGIR
IL1B	DDKPTLQLESVDPK
	EKNLYLSCVLK
	FVFNKIEINNK
	GGQDITDFTMQFVSS
	NLYLSCVLK
	NLYLSCVLKDDKPTLQLESVDPK
	SLNCTLRDSQQK
	SLVMSGPYELK
IL6	AKNLDAITTPDPTTNASLLTK
	DVAAPHRQPLTSSER
	EALAENNLNLPK
	LQAQNQWLQDMTTHLILR
	MAEKDGCFQSGFNEETCLVK
	NLDAITTPDPTTNASLLTK
	SFKEFLQSSLR
	SNMCESSKEALAENNLNLPK
	VLIQFLQKK
	YILDGISALR
	YILDGISALRK
ITGAV	ADGKGVLPR
	AGTQLLAGLR
	AMLHLQWPYK
	AQNQGEGAYEAELIVSIPLQADFIGVVR
	ASGDFQTTK
	CQPIEFDATGNR
	CQPIEFDATGNRDYAK
	DKLTPITIFMEYR
	DLALSEGDIHTLGCGVAQCLK
	DYAKDDPLEFK
	ENPETEEDVGPVVQHIYELR
	ENQNHSYSLK
	EPVGTCFLQDGTK
	FDLQIQSSNLFDK
	FDLQIQSSNLFDKVSPVVSHK
	FGSAIAPLGDLDQDGFNDIAIAAPYGGEDK
	FGSAIAPLGDLDQDGFNDIAIAAPYGGEDKK
	FSVHQQSEMDTSVK
	GATDIDKNGYPDLIVGAFGVDR
	GGLMQCEELIAYLR
	GIVYIFNGR
	GKSAILYVK
	GSDGKLQEVGQVSVSLQR
	ILACAPLYHWR
	ISSLQTTEKNDTVAGQGER
	IVCQVGRLDR
	IYIGDDNPLTLIVK
	KGIVYIFNGR
	KIYIGDDNPLTLIVK
	LEVSVDSDQK
	LEVSVDSDQKK
	LNFQVELLLDK
	LNGFEVFAR
	LQEVGQVSVSLQR
	LTPITIFMEYR
	MFLLVGAPK
	NGYPDLIVGAFGVDR
	NNGPSSFSK
	QAHILLDCGEDNVCKPK
	QEREPVGTCFLQDGTK
	QVVCDLGNPMK
	RCQPIEFDATGNR
	SHQWFGASVR
	SLLWTETFMNK
	SMPPSFGYSMK
	SQDIDADGQGFCQGGFSIDFTK
	SSASFNVIEFPYK
	STGLNAVPSQILEGQWAAR
	TAADTTGLQPILNQFTPANISR
	TAQAIFDDSYLGYSVAVGDFNGDGIDDFVSGVPR
	TCSLPGTALK
	TEMKQEREPVGTCFLQDGTK
	TLGMVYIYDGK
	VDLAVLAAVEIR
	VLLGGPGSFYWQGQLISDQVAEIVSK
	YDPNVYSIK
ITGB1	FCECDNFNCDR
	GEVFNELVGK
	GICECGVCK
	LKPEDITQIQPQQLVLR
	LRNPCTSEQNCTSPFSYK
	LSENNIQTIFAVTEEFQPVYK
	NPCTSEQNCTSPFSYK
	NVLSLTNKGEVFNELVGK
	SAVTTVVNPK
	SCGECIQAGPNCGWCTNSTFLQEGMPTSAR
	SGEPQTFTLK
	SLGTDLMNEMR
	TVMPYISTTPAK
ITGB6	CDTPANLLAK
	CECGEDMLSTDSCK
	CECGEDMLSTDSCKEAPDHPSCSGR
	CPTCGDPCNSK
	CPTCGDPCNSKR
	CVCTNPGASGPTCER
	DGSVSCSLQGENECLITFLITTDNEGK
	EAPDHPSCSGR
	GCQLNFIENPVSQVEILK
	GDCYCGQCICHLSPYGNIYGPYCQCDNFSCVR
	GLLCGGNGDCDCGECVCR
	HILPLTNDAER
	ISANIDTPEGGFDAIMQAAVCK
	ISANIDTPEGGFDAIMQAAVCKEK
	LAGATISEEEDFSK
	LAGATISEEEDFSKDGSVSCSLQGENECLITFLITTDNEGK
	LAGIVIPNDGLCHLDSK
	LAGIVIPNDGLCHLDSKNEYSMSTVLEYPTIGQLIDK
	LGFGSFVEKPVSPFVK
	LIPGATVGLLQK
	LRPGGAQTLQVHVR
	NEYSMSTVLEYPTIGQLIDK
	PGGAQTLQVHVR
	PVGLGDALELLVSPECNCDCQK
	QTEDYPVDLYYLMDLSASMDDDLNTIK
	RSCIECHLSAAGQAR
	SCIECHLSAAGQAR
	SGWTGEYCNCTTSTDSCVSEDGVLCSGR
	TIIHSINEK
	TTPEEIANPCSSIPYFCLPTFGFK
	VGDTASFSVTVNIPHCER
KLK3	AVCGGVLVHPQWVLTAAHCIR
	FLRPGDDSSHDLMLLR
	HSQPWQVLVASR
	KLQCVDLHVISNDVCAQVHPQK
	LQCVDLHVISNDVCAQVHPQK
	LSEPAELTDAVK
	STCSGDSGGPLVCNGVLQGITSWGSEPCALPERPSLYTK
	VMDLPTQEPALGTTCYASGWGSIEPEEFLTPK
KMO	AHVNSSWFIFQK
	AVGLEDQIVSQGIPMR
	AVGLEDQIVSQGIPMRAR
	CNPEEGMITVLGSDK
	CNPEEGMITVLGSDKVPK
	CNPEEGMITVLGSDKVPKDVTCDLIVGCDGAYSTVR
	DLLTAAEKYPNVK
	DVTCDLIVGCDGAYSTVR
	EDTRVATFTR
	ENLNKDLLTAAEK
	ENLNKDLLTAAEKYPNVK
	FDYSQQYIPHGYMELTIPPK
	FLHAIMPSTFIPLYTMVTFSR
	FSNDLSLCLPVFSR
	GRSINLALSHR
	IPDDHAISDLSMYNYIEMR
	KSAIPYGTK
	KVAVIGGGLVGSLQACFLAK
	LLKCNPEEGMITVLGSDK
	LLKCNPEEGMITVLGSDKVPK
	LLTSNDVVDFFQK
	LLVQDFFLLPAQPMISVK
	LRIPDDHAISDLSMYNYIEMR
	MIHSLSGKK
	NFQIDVYEAR
	NFQIDVYEAREDTR
	NGDYAMEPNYLHIWPR
	NTFMMIALPNMNK
	QALKAVGLEDQIVSQGIPMR
	RNFQIDVYEAR
	SAIPYGTKSQYILSVSR
	SFTCTLFMPFEEFEK
	SINLALSHR
	SQYILSVSR
	SQYILSVSRENLNK
	VAVIGGGLVGSLQACFLAK
	VPKDVTCDLIVGCDGAYSTVR
	YFPDAIPLIGEK
KRT20	CVLQIDNAK
	EHQEEVDGLHK
	ESLEHTLEETK
	GTEVQLTELR
	GTEVQLTELRR
	HTVNYGSDLTGGGDLFVGNEK
	LGTTPSVYGGAGGR
	LTVEADLQGLNK
	MAMQNLNDR
	QTAVLQQQVTVNTEELK
	QTAVLQQQVTVNTEELKGTEVQLTELR
	QWYETNAPR
	SLSSSLQAPVVSTVGMQR
	SQIKDAQLQNAR
	TDLEIQIEELNK
	TDLEIQIEELNKDLALLK
	TLEQSNSKLEVQIK
	TTEYQLSTLEER
	TVVQEVVDGK
	VFDDLTLHK
	VVSSEVKEVEENI
KYNU	AFPSDHYAIESQLQLHGLNIEESMR
	DENAIYFLGNSLGLQPK
	DVFQELEKR
	EGEETLRIEDILEVIEK
	FTNLLTSILDSAETK
	GCQLTITFSVPNK
	GCQLTITFSVPNKDVFQELEK
	GCQLTITFSVPNKDVFQELEKR
	GVVCDKRNPNGIR
	IAAYGHEVGK
	IEDILEVIEK
	IQDLPPVDLSLVNK
	IQDLPPVDLSLVNKDENAIYFLGNSLGLQPK
	ISNPPILLVCSLHASLEIFK
	KPVVNIITPSHVEER
	LQLIPGVCGFR
	MDNKLQLIPGVCGFR
	MEPSSLELPADTVQR
	RPWITGDESIVGLMK
	SVLLTGYLEYLIK
	TYLEEELDK
	TYLEEELDKWAK
	VALHLDEEDK
	VALHLDEEDKLR
	VAPVPLYNSFHDVYK
	YLNAGAGGIAGAFIHEK
MIA	EDQTLKPGKVDVK
	FLTIHRGQVVYVFSK
	GQVVYVFSK
	GQVVYVFSKLK
	GQVVYVFSKLKGR
	KLCADQECSHPISMAVALQDYMAPDCR
	LCADQECSHPISMAVALQDYMAPDCR
	LFWGGSVQGDYYGDLAAR
	LGYFPSSIVR
	LGYFPSSIVREDQTLKPGK
	TDKWDFYCQ
MMP2	AFQVWSDVTPLR
	DGLLAHAFAPGTGVGGDSHFDDDELWTLGEGQVVR
	DKPMGPLLVATFWPELPEK
	EYNSCTDTGR
	FPFLFNGKEYNSCTDTGR
	FQGTSYDSCTTEGR
	GAYYLKLENQSLK
	GEIFFFKDR
	GIQELYGASPDIDLGTGPTPTLGPVTPEICK
	GIQELYGASPDIDLGTGPTPTLGPVTPEICKQDIVFDGIAQIR
	GYPKPLTSLGLPPDVQR
	IDAVYEAPQEEK
	IHDGEADIMINFGR
	IIGYTPDLDPETVDDAFAR
	KTYIFAGDK
	LIADAWNAIPDNLDAVVDLQGGGHSYFFK
	MWCATTANYDDDR
	MWCATTANYDDDRK
	PLTSLGLPPDVQR
	QDIVFDGIAQIR
	SDGFLWCSTTYNFEK
	SDGFLWCSTTYNFEKDGK
	VDAAFNWSK
	VKYGNADGEYCK
	WCGTTEDYDR
	WDKNQITYR
	YGFCPETAMSTVGGNSEGAPCVFPFTFLGNK
	YGFCPHEALFTMGGNAEGQPCK
	YGNADGEYCK
	YGNADGEYCKFPFLFNGK
MMP3	CGVPDVGHFR
	DAVDSAVEK
	FLGLEVTGKLDSDTLEVMR
	GEDTSMNLVQK
	GEILIFKDR
	GIHTLGFPPTVR
	IDAAISDKEK
	IVNYTPDLPK
	IVNYTPDLPKDAVDSAVEK
	KIDAAISDK
	KIDAAISDKEK
	KLEPELHLISSFWPSLPSGVDAAYEVTSK
	LDSDTLEVMR
	LEPELHLISSFWPSLPSGVDAAYEVTSK
	LYEGEADIMISFAVR
	NKTYFFVEDK
	NSMEPGFPK
	QIAEDFPGIDSK
	RNSMEPGFPK
MMP9	ADSTVMGGNSAGELCVFPFTFLGK
	AFALWSAVTPLTFTR
	AVIDDAFAR
	DKLFGFCPTR
	EKAYFCQDR
	EYSTCTSEGR
	FGNADGAACHFPFIFEGR
	FQTFEGDLK
	FTEGPPLHK
	FTEGPPLHKDDVNGIR
	GSRPQGPFLIADK
	LGLGADVAQVTGALR
	LWCATTSNFDSDK
	LWCATTSNFDSDKK
	MFPGVPLDTHDVFQYR
	PCQFPFIFQGQSYSACTTDGR
	PQGPFLIADK
	PQGPFLIADKWPALPR
	QLAEEYLYR
	QLSLPETGELDSATLK
	QSTLVLFPGDLR
	QVWVYTGASVLGPR
	SDGLPWCSTTANYDTDDR
	SDGLPWCSTTANYDTDDRFGFCPSER
	SELNQVDQVGYVTYDILQCPED
	SLGPALLLLQK
	SYSACTTDGR
	VSSRSELNQVDQVGYVTYDILQCPED
	WCATTANYDR
	WCATTANYDRDK
MUC1	DISEMFLQIYK
	EGTINVHDVETQFNQYK
	EGTINVHDVETQFNQYKTEAASR
	KNYGQLDIFPAR
	NYGQLDIFPAR
	QGGFLGLSNIK
	VSAGNGGSSLSYTNPAVAATSANL
	YVPPSSTDRSPYEK
PDGFB	ATVTLEDHLACK
	ATVTLEDHLACKCETVAAAR
	CETVAAARPVTR
	KATVTLEDHLACK
	LIDRTNANFLVWPPCVEVQR
	NVQCRPTQVQLR
	NVQCRPTQVQLRPVQVR
	PTQVQLRPVQVR
	SLGSLTIAEPAMIAECK
	SLGSLTIAEPAMIAECKTR
	TEVFEISRR
	TNANFLVWPPCVEVQR
	TRTEVFEISR
	TRTEVFEISRR
PFN1	AGWNAYIDNLMADGTCQDAAIVGYK
	CSVIRDSLLQDGEFSMDLR
	CYEMASHLR
	CYEMASHLRR
	DRSSFYVNGLTLGGQK
	DSLLQDGEFSMDLR
	DSPSVWAAVPGK
	EGVHGGLINK
	EGVHGGLINKK
	KCYEMASHLR
	SSFYVNGLTLGGQK
	STGGAPTFNVTVTK
	STGGAPTFNVTVTKTDK
	TDKTLVLLMGK
	TFVNITPAEVGVLVGK
	TFVNITPAEVGVLVGKDR
	TKSTGGAPTFNVTVTK
	TKSTGGAPTFNVTVTKTDK
PLAUR	CNEGPILELENLPQNGR
	GCATASMCQHAHLGDAFSMNHIDVSCCTK
	GNSTHGCSSEETFLIDCR
	GPMNQCLVATGTHEPK
	ITSLTEVVCGLDLCNQGNSGR
	LWEEGEELELVEK
	SGCNHPDLDVQYR
	SPEEQCLDVVTHWIQEGEEGR
	SPEEQCLDVVTHWIQEGEEGRPK
	SRYLECISCGSSDMSCER
	TGLKITSLTEVVCGLDLCNQGNSGR
	TNGDCRVEECALGQDLCR
	VEECALGQDLCR
	YLECISCGSSDMSCER
PTEN	ADNDKEYLVLTLTK
	AQEALDFYGEVR
	EDKFMYFEFPQPLPVCGDIK
	EYLVLTLTK
	FMYFEFPQPLPVCGDIK
	IYSSNSGPTR
	KGVTIPSQR
	MMFETIPMFSGGTCNPQFVVCQLK
	TAIIKEIVSR
	TGVMICAYLLHR
	TVEEPSNPEASSSTSVTPDVSDNEPDHYR
	VAQYPFEDHNPPQLELIK
	VENGSLCDQEIDSICSIER
	VKIYSSNSGPTR
	YFSPNFKVK
	YSDTTDSDPENEPFDEDQHTQITK
	YVYYYSYLLK
QPRT	CSGIASAAAAAVEAAR
	DNHVVAAGGVEK
	DNHVVAAGGVEKAVR
	EDCPGLNYAALVSGAGPSQAALWAK
	GAGWTGHVAGTR
	GAGWTGHVAGTRK
	GPAHCLLLGER
	LFAKEVAPVPK
	LVEKYGLLVGGAASHR
	PEELHPTATVLK
	TTPGFRLVEK
	VAEVRGPAHCLLLGER
	VALNTLARCSGIASAAAAAVEAAR
	VEVECSSLQEAVQAAEAGADLVLLDNFKPEELHPTATVLK
	YDLGGLVMVK
	YDLGGLVMVKDNHVVAAGGVEK
	YGLLVGGAASHR
	YGLLVGGAASHRYDLGGLVMVK
S100A8	ALNSIIDVYHK
	GNFHAVYRDDLK
	KLLETECPQYIR
	KLLETECPQYIRK
	LLETECPQYIR
	LLETECPQYIRK
S100A9	KDLQNFLKK
	LGHPDTLNQGEFK
	LGHPDTLNQGEFKELVR
	NIETIINTFHQYSVK
	VIEHIMEDLDTNADK
TDO2	AGTGGSSGYHYLR
	ALQGALMIYFYR
	ALQGALMIYFYREEPR
	ASKGGLIYGNYLHLEK
	DNFKGEENELLLK
	DNFKGEENELLLKSEQEK
	EEQVAEFQK
	EESEEKEEQVAEFQK
	EIFQNGHVR
	EIFQNGHVRDER
	EVLLSLFDEK
	EVLLSLFDEKR
	EYLSPASGFQSLQFR
	FQVPFQLLTSLMDIDSLMTK
	GEENELLLK
	GEENELLLKSEQEK
	GGLIYGNYLHLEK
	GLEEEFIRIQAK
	IGVLQNMRVPYNR
	IQAKEESEEKEEQVAEFQK
	LLENKIGVLQNMR
	LLVQQFSILETMTALDFNDFR
	LPVEGSEEDK
	LPVEGSEEDKSQTGVNR
	NITRGLEEEFIR
	QILWELDSVR
	QKEVLLSLFDEK
	QKEVLLSLFDEKR
	TLLELVEAWLER
	TPGLEPHGFNFWGK
	VFVDLFNLSTYLIPR
	VLNAQELQSETK
	VLNAQELQSETKGNK
	YNHVCMVHR
TGFA	FLVQEDKPACVCHSGYVGAR
	PACVCHSGYVGAR
TIMP1	EPGLCTWQSLR
	FVYTPAMESVCGYFHR
	GFQALGDAADIR
	GFTKTYTVGCEECTVFPCLSIPCK
	HLACLPREPGLCTWQSLR
	LQDGLLHITTCSFVAPWNSLSLAQR
	LQDGLLHITTCSFVAPWNSLSLAQRR
	LQSGTHCLWTDQLLQGSEK
	MYKGFQALGDAADIR
	SEEFLIAGK
	TYTVGCEECTVFPCLSIPCK
TIMP2	AVSEKEVDSGNDIYGNPIK
	AVSEKEVDSGNDIYGNPIKR
	CPMIPCYISSPDECLWMDWVTEK
	EVDSGNDIYGNPIK
	EVDSGNDIYGNPIKR
	IQYEIKQIK
	MHITLCDFIVPWDTLSTTQK
	MHITLCDFIVPWDTLSTTQKK
	RSDGSCAWYR
	SDGSCAWYR
	YQMGCECKITR
TNF	ANALLANGVELR
	GQGCPSTHVLLTHTISR
	RANALLANGVELR
	VNLLSAIKSPCQR
TNFRSF1A	ECESGSFTASENHLR
	EMGQVEISSCTVDR
	EMGQVEISSCTVDRDTVCGCR
	GTYLYNDCPGPGQDTDCR
	GTYLYNDCPGPGQDTDCRECESGSFTASENHLR
	KEMGQVEISSCTVDR
	LCLPQIENVK
	QNTVCTCHAGFFLR
	SLECTKLCLPQIENVK
	YIHPQNNSICCTK
TP53	ALPNNTSSSPQPK
	CSDSDGLAPPQHLIR
	ELNEALELK
	ELNEALELKDAQAGK
	ELNEALELKDAQAGKEPGGSR
	GEPHHELPPGSTK
	KPLDGEYFTLQIR
	LGFLHSGTAK
	LLPENNVLSPLPSQAMDDLMLSPDDIEQWFTEDPGPDEAPR
	LMFKTEGPDSD
	MEEPQSDPSVEPPLSQETFSDLWK
	MPEAAPPVAPAPAAPTPAAPAPAPSWPLSSSVPSQK
	MPEAAPPVAPAPAAPTPAAPAPAPSWPLSSSVPSQKTYQGSYGFR
	PLDGEYFTLQIR
	QSQHMTEVVR
	RALPNNTSSSPQPK
	RPILTIITLEDSSGNLLGR
	SVTCTYSPALNK
	TCPVQLWVDSTPPPGTR
	TCPVQLWVDSTPPPGTRVR
	TYQGSYGFR
	VEGNLRVEYLDDR
	VEYLDDRNTFR

## Sheet: Tissue Biological-rPSL
Gene Name	List of peptides
AADAT	ALQYSPSAGIPELLSWLK
	ASFSSASPEQMDVAFQVLAQLIK
	ASFSSASPEQMDVAFQVLAQLIKESL
	DAILAAADK
	FITAASAAR
	FITAASAARNPSPIR
	FLYTVPNGNNPTGNSLTSER
	FRVPTFLSMDVDGR
	GINDVKELIEEK
	IGFLTGPKPLIER
	KKEIYELAR
	KYDFLIIEDDPYYFLQFNK
	LHNPPTIHYPPSQGQMDLCVTSGSQQGLCK
	MGVLMLPGNAFYVDSSAPSPYLR
	PEDAKNPQK
	RALQYSPSAGIPELLSWLK
	SMISLAGGLPNPNMFPFK
	SMISLAGGLPNPNMFPFKTAVITVENGK
	TAVITVENGK
	TAVITVENGKTIQFGEEMMK
	TAVITVENGKTIQFGEEMMKR
	TIQFGEEMMK
	TIQFGEEMMKR
	TMTDILSRGPK
	VIDFYSNQK
	VIDFYSNQKDAILAAADK
	VIRADSFSK
	VKGINDVKELIEEK
	VPTFLSMDVDGR
	WKPEDAKNPQK
BTC	CRFVVAEQTPSCVCDEGYIGAR
	FVVAEQTPSCVCDEGYIGAR
	SPETNGLLCGDPEENCAATTTQSK
	SPETNGLLCGDPEENCAATTTQSKR
C1QC	DGYDGLPGPK
	DGYDGLPGPKGEPGIPAIPGIR
	DGYDGLPGPKGEPGIPAIPGIRGPK
	FNAVLTNPQGDYDTSTGK
	FNAVLTNPQGDYDTSTGKFTCK
	FQSVFTVTR
	GEPGIPAIPGIR
	GEPGIPAIPGIRGPK
	GEPGLPGHPGK
	GQKGEPGLPGHPGK
	NGPMGPPGMPGVPGPMGIPGEPGEEGR
	NGPMGPPGMPGVPGPMGIPGEPGEEGRYK
	QKFQSVFTVTR
	QTHQPPAPNSLIR
	SGVKVVTFCGHTSK
	TNQVNSGGVLLR
	VVTFCGHTSK
CDX2	AELAATLGLSER
	KAELAATLGLSER
	KLQQQQQQQPPQPPPPPPQPPQPQPGPLR
	KPAQQSLGSQVK
	KPAQQSLGSQVKTR
	LQQQQQQQPPQPPPPPPQPPQPQPGPLR
CEACAM5	AYVCGIQNSVSANR
	CETQNPVSAR
	CETQNPVSARR
	DAVAFTCEPETQDATYLWWVNNQSLPVSPR
	INGIPQQHTQVLFIAK
	ITPNNNGTYACFVSNLATGR
	NSGLYTCQANNSASGHSR
	QIIGYVIGTQQATPGPAYSGR
	RSDSVILNVLYGPDAPTISPLNTSYR
	SDLVNEEATGQFR
	SDPVTLDVLYGPDTPIISPPDSSYLSGANLNLSCHSASNPSPQYSWR
	SDSVILNVLYGPDAPTISPLNTSYR
	TITVSAELPK
	TLTLFNVTR
CPQ	AIINLAVYGK
	AIQIMYQNLQQDGLEK
	EEIASCGDVAK
	GEESAVMLEPR
	GKIVVYNQPYINYSR
	IPTACITVEDAEMMSR
	IVVYNQPYINYSR
	LALLVDTVGPR
	MGAKTYPDTDSFNTVAEITGSK
	RTFEEIKEEIASCGDVAK
	SVASFSIYSPHTGIQEYQDGVPK
	TFEEIKEEIASCGDVAK
	TQGAVEAAK
	TQGAVEAAKVGALASLIR
	TVQYRTQGAVEAAK
	TYPDTDSFNTVAEITGSK
	VGALASLIR
	VNISNYSLVMESDAGTFLPTGLQFTGSEK
CXCL10	CTCISISNQPVNPR
	LEIIPASQFCPR
	SLEKLEIIPASQFCPR
	TVRCTCISISNQPVNPR
	VEIIATMKK
CXCL12	CPCRFFESHVAR
	HLKILNTPNCALQIVAR
	ILNTPNCALQIVAR
	LKNNNRQVCIDPK
	LKWIQEYLEK
	NNNRQVCIDPK
	QVCIDPKLK
	WIQEYLEKALNK
CXCL8	ELCLDPKENWVQR
	LSDGRELCLDPK
	LSDGRELCLDPKENWVQR
	TYSKPFHPK
	VIESGPHCANTEIIVK
CYP1A1	CVFVNQWQINHDQK
	DITDSLIEHCQEK
	DLNEKFYSFMQK
	DTSLKGFYIPK
	DTSLKGFYIPKGR
	EAEVLISTLQELMAGPGHFNPYR
	FLTPDGAIDK
	FLTPDGAIDKVLSEK
	GRPDLYTFTLISNGQSMSFSPDSGPVWAAR
	HACCEHFQMQLR
	HSSFVPFTIPHSTTR
	IGSTPVVVLSGLDTIR
	IGSTPVVVLSGLDTIRQALVR
	IQEELDTVIGR
	KIQEELDTVIGR
	LWVNPSEFLPER
	MSQQYGDVLQIR
	NPPGPWGWPLIGHMLTLGK
	QLDENANVQLSDEK
	SFSIASDPASSTSCYLEEHVSK
	SHLPYMEAFILETFR
	VDMTPIYGLTMK
	VEFSVPLGVK
	YLPNPSLNAFK
	YLPNPSLNAFKDLNEK
	YVVVSVTNVICAICFGR
CYP1B1	DMMDAFILSAEKK
	ELLSHNEEFGR
	ESMELLDSAVQNLQAK
	LGSCPIVVLNGER
	MNFSYGLTIKPK
	NFSNFILDK
	QVLEGHVLSEAR
	SFKVNVTLR
	TVFREFEQLNR
	VNVTLRESMELLDSAVQNLQAK
	VQAELDQVVGR
EGF	CQYRDLKWWELR
	YACNCVVGYIGER
IDO1	AHAMENSWTISK
	ALLEIASCLEK
	AMQMQERDTLLK
	DPNKPLTYENMDVLFSFR
	EAYDACVKALVSLR
	EFVLSKGDAGLR
	EFVLSKGDAGLREAYDACVK
	ENKTSEDPSKLEAK
	EYHIDEEVGFALPNPQENLPDFYNDWMFIAK
	GDAGLREAYDACVK
	GNPQLSDGLVYEGFWEDPK
	GTGGTDLMNFLK
	GTGGTDLMNFLKTVR
	HLPDLIESGQLR
	HLPDLIESGQLRER
	KLELPPILVYADCVLANWK
	LELPPILVYADCVLANWK
	LNMLSIDHLTDHK
	LVLGCITMAYVWGK
	NFLCSLESNPSVR
	NFLCSLESNPSVREFVLSK
	NIAVPYCQLSK
	NIAVPYCQLSKK
	STTEKSLLKEG
	SYHLQIVTK
	TSEDPSKLEAK
	TSEDPSKLEAKGTGGTDLMNFLK
	YILIPASQQPK
	YILIPASQQPKENK
IDO2	AFIEDIHSAPSLR
	ALVQATNAILQPNQEALLQALQR
	ALVQATNAILQPNQEALLQALQRLR
	DKTLESILHPR
	DKTLESILHPRG
	DNPAMPAGLMYEGVSQEPLK
	DRGTGGTAVMSFLK
	DYILSSGQDHLLTAYNQCVQALAELR
	ELPDHYRPWMEIANK
	GTGGTAVMSFLK
	IFLSGWKDNPAMPAGLMYEGVSQEPLK
	LAHLVLSFLTMGYVWQEGEAQPAEVLPR
	LPQLIDAHQLQAHVDK
	LPQLIDAHQLQAHVDKMPLLSCQFLK
	LRLSIQDITK
	MEPHRPNVK
	MPLLSCQFLK
	MRDYMPPSHK
	NLALPFVEVSR
	NLGLPPILVHSDLVLTNWTK
	PNHLPGPPQALK
	SYHITMVTK
	TAVPLSLESYHISEEYGFLLPDSLK
	TLESILHPR
	TLESILHPRG
	TLGQMHDYVDPDIFYAGIR
	YLITAAAKAK
	YSGGSAAQSTVLHAFDEFLGIR
IL1B	DDKPTLQLESVDPK
	EKNLYLSCVLK
	FVFNKIEINNK
	GGQDITDFTMQFVSS
	NLYLSCVLK
	NLYLSCVLKDDKPTLQLESVDPK
	SLNCTLRDSQQK
	SLVMSGPYELK
IL6	AKNLDAITTPDPTTNASLLTK
	DVAAPHRQPLTSSER
	EALAENNLNLPK
	LQAQNQWLQDMTTHLILR
	MAEKDGCFQSGFNEETCLVK
	NLDAITTPDPTTNASLLTK
	SFKEFLQSSLR
	SNMCESSKEALAENNLNLPK
	VLIQFLQKK
	YILDGISALR
	YILDGISALRK
ITGAV	ADGKGVLPR
	AGTQLLAGLR
	AMLHLQWPYK
	AQNQGEGAYEAELIVSIPLQADFIGVVR
	ASGDFQTTK
	ASGDFQTTKLNGFEVFAR
	CQPIEFDATGNR
	CQPIEFDATGNRDYAK
	CQPIEFDATGNRDYAKDDPLEFK
	DKLTPITIFMEYR
	DLALSEGDIHTLGCGVAQCLK
	DYAKDDPLEFK
	ENPETEEDVGPVVQHIYELR
	ENQNHSYSLK
	EPVGTCFLQDGTK
	FDLQIQSSNLFDK
	FDLQIQSSNLFDKVSPVVSHK
	FGSAIAPLGDLDQDGFNDIAIAAPYGGEDK
	FGSAIAPLGDLDQDGFNDIAIAAPYGGEDKK
	FSVHQQSEMDTSVK
	GATDIDKNGYPDLIVGAFGVDR
	GGLMQCEELIAYLR
	GIVYIFNGR
	GKSAILYVK
	GSDGKLQEVGQVSVSLQR
	ILACAPLYHWR
	ISSLQTTEKNDTVAGQGER
	IVCQVGRLDR
	IYIGDDNPLTLIVK
	KGIVYIFNGR
	KIYIGDDNPLTLIVK
	LEVSVDSDQK
	LEVSVDSDQKK
	LNFQVELLLDK
	LNGFEVFAR
	LQEVGQVSVSLQR
	LTPITIFMEYR
	MFLLVGAPK
	NGYPDLIVGAFGVDR
	NNGPSSFSK
	QAHILLDCGEDNVCKPK
	QEREPVGTCFLQDGTK
	QVVCDLGNPMK
	RCQPIEFDATGNR
	SHQWFGASVR
	SLLWTETFMNK
	SMPPSFGYSMK
	SQDIDADGQGFCQGGFSIDFTK
	SQDIDADGQGFCQGGFSIDFTKADR
	SSASFNVIEFPYK
	STGLNAVPSQILEGQWAAR
	TAADTTGLQPILNQFTPANISR
	TAQAIFDDSYLGYSVAVGDFNGDGIDDFVSGVPR
	TCSLPGTALK
	TEMKQEREPVGTCFLQDGTK
	TLGMVYIYDGK
	VDLAVLAAVEIR
	VLLGGPGSFYWQGQLISDQVAEIVSK
	YDPNVYSIK
ITGB1	CDDLEALKK
	CDDLEALKKK
	DKLPQPVQPDPVSHCK
	DNTNEIYSGK
	DNTNEIYSGKFCECDNFNCDR
	FCECDNFNCDR
	FCECDNFNCDRSNGLICGGNGVCK
	FQGQTCEMCQTCLGVCAEHK
	GEVFNELVGK
	GICECGVCK
	KGCPPDDIENPRGSK
	KRDNTNEIYSGK
	LKPEDITQIQPQQLVLR
	LLVFSTDAGFHFAGDGK
	LRNPCTSEQNCTSPFSYK
	LRSGEPQTFTLK
	LSEGVTISYK
	LSENNIQTIFAVTEEFQPVYK
	LSENNIQTIFAVTEEFQPVYKELK
	NPCTSEQNCTSPFSYK
	NVLSLTNKGEVFNELVGK
	SAVTTVVNPK
	SCGECIQAGPNCGWCTNSTFLQEGMPTSAR
	SGEPQTFTLK
	SLGTDLMNEMR
	SLGTDLMNEMRR
	SNGLICGGNGVCK
	TVMPYISTTPAK
	VCECNPNYTGSACDCSLDTSTCEASNGQICNGR
	WDTGENPIYK
ITGB6	CDTPANLLAK
	CECGEDMLSTDSCK
	CECGEDMLSTDSCKEAPDHPSCSGR
	CPTCGDPCNSK
	CPTCGDPCNSKR
	CVCTNPGASGPTCER
	DGSVSCSLQGENECLITFLITTDNEGK
	EAPDHPSCSGR
	GCQLNFIENPVSQVEILK
	GDCYCGQCICHLSPYGNIYGPYCQCDNFSCVR
	GLLCGGNGDCDCGECVCR
	HILPLTNDAER
	HILPLTNDAERFNEIVK
	ISANIDTPEGGFDAIMQAAVCK
	ISANIDTPEGGFDAIMQAAVCKEK
	LAGATISEEEDFSK
	LAGATISEEEDFSKDGSVSCSLQGENECLITFLITTDNEGK
	LAGIVIPNDGLCHLDSK
	LAGIVIPNDGLCHLDSKNEYSMSTVLEYPTIGQLIDK
	LGFGSFVEKPVSPFVK
	LIPGATVGLLQK
	LRPGGAQTLQVHVR
	NEYSMSTVLEYPTIGQLIDK
	PGGAQTLQVHVR
	PVGLGDALELLVSPECNCDCQK
	QTEDYPVDLYYLMDLSASMDDDLNTIK
	RSCIECHLSAAGQAR
	SCIECHLSAAGQAR
	SGWTGEYCNCTTSTDSCVSEDGVLCSGR
	TIIHSINEK
	TTPEEIANPCSSIPYFCLPTFGFK
	VGDTASFSVTVNIPHCER
KLK3	AVCGGVLVHPQWVLTAAHCIR
	FLRPGDDSSHDLMLLR
	HSQPWQVLVASR
	KLQCVDLHVISNDVCAQVHPQK
	LQCVDLHVISNDVCAQVHPQK
	LSEPAELTDAVK
	STCSGDSGGPLVCNGVLQGITSWGSEPCALPERPSLYTK
	VMDLPTQEPALGTTCYASGWGSIEPEEFLTPK
KMO	AHVNSSWFIFQK
	AVGLEDQIVSQGIPMR
	AVGLEDQIVSQGIPMRAR
	CNPEEGMITVLGSDK
	CNPEEGMITVLGSDKVPK
	CNPEEGMITVLGSDKVPKDVTCDLIVGCDGAYSTVR
	DLLTAAEKYPNVK
	DVTCDLIVGCDGAYSTVR
	EDTRVATFTR
	ENLNKDLLTAAEK
	ENLNKDLLTAAEKYPNVK
	FDYSQQYIPHGYMELTIPPK
	FLHAIMPSTFIPLYTMVTFSR
	FSNDLSLCLPVFSR
	GRSINLALSHR
	IPDDHAISDLSMYNYIEMR
	KSAIPYGTK
	KVAVIGGGLVGSLQACFLAK
	LLKCNPEEGMITVLGSDK
	LLKCNPEEGMITVLGSDKVPK
	LLTSNDVVDFFQK
	LLVQDFFLLPAQPMISVK
	LRIPDDHAISDLSMYNYIEMR
	MIHSLSGKK
	NFQIDVYEAR
	NFQIDVYEAREDTR
	NGDYAMEPNYLHIWPR
	NTFMMIALPNMNK
	QALKAVGLEDQIVSQGIPMR
	RNFQIDVYEAR
	SAIPYGTKSQYILSVSR
	SFTCTLFMPFEEFEK
	SINLALSHR
	SQYILSVSR
	SQYILSVSRENLNK
	VAVIGGGLVGSLQACFLAK
	VPKDVTCDLIVGCDGAYSTVR
	YFPDAIPLIGEK
KRT20	AGRDYSAYYR
	CVLQIDNAK
	EHQEEVDGLHK
	ESLEHTLEETK
	ESLEHTLEETKAR
	GTEVQLTELR
	GTEVQLTELRR
	HTVNYGSDLTGGGDLFVGNEK
	IKTVVQEVVDGK
	ISNSRHTVNYGSDLTGGGDLFVGNEK
	LGTTPSVYGGAGGR
	LLEGEDVKTTEYQLSTLEER
	LTVEADLQGLNK
	MAMQNLNDR
	NLQEAKEQFER
	QIEELRSQIK
	QIEELRSQIKDAQLQNAR
	QKYEVMAQK
	QNNEYHILLDIK
	QTAVLQQQVTVNTEELK
	QTAVLQQQVTVNTEELKGTEVQLTELR
	QWYETNAPR
	RLLEGEDVKTTEYQLSTLEER
	SLSSSLQAPVVSTVGMQR
	SQIKDAQLQNAR
	TDLEIQIEELNK
	TDLEIQIEELNKDLALLK
	TLEQSNSKLEVQIK
	TSQSLEIELQSHLSMK
	TTEYQLSTLEER
	TTEYQLSTLEERDIKK
	TVVQEVVDGK
	TVVQEVVDGKVVSSEVKEVEENI
	VFDDLTLHK
	VVSSEVKEVEENI
KYNU	AFPSDHYAIESQLQLHGLNIEESMR
	DENAIYFLGNSLGLQPK
	DVFQELEKR
	EGEETLRIEDILEVIEK
	FTNLLTSILDSAETK
	FTNLLTSILDSAETKN
	GCQLTITFSVPNK
	GCQLTITFSVPNKDVFQELEK
	GCQLTITFSVPNKDVFQELEKR
	GVVCDKRNPNGIR
	IAAYGHEVGK
	IEDILEVIEK
	IQDLPPVDLSLVNK
	IQDLPPVDLSLVNKDENAIYFLGNSLGLQPK
	ISNPPILLVCSLHASLEIFK
	KPVVNIITPSHVEER
	LQLIPGVCGFR
	MDNKLQLIPGVCGFR
	MEPSSLELPADTVQR
	RPWITGDESIVGLMK
	SVLLTGYLEYLIK
	TYLEEELDK
	TYLEEELDKWAK
	VALHLDEEDK
	VALHLDEEDKLR
	VAPVPLYNSFHDVYK
	YLNAGAGGIAGAFIHEK
MIA	EDQTLKPGKVDVK
	FLTIHRGQVVYVFSK
	GQVVYVFSK
	GQVVYVFSKLK
	GQVVYVFSKLKGR
	KLCADQECSHPISMAVALQDYMAPDCR
	LCADQECSHPISMAVALQDYMAPDCR
	LFWGGSVQGDYYGDLAAR
	LGYFPSSIVR
	LGYFPSSIVREDQTLKPGK
	TDKWDFYCQ
	VDVKTDKWDFYCQ
MMP2	AFQVWSDVTPLR
	CGNPDVANYNFFPR
	DGLLAHAFAPGTGVGGDSHFDDDELWTLGEGQVVR
	DKPMGPLLVATFWPELPEK
	ESCNLFVLKDTLK
	EYNSCTDTGR
	FFGLPQTGDLDQNTIETMR
	FGSIKSDWLGC
	FPFLFNGKEYNSCTDTGR
	FQGTSYDSCTTEGR
	GAYYLKLENQSLK
	GEIFFFKDR
	GIQELYGASPDIDLGTGPTPTLGPVTPEICK
	GIQELYGASPDIDLGTGPTPTLGPVTPEICKQDIVFDGIAQIR
	GYPKPLTSLGLPPDVQR
	IDAVYEAPQEEK
	IHDGEADIMINFGR
	IIGYTPDLDPETVDDAFAR
	KTYIFAGDK
	LIADAWNAIPDNLDAVVDLQGGGHSYFFK
	MWCATTANYDDDR
	MWCATTANYDDDRK
	PLTSLGLPPDVQR
	QDIVFDGIAQIR
	SDGFLWCSTTYNFEK
	SDGFLWCSTTYNFEKDGK
	TDKELAVQYLNTFYGCPK
	VDAAFNWSK
	VKYGNADGEYCK
	WCGTTEDYDR
	WDKNQITYR
	YGFCPETAMSTVGGNSEGAPCVFPFTFLGNK
	YGFCPHEALFTMGGNAEGQPCK
	YGNADGEYCK
	YGNADGEYCKFPFLFNGK
MMP3	CGVPDVGHFR
	DAVDSAVEK
	FLGLEVTGKLDSDTLEVMR
	GEDTSMNLVQK
	GEILIFKDR
	GIHTLGFPPTVR
	IDAAISDKEK
	IVNYTPDLPK
	IVNYTPDLPKDAVDSAVEK
	KIDAAISDK
	KIDAAISDKEK
	KLEPELHLISSFWPSLPSGVDAAYEVTSK
	LDSDTLEVMR
	LEPELHLISSFWPSLPSGVDAAYEVTSK
	LYEGEADIMISFAVR
	NKTYFFVEDK
	NSMEPGFPK
	QIAEDFPGIDSK
	RNSMEPGFPK
	YLENYYDLKKDVK
MMP9	ADSTVMGGNSAGELCVFPFTFLGK
	AFALWSAVTPLTFTR
	AVIDDAFAR
	DKLFGFCPTR
	EKAYFCQDR
	EYSTCTSEGR
	FDVKAQMVDPR
	FGNADGAACHFPFIFEGR
	FQTFEGDLK
	FTEGPPLHK
	FTEGPPLHKDDVNGIR
	GSRPQGPFLIADK
	LGLGADVAQVTGALR
	LWCATTSNFDSDK
	LWCATTSNFDSDKK
	LYTQDGNADGKPCQFPFIFQGQSYSACTTDGR
	MFPGVPLDTHDVFQYR
	PCQFPFIFQGQSYSACTTDGR
	PQGPFLIADK
	PQGPFLIADKWPALPR
	QLAEEYLYR
	QLSLPETGELDSATLK
	QSTLVLFPGDLR
	QVWVYTGASVLGPR
	SDGLPWCSTTANYDTDDR
	SDGLPWCSTTANYDTDDRFGFCPSER
	SELNQVDQVGYVTYDILQCPED
	SLGPALLLLQK
	SYSACTTDGR
	TPRCGVPDLGRFQTFEGDLK
	VSSRSELNQVDQVGYVTYDILQCPED
	WCATTANYDR
	WCATTANYDRDK
MUC1	DISEMFLQIYK
	EGTINVHDVETQFNQYK
	EGTINVHDVETQFNQYKTEAASR
	KNYGQLDIFPAR
	NYGQLDIFPAR
	QGGFLGLSNIK
	VSAGNGGSSLSYTNPAVAATSANL
	YVPPSSTDRSPYEK
PDGFB	ATVTLEDHLACK
	ATVTLEDHLACKCETVAAAR
	CETVAAARPVTR
	KATVTLEDHLACK
	LIDRTNANFLVWPPCVEVQR
	NVQCRPTQVQLR
	NVQCRPTQVQLRPVQVR
	PTQVQLRPVQVR
	RSLGSLTIAEPAMIAECK
	SLGSLTIAEPAMIAECK
	SLGSLTIAEPAMIAECKTR
	TEVFEISRR
	TNANFLVWPPCVEVQR
	TRTEVFEISR
	TRTEVFEISRR
PFN1	AGWNAYIDNLMADGTCQDAAIVGYK
	AGWNAYIDNLMADGTCQDAAIVGYKDSPSVWAAVPGK
	CSVIRDSLLQDGEFSMDLR
	CYEMASHLR
	CYEMASHLRR
	DRSSFYVNGLTLGGQK
	DSLLQDGEFSMDLR
	DSPSVWAAVPGK
	EGVHGGLINK
	EGVHGGLINKK
	KCYEMASHLR
	MAGWNAYIDNLMADGTCQDAAIVGYK
	SSFYVNGLTLGGQK
	STGGAPTFNVTVTK
	STGGAPTFNVTVTKTDK
	TDKTLVLLMGK
	TFVNITPAEVGVLVGK
	TFVNITPAEVGVLVGKDR
	TKSTGGAPTFNVTVTK
	TKSTGGAPTFNVTVTKTDK
PLAUR	CNEGPILELENLPQNGR
	GCATASMCQHAHLGDAFSMNHIDVSCCTK
	GNSTHGCSSEETFLIDCR
	GPMNQCLVATGTHEPK
	ITSLTEVVCGLDLCNQGNSGR
	LWEEGEELELVEK
	SGCNHPDLDVQYR
	SPEEQCLDVVTHWIQEGEEGR
	SPEEQCLDVVTHWIQEGEEGRPK
	SRYLECISCGSSDMSCER
	TGLKITSLTEVVCGLDLCNQGNSGR
	TNGDCRVEECALGQDLCR
	VEECALGQDLCR
	YLECISCGSSDMSCER
PTEN	ADNDKEYLVLTLTK
	AQEALDFYGEVR
	EDKFMYFEFPQPLPVCGDIK
	EYLVLTLTK
	FMYFEFPQPLPVCGDIK
	IYSSNSGPTR
	IYSSNSGPTRR
	KGVTIPSQR
	LEGVYRNNIDDVVR
	MMFETIPMFSGGTCNPQFVVCQLK
	TAIIKEIVSR
	TGVMICAYLLHR
	TVEEPSNPEASSSTSVTPDVSDNEPDHYR
	VAQYPFEDHNPPQLELIK
	VENGSLCDQEIDSICSIER
	VKIYSSNSGPTR
	YFSPNFKVK
	YSDTTDSDPENEPFDEDQHTQITK
	YVYYYSYLLK
QPRT	CSGIASAAAAAVEAAR
	DNHVVAAGGVEK
	DNHVVAAGGVEKAVR
	EDCPGLNYAALVSGAGPSQAALWAK
	GAGWTGHVAGTR
	GAGWTGHVAGTRK
	GPAHCLLLGER
	LFAKEVAPVPK
	LVEKYGLLVGGAASHR
	PEELHPTATVLK
	TTPGFRLVEK
	VAEVRGPAHCLLLGER
	VALNTLARCSGIASAAAAAVEAAR
	VEVECSSLQEAVQAAEAGADLVLLDNFKPEELHPTATVLK
	YDLGGLVMVK
	YDLGGLVMVKDNHVVAAGGVEK
	YGLLVGGAASHR
	YGLLVGGAASHRYDLGGLVMVK
S100A8	ALNSIIDVYHK
	GNFHAVYRDDLK
	KLLETECPQYIR
	KLLETECPQYIRK
	LLETECPQYIR
	LLETECPQYIRK
S100A9	DLQNFLKKENK
	KDLQNFLKK
	LGHPDTLNQGEFK
	LGHPDTLNQGEFKELVR
	LGHPDTLNQGEFKELVRK
	NIETIINTFHQYSVK
	VIEHIMEDLDTNADK
TDO2	AGTGGSSGYHYLR
	ALQGALMIYFYR
	ALQGALMIYFYREEPR
	ASKGGLIYGNYLHLEK
	DNFKGEENELLLK
	DNFKGEENELLLKSEQEK
	EEQVAEFQK
	EESEEKEEQVAEFQK
	EIFQNGHVR
	EIFQNGHVRDER
	EVLLSLFDEK
	EVLLSLFDEKR
	EYLSPASGFQSLQFR
	FQVPFQLLTSLMDIDSLMTK
	GEENELLLK
	GEENELLLKSEQEK
	GGLIYGNYLHLEK
	GLEEEFIRIQAK
	IGVLQNMRVPYNR
	IQAKEESEEKEEQVAEFQK
	LLENKIGVLQNMR
	LLVQQFSILETMTALDFNDFR
	LPVEGSEEDK
	LPVEGSEEDKSQTGVNR
	NITRGLEEEFIR
	QILWELDSVR
	QKEVLLSLFDEK
	QKEVLLSLFDEKR
	TLLELVEAWLER
	TPGLEPHGFNFWGK
	VFVDLFNLSTYLIPR
	VLNAQELQSETK
	VLNAQELQSETKGNK
	YNHVCMVHR
TGFA	FLVQEDKPACVCHSGYVGAR
	PACVCHSGYVGAR
TIMP1	EPGLCTWQSLR
	FVYTPAMESVCGYFHR
	GFQALGDAADIR
	GFTKTYTVGCEECTVFPCLSIPCK
	HLACLPREPGLCTWQSLR
	LQDGLLHITTCSFVAPWNSLSLAQR
	LQDGLLHITTCSFVAPWNSLSLAQRR
	LQSGTHCLWTDQLLQGSEK
	MYKGFQALGDAADIR
	SEEFLIAGK
	TYTVGCEECTVFPCLSIPCK
TIMP2	AVSEKEVDSGNDIYGNPIK
	AVSEKEVDSGNDIYGNPIKR
	CPMIPCYISSPDECLWMDWVTEK
	EVDSGNDIYGNPIK
	EVDSGNDIYGNPIKR
	EYLIAGKAEGDGK
	GAAPPKQEFLDIEDP
	IQYEIKQIK
	MHITLCDFIVPWDTLSTTQK
	MHITLCDFIVPWDTLSTTQKK
	RSDGSCAWYR
	SDGSCAWYR
	YQMGCECKITR
TNF	ANALLANGVELR
	GQGCPSTHVLLTHTISR
	RANALLANGVELR
	VNLLSAIKSPCQR
TNFRSF1A	ECESGSFTASENHLR
	EMGQVEISSCTVDR
	EMGQVEISSCTVDRDTVCGCR
	GTYLYNDCPGPGQDTDCR
	GTYLYNDCPGPGQDTDCRECESGSFTASENHLR
	KEMGQVEISSCTVDR
	LCLPQIENVK
	QNTVCTCHAGFFLR
	SLECTKLCLPQIENVK
	YIHPQNNSICCTK
TP53	ALPNNTSSSPQPK
	CSDSDGLAPPQHLIR
	ELNEALELK
	ELNEALELKDAQAGK
	ELNEALELKDAQAGKEPGGSR
	GEPHHELPPGSTK
	KPLDGEYFTLQIR
	LGFLHSGTAK
	LLPENNVLSPLPSQAMDDLMLSPDDIEQWFTEDPGPDEAPR
	LMFKTEGPDSD
	MEEPQSDPSVEPPLSQETFSDLWK
	MPEAAPPVAPAPAAPTPAAPAPAPSWPLSSSVPSQK
	MPEAAPPVAPAPAAPTPAAPAPAPSWPLSSSVPSQKTYQGSYGFR
	PLDGEYFTLQIR
	QSQHMTEVVR
	RALPNNTSSSPQPK
	RPILTIITLEDSSGNLLGR
	SVTCTYSPALNK
	TCPVQLWVDSTPPPGTR
	TCPVQLWVDSTPPPGTRVR
	TYQGSYGFR
	VEGNLRVEYLDDR
	VEYLDDRNTFR
