# Supplementary material for: Recombinant Protein Spectral Library (rPSL) DIA-MS method improves identification and quantification of low-abundance cancer-associated and kynurenine pathway proteins
Source: Commun Chem. 2025 May 10;8:141. doi: 10.1038/s42004-025-01531-0 (PMC12065878; doi:10.1038/s42004-025-01531-0)
Supplement: Supplementary file 7 — Supplementary Data 4 [file 42004_2025_1531_MOESM7_ESM.xlsx]

## Sheet: Cell Biological-library
Gene Name	List of peptides
CEACAM5	INGIPQQHTQVLFIAK
	QIIGYVIGTQQATPGPAYSGR
	SDLVNEEATGQFR
CYP1B1	DMMDAFILSAEK
	ELLSHNEEFGR
	ESMELLDSAVQNLQAK
	HCESLRPGAAPR
	KAAGDSHGGGAR
IDO1	AHAMENSWTISK
	ALLEIASCLEK
	DPNKPLTYENMDVLFSFR
	GNPQLSDGLVYEGFWEDPK
	GTGGTDLMNFLK
	HLPDLIESGQLR
	NFLCSLESNPSVR
	NIAVPYCQLSK
	YILIPASQQPK
ITGAV	AGTQLLAGLR
	AMLHLQWPYK
	CQPIEFDATGNR
	DLALSEGDIHTLGCGVAQCLK
	ENPETEEDVGPVVQHIYELR
	EPVGTCFLQDGTK
	FDLQIQSSNLFDK
	FGSAIAPLGDLDQDGFNDIAIAAPYGGEDK
	FGSAIAPLGDLDQDGFNDIAIAAPYGGEDKK
	FSVHQQSEMDTSVK
	GATDIDKNGYPDLIVGAFGVDR
	GGLMQCEELIAYLR
	GIVYIFNGR
	IYIGDDNPLTLIVK
	LEVSVDSDQKK
	LNGFEVFAR
	LQEVGQVSVSLQR
	LTPITIFMEYR
	MFLLVGAPK
	NGYPDLIVGAFGVDR
	QAHILLDCGEDNVCKPK
	QEREPVGTCFLQDGTK
	QVVCDLGNPMK
	SLLWTETFMNK
	SQDIDADGQGFCQGGFSIDFTK
	SSASFNVIEFPYK
	STGLNAVPSQILEGQWAAR
	TCSLPGTALK
	TLGMVYIYDGK
	YDPNVYSIK
ITGB1	CDDLEALKK
	DKLPQPVQPDPVSHCK
	FCECDNFNCDR
	FQGQTCEMCQTCLGVCAEHK
	GEVFNELVGK
	GICECGVCK
	LKPEDITQIQPQQLVLR
	LLVFSTDAGFHFAGDGK
	LPQPVQPDPVSHCK
	LSEGVTISYK
	LSENNIQTIFAVTEEFQPVYK
	NVLSLTNKGEVFNELVGK
	PEDITQIQPQQLVLRLR
	RDNTNEIYSGK
	SAVTTVVNPK
	SGEPQTFTLK
	SLGTDLMNEMR
	SNGLICGGNGVCK
	TVMPYISTTPAK
	WDTGENPIYK
ITGB6	CDTPANLLAK
	GCQLNFIENPVSQVEILK
	SCIECHLSAAGQAR
KRT20	CVLQIDNAK
	GTEVQLTELR
	GTEVQLTELRR
	HTVNYGSDLTGGGDLFVGNEK
	LGTTPSVYGGAGGR
	LTVEADLQGLNK
	MAMQNLNDR
	QKYEVMAQK
	QNNEYHILLDIK
	QTAVLQQQVTVNTEELK
	QWYETNAPR
	SLSSSLQAPVVSTVGMQR
	TDLEIQIEELNK
	TDLEIQIEELNKDLALLK
	TSQSLEIELQSHLSMK
	TTEYQLSTLEER
	TVVQEVVDGK
	VFDDLTLHK
KYNU	DENAIYFLGNSLGLQPK
	FTNLLTSILDSAETK
	FTNLLTSILDSAETKN
	IAAYGHEVGK
	IEDILEVIEK
	IQDLPPVDLSLVNK
	IQDLPPVDLSLVNKDENAIYFLGNSLGLQPK
	KPVVNIITPSHVEER
	LQLIPGVCGFR
	MEPSSLELPADTVQR
	RPWITGDESIVGLMK
	TYLEEELDKWAK
	VALHLDEEDKLR
	VAPVPLYNSFHDVYK
	YLNAGAGGIAGAFIHEK
MUC1	DISEMFLQIYK
	DTYHPMSEYPTYHTHGR
	EGTINVHDVETQFNQYK
	NYGQLDIFPAR
	PAPGSTAPPAHGVTSAPDTR
	QGGFLGLSNIK
	VSAGNGGSSLSYTNPAVAATSANL
PFN1	AGWNAYIDNLMADGTCQDAAIVGYK
	CYEMASHLR
	DRSSFYVNGLTLGGQK
	DSLLQDGEFSMDLR
	DSLLQDGEFSMDLRTK
	DSPSVWAAVPGK
	EGVHGGLINK
	EGVHGGLINKK
	KCYEMASHLR
	MAGWNAYIDNLMADGTCQDAAIVGYK
	SSFYVNGLTLGGQK
	STGGAPTFNVTVTK
	STGGAPTFNVTVTKTDK
	TDKTLVLLMGK
	TFVNITPAEVGVLVGK
	TFVNITPAEVGVLVGKDR
	TKSTGGAPTFNVTVTK
PLAUR	GPMNQCLVATGTHEPK
	ITSLTEVVCGLDLCNQGNSGR
	SGCNHPDLDVQYR
	SPEEQCLDVVTHWIQEGEEGRPK
	VEECALGQDLCR
	YLECISCGSSDMSCER
PTEN	ADNDKEYLVLTLTK
	FMYFEFPQPLPVCGDIK
	IYSSNSGPTR
QPRT	CSGIASAAAAAVEAAR
	EDCPGLNYAALVSGAGPSQAALWAK
	GAGWTGHVAGTR
	GPAHCLLLGER
	YDLGGLVMVK
	YGLLVGGAASHR
S100A8	ALNSIIDVYHK
	KLLETECPQYIR
	LLETECPQYIR
S100A9	LGHPDTLNQGEFK
	NIETIINTFHQYSVK
	VIEHIMEDLDTNADK
TIMP1	EPGLCTWQSLR
	FVYTPAMESVCGYFHR
	GFQALGDAADIR
	LQSGTHCLWTDQLLQGSEK
	SEEFLIAGK
	TYTVGCEECTVFPCLSIPCK
TIMP2	EVDSGNDIYGNPIK
	EVDSGNDIYGNPIKR
	GAAPPKQEFLDIEDP
	SDGSCAWYR
TP53	ALPNNTSSSPQPK
	CSDSDGLAPPQHLIR
	ELNEALELK
	GEPHHELPPGSTK
	KGEPHHELPPGSTK
	LGFLHSGTAK
	MEEPQSDPSVEPPLSQETFSDLWK
	MPEAAPPVAPAPAAPTPAAPAPAPSWPLSSSVPSQK
	QSQHMTEVVR
	RPILTIITLEDSSGNLLGR
	SVTCTYSPALNK
	TCPVQLWVDSTPPPGTR
	TYQGSYGFR
TNFRSF1A	EATLELLGR
	ECESGSFTASENHLR
	EVAPPYQGADPILATALASDPIPNPLQK
	LCLPQIENVK
	LGLSDHEIDR
	QNTVCTCHAGFFLR
	REATLELLGR
	REVAPPYQGADPILATALASDPIPNPLQK

## Sheet: rPSL
Gene Name	List of peptides
AADAT	ADSFSKIISSGLR
	ALQYSPSAGIPELLSWLK
	ASFSSASPEQMDVAFQVLAQLIK
	ASFSSASPEQMDVAFQVLAQLIKESL
	AVKMGVLMLPGNAFYVDSSAPSPYLR
	DAILAAADK
	ELIEEKAVK
	FITAASAAR
	FITAASAARNPSPIR
	FITAASAARNPSPIRTMTDILSR
	FLYTVPNGNNPTGNSLTSER
	FLYTVPNGNNPTGNSLTSERK
	FRVPTFLSMDVDGR
	GINDVKELIEEK
	GINDVKELIEEKAVK
	IGFLTGPKPLIER
	KKEIYELAR
	KYDFLIIEDDPYYFLQFNK
	LHNPPTIHYPPSQGQMDLCVTSGSQQGLCK
	MGVLMLPGNAFYVDSSAPSPYLR
	NPSPIRTMTDILSR
	NPSPIRTMTDILSRGPK
	PEDAKNPQK
	RALQYSPSAGIPELLSWLK
	SMISLAGGLPNPNMFPFK
	SMISLAGGLPNPNMFPFKTAVITVENGK
	TAVITVENGK
	TAVITVENGKTIQFGEEMMK
	TAVITVENGKTIQFGEEMMKR
	TIQFGEEMMK
	TIQFGEEMMKR
	TMTDILSRGPK
	VIDFYSNQK
	VIDFYSNQKDAILAAADK
	VIRADSFSK
	VKGINDVKELIEEK
	VPTFLSMDVDGR
	WKPEDAKNPQK
BTC	CRFVVAEQTPSCVCDEGYIGAR
	FVVAEQTPSCVCDEGYIGAR
	FVVAEQTPSCVCDEGYIGARCER
	SPETNGLLCGDPEENCAATTTQSK
	SPETNGLLCGDPEENCAATTTQSKR
C1QC	DGYDGLPGPK
	DGYDGLPGPKGEPGIPAIPGIR
	DGYDGLPGPKGEPGIPAIPGIRGPK
	FNAVLTNPQGDYDTSTGK
	FNAVLTNPQGDYDTSTGKFTCK
	FQSVFTVTR
	FQSVFTVTRQTHQPPAPNSLIR
	GEPGIPAIPGIR
	GEPGIPAIPGIRGPK
	GEPGIPAIPGIRGPKGQK
	GEPGLPGHPGK
	GPKGQKGEPGLPGHPGK
	GQKGEPGLPGHPGK
	NGPMGPPGMPGVPGPMGIPGEPGEEGR
	NGPMGPPGMPGVPGPMGIPGEPGEEGRYK
	QKFQSVFTVTR
	QTHQPPAPNSLIR
	QTHQPPAPNSLIRFNAVLTNPQGDYDTSTGK
	SGVKVVTFCGHTSK
	TNQVNSGGVLLR
	VVTFCGHTSK
	VVTFCGHTSKTNQVNSGGVLLR
	YKQKFQSVFTVTR
CDX2	KAELAATLGLSER
	KLQQQQQQQPPQPPPPPPQPPQPQPGPLR
	KPAQQSLGSQVK
	KPAQQSLGSQVKTR
	LQQQQQQQPPQPPPPPPQPPQPQPGPLR
	RKAELAATLGLSER
CEACAM5	AYVCGIQNSVSANR
	CETQNPVSAR
	DAVAFTCEPETQDATYLWWVNNQSLPVSPR
	INGIPQQHTQVLFIAK
	ITPNNNGTYACFVSNLATGR
	NDVGPYECGIQNELSVDHSDPVILNVLYGPDDPTISPSYTYYR
	NSGLYTCQANNSASGHSR
	QIIGYVIGTQQATPGPAYSGR
	RSDSVILNVLYGPDAPTISPLNTSYR
	SDLVNEEATGQFR
	SDPVTLDVLYGPDTPIISPPDSSYLSGANLNLSCHSASNPSPQYSWR
	SDSVILNVLYGPDAPTISPLNTSYR
	TITVSAELPK
	TLTLFNVTR
CPQ	AICKNGISKR
	AIINLAVYGK
	AIINLAVYGKAQNR
	AIQIMYQNLQQDGLEK
	AIQIMYQNLQQDGLEKVHLEPVR
	EEIASCGDVAK
	GEESAVMLEPR
	GKIVVYNQPYINYSR
	IAILGLGSSIGTPPEGITAEVLVVTSFDELQR
	IPHWERGEESAVMLEPR
	IPTACITVEDAEMMSR
	IVVYNQPYINYSR
	LALLVDTVGPR
	LVLWTAEEQGGVGAFQYYQLHK
	MGAKTYPDTDSFNTVAEITGSK
	QMNVAAAVWAVVSYVVADMEEMLPR
	RTFEEIKEEIASCGDVAK
	SVASFSIYSPHTGIQEYQDGVPK
	TFEEIKEEIASCGDVAK
	TQGAVEAAK
	TQGAVEAAKVGALASLIR
	TVQYRTQGAVEAAK
	TVQYRTQGAVEAAKVGALASLIR
	TYPDTDSFNTVAEITGSK
	VGALASLIR
	VNISNYSLVMESDAGTFLPTGLQFTGSEK
CXCL8	ELCLDPKENWVQR
	LSDGRELCLDPK
	LSDGRELCLDPKENWVQR
	TYSKPFHPK
	VIESGPHCANTEIIVK
CXCL10	CLNPESKAIK
	CLNPESKAIKNLLK
	CTCISISNQPVNPR
	LEIIPASQFCPR
	SLEKLEIIPASQFCPR
	VEIIATMKK
CXCL12	ANVKHLKILNTPNCALQIVAR
	CPCRFFESHVAR
	FFESHVARANVK
	HLKILNTPNCALQIVAR
	ILNTPNCALQIVAR
	ILNTPNCALQIVARLK
	ILNTPNCALQIVARLKNNNR
	LKNNNRQVCIDPK
	LKWIQEYLEK
	LKWIQEYLEKALNK
	NNNRQVCIDPK
	PVSLSYRCPCR
	QVCIDPKLK
	QVCIDPKLKWIQEYLEK
	WIQEYLEKALNK
CYP1A1	CVFVNQWQINHDQK
	DITDSLIEHCQEK
	DLNEKFYSFMQK
	DTSLKGFYIPK
	DTSLKGFYIPKGR
	EAEVLISTLQELMAGPGHFNPYR
	FLTPDGAIDK
	FLTPDGAIDKVLSEK
	GHIRDITDSLIEHCQEK
	GLKNPPGPWGWPLIGHMLTLGK
	GRPDLYTFTLISNGQSMSFSPDSGPVWAAR
	HACCEHFQMQLR
	HSSFVPFTIPHSTTR
	IGSTPVVVLSGLDTIR
	IGSTPVVVLSGLDTIRQALVR
	IQEELDTVIGR
	KIQEELDTVIGR
	LSDRSHLPYMEAFILETFR
	LWVNPSEFLPER
	MSQQYGDVLQIR
	NPPGPWGWPLIGHMLTLGK
	QGDDFKGRPDLYTFTLISNGQSMSFSPDSGPVWAAR
	QLDENANVQLSDEK
	SFSIASDPASSTSCYLEEHVSK
	SHLPYMEAFILETFR
	VDMTPIYGLTMK
	VEFSVPLGVK
	YLPNPSLNAFK
	YLPNPSLNAFKDLNEK
	YLPNPSLNAFKDLNEKFYSFMQK
	YVVVSVTNVICAICFGR
CYP1B1	ANPNEPAKMNFSYGLTIKPK
	ESMELLDSAVQNLQAK
	MNFSYGLTIKPK
	RCIGEELSK
	SFKVNVTLR
EGF	CQYRDLKWWELR
	NSDSECPLSHDGYCLHDGVCMYIEALDK
	NSDSECPLSHDGYCLHDGVCMYIEALDKYACNCVVGYIGER
	YACNCVVGYIGER
IDO1	AHAMENSWTISK
	ALLEIASCLEK
	ALQVFHQIHDHVNPK
	AMQMQERDTLLK
	DPNKPLTYENMDVLFSFR
	EAYDACVKALVSLR
	EFVLSKGDAGLR
	EFVLSKGDAGLREAYDACVK
	ENKTSEDPSKLEAK
	EYHIDEEVGFALPNPQENLPDFYNDWMFIAK
	GDAGLREAYDACVK
	GNPQLSDGLVYEGFWEDPK
	GTGGTDLMNFLK
	GTGGTDLMNFLKTVR
	HLPDLIESGQLR
	HLPDLIESGQLRER
	KDPNKPLTYENMDVLFSFR
	KLELPPILVYADCVLANWK
	KLELPPILVYADCVLANWKK
	LELPPILVYADCVLANWK
	LNMLSIDHLTDHK
	LNMLSIDHLTDHKSQR
	LVLGCITMAYVWGK
	NFLCSLESNPSVR
	NFLCSLESNPSVREFVLSK
	NIAVPYCQLSK
	NIAVPYCQLSKK
	STTEKSLLKEG
	SYHLQIVTK
	TSEDPSKLEAK
	TSEDPSKLEAKGTGGTDLMNFLK
	VEKLNMLSIDHLTDHK
	VEKLNMLSIDHLTDHKSQR
	VLPRNIAVPYCQLSK
	YILIPASQQPK
	YILIPASQQPKENK
	YMPPAHRNFLCSLESNPSVR
IDO2	AFIEDIHSAPSLR
	AFIEDIHSAPSLRDYILSSGQDHLLTAYNQCVQALAELR
	ALVQATNAILQPNQEALLQALQR
	ALVQATNAILQPNQEALLQALQRLR
	DKTLESILHPR
	DKTLESILHPRG
	DNPAMPAGLMYEGVSQEPLK
	DRGTGGTAVMSFLK
	DYILSSGQDHLLTAYNQCVQALAELR
	ELPDHYRPWMEIANK
	GTGGTAVMSFLK
	HGKPNHLPGPPQALK
	HSKESGDFLYR
	IFLSGWKDNPAMPAGLMYEGVSQEPLK
	LAHLVLSFLTMGYVWQEGEAQPAEVLPR
	LPQLIDAHQLQAHVDK
	LPQLIDAHQLQAHVDKMPLLSCQFLK
	LRLSIQDITK
	MEPHRPNVK
	MPLLSCQFLK
	MRDYMPPSHK
	NLALPFVEVSR
	NLGLPPILVHSDLVLTNWTK
	NLGLPPILVHSDLVLTNWTKK
	PNHLPGPPQALK
	PNHLPGPPQALKDR
	SVRDKTLESILHPR
	SYHITMVTK
	TAVPLSLESYHISEEYGFLLPDSLK
	TLESILHPR
	TLESILHPRG
	TLGQMHDYVDPDIFYAGIR
	YLITAAAKAK
	YSGGSAAQSTVLHAFDEFLGIR
IL1B	ALHLQGQDMEQQVVFSMSFVQGEESNDKIPVALGLK
	DDKPTLQLESVDPK
	EKNLYLSCVLK
	FVFNKIEINNK
	GGQDITDFTMQFVSS
	LEFESAQFPNWYISTSQAENMPVFLGGTK
	NLYLSCVLK
	NLYLSCVLKDDKPTLQLESVDPK
	RFVFNKIEINNK
	SLNCTLRDSQQK
	SLVMSGPYELK
IL6	AKNLDAITTPDPTTNASLLTK
	DVAAPHRQPLTSSER
	EALAENNLNLPK
	LQAQNQWLQDMTTHLILR
	MAEKDGCFQSGFNEETCLVK
	NLDAITTPDPTTNASLLTK
	SFKEFLQSSLR
	SNMCESSKEALAENNLNLPK
	VLIQFLQKK
	YILDGISALR
	YILDGISALRK
ITGAV	ADGKGVLPR
	AGTQLLAGLR
	AMLHLQWPYK
	AQNQGEGAYEAELIVSIPLQADFIGVVR
	ARPVITVNAGLEVYPSILNQDNK
	ASGDFQTTK
	CQPIEFDATGNR
	CQPIEFDATGNRDYAK
	CQPIEFDATGNRDYAKDDPLEFK
	DKLTPITIFMEYR
	DLALSEGDIHTLGCGVAQCLK
	DYAKDDPLEFK
	ENPETEEDVGPVVQHIYELR
	ENQNHSYSLK
	EPVGTCFLQDGTK
	FCLKADGKGVLPR
	FDLQIQSSNLFDK
	FDLQIQSSNLFDKVSPVVSHK
	FGSAIAPLGDLDQDGFNDIAIAAPYGGEDK
	FGSAIAPLGDLDQDGFNDIAIAAPYGGEDKK
	FSVHQQSEMDTSVK
	GATDIDKNGYPDLIVGAFGVDR
	GGLMQCEELIAYLR
	GGLMQCEELIAYLRDESEFR
	GGLMQCEELIAYLRDESEFRDK
	GIVYIFNGR
	GKSAILYVK
	GSDGKLQEVGQVSVSLQR
	ILACAPLYHWR
	IVCQVGRLDR
	IYIGDDNPLTLIVK
	KGIVYIFNGR
	KIYIGDDNPLTLIVK
	KLNFQVELLLDK
	KLNFQVELLLDKLK
	LEVSVDSDQK
	LEVSVDSDQKK
	LNFQVELLLDK
	LNGFEVFAR
	LQEVGQVSVSLQR
	LTPITIFMEYR
	MFLLVGAPK
	NGYPDLIVGAFGVDR
	NNGPSSFSK
	QAHILLDCGEDNVCK
	QAHILLDCGEDNVCKPK
	QEREPVGTCFLQDGTK
	QVVCDLGNPMK
	QVVCDLGNPMKAGTQLLAGLR
	RCQPIEFDATGNR
	RCQPIEFDATGNRDYAK
	RDLALSEGDIHTLGCGVAQCLK
	SHQWFGASVR
	SLLWTETFMNK
	SLLWTETFMNKENQNHSYSLK
	SMPPSFGYSMK
	SQDIDADGQGFCQGGFSIDFTK
	SSASFNVIEFPYK
	STGLNAVPSQILEGQWAAR
	TAADTTGLQPILNQFTPANISR
	TAQAIFDDSYLGYSVAVGDFNGDGIDDFVSGVPR
	TCSLPGTALK
	TEMKQEREPVGTCFLQDGTK
	TLGMVYIYDGK
	VDLAVLAAVEIR
	VLLGGPGSFYWQGQLISDQVAEIVSK
	VSPVVSHKVDLAVLAAVEIR
	YDPNVYSIK
ITGB1	DKLPQPVQPDPVSHCK
	DNTNEIYSGK
	DTCTQECSYFNITK
	FCECDNFNCDR
	FQGQTCEMCQTCLGVCAEHK
	GEVFNELVGK
	GICECGVCK
	KDTCTQECSYFNITK
	KENSSEICSNNGECVCGQCVCR
	KGCPPDDIENPR
	LKPEDITQIQPQQLVLR
	LRNPCTSEQNCTSPFSYK
	LSEGVTISYK
	LSENNIQTIFAVTEEFQPVYK
	NPCTSEQNCTSPFSYK
	NVLSLTNKGEVFNELVGK
	SAVTTVVNPK
	SCGECIQAGPNCGWCTNSTFLQEGMPTSAR
	SGEPQTFTLK
	SLGTDLMNEMR
	TVMPYISTTPAK
	WDTGENPIYK
ITGB6	CDTPANLLAK
	CECGEDMLSTDSCK
	CECGEDMLSTDSCKEAPDHPSCSGR
	CPTCGDPCNSK
	CPTCGDPCNSKR
	CVCTNPGASGPTCER
	CVCTNPGASGPTCERCPTCGDPCNSKR
	DGSVSCSLQGENECLITFLITTDNEGK
	DSGNILQLIISAYEELR
	EAPDHPSCSGR
	GCQLNFIENPVSQVEILK
	GDCVCGKCVCTNPGASGPTCER
	GDCYCGQCICHLSPYGNIYGPYCQCDNFSCVR
	GLLCGGNGDCDCGECVCR
	HIIIKPVGLGDALELLVSPECNCDCQK
	HILPLTNDAER
	HILPLTNDAERFNEIVK
	HKGLLCGGNGDCDCGECVCR
	ISANIDTPEGGFDAIMQAAVCK
	ISANIDTPEGGFDAIMQAAVCKEK
	ISANIDTPEGGFDAIMQAAVCKEKIGWR
	LAGATISEEEDFSK
	LAGATISEEEDFSKDGSVSCSLQGENECLITFLITTDNEGK
	LAGIVIPNDGLCHLDSK
	LAGIVIPNDGLCHLDSKNEYSMSTVLEYPTIGQLIDK
	LGFGSFVEKPVSPFVK
	LIPGATVGLLQK
	LRPGGAQTLQVHVR
	LVQNNVLLIFAVTQEQVHLYENYAK
	NEYSMSTVLEYPTIGQLIDK
	PGGAQTLQVHVR
	PVGLGDALELLVSPECNCDCQK
	QTEDYPVDLYYLMDLSASMDDDLNTIK
	RSCIECHLSAAGQAR
	SCIECHLSAAGQAR
	SGWTGEYCNCTTSTDSCVSEDGVLCSGR
	TIIHSINEK
	TTPEEIANPCSSIPYFCLPTFGFK
	VGDTASFSVTVNIPHCER
	VGDTASFSVTVNIPHCERR
KLK3	AVCGGVLVHPQWVLTAAHCIR
	FLRPGDDSSHDLMLLR
	HSLFHPEDTGQVFQVSHSFPHPLYDMSLLK
	HSQPWQVLVASR
	IVGGWECEKHSQPWQVLVASR
	KLQCVDLHVISNDVCAQVHPQK
	KLQCVDLHVISNDVCAQVHPQKVTK
	LQCVDLHVISNDVCAQVHPQK
	LSEPAELTDAVK
	STCSGDSGGPLVCNGVLQGITSWGSEPCALPERPSLYTK
	VMDLPTQEPALGTTCYASGWGSIEPEEFLTPK
	VMDLPTQEPALGTTCYASGWGSIEPEEFLTPKK
	WTGGKSTCSGDSGGPLVCNGVLQGITSWGSEPCALPERPSLYTK
KMO	AHVNSSWFIFQK
	AVGLEDQIVSQGIPMR
	AVGLEDQIVSQGIPMRAR
	CNPEEGMITVLGSDK
	CNPEEGMITVLGSDKVPK
	CNPEEGMITVLGSDKVPKDVTCDLIVGCDGAYSTVR
	DLLTAAEKYPNVK
	DVTCDLIVGCDGAYSTVR
	EDTRVATFTR
	ENLNKDLLTAAEK
	ENLNKDLLTAAEKYPNVK
	FDYSQQYIPHGYMELTIPPK
	FLHAIMPSTFIPLYTMVTFSR
	FSNDLSLCLPVFSR
	GRSINLALSHR
	IPDDHAISDLSMYNYIEMR
	IRYHEAVQR
	KSAIPYGTK
	KVAVIGGGLVGSLQACFLAK
	LLKCNPEEGMITVLGSDK
	LLKCNPEEGMITVLGSDKVPK
	LLTSNDVVDFFQK
	LLVQDFFLLPAQPMISVK
	LRIPDDHAISDLSMYNYIEMR
	MIHSLSGKK
	NFQIDVYEAR
	NFQIDVYEAREDTR
	NGDYAMEPNYLHIWPR
	NTFMMIALPNMNK
	QALKAVGLEDQIVSQGIPMR
	QALKAVGLEDQIVSQGIPMRAR
	RNFQIDVYEAR
	RNFQIDVYEAREDTR
	SAIPYGTKSQYILSVSR
	SFTCTLFMPFEEFEK
	SINLALSHR
	SQYILSVSR
	SQYILSVSRENLNK
	SQYILSVSRENLNKDLLTAAEK
	VAVIGGGLVGSLQACFLAK
	VPKDVTCDLIVGCDGAYSTVR
	YFPDAIPLIGEK
KRT20	CVLQIDNAK
	EHQEEVDGLHK
	ESLEHTLEETK
	GTEVQLTELR
	GTEVQLTELRR
	HLGNTVNVEVDAAPGLNLGVIMNEMR
	HTVNYGSDLTGGGDLFVGNEK
	IKTVVQEVVDGK
	LGTTPSVYGGAGGR
	LTVEADLQGLNK
	MAMQNLNDR
	QKYEVMAQK
	QNNEYHILLDIK
	QTAVLQQQVTVNTEELK
	QTAVLQQQVTVNTEELKGTEVQLTELR
	QTAVLQQQVTVNTEELKGTEVQLTELRR
	QWYETNAPR
	SLSSSLQAPVVSTVGMQR
	SQIKDAQLQNAR
	TDLEIQIEELNK
	TDLEIQIEELNKDLALLK
	TDLEIQIEELNKDLALLKK
	TLEQSNSKLEVQIK
	TSQSLEIELQSHLSMK
	TTEYQLSTLEER
	TVVQEVVDGK
	VFDDLTLHK
	VVSSEVKEVEENI
	YSSQLANLQSLLSSLEAQLMQIR
KYNU	AATKKPVVNIITPSHVEER
	AFPSDHYAIESQLQLHGLNIEESMR
	DENAIYFLGNSLGLQPK
	DVFQELEKR
	EGEETLRIEDILEVIEK
	EPSSLELPADTVQR
	FTNLLTSILDSAETK
	GCQLTITFSVPNK
	GCQLTITFSVPNKDVFQELEK
	GCQLTITFSVPNKDVFQELEKR
	GVVCDKRNPNGIR
	IAAELKCHPTDER
	IAAYGHEVGK
	IEDILEVIEK
	IQDLPPVDLSLVNK
	IQDLPPVDLSLVNKDENAIYFLGNSLGLQPK
	ISNPPILLVCSLHASLEIFK
	KPVVNIITPSHVEER
	KSVLLTGYLEYLIK
	LQLIPGVCGFR
	MDNKLQLIPGVCGFR
	MEPSSLELPADTVQR
	RPWITGDESIVGLMK
	SVLLTGYLEYLIK
	TYLEEELDK
	TYLEEELDKWAK
	VALHLDEEDK
	VALHLDEEDKLR
	VAPVPLYNSFHDVYK
	YLNAGAGGIAGAFIHEK
MIA	EDQTLKPGKVDVK
	FLTIHRGQVVYVFSK
	GQVVYVFSK
	GQVVYVFSKLK
	GQVVYVFSKLKGR
	GRLFWGGSVQGDYYGDLAAR
	KLCADQECSHPISMAVALQDYMAPDCR
	LCADQECSHPISMAVALQDYMAPDCR
	LFWGGSVQGDYYGDLAAR
	LGYFPSSIVR
	LGYFPSSIVREDQTLK
	LGYFPSSIVREDQTLKPGK
	TDKWDFYCQ
	VDVKTDKWDFYCQ
MMP2	AFQVWSDVTPLR
	AVFFAGNEYWIYSASTLER
	DGLLAHAFAPGTGVGGDSHFDDDELWTLGEGQVVR
	DKPMGPLLVATFWPELPEK
	DKPMGPLLVATFWPELPEKIDAVYEAPQEEK
	EYNSCTDTGR
	FPFLFNGKEYNSCTDTGR
	FQGTSYDSCTTEGR
	GAYYLKLENQSLK
	GEIFFFKDR
	GIQELYGASPDIDLGTGPTPTLGPVTPEICK
	GIQELYGASPDIDLGTGPTPTLGPVTPEICKQDIVFDGIAQIR
	GYPKPLTSLGLPPDVQR
	IDAVYEAPQEEK
	IHDGEADIMINFGR
	IIGYTPDLDPETVDDAFAR
	KKMDPGFPK
	KTYIFAGDK
	KYGFCPETAMSTVGGNSEGAPCVFPFTFLGNK
	LIADAWNAIPDNLDAVVDLQGGGHSYFFK
	MWCATTANYDDDR
	MWCATTANYDDDRK
	PLTSLGLPPDVQR
	QDIVFDGIAQIR
	SDGFLWCSTTYNFEK
	SDGFLWCSTTYNFEKDGK
	TYIFAGDKFWR
	VDAAFNWSK
	VKYGNADGEYCK
	WCGTTEDYDR
	WCGTTEDYDRDK
	WCGTTEDYDRDKK
	WDKNQITYR
	WEHGDGYPFDGK
	YGFCPETAMSTVGGNSEGAPCVFPFTFLGNK
	YGFCPETAMSTVGGNSEGAPCVFPFTFLGNKYESCTSAGR
	YGFCPHEALFTMGGNAEGQPCK
	YGNADGEYCK
	YGNADGEYCKFPFLFNGK
MMP3	CGVPDVGHFR
	DAVDSAVEK
	DTTGTNLFLVAAHEIGHSLGLFHSANTEALMYPLYHSLTDLTR
	EHGDFYPFDGPGNVLAHAYAPGPGINGDAHFDDDEQWTK
	FLGLEVTGKLDSDTLEVMR
	GEDTSMNLVQK
	GEILIFKDR
	GIHTLGFPPTVR
	GNQFWAIRGNEVR
	IDAAISDKEK
	IDAVFEEFGFFYFFTGSSQLEFDPNAK
	IVNYTPDLPK
	IVNYTPDLPKDAVDSAVEK
	KIDAAISDK
	KIDAAISDKEK
	KLEPELHLISSFWPSLPSGVDAAYEVTSK
	LDSDTLEVMR
	LEPELHLISSFWPSLPSGVDAAYEVTSK
	LYEGEADIMISFAVR
	NKTYFFVEDK
	NSMEPGFPK
	QIAEDFPGIDSK
	RNSMEPGFPK
	TYFFVEDKYWR
	YLENYYDLKKDVK
MMP9	ADSTVMGGNSAGELCVFPFTFLGK
	ADSTVMGGNSAGELCVFPFTFLGKEYSTCTSEGR
	AFALWSAVTPLTFTR
	AVIDDAFAR
	DADIVIQFGVAEHGDGYPFDGK
	DGLLAHAFPPGPGIQGDAHFDDDELWSLGK
	DKLFGFCPTR
	EKAYFCQDR
	EYSTCTSEGR
	FGNADGAACHFPFIFEGR
	FQTFEGDLK
	FTEGPPLHK
	FTEGPPLHKDDVNGIR
	GSRPQGPFLIADK
	GSRPQGPFLIADKWPALPR
	LDKLGLGADVAQVTGALR
	LGLGADVAQVTGALR
	LGLGADVAQVTGALRSGR
	LWCATTSNFDSDK
	LWCATTSNFDSDKK
	MFPGVPLDTHDVFQYR
	PCQFPFIFQGQSYSACTTDGR
	PQGPFLIADK
	PQGPFLIADKWPALPR
	QLAEEYLYR
	QLSLPETGELDSATLK
	QSTLVLFPGDLR
	QVWVYTGASVLGPR
	SDGLPWCSTTANYDTDDR
	SDGLPWCSTTANYDTDDRFGFCPSER
	SELNQVDQVGYVTYDILQCPED
	SLGPALLLLQK
	SYSACTTDGR
	VSSRSELNQVDQVGYVTYDILQCPED
	WCATTANYDR
	WCATTANYDRDK
	WCATTANYDRDKLFGFCPTR
	WGFCPDQGYSLFLVAAHEFGHALGLDHSSVPEALMYPMYR
MUC1	DISEMFLQIYK
	DTYHPMSEYPTYHTHGR
	EGTINVHDVETQFNQYK
	EGTINVHDVETQFNQYKTEAASR
	FRPGSVVVQLTLAFR
	KNYGQLDIFPAR
	NYGQLDIFPAR
	QGGFLGLSNIK
	RKNYGQLDIFPAR
	SSVPSSTEK
	VSAGNGGSSLSYTNPAVAATSANL
	YVPPSSTDRSPYEK
PDGFB	ATVTLEDHLACK
	ATVTLEDHLACKCETVAAAR
	CETVAAARPVTR
	KATVTLEDHLACK
	LIDRTNANFLVWPPCVEVQR
	NVQCRPTQVQLR
	NVQCRPTQVQLRPVQVR
	PTQVQLRPVQVR
	RLIDRTNANFLVWPPCVEVQR
	RSLGSLTIAEPAMIAECK
	SLGSLTIAEPAMIAECK
	SLGSLTIAEPAMIAECKTR
	TEVFEISRR
	TNANFLVWPPCVEVQR
	TNANFLVWPPCVEVQRCSGCCNNR
	TRTEVFEISR
	TRTEVFEISRR
PFN1	AGWNAYIDNLMADGTCQDAAIVGYK
	AGWNAYIDNLMADGTCQDAAIVGYKDSPSVWAAVPGK
	CSVIRDSLLQDGEFSMDLR
	CYEMASHLR
	CYEMASHLRR
	DRSSFYVNGLTLGGQK
	DSLLQDGEFSMDLR
	DSPSVWAAVPGK
	DSPSVWAAVPGKTFVNITPAEVGVLVGKDR
	EGVHGGLINK
	EGVHGGLINKK
	KCYEMASHLR
	KCYEMASHLRR
	SSFYVNGLTLGGQK
	SSFYVNGLTLGGQKCSVIR
	STGGAPTFNVTVTK
	STGGAPTFNVTVTKTDK
	TDKTLVLLMGK
	TFVNITPAEVGVLVGK
	TFVNITPAEVGVLVGKDR
	TKSTGGAPTFNVTVTK
	TKSTGGAPTFNVTVTKTDK
PLAUR	CNEGPILELENLPQNGR
	CNEGPILELENLPQNGRQCYSCK
	GCATASMCQHAHLGDAFSMNHIDVSCCTK
	GCGYLPGCPGSNGFHNNDTFHFLK
	GNSTHGCSSEETFLIDCR
	GPMNQCLVATGTHEPK
	GPMNQCLVATGTHEPKNQSYMVR
	GRHQSLQCR
	ITSLTEVVCGLDLCNQGNSGR
	ITSLTEVVCGLDLCNQGNSGRAVTYSR
	LWEEGEELELVEK
	SGCNHPDLDVQYR
	SPEEQCLDVVTHWIQEGEEGR
	SPEEQCLDVVTHWIQEGEEGRPK
	SPEEQCLDVVTHWIQEGEEGRPKDDR
	SRYLECISCGSSDMSCER
	TGLKITSLTEVVCGLDLCNQGNSGR
	TNGDCRVEECALGQDLCR
	VEECALGQDLCR
	YLECISCGSSDMSCER
PTEN	ADNDKEYLVLTLTK
	AQEALDFYGEVR
	EDKFMYFEFPQPLPVCGDIK
	EYLVLTLTK
	FMYFEFPQPLPVCGDIK
	FMYFEFPQPLPVCGDIKVEFFHK
	IYSSNSGPTR
	IYSSNSGPTRR
	KGVTIPSQR
	KGVTIPSQRR
	LEGVYRNNIDDVVR
	LYFTKTVEEPSNPEASSSTSVTPDVSDNEPDHYR
	MFHFWVNTFFIPGPEETSEK
	MFHFWVNTFFIPGPEETSEKVENGSLCDQEIDSICSIER
	MMFETIPMFSGGTCNPQFVVCQLK
	REDKFMYFEFPQPLPVCGDIK
	TAIIKEIVSR
	TGVMICAYLLHR
	TVEEPSNPEASSSTSVTPDVSDNEPDHYR
	VAQYPFEDHNPPQLELIK
	VAQYPFEDHNPPQLELIKPFCEDLDQWLSEDDNHVAAIHCK
	VENGSLCDQEIDSICSIER
	VKIYSSNSGPTR
	VKIYSSNSGPTRR
	YFSPNFKVK
	YQEDGFDLDLTYIYPNIIAMGFPAER
	YSDTTDSDPENEPFDEDQHTQITK
	YVYYYSYLLK
QPRT	AQFPSVAVEASGGITLDNLPQFCGPHIDVISMGMLTQAAPALDFSLK
	CSGIASAAAAAVEAAR
	CSGIASAAAAAVEAARGAGWTGHVAGTR
	DNHVVAAGGVEK
	DNHVVAAGGVEKAVR
	EDCPGLNYAALVSGAGPSQAALWAK
	GAGWTGHVAGTR
	GAGWTGHVAGTRK
	GPAHCLLLGER
	GPAHCLLLGERVALNTLAR
	GPAHCLLLGERVALNTLARCSGIASAAAAAVEAAR
	KTTPGFRLVEK
	LFAKEVAPVPK
	LVEKYGLLVGGAASHR
	MDAEGLALLLPPVTLAALVDSWLR
	PEELHPTATVLK
	TTPGFRLVEK
	VAEVRGPAHCLLLGER
	VAEVRGPAHCLLLGERVALNTLAR
	VALNTLARCSGIASAAAAAVEAAR
	VEVECSSLQEAVQAAEAGADLVLLDNFKPEELHPTATVLK
	YDLGGLVMVK
	YDLGGLVMVKDNHVVAAGGVEK
	YGLLVGGAASHR
	YGLLVGGAASHRYDLGGLVMVK
S100A8	ALNSIIDVYHK
	ALNSIIDVYHKYSLIK
	GNFHAVYRDDLK
	GNFHAVYRDDLKK
	KKGADVWFK
	KLLETECPQYIR
	KLLETECPQYIRK
	LLETECPQYIR
	LLETECPQYIRK
S100A9	DLQNFLKKENK
	KDLQNFLKK
	LGHPDTLNQGEFK
	LGHPDTLNQGEFKELVR
	LGHPDTLNQGEFKELVRK
	NIETIINTFHQYSVK
	TCKMSQLER
	VIEHIMEDLDTNADK
TDO2	AGTGGSSGYHYLR
	ALQGALMIYFYR
	ALQGALMIYFYREEPR
	ASKGGLIYGNYLHLEK
	ASKGGLIYGNYLHLEKVLNAQELQSETK
	DNFKGEENELLLK
	DNFKGEENELLLKSEQEK
	EEQVAEFQK
	EESEEKEEQVAEFQK
	EESEEKEEQVAEFQKQK
	EIFQNGHVR
	EIFQNGHVRDER
	EVLLSLFDEK
	EVLLSLFDEKR
	EYLSPASGFQSLQFR
	FQVPFQLLTSLMDIDSLMTK
	GEENELLLK
	GEENELLLKSEQEK
	GGLIYGNYLHLEK
	GGLIYGNYLHLEKVLNAQELQSETK
	GLEEEFIRIQAK
	IGVLQNMRVPYNR
	IGVLQNMRVPYNRR
	IHDEHLFIITHQAYELWFK
	IQAKEESEEKEEQVAEFQK
	KLPVEGSEEDKSQTGVNR
	LLENKIGVLQNMR
	LLENKIGVLQNMRVPYNR
	LLVQQFSILETMTALDFNDFR
	LPVEGSEEDK
	LPVEGSEEDKSQTGVNR
	NITRGLEEEFIR
	QILWELDSVR
	QKEVLLSLFDEK
	QKEVLLSLFDEKR
	TLLELVEAWLER
	TPGLEPHGFNFWGK
	TPGLEPHGFNFWGKLEK
	VFVDLFNLSTYLIPR
	VLNAQELQSETK
	VLNAQELQSETKGNK
	YKVFVDLFNLSTYLIPR
	YNHVCMVHR
TGFA	FLVQEDKPACVCHSGYVGAR
	PACVCHSGYVGAR
TIMP1	EPGLCTWQSLR
	EPGLCTWQSLRSQIA
	FVYTPAMESVCGYFHR
	GFQALGDAADIR
	GFTKTYTVGCEECTVFPCLSIPCK
	HLACLPREPGLCTWQSLR
	LQDGLLHITTCSFVAPWNSLSLAQR
	LQDGLLHITTCSFVAPWNSLSLAQRR
	LQSGTHCLWTDQLLQGSEK
	LQSGTHCLWTDQLLQGSEKGFQSR
	MYKGFQALGDAADIR
	SEEFLIAGK
	TYTVGCEECTVFPCLSIPCK
	TYTVGCEECTVFPCLSIPCKLQSGTHCLWTDQLLQGSEK
	TYTVGCEECTVFPCLSIPCKLQSGTHCLWTDQLLQGSEKGFQSR
TIMP2	AEGDGKMHITLCDFIVPWDTLSTTQKK
	AKAVSEKEVDSGNDIYGNPIK
	AVSEKEVDSGNDIYGNPIK
	AVSEKEVDSGNDIYGNPIKR
	CPMIPCYISSPDECLWMDWVTEK
	EVDSGNDIYGNPIK
	EVDSGNDIYGNPIKR
	IQYEIKQIK
	MHITLCDFIVPWDTLSTTQK
	MHITLCDFIVPWDTLSTTQKK
	RSDGSCAWYR
	SDGSCAWYR
	SLNHRYQMGCECK
	YQMGCECKITR
TNF	ANALLANGVELR
	ETPEGAEAKPWYEPIYLGGVFQLEK
	ETPEGAEAKPWYEPIYLGGVFQLEKGDR
	GQGCPSTHVLLTHTISR
	RANALLANGVELR
	TPSDKPVAHVVANPQAEGQLQWLNR
	TPSDKPVAHVVANPQAEGQLQWLNRR
	VNLLSAIKSPCQR
TNFRSF1A	ECESGSFTASENHLR
	EMGQVEISSCTVDR
	EMGQVEISSCTVDRDTVCGCR
	EMGQVEISSCTVDRDTVCGCRK
	ENECVSCSNCK
	ENECVSCSNCKKSLECTK
	GTYLYNDCPGPGQDTDCR
	GTYLYNDCPGPGQDTDCRECESGSFTASENHLR
	KEMGQVEISSCTVDR
	KEMGQVEISSCTVDRDTVCGCR
	LCLPQIENVK
	QNTVCTCHAGFFLR
	SLECTKLCLPQIENVK
	YIHPQNNSICCTK
TP53	ALPNNTSSSPQPK
	AMAIYKQSQHMTEVVR
	CSDSDGLAPPQHLIR
	EEPQSDPSVEPPLSQETFSDLWK
	ELNEALELK
	ELNEALELKDAQAGK
	ELNEALELKDAQAGKEPGGSR
	GEPHHELPPGSTK
	GEPHHELPPGSTKR
	HSVVVPYEPPEVGSDCTTIHYNYMCNSSCMGGMNR
	KGEPHHELPPGSTK
	KKPLDGEYFTLQIR
	KPLDGEYFTLQIR
	LGFLHSGTAK
	LLPENNVLSPLPSQAMDDLMLSPDDIEQWFTEDPGPDEAPR
	LMFKTEGPDSD
	MEEPQSDPSVEPPLSQETFSDLWK
	MPEAAPPVAPAPAAPTPAAPAPAPSWPLSSSVPSQK
	PILTIITLEDSSGNLLGR
	PLDGEYFTLQIR
	QSQHMTEVVR
	QSQHMTEVVRR
	RALPNNTSSSPQPK
	RPILTIITLEDSSGNLLGR
	SVTCTYSPALNK
	SVTCTYSPALNKMFCQLAK
	TCPVQLWVDSTPPPGTR
	TCPVQLWVDSTPPPGTRVR
	TYQGSYGFR
	VCACPGRDR
	VEGNLRVEYLDDR
	VEGNLRVEYLDDRNTFR
	VEYLDDRNTFR

## Sheet: Cell Biological-rPSL
Gene Name	List of peptides
AADAT	ADSFSKIISSGLR
	ALQYSPSAGIPELLSWLK
	ASFSSASPEQMDVAFQVLAQLIK
	ASFSSASPEQMDVAFQVLAQLIKESL
	AVKMGVLMLPGNAFYVDSSAPSPYLR
	DAILAAADK
	ELIEEKAVK
	FITAASAAR
	FITAASAARNPSPIR
	FITAASAARNPSPIRTMTDILSR
	FLYTVPNGNNPTGNSLTSER
	FLYTVPNGNNPTGNSLTSERK
	FRVPTFLSMDVDGR
	GINDVKELIEEK
	GINDVKELIEEKAVK
	IGFLTGPKPLIER
	KKEIYELAR
	KYDFLIIEDDPYYFLQFNK
	LHNPPTIHYPPSQGQMDLCVTSGSQQGLCK
	MGVLMLPGNAFYVDSSAPSPYLR
	NPSPIRTMTDILSR
	NPSPIRTMTDILSRGPK
	PEDAKNPQK
	RALQYSPSAGIPELLSWLK
	SMISLAGGLPNPNMFPFK
	SMISLAGGLPNPNMFPFKTAVITVENGK
	TAVITVENGK
	TAVITVENGKTIQFGEEMMK
	TAVITVENGKTIQFGEEMMKR
	TIQFGEEMMK
	TIQFGEEMMKR
	TMTDILSRGPK
	VIDFYSNQK
	VIDFYSNQKDAILAAADK
	VIRADSFSK
	VKGINDVKELIEEK
	VPTFLSMDVDGR
	WKPEDAKNPQK
BTC	CRFVVAEQTPSCVCDEGYIGAR
	FVVAEQTPSCVCDEGYIGAR
	FVVAEQTPSCVCDEGYIGARCER
	SPETNGLLCGDPEENCAATTTQSK
	SPETNGLLCGDPEENCAATTTQSKR
C1QC	DGYDGLPGPK
	DGYDGLPGPKGEPGIPAIPGIR
	DGYDGLPGPKGEPGIPAIPGIRGPK
	FNAVLTNPQGDYDTSTGK
	FNAVLTNPQGDYDTSTGKFTCK
	FQSVFTVTR
	FQSVFTVTRQTHQPPAPNSLIR
	GEPGIPAIPGIR
	GEPGIPAIPGIRGPK
	GEPGIPAIPGIRGPKGQK
	GEPGLPGHPGK
	GPKGQKGEPGLPGHPGK
	GQANTGCYGIPGMPGLPGAPGKDGYDGLPGPK
	GQKGEPGLPGHPGK
	NGPMGPPGMPGVPGPMGIPGEPGEEGR
	NGPMGPPGMPGVPGPMGIPGEPGEEGRYK
	QKFQSVFTVTR
	QTHQPPAPNSLIR
	QTHQPPAPNSLIRFNAVLTNPQGDYDTSTGK
	SGVKVVTFCGHTSK
	TNQVNSGGVLLR
	VVTFCGHTSK
	VVTFCGHTSKTNQVNSGGVLLR
	YKQKFQSVFTVTR
CDX2	KAELAATLGLSER
	KLQQQQQQQPPQPPPPPPQPPQPQPGPLR
	KPAQQSLGSQVK
	KPAQQSLGSQVKTR
	LQQQQQQQPPQPPPPPPQPPQPQPGPLR
	RKAELAATLGLSER
CEACAM5	AYVCGIQNSVSANR
	CETQNPVSAR
	DAVAFTCEPETQDATYLWWVNNQSLPVSPR
	INGIPQQHTQVLFIAK
	ITPNNNGTYACFVSNLATGR
	NDVGPYECGIQNELSVDHSDPVILNVLYGPDDPTISPSYTYYR
	NSGLYTCQANNSASGHSR
	QIIGYVIGTQQATPGPAYSGR
	RSDSVILNVLYGPDAPTISPLNTSYR
	SDLVNEEATGQFR
	SDPVTLDVLYGPDTPIISPPDSSYLSGANLNLSCHSASNPSPQYSWR
	SDSVILNVLYGPDAPTISPLNTSYR
	TITVSAELPK
	TLTLLSVTR
CPQ	AICKNGISKR
	AIINLAVYGK
	AIINLAVYGKAQNR
	AIQIMYQNLQQDGLEK
	AIQIMYQNLQQDGLEKVHLEPVR
	EEIASCGDVAK
	GEESAVMLEPR
	GKIVVYNQPYINYSR
	IAILGLGSSIGTPPEGITAEVLVVTSFDELQR
	IPHWERGEESAVMLEPR
	IPTACITVEDAEMMSR
	IVVYNQPYINYSR
	LALLVDTVGPR
	LVLWTAEEQGGVGAFQYYQLHK
	MGAKTYPDTDSFNTVAEITGSK
	QMNVAAAVWAVVSYVVADMEEMLPR
	RTFEEIKEEIASCGDVAK
	SVASFSIYSPHTGIQEYQDGVPK
	TFEEIKEEIASCGDVAK
	TQGAVEAAK
	TQGAVEAAKVGALASLIR
	TVQYRTQGAVEAAK
	TVQYRTQGAVEAAKVGALASLIR
	TYPDTDSFNTVAEITGSK
	VGALASLIR
	VNISNYSLVMESDAGTFLPTGLQFTGSEK
CXCL10	CLNPESKAIK
	CLNPESKAIKNLLK
	CTCISISNQPVNPR
	LEIIPASQFCPR
	SLEKLEIIPASQFCPR
	VEIIATMKK
CXCL12	ANVKHLKILNTPNCALQIVAR
	CPCRFFESHVAR
	FFESHVARANVK
	HLKILNTPNCALQIVAR
	ILNTPNCALQIVAR
	ILNTPNCALQIVARLK
	ILNTPNCALQIVARLKNNNR
	LKNNNRQVCIDPK
	LKWIQEYLEK
	LKWIQEYLEKALNK
	NNNRQVCIDPK
	QVCIDPKLK
	QVCIDPKLKWIQEYLEK
	WIQEYLEKALNK
CXCL8	ELCLDPKENWVQR
	LSDGRELCLDPK
	LSDGRELCLDPKENWVQR
	TYSKPFHPK
	VIESGPHCANTEIIVK
CYP1A1	CVFVNQWQINHDQK
	DITDSLIEHCQEK
	DLNEKFYSFMQK
	DTSLKGFYIPK
	DTSLKGFYIPKGR
	EAEVLISTLQELMAGPGHFNPYR
	FLTPDGAIDK
	FLTPDGAIDKVLSEK
	GHIRDITDSLIEHCQEK
	GLKNPPGPWGWPLIGHMLTLGK
	GRPDLYTFTLISNGQSMSFSPDSGPVWAAR
	HACCEHFQMQLR
	HSSFVPFTIPHSTTR
	IGSTPVVVLSGLDTIR
	IGSTPVVVLSGLDTIRQALVR
	IQEELDTVIGR
	KIQEELDTVIGR
	LSDRSHLPYMEAFILETFR
	LWVNPSEFLPER
	MSQQYGDVLQIR
	NPPGPWGWPLIGHMLTLGK
	QGDDFKGRPDLYTFTLISNGQSMSFSPDSGPVWAAR
	QLDENANVQLSDEK
	SFSIASDPASSTSCYLEEHVSK
	SHLPYMEAFILETFR
	VDMTPIYGLTMK
	VEFSVPLGVK
	YLPNPSLNAFK
	YLPNPSLNAFKDLNEK
	YLPNPSLNAFKDLNEKFYSFMQK
	YVVVSVTNVICAICFGR
CYP1B1	ANPNEPAKMNFSYGLTIKPK
	DMMDAFILSAEK
	ELLSHNEEFGR
	ESMELLDSAVQNLQAK
	HCESLRPGAAPR
	KAAGDSHGGGAR
	MNFSYGLTIKPK
	RCIGEELSK
	SFKVNVTLR
EGF	CQYRDLKWWELR
	NSDSECPLSHDGYCLHDGVCMYIEALDK
	NSDSECPLSHDGYCLHDGVCMYIEALDKYACNCVVGYIGER
	YACNCVVGYIGER
IDO1	AHAMENSWTISK
	ALLEIASCLEK
	ALQVFHQIHDHVNPK
	AMQMQERDTLLK
	DPNKPLTYENMDVLFSFR
	EAYDACVKALVSLR
	EFVLSKGDAGLR
	EFVLSKGDAGLREAYDACVK
	ENKTSEDPSKLEAK
	EYHIDEEVGFALPNPQENLPDFYNDWMFIAK
	GDAGLREAYDACVK
	GNPQLSDGLVYEGFWEDPK
	GTGGTDLMNFLK
	GTGGTDLMNFLKTVR
	HLPDLIESGQLR
	HLPDLIESGQLRER
	KDPNKPLTYENMDVLFSFR
	KLELPPILVYADCVLANWK
	KLELPPILVYADCVLANWKK
	LELPPILVYADCVLANWK
	LNMLSIDHLTDHK
	LNMLSIDHLTDHKSQR
	LVLGCITMAYVWGK
	NFLCSLESNPSVR
	NFLCSLESNPSVREFVLSK
	NIAVPYCQLSK
	NIAVPYCQLSKK
	STTEKSLLKEG
	SYHLQIVTK
	TSEDPSKLEAK
	TSEDPSKLEAKGTGGTDLMNFLK
	VEKLNMLSIDHLTDHK
	VEKLNMLSIDHLTDHKSQR
	VLPRNIAVPYCQLSK
	YILIPASQQPK
	YILIPASQQPKENK
	YMPPAHRNFLCSLESNPSVR
IDO2	AFIEDIHSAPSLR
	AFIEDIHSAPSLRDYILSSGQDHLLTAYNQCVQALAELR
	ALVQATNAILQPNQEALLQALQR
	ALVQATNAILQPNQEALLQALQRLR
	DKTLESILHPR
	DKTLESILHPRG
	DNPAMPAGLMYEGVSQEPLK
	DRGTGGTAVMSFLK
	DYILSSGQDHLLTAYNQCVQALAELR
	ELPDHYRPWMEIANK
	GTGGTAVMSFLK
	HGKPNHLPGPPQALK
	HSKESGDFLYR
	IFLSGWKDNPAMPAGLMYEGVSQEPLK
	LAHLVLSFLTMGYVWQEGEAQPAEVLPR
	LPQLIDAHQLQAHVDK
	LPQLIDAHQLQAHVDKMPLLSCQFLK
	LRLSIQDITK
	MEPHRPNVK
	MPLLSCQFLK
	MRDYMPPSHK
	NLALPFVEVSR
	NLGLPPILVHSDLVLTNWTK
	NLGLPPILVHSDLVLTNWTKK
	PNHLPGPPQALK
	PNHLPGPPQALKDR
	SVRDKTLESILHPR
	SYHITMVTK
	TAVPLSLESYHISEEYGFLLPDSLK
	TLESILHPR
	TLESILHPRG
	TLGQMHDYVDPDIFYAGIR
	YLITAAAKAK
	YSGGSAAQSTVLHAFDEFLGIR
IL1B	ALHLQGQDMEQQVVFSMSFVQGEESNDKIPVALGLK
	DDKPTLQLESVDPK
	EKNLYLSCVLK
	FVFNKIEINNK
	GGQDITDFTMQFVSS
	LEFESAQFPNWYISTSQAENMPVFLGGTK
	NLYLSCVLK
	NLYLSCVLKDDKPTLQLESVDPK
	RFVFNKIEINNK
	SLNCTLRDSQQK
	SLVMSGPYELK
IL6	AKNLDAITTPDPTTNASLLTK
	DVAAPHRQPLTSSER
	EALAENNLNLPK
	LQAQNQWLQDMTTHLILR
	MAEKDGCFQSGFNEETCLVK
	NLDAITTPDPTTNASLLTK
	SFKEFLQSSLR
	SNMCESSKEALAENNLNLPK
	VLIQFLQKK
	YILDGISALR
	YILDGISALRK
ITGAV	ADGKGVLPR
	AGTQLLAGLR
	AMLHLQWPYK
	AQNQGEGAYEAELIVSIPLQADFIGVVR
	ARPVITVNAGLEVYPSILNQDNK
	ASGDFQTTK
	CQPIEFDATGNR
	CQPIEFDATGNRDYAK
	CQPIEFDATGNRDYAKDDPLEFK
	DKLTPITIFMEYR
	DLALSEGDIHTLGCGVAQCLK
	DYAKDDPLEFK
	ENPETEEDVGPVVQHIYELR
	ENQNHSYSLK
	EPVGTCFLQDGTK
	FCLKADGKGVLPR
	FDLQIQSSNLFDK
	FDLQIQSSNLFDKVSPVVSHK
	FGSAIAPLGDLDQDGFNDIAIAAPYGGEDK
	FGSAIAPLGDLDQDGFNDIAIAAPYGGEDKK
	FSVHQQSEMDTSVK
	GATDIDKNGYPDLIVGAFGVDR
	GGLMQCEELIAYLR
	GGLMQCEELIAYLRDESEFR
	GGLMQCEELIAYLRDESEFRDK
	GIVYIFNGR
	GKSAILYVK
	GSDGKLQEVGQVSVSLQR
	ILACAPLYHWR
	IVCQVGRLDR
	IYIGDDNPLTLIVK
	KGIVYIFNGR
	KIYIGDDNPLTLIVK
	KLNFQVELLLDK
	KLNFQVELLLDKLK
	LEVSVDSDQK
	LEVSVDSDQKK
	LNFQVELLLDK
	LNGFEVFAR
	LQEVGQVSVSLQR
	LTPITIFMEYR
	MFLLVGAPK
	NGYPDLIVGAFGVDR
	NNGPSSFSK
	QAHILLDCGEDNVCK
	QAHILLDCGEDNVCKPK
	QEREPVGTCFLQDGTK
	QVVCDLGNPMK
	QVVCDLGNPMKAGTQLLAGLR
	RCQPIEFDATGNR
	RCQPIEFDATGNRDYAK
	RDLALSEGDIHTLGCGVAQCLK
	SHQWFGASVR
	SLLWTETFMNK
	SLLWTETFMNKENQNHSYSLK
	SMPPSFGYSMK
	SQDIDADGQGFCQGGFSIDFTK
	SSASFNVIEFPYK
	STGLNAVPSQILEGQWAAR
	TAADTTGLQPILNQFTPANISR
	TAQAIFDDSYLGYSVAVGDFNGDGIDDFVSGVPR
	TCSLPGTALK
	TEMKQEREPVGTCFLQDGTK
	TLGMVYIYDGK
	VDLAVLAAVEIR
	VLLGGPGSFYWQGQLISDQVAEIVSK
	VSPVVSHKVDLAVLAAVEIR
	YDPNVYSIK
ITGB1	CDDLEALKK
	DKLPQPVQPDPVSHCK
	DNTNEIYSGK
	DTCTQECSYFNITK
	FCECDNFNCDR
	FQGQTCEMCQTCLGVCAEHK
	GEVFNELVGK
	GICECGVCK
	KDTCTQECSYFNITK
	KENSSEICSNNGECVCGQCVCR
	KGCPPDDIENPR
	LKPEDITQIQPQQLVLR
	LLVFSTDAGFHFAGDGK
	LPQPVQPDPVSHCK
	LRNPCTSEQNCTSPFSYK
	LSEGVTISYK
	LSENNIQTIFAVTEEFQPVYK
	NPCTSEQNCTSPFSYK
	NVLSLTNKGEVFNELVGK
	PEDITQIQPQQLVLRLR
	RDNTNEIYSGK
	SAVTTVVNPK
	SCGECIQAGPNCGWCTNSTFLQEGMPTSAR
	SGEPQTFTLK
	SLGTDLMNEMR
	SNGLICGGNGVCK
	TVMPYISTTPAK
	WDTGENPIYK
ITGB6	CDTPANLLAK
	CECGEDMLSTDSCK
	CECGEDMLSTDSCKEAPDHPSCSGR
	CPTCGDPCNSK
	CPTCGDPCNSKR
	CVCTNPGASGPTCER
	CVCTNPGASGPTCERCPTCGDPCNSKR
	DGSVSCSLQGENECLITFLITTDNEGK
	DSGNILQLIISAYEELR
	EAPDHPSCSGR
	GCQLNFIENPVSQVEILK
	GDCVCGKCVCTNPGASGPTCER
	GDCYCGQCICHLSPYGNIYGPYCQCDNFSCVR
	GLLCGGNGDCDCGECVCR
	HIIIKPVGLGDALELLVSPECNCDCQK
	HILPLTNDAER
	HILPLTNDAERFNEIVK
	HKGLLCGGNGDCDCGECVCR
	ISANIDTPEGGFDAIMQAAVCK
	ISANIDTPEGGFDAIMQAAVCKEK
	ISANIDTPEGGFDAIMQAAVCKEKIGWR
	LAGATISEEEDFSK
	LAGATISEEEDFSKDGSVSCSLQGENECLITFLITTDNEGK
	LAGIVIPNDGLCHLDSK
	LAGIVIPNDGLCHLDSKNEYSMSTVLEYPTIGQLIDK
	LGFGSFVEKPVSPFVK
	LIPGATVGLLQK
	LRPGGAQTLQVHVR
	LVQNNVLLIFAVTQEQVHLYENYAK
	NEYSMSTVLEYPTIGQLIDK
	PGGAQTLQVHVR
	PVGLGDALELLVSPECNCDCQK
	QTEDYPVDLYYLMDLSASMDDDLNTIK
	RSCIECHLSAAGQAR
	SCIECHLSAAGQAR
	SGWTGEYCNCTTSTDSCVSEDGVLCSGR
	TIIHSINEK
	TTPEEIANPCSSIPYFCLPTFGFK
	VGDTASFSVTVNIPHCER
	VGDTASFSVTVNIPHCERR
KLK3	AVCGGVLVHPQWVLTAAHCIR
	FLRPGDDSSHDLMLLR
	HSLFHPEDTGQVFQVSHSFPHPLYDMSLLK
	HSQPWQVLVASR
	IVGGWECEKHSQPWQVLVASR
	KLQCVDLHVISNDVCAQVHPQK
	KLQCVDLHVISNDVCAQVHPQKVTK
	LQCVDLHVISNDVCAQVHPQK
	LSEPAELTDAVK
	STCSGDSGGPLVCNGVLQGITSWGSEPCALPERPSLYTK
	VMDLPTQEPALGTTCYASGWGSIEPEEFLTPK
	VMDLPTQEPALGTTCYASGWGSIEPEEFLTPKK
	WTGGKSTCSGDSGGPLVCNGVLQGITSWGSEPCALPERPSLYTK
KMO	AHVNSSWFIFQK
	AVGLEDQIVSQGIPMR
	AVGLEDQIVSQGIPMRAR
	CNPEEGMITVLGSDK
	CNPEEGMITVLGSDKVPK
	CNPEEGMITVLGSDKVPKDVTCDLIVGCDGAYSTVR
	DLLTAAEKYPNVK
	DVTCDLIVGCDGAYSTVR
	EDTRVATFTR
	ENLNKDLLTAAEK
	ENLNKDLLTAAEKYPNVK
	FDYSQQYIPHGYMELTIPPK
	FLHAIMPSTFIPLYTMVTFSR
	FSNDLSLCLPVFSR
	GRSINLALSHR
	IPDDHAISDLSMYNYIEMR
	IRYHEAVQR
	KSAIPYGTK
	KVAVIGGGLVGSLQACFLAK
	LLKCNPEEGMITVLGSDK
	LLKCNPEEGMITVLGSDKVPK
	LLTSNDVVDFFQK
	LLVQDFFLLPAQPMISVK
	LRIPDDHAISDLSMYNYIEMR
	MIHSLSGKK
	NFQIDVYEAR
	NFQIDVYEAREDTR
	NGDYAMEPNYLHIWPR
	NTFMMIALPNMNK
	QALKAVGLEDQIVSQGIPMR
	QALKAVGLEDQIVSQGIPMRAR
	RNFQIDVYEAR
	RNFQIDVYEAREDTR
	SAIPYGTKSQYILSVSR
	SFTCTLFMPFEEFEK
	SINLALSHR
	SQYILSVSR
	SQYILSVSRENLNK
	SQYILSVSRENLNKDLLTAAEK
	VAVIGGGLVGSLQACFLAK
	VPKDVTCDLIVGCDGAYSTVR
	YFPDAIPLIGEK
KRT20	CVLQIDNAK
	EHQEEVDGLHK
	ESLEHTLEETK
	GTEVQLTELR
	GTEVQLTELRR
	HLGNTVNVEVDAAPGLNLGVIMNEMR
	HTVNYGSDLTGGGDLFVGNEK
	IKTVVQEVVDGK
	LGTTPSVYGGAGGR
	LTVEADLQGLNK
	MAMQNLNDR
	QKYEVMAQK
	QNNEYHILLDIK
	QTAVLQQQVTVNTEELK
	QTAVLQQQVTVNTEELKGTEVQLTELR
	QTAVLQQQVTVNTEELKGTEVQLTELRR
	QWYETNAPR
	SLSSSLQAPVVSTVGMQR
	SQIKDAQLQNAR
	TDLEIQIEELNK
	TDLEIQIEELNKDLALLK
	TDLEIQIEELNKDLALLKK
	TLEQSNSKLEVQIK
	TSQSLEIELQSHLSMK
	TTEYQLSTLEER
	TVVQEVVDGK
	VFDDLTLHK
	VVSSEVKEVEENI
	YSSQLANLQSLLSSLEAQLMQIR
KYNU	AATKKPVVNIITPSHVEER
	AFPSDHYAIESQLQLHGLNIEESMR
	DENAIYFLGNSLGLQPK
	DVFQELEKR
	EGEETLRIEDILEVIEK
	EPSSLELPADTVQR
	FTNLLTSILDSAETK
	FTNLLTSILDSAETKN
	GCQLTITFSVPNK
	GCQLTITFSVPNKDVFQELEK
	GCQLTITFSVPNKDVFQELEKR
	GVVCDKRNPNGIR
	IAAELKCHPTDER
	IAAYGHEVGK
	IEDILEVIEK
	IQDLPPVDLSLVNK
	IQDLPPVDLSLVNKDENAIYFLGNSLGLQPK
	ISNPPILLVCSLHASLEIFK
	KPVVNIITPSHVEER
	KSVLLTGYLEYLIK
	LQLIPGVCGFR
	MDNKLQLIPGVCGFR
	MEPSSLELPADTVQR
	RPWITGDESIVGLMK
	SVLLTGYLEYLIK
	TYLEEELDK
	TYLEEELDKWAK
	VALHLDEEDK
	VALHLDEEDKLR
	VAPVPLYNSFHDVYK
	YLNAGAGGIAGAFIHEK
MIA	EDQTLKPGKVDVK
	FLTIHRGQVVYVFSK
	GQVVYVFSK
	GQVVYVFSKLK
	GQVVYVFSKLKGR
	GRLFWGGSVQGDYYGDLAAR
	KLCADQECSHPISMAVALQDYMAPDCR
	LCADQECSHPISMAVALQDYMAPDCR
	LFWGGSVQGDYYGDLAAR
	LGYFPSSIVR
	LGYFPSSIVREDQTLK
	LGYFPSSIVREDQTLKPGK
	TDKWDFYCQ
	VDVKTDKWDFYCQ
MMP2	AFQVWSDVTPLR
	AVFFAGNEYWIYSASTLER
	DGLLAHAFAPGTGVGGDSHFDDDELWTLGEGQVVR
	DKPMGPLLVATFWPELPEK
	DKPMGPLLVATFWPELPEKIDAVYEAPQEEK
	EYNSCTDTGR
	FPFLFNGKEYNSCTDTGR
	FQGTSYDSCTTEGR
	GAYYLKLENQSLK
	GEIFFFKDR
	GIQELYGASPDIDLGTGPTPTLGPVTPEICK
	GIQELYGASPDIDLGTGPTPTLGPVTPEICKQDIVFDGIAQIR
	GYPKPLTSLGLPPDVQR
	IDAVYEAPQEEK
	IHDGEADIMINFGR
	IIGYTPDLDPETVDDAFAR
	KKMDPGFPK
	KTYIFAGDK
	KYGFCPETAMSTVGGNSEGAPCVFPFTFLGNK
	LIADAWNAIPDNLDAVVDLQGGGHSYFFK
	MWCATTANYDDDR
	MWCATTANYDDDRK
	PLTSLGLPPDVQR
	QDIVFDGIAQIR
	SDGFLWCSTTYNFEK
	SDGFLWCSTTYNFEKDGK
	TYIFAGDKFWR
	VDAAFNWSK
	VKYGNADGEYCK
	WCGTTEDYDR
	WCGTTEDYDRDK
	WCGTTEDYDRDKK
	WDKNQITYR
	WEHGDGYPFDGK
	YGFCPETAMSTVGGNSEGAPCVFPFTFLGNK
	YGFCPETAMSTVGGNSEGAPCVFPFTFLGNKYESCTSAGR
	YGFCPHEALFTMGGNAEGQPCK
	YGNADGEYCK
	YGNADGEYCKFPFLFNGK
MMP3	CGVPDVGHFR
	DAVDSAVEK
	DTTGTNLFLVAAHEIGHSLGLFHSANTEALMYPLYHSLTDLTR
	EHGDFYPFDGPGNVLAHAYAPGPGINGDAHFDDDEQWTK
	FLGLEVTGKLDSDTLEVMR
	GEDTSMNLVQK
	GEILIFKDR
	GIHTLGFPPTVR
	GNQFWAIRGNEVR
	IDAAISDKEK
	IDAVFEEFGFFYFFTGSSQLEFDPNAK
	IVNYTPDLPK
	IVNYTPDLPKDAVDSAVEK
	KIDAAISDK
	KIDAAISDKEK
	KLEPELHLISSFWPSLPSGVDAAYEVTSK
	LDSDTLEVMR
	LEPELHLISSFWPSLPSGVDAAYEVTSK
	LYEGEADIMISFAVR
	NKTYFFVEDK
	NSMEPGFPK
	QIAEDFPGIDSK
	RNSMEPGFPK
	TYFFVEDKYWR
	YLENYYDLKKDVK
MMP9	ADSTVMGGNSAGELCVFPFTFLGK
	ADSTVMGGNSAGELCVFPFTFLGKEYSTCTSEGR
	AFALWSAVTPLTFTR
	AVIDDAFAR
	DADIVIQFGVAEHGDGYPFDGK
	DGLLAHAFPPGPGIQGDAHFDDDELWSLGK
	DKLFGFCPTR
	EKAYFCQDR
	EYSTCTSEGR
	FGNADGAACHFPFIFEGR
	FQTFEGDLK
	FTEGPPLHK
	FTEGPPLHKDDVNGIR
	GSRPQGPFLIADK
	GSRPQGPFLIADKWPALPR
	LDKLGLGADVAQVTGALR
	LGLGADVAQVTGALR
	LGLGADVAQVTGALRSGR
	LWCATTSNFDSDK
	LWCATTSNFDSDKK
	MFPGVPLDTHDVFQYR
	PCQFPFIFQGQSYSACTTDGR
	PQGPFLIADK
	PQGPFLIADKWPALPR
	QLAEEYLYR
	QLSLPETGELDSATLK
	QSTLVLFPGDLR
	QVWVYTGASVLGPR
	SDGLPWCSTTANYDTDDR
	SDGLPWCSTTANYDTDDRFGFCPSER
	SELNQVDQVGYVTYDILQCPED
	SLGPALLLLQK
	SYSACTTDGR
	VSSRSELNQVDQVGYVTYDILQCPED
	WCATTANYDR
	WCATTANYDRDK
	WCATTANYDRDKLFGFCPTR
	WGFCPDQGYSLFLVAAHEFGHALGLDHSSVPEALMYPMYR
MUC1	DISEMFLQIYK
	DTYHPMSEYPTYHTHGR
	EGTINVHDVETQFNQYK
	EGTINVHDVETQFNQYKTEAASR
	FRPGSVVVQLTLAFR
	KNYGQLDIFPAR
	NYGQLDIFPAR
	PAPGSTAPPAHGVTSAPDTR
	QGGFLGLSNIK
	RKNYGQLDIFPAR
	SSVPSSTEK
	VSAGNGGSSLSYTNPAVAATSANL
	YVPPSSTDRSPYEK
PDGFB	ATVTLEDHLACK
	ATVTLEDHLACKCETVAAAR
	CETVAAARPVTR
	KATVTLEDHLACK
	LIDRTNANFLVWPPCVEVQR
	NVQCRPTQVQLR
	NVQCRPTQVQLRPVQVR
	PTQVQLRPVQVR
	RLIDRTNANFLVWPPCVEVQR
	RSLGSLTIAEPAMIAECK
	SLGSLTIAEPAMIAECK
	SLGSLTIAEPAMIAECKTR
	TEVFEISRR
	TNANFLVWPPCVEVQR
	TNANFLVWPPCVEVQRCSGCCNNR
	TRTEVFEISR
	TRTEVFEISRR
PFN1	AGWNAYIDNLMADGTCQDAAIVGYK
	AGWNAYIDNLMADGTCQDAAIVGYKDSPSVWAAVPGK
	CSVIRDSLLQDGEFSMDLR
	CYEMASHLR
	CYEMASHLRR
	DRSSFYVNGLTLGGQK
	DSLLQDGEFSMDLR
	DSLLQDGEFSMDLRTK
	DSPSVWAAVPGK
	DSPSVWAAVPGKTFVNITPAEVGVLVGKDR
	EGVHGGLINK
	EGVHGGLINKK
	KCYEMASHLR
	KCYEMASHLRR
	MAGWNAYIDNLMADGTCQDAAIVGYK
	SSFYVNGLTLGGQK
	SSFYVNGLTLGGQKCSVIR
	STGGAPTFNVTVTK
	STGGAPTFNVTVTKTDK
	TDKTLVLLMGK
	TFVNITPAEVGVLVGK
	TFVNITPAEVGVLVGKDR
	TKSTGGAPTFNVTVTK
	TKSTGGAPTFNVTVTKTDK
PLAUR	CNEGPILELENLPQNGR
	CNEGPILELENLPQNGRQCYSCK
	GCATASMCQHAHLGDAFSMNHIDVSCCTK
	GCGYLPGCPGSNGFHNNDTFHFLK
	GNSTHGCSSEETFLIDCR
	GPMNQCLVATGTHEPK
	GPMNQCLVATGTHEPKNQSYMVR
	GRHQSLQCR
	ITSLTEVVCGLDLCNQGNSGR
	ITSLTEVVCGLDLCNQGNSGRAVTYSR
	LWEEGEELELVEK
	SGCNHPDLDVQYR
	SPEEQCLDVVTHWIQEGEEGR
	SPEEQCLDVVTHWIQEGEEGRPK
	SPEEQCLDVVTHWIQEGEEGRPKDDR
	SRYLECISCGSSDMSCER
	TGLKITSLTEVVCGLDLCNQGNSGR
	TNGDCRVEECALGQDLCR
	VEECALGQDLCR
	YLECISCGSSDMSCER
PTEN	ADNDKEYLVLTLTK
	AQEALDFYGEVR
	EDKFMYFEFPQPLPVCGDIK
	EYLVLTLTK
	FMYFEFPQPLPVCGDIK
	FMYFEFPQPLPVCGDIKVEFFHK
	IYSSNSGPTR
	IYSSNSGPTRR
	KGVTIPSQR
	KGVTIPSQRR
	LEGVYRNNIDDVVR
	LYFTKTVEEPSNPEASSSTSVTPDVSDNEPDHYR
	MFHFWVNTFFIPGPEETSEK
	MFHFWVNTFFIPGPEETSEKVENGSLCDQEIDSICSIER
	MMFETIPMFSGGTCNPQFVVCQLK
	REDKFMYFEFPQPLPVCGDIK
	RYVYYYSYLLK
	TAIIKEIVSR
	TGVMICAYLLHR
	TVEEPSNPEASSSTSVTPDVSDNEPDHYR
	VAQYPFEDHNPPQLELIK
	VAQYPFEDHNPPQLELIKPFCEDLDQWLSEDDNHVAAIHCK
	VENGSLCDQEIDSICSIER
	VKIYSSNSGPTR
	VKIYSSNSGPTRR
	YFSPNFKVK
	YQEDGFDLDLTYIYPNIIAMGFPAER
	YSDTTDSDPENEPFDEDQHTQITK
	YVYYYSYLLK
QPRT	AQFPSVAVEASGGITLDNLPQFCGPHIDVISMGMLTQAAPALDFSLK
	CSGIASAAAAAVEAAR
	CSGIASAAAAAVEAARGAGWTGHVAGTR
	DNHVVAAGGVEK
	DNHVVAAGGVEKAVR
	EDCPGLNYAALVSGAGPSQAALWAK
	GAGWTGHVAGTR
	GAGWTGHVAGTRK
	GPAHCLLLGER
	GPAHCLLLGERVALNTLAR
	GPAHCLLLGERVALNTLARCSGIASAAAAAVEAAR
	KTTPGFRLVEK
	LFAKEVAPVPK
	LVEKYGLLVGGAASHR
	MDAEGLALLLPPVTLAALVDSWLR
	PEELHPTATVLK
	TTPGFRLVEK
	VAEVRGPAHCLLLGER
	VAEVRGPAHCLLLGERVALNTLAR
	VALNTLARCSGIASAAAAAVEAAR
	VEVECSSLQEAVQAAEAGADLVLLDNFKPEELHPTATVLK
	YDLGGLVMVK
	YDLGGLVMVKDNHVVAAGGVEK
	YGLLVGGAASHR
	YGLLVGGAASHRYDLGGLVMVK
S100A8	ALNSIIDVYHK
	ALNSIIDVYHKYSLIK
	GNFHAVYRDDLK
	GNFHAVYRDDLKK
	KKGADVWFK
	KLLETECPQYIR
	KLLETECPQYIRK
	LLETECPQYIR
	LLETECPQYIRK
S100A9	DLQNFLKKENK
	KDLQNFLKK
	LGHPDTLNQGEFK
	LGHPDTLNQGEFKELVR
	LGHPDTLNQGEFKELVRK
	NIETIINTFHQYSVK
	TCKMSQLER
	VIEHIMEDLDTNADK
TDO2	AGTGGSSGYHYLR
	ALQGALMIYFYR
	ALQGALMIYFYREEPR
	ASKGGLIYGNYLHLEK
	ASKGGLIYGNYLHLEKVLNAQELQSETK
	DNFKGEENELLLK
	DNFKGEENELLLKSEQEK
	EEQVAEFQK
	EESEEKEEQVAEFQK
	EESEEKEEQVAEFQKQK
	EIFQNGHVR
	EIFQNGHVRDER
	EVLLSLFDEK
	EVLLSLFDEKR
	EYLSPASGFQSLQFR
	FQVPFQLLTSLMDIDSLMTK
	GEENELLLK
	GEENELLLKSEQEK
	GGLIYGNYLHLEK
	GGLIYGNYLHLEKVLNAQELQSETK
	GLEEEFIRIQAK
	IGVLQNMRVPYNR
	IGVLQNMRVPYNRR
	IHDEHLFIITHQAYELWFK
	IQAKEESEEKEEQVAEFQK
	LLENKIGVLQNMR
	LLENKIGVLQNMRVPYNR
	LLVQQFSILETMTALDFNDFR
	LPVEGSEEDK
	LPVEGSEEDKSQTGVNR
	NITRGLEEEFIR
	QILWELDSVR
	QKEVLLSLFDEK
	QKEVLLSLFDEKR
	TLLELVEAWLER
	TPGLEPHGFNFWGK
	TPGLEPHGFNFWGKLEK
	VFVDLFNLSTYLIPR
	VLNAQELQSETK
	VLNAQELQSETKGNK
	YKVFVDLFNLSTYLIPR
	YNHVCMVHR
TGFA	FLVQEDKPACVCHSGYVGAR
	PACVCHSGYVGAR
TIMP1	EPGLCTWQSLR
	EPGLCTWQSLRSQIA
	FVYTPAMESVCGYFHR
	GFQALGDAADIR
	GFTKTYTVGCEECTVFPCLSIPCK
	HLACLPREPGLCTWQSLR
	LQDGLLHITTCSFVAPWNSLSLAQR
	LQDGLLHITTCSFVAPWNSLSLAQRR
	LQSGTHCLWTDQLLQGSEK
	LQSGTHCLWTDQLLQGSEKGFQSR
	MYKGFQALGDAADIR
	SEEFLIAGK
	TYTVGCEECTVFPCLSIPCK
	TYTVGCEECTVFPCLSIPCKLQSGTHCLWTDQLLQGSEK
	TYTVGCEECTVFPCLSIPCKLQSGTHCLWTDQLLQGSEKGFQSR
TIMP2	AEGDGKMHITLCDFIVPWDTLSTTQKK
	AKAVSEKEVDSGNDIYGNPIK
	AVSEKEVDSGNDIYGNPIK
	AVSEKEVDSGNDIYGNPIKR
	CPMIPCYISSPDECLWMDWVTEK
	EVDSGNDIYGNPIK
	EVDSGNDIYGNPIKR
	GAAPPKQEFLDIEDP
	IQYEIKQIK
	MHITLCDFIVPWDTLSTTQK
	MHITLCDFIVPWDTLSTTQKK
	RSDGSCAWYR
	SDGSCAWYR
	SLNHRYQMGCECK
	YQMGCECKITR
TNF	ANALLANGVELR
	ETPEGAEAKPWYEPIYLGGVFQLEK
	ETPEGAEAKPWYEPIYLGGVFQLEKGDR
	GQGCPSTHVLLTHTISR
	RANALLANGVELR
	TPSDKPVAHVVANPQAEGQLQWLNR
	TPSDKPVAHVVANPQAEGQLQWLNRR
	VNLLSAIKSPCQR
TNFRSF1A	EATLELLGR
	ECESGSFTASENHLR
	EMGQVEISSCTVDR
	EMGQVEISSCTVDRDTVCGCR
	EMGQVEISSCTVDRDTVCGCRK
	ENECVSCSNCK
	ENECVSCSNCKKSLECTK
	EVAPPYQGADPILATALASDPIPNPLQK
	GTYLYNDCPGPGQDTDCR
	GTYLYNDCPGPGQDTDCRECESGSFTASENHLR
	KEMGQVEISSCTVDR
	KEMGQVEISSCTVDRDTVCGCR
	LCLPQIENVK
	LGLSDHEIDR
	QNTVCTCHAGFFLR
	REATLELLGR
	REVAPPYQGADPILATALASDPIPNPLQK
	SLECTKLCLPQIENVK
	YIHPQNNSICCTK
TP53	ALPNNTSSSPQPK
	AMAIYKQSQHMTEVVR
	CSDSDGLAPPQHLIR
	EEPQSDPSVEPPLSQETFSDLWK
	ELNEALELK
	ELNEALELKDAQAGK
	ELNEALELKDAQAGKEPGGSR
	GEPHHELPPGSTK
	GEPHHELPPGSTKR
	HSVVVPYEPPEVGSDCTTIHYNYMCNSSCMGGMNR
	KGEPHHELPPGSTK
	KKPLDGEYFTLQIR
	KPLDGEYFTLQIR
	LGFLHSGTAK
	LLPENNVLSPLPSQAMDDLMLSPDDIEQWFTEDPGPDEAPR
	LMFKTEGPDSD
	MEEPQSDPSVEPPLSQETFSDLWK
	MPEAAPPVAPAPAAPTPAAPAPAPSWPLSSSVPSQK
	PILTIITLEDSSGNLLGR
	PLDGEYFTLQIR
	QSQHMTEVVR
	QSQHMTEVVRR
	RALPNNTSSSPQPK
	RPILTIITLEDSSGNLLGR
	SVTCTYSPALNK
	SVTCTYSPALNKMFCQLAK
	TCPVQLWVDSTPPPGTR
	TCPVQLWVDSTPPPGTRVR
	TYQGSYGFR
	VCACPGRDR
	VEGNLRVEYLDDR
	VEGNLRVEYLDDRNTFR
	VEYLDDRNTFR
