# Supplementary material for: Recombinant Protein Spectral Library (rPSL) DIA-MS method improves identification and quantification of low-abundance cancer-associated and kynurenine pathway proteins
Source: Commun Chem. 2025 May 10;8:141. doi: 10.1038/s42004-025-01531-0 (PMC12065878; doi:10.1038/s42004-025-01531-0)
Supplement: Supplementary file 8 — Supplementary Data 5 [file 42004_2025_1531_MOESM8_ESM.xlsx]

## Sheet: Library free DIA
Gene Name	Number of peptides	Peptide Sequence	Proteotypic
C1QC	6	QTHQPPAPNSLIR	1
		FQSVFTVTR	1
		TNQVNSGGVLLR	1
		QKFQSVFTVTR	1
		FNAVLTNPQGDYDTSTGKFTCK	1
		FNAVLTNPQGDYDTSTGK	1
CEACAM5	4	CETQNPVSAR	1
		INGIPQQHTQVLFIAK	1
		SDLVNEEATGQFR	1
		CETQNPVSARR	1
CPQ	3	VGALASLIR	1
		LALLVDTVGPR	1
		AIINLAVYGK	1
CXCL10	2	CTCISISNQPVNPR	1
		SLEKLEIIPASQFCPR	1
CXCL12	1	ILNTPNCALQIVAR	1
CXCL8	1	VIESGPHCANTEIIVK	1
CYP1B1	9	AIHQALVQQGSAFADRPAFASFR	1
		DMMDAFILSAEK	1
		DMMDAFILSAEKK	1
		VQAELDQVVGR	1
		ESMELLDSAVQNLQAK	1
		HCESLRPGAAPR	1
		LGSCPIVVLNGER	1
		QVLEGHVLSEAR	1
		VQAELDQVVGRDR	1
IDO1	3	NIAVPYCQLSK	1
		NFLCSLESNPSVR	1
		GTGGTDLMNFLK	1
ITGAV	11	LEVSVDSDQKK	1
		IYIGDDNPLTLIVK	1
		DLALSEGDIHTLGCGVAQCLK	1
		AGTQLLAGLR	1
		MFLLVGAPK	1
		QVVCDLGNPMK	1
		SSASFNVIEFPYK	1
		LTPITIFMEYR	1
		ILACAPLYHWR	1
		YDPNVYSIK	1
		KIYIGDDNPLTLIVK	1
ITGB1	23	DKLPQPVQPDPVSHCK	1
		TVMPYISTTPAK	1
		LKPEDITQIQPQQLVLR	1
		CDDLEALKK	1
		SAVTTVVNPK	1
		GCPPDDIENPR	1
		GICECGVCK	1
		IGFGSFVEK	1
		LRSGEPQTFTLK	1
		SGEPQTFTLK	1
		WDTGENPIYK	1
		DNTNEIYSGK	1
		KGCPPDDIENPR	1
		NVLSLTNKGEVFNELVGK	1
		GCPPDDIENPRGSK	1
		FCECDNFNCDR	1
		SLGTDLMNEMR	1
		SLGTDLMNEMRR	1
		SNGLICGGNGVCKCR	1
		LSEGVTISYK	1
		SAVTTVVNPKYEGK	1
		FQGQTCEMCQTCLGVCAEHKECVQCR	1
		LLVFSTDAGFHFAGDGK	1
ITGB6	6	CVCTNPGASGPTCER	1
		CPTCGDPCNSKR	1
		CDTPANLLAK	1
		GCQLNFIENPVSQVEILK	1
		LGFGSFVEKPVSPFVK	1
		SCIECHLSAAGQAR	1
KRT20	28	NLQEAKEQFER	1
		SQIKDAQLQNAR	1
		MAMQNLNDR	1
		CVLQIDNAK	1
		QKYEVMAQK	1
		TLEQSNSKLEVQIK	1
		TVVQEVVDGK	1
		AGRDYSAYYR	1
		VVSSEVKEVEENI	1
		EHQEEVDGLHK	1
		LGTTPSVYGGAGGR	1
		QIEELRSQIK	1
		QNNEYHILLDIK	1
		HTVNYGSDLTGGGDLFVGNEK	1
		LLEGEDVKTTEYQLSTLEER	1
		LTVEADLQGLNK	1
		QWYETNAPR	1
		ESLEHTLEETK	1
		GTEVQLTELRR	1
		IKTVVQEVVDGK	1
		MAMQNLNDRLASYLEK	1
		SLSSSLQAPVVSTVGMQR	1
		TTEYQLSTLEER	1
		VFDDLTLHK	1
		ESLEHTLEETKAR	1
		RLLEGEDVK	1
		GTEVQLTELR	1
		LTVEADLQGLNKVFDDLTLHK	1
KYNU	3	VAPVPLYNSFHDVYK	1
		LQLIPGVCGFR	1
		VALHLDEEDKLR	1
MMP2	2	FQGTSYDSCTTEGR	1
		AFQVWSDVTPLR	1
MMP9	8	SLGPALLLLQK	1
		EYSTCTSEGRGDGR	1
		SYSACTTDGR	1
		EYSTCTSEGR	1
		QSTLVLFPGDLR	1
		AVIDDAFAR	1
		QLSLPETGELDSATLK	1
		AFALWSAVTPLTFTR	1
MUC1	2	YVPPSSTDRSPYEK	1
		DISEMFLQIYK	1
PFN1	15	DSLLQDGEFSMDLR	1
		TDKTLVLLMGK	1
		TFVNITPAEVGVLVGKDR	1
		STGGAPTFNVTVTKTDK	1
		TKSTGGAPTFNVTVTK	1
		CYEMASHLR	1
		TFVNITPAEVGVLVGK	1
		CSVIRDSLLQDGEFSMDLR	1
		SSFYVNGLTLGGQK	1
		DSPSVWAAVPGK	1
		STGGAPTFNVTVTK	1
		DRSSFYVNGLTLGGQK	1
		EGVHGGLINKK	1
		EGVHGGLINK	1
		CYEMASHLRR	1
PLAUR	1	SGCNHPDLDVQYR	1
QPRT	2	CSGIASAAAAAVEAAR	1
		GPAHCLLLGER	1
S100A8	5	ALNSIIDVYHK	1
		KLLETECPQYIR	1
		LLETECPQYIRK	1
		LLETECPQYIR	1
		GNFHAVYRDDLK	1
S100A9	4	LGHPDTLNQGEFK	1
		NIETIINTFHQYSVK	1
		LGHPDTLNQGEFKELVR	1
		VIEHIMEDLDTNADK	1
TIMP1	4	EPGLCTWQSLR	1
		TYTVGCEECTVFPCLSIPCK	1
		GFQALGDAADIR	1
		LQSGTHCLWTDQLLQGSEK	1
TP53	1	ALPNNTSSSPQPK	1

## Sheet: Tissue Biological-Library DIA
Gene Name	Number of peptides	Peptide Sequence	Proteotypic
C1QC	6	QTHQPPAPNSLIR	1
		FQSVFTVTR	1
		QKFQSVFTVTR	1
		TNQVNSGGVLLR	1
		FNAVLTNPQGDYDTSTGKFTCK	1
		FNAVLTNPQGDYDTSTGK	1
CDX2	1	KPAQQSLGSQVK	1
CEACAM5	5	CETQNPVSAR	1
		INGIPQQHTQVLFIAK	1
		SDLVNEEATGQFR	1
		CETQNPVSARR	1
		QIIGYVIGTQQATPGPAYSGR	1
CPQ	3	VGALASLIR	1
		LALLVDTVGPR	1
		AIINLAVYGK	1
CYP1B1	8	QVLEGHVLSEAR	1
		DMMDAFILSAEKK	1
		LGSCPIVVLNGER	1
		VQAELDQVVGR	1
		ELLSHNEEFGR	1
		ESMELLDSAVQNLQAK	1
		NFSNFILDK	1
		TVFREFEQLNR	1
IDO1	3	NFLCSLESNPSVR	1
		GTGGTDLMNFLK	1
		HLPDLIESGQLR	1
ITGAV	14	LEVSVDSDQKK	1
		MFLLVGAPK	1
		IYIGDDNPLTLIVK	1
		DLALSEGDIHTLGCGVAQCLK	1
		IVCQVGRLDR	1
		LNGFEVFAR	1
		QVVCDLGNPMK	1
		LTPITIFMEYR	1
		SSASFNVIEFPYK	1
		ILACAPLYHWR	1
		YDPNVYSIK	1
		ADGKGVLPR	1
		GATDIDKNGYPDLIVGAFGVDR	1
		NNGPSSFSK	1
ITGB1	21	TVMPYISTTPAK	1
		CDDLEALKK	1
		GICECGVCK	1
		IGFGSFVEK	1
		SAVTTVVNPK	1
		SGEPQTFTLK	1
		WDTGENPIYK	1
		DKLPQPVQPDPVSHCK	1
		KGCPPDDIENPRGSK	1
		LKPEDITQIQPQQLVLR	1
		LRSGEPQTFTLK	1
		SLGTDLMNEMRR	1
		FCECDNFNCDR	1
		LSEGVTISYK	1
		NVLSLTNKGEVFNELVGK	1
		GEVFNELVGK	1
		LLVFSTDAGFHFAGDGK	1
		LSENNIQTIFAVTEEFQPVYK	1
		SNGLICGGNGVCK	1
		CDDLEALKKK	1
		DNTNEIYSGKFCECDNFNCDR	1
ITGB6	5	CVCTNPGASGPTCER	1
		GCQLNFIENPVSQVEILK	1
		LGFGSFVEKPVSPFVK	1
		LIPGATVGLLQK	1
		SCIECHLSAAGQAR	1
KRT20	24	MAMQNLNDR	1
		NLQEAKEQFER	1
		QKYEVMAQK	1
		TLEQSNSKLEVQIK	1
		QIEELRSQIKDAQLQNAR	1
		CVLQIDNAK	1
		LGTTPSVYGGAGGR	1
		SQIKDAQLQNAR	1
		TVVQEVVDGK	1
		AGRDYSAYYR	1
		LLEGEDVKTTEYQLSTLEER	1
		LTVEADLQGLNK	1
		QIEELRSQIK	1
		QNNEYHILLDIK	1
		QWYETNAPR	1
		SLSSSLQAPVVSTVGMQR	1
		TTEYQLSTLEER	1
		HTVNYGSDLTGGGDLFVGNEK	1
		VFDDLTLHK	1
		IKTVVQEVVDGK	1
		TVVQEVVDGKVVSSEVKEVEENI	1
		ESLEHTLEETKAR	1
		GTEVQLTELR	1
		ISNSRHTVNYGSDLTGGGDLFVGNEK	1
KYNU	4	VAPVPLYNSFHDVYK	1
		MEPSSLELPADTVQR	1
		VALHLDEEDKLR	1
		LQLIPGVCGFR	1
MMP2	3	FQGTSYDSCTTEGR	1
		FGSIKSDWLGC	1
		CGNPDVANYNFFPR	1
MMP9	5	SLGPALLLLQK	1
		QLAEEYLYR	1
		QSTLVLFPGDLR	1
		AVIDDAFAR	1
		FQTFEGDLK	1
MUC1	3	YVPPSSTDRSPYEK	1
		NYGQLDIFPAR	1
		QGGFLGLSNIK	1
PFN1	16	DSLLQDGEFSMDLR	1
		TDKTLVLLMGK	1
		TFVNITPAEVGVLVGK	1
		TFVNITPAEVGVLVGKDR	1
		TKSTGGAPTFNVTVTKTDK	1
		SSFYVNGLTLGGQK	1
		STGGAPTFNVTVTK	1
		STGGAPTFNVTVTKTDK	1
		TKSTGGAPTFNVTVTK	1
		CSVIRDSLLQDGEFSMDLR	1
		EGVHGGLINKK	1
		DSPSVWAAVPGK	1
		EGVHGGLINK	1
		DRSSFYVNGLTLGGQK	1
		CYEMASHLRR	1
		CYEMASHLR	1
PLAUR	1	SGCNHPDLDVQYR	1
QPRT	2	CSGIASAAAAAVEAAR	1
		GPAHCLLLGER	1
S100A8	4	ALNSIIDVYHK	1
		KLLETECPQYIR	1
		LLETECPQYIRK	1
		KLLETECPQYIRK	1
S100A9	7	NIETIINTFHQYSVK	1
		LGHPDTLNQGEFK	1
		LGHPDTLNQGEFKELVR	1
		VIEHIMEDLDTNADK	1
		DLQNFLKKENK	1
		LGHPDTLNQGEFKELVRK	1
		KDLQNFLKK	1
TIMP1	5	EPGLCTWQSLR	1
		TYTVGCEECTVFPCLSIPCK	1
		GFQALGDAADIR	1
		LQSGTHCLWTDQLLQGSEK	1
		MYKGFQALGDAADIR	1
TIMP2	3	AVSEKEVDSGNDIYGNPIKR	1
		SDGSCAWYR	1
		GAAPPKQEFLDIEDP	1
TP53	2	ALPNNTSSSPQPK	1
		SVTCTYSPALNK	1

## Sheet: rPSL DIA
Gene Name	Number of peptides	Peptide Sequence	Proteotypic
AADAT	8	KKEIYELAR	1
		TIQFGEEMMKR	1
		FITAASAAR	1
		DAILAAADK	1
		SMISLAGGLPNPNMFPFK	1
		TAVITVENGKTIQFGEEMMKR	1
		VKGINDVKELIEEK	1
		WKPEDAKNPQK	1
C1QC	8	QTHQPPAPNSLIR	1
		TNQVNSGGVLLR	1
		QKFQSVFTVTR	1
		FQSVFTVTR	1
		FNAVLTNPQGDYDTSTGK	1
		FNAVLTNPQGDYDTSTGKFTCK	1
		GEPGLPGHPGK	1
		DGYDGLPGPK	1
CDX2	3	KLQQQQQQQPPQPPPPPPQPPQPQPGPLR	1
		LQQQQQQQPPQPPPPPPQPPQPQPGPLR	1
		KPAQQSLGSQVK	1
CEACAM5	5	CETQNPVSAR	1
		INGIPQQHTQVLFIAK	1
		SDLVNEEATGQFR	1
		TLTLFNVTR	1
		QIIGYVIGTQQATPGPAYSGR	1
CPQ	8	LALLVDTVGPR	1
		SVASFSIYSPHTGIQEYQDGVPK	1
		AIINLAVYGK	1
		IVVYNQPYINYSR	1
		VGALASLIR	1
		AIQIMYQNLQQDGLEK	1
		EEIASCGDVAK	1
		VNISNYSLVMESDAGTFLPTGLQFTGSEK	1
CXCL10	2	CTCISISNQPVNPR	1
		SLEKLEIIPASQFCPR	1
CXCL12	5	NNNRQVCIDPK	1
		QVCIDPKLK	1
		ILNTPNCALQIVAR	1
		LKNNNRQVCIDPK	1
		CPCRFFESHVAR	1
CXCL8	3	LSDGRELCLDPK	1
		ELCLDPKENWVQR	1
		VIESGPHCANTEIIVK	1
CYP1A1	3	KIQEELDTVIGR	1
		SHLPYMEAFILETFR	1
		VEFSVPLGVK	1
CYP1B1	2	SFKVNVTLR	1
		ESMELLDSAVQNLQAK	1
EGF	2	YACNCVVGYIGER	1
		CQYRDLKWWELR	1
IDO1	16	HLPDLIESGQLRER	1
		NFLCSLESNPSVR	1
		AMQMQERDTLLK	1
		HLPDLIESGQLR	1
		TSEDPSKLEAK	1
		YILIPASQQPK	1
		ENKTSEDPSKLEAK	1
		GTGGTDLMNFLK	1
		LNMLSIDHLTDHK	1
		NIAVPYCQLSK	1
		SYHLQIVTK	1
		ALLEIASCLEK	1
		EFVLSKGDAGLREAYDACVK	1
		GDAGLREAYDACVK	1
		NIAVPYCQLSKK	1
		STTEKSLLKEG	1
IDO2	6	LRLSIQDITK	1
		MPLLSCQFLK	1
		DNPAMPAGLMYEGVSQEPLK	1
		ELPDHYRPWMEIANK	1
		SYHITMVTK	1
		YSGGSAAQSTVLHAFDEFLGIR	1
IL1B	4	DDKPTLQLESVDPK	1
		NLYLSCVLK	1
		SLVMSGPYELK	1
		NLYLSCVLKDDKPTLQLESVDPK	1
IL6	2	SFKEFLQSSLR	1
		LQAQNQWLQDMTTHLILR	1
ITGAV	22	LEVSVDSDQKK	1
		IYIGDDNPLTLIVK	1
		MFLLVGAPK	1
		AGTQLLAGLR	1
		DLALSEGDIHTLGCGVAQCLK	1
		IVCQVGRLDR	1
		QVVCDLGNPMK	1
		ILACAPLYHWR	1
		YDPNVYSIK	1
		GSDGKLQEVGQVSVSLQR	1
		LTPITIFMEYR	1
		KGIVYIFNGR	1
		SHQWFGASVR	1
		SSASFNVIEFPYK	1
		STGLNAVPSQILEGQWAAR	1
		ADGKGVLPR	1
		LNGFEVFAR	1
		LQEVGQVSVSLQR	1
		QAHILLDCGEDNVCKPK	1
		TEMKQEREPVGTCFLQDGTK	1
		TLGMVYIYDGK	1
		VLLGGPGSFYWQGQLISDQVAEIVSK	1
ITGB1	10	GICECGVCK	1
		SAVTTVVNPK	1
		SGEPQTFTLK	1
		TVMPYISTTPAK	1
		LKPEDITQIQPQQLVLR	1
		NVLSLTNKGEVFNELVGK	1
		IGFGSFVEK	1
		FCECDNFNCDR	1
		SLGTDLMNEMR	1
		GEVFNELVGK	1
ITGB6	8	CVCTNPGASGPTCER	1
		LIPGATVGLLQK	1
		SCIECHLSAAGQAR	1
		CDTPANLLAK	1
		LGFGSFVEKPVSPFVK	1
		LAGIVIPNDGLCHLDSK	1
		LRPGGAQTLQVHVR	1
		RSCIECHLSAAGQAR	1
KLK3	1	LSEPAELTDAVK	1
KMO	8	FDYSQQYIPHGYMELTIPPK	1
		EDTRVATFTR	1
		FLHAIMPSTFIPLYTMVTFSR	1
		AVGLEDQIVSQGIPMRAR	1
		CNPEEGMITVLGSDKVPK	1
		NTFMMIALPNMNK	1
		SINLALSHR	1
		SQYILSVSR	1
KRT20	17	MAMQNLNDR	1
		LGTTPSVYGGAGGR	1
		CVLQIDNAK	1
		SQIKDAQLQNAR	1
		TLEQSNSKLEVQIK	1
		VVSSEVKEVEENI	1
		GTEVQLTELRR	1
		LTVEADLQGLNK	1
		QWYETNAPR	1
		SLSSSLQAPVVSTVGMQR	1
		TVVQEVVDGK	1
		ESLEHTLEETK	1
		TTEYQLSTLEER	1
		EHQEEVDGLHK	1
		VFDDLTLHK	1
		HTVNYGSDLTGGGDLFVGNEK	1
		GTEVQLTELR	1
KYNU	5	IAAYGHEVGK	1
		VAPVPLYNSFHDVYK	1
		LQLIPGVCGFR	1
		VALHLDEEDKLR	1
		TYLEEELDKWAK	1
MIA	5	TDKWDFYCQ	1
		GQVVYVFSK	1
		LGYFPSSIVR	1
		GQVVYVFSKLK	1
		LFWGGSVQGDYYGDLAAR	1
MMP2	8	FQGTSYDSCTTEGR	1
		AFQVWSDVTPLR	1
		WDKNQITYR	1
		VDAAFNWSK	1
		GAYYLKLENQSLK	1
		IDAVYEAPQEEK	1
		KTYIFAGDK	1
		YGNADGEYCKFPFLFNGK	1
MMP3	9	GEILIFKDR	1
		DAVDSAVEK	1
		KIDAAISDK	1
		NSMEPGFPK	1
		RNSMEPGFPK	1
		IVNYTPDLPK	1
		LYEGEADIMISFAVR	1
		NKTYFFVEDK	1
		QIAEDFPGIDSK	1
MMP9	11	SLGPALLLLQK	1
		SYSACTTDGR	1
		QLAEEYLYR	1
		QLSLPETGELDSATLK	1
		QSTLVLFPGDLR	1
		AVIDDAFAR	1
		DKLFGFCPTR	1
		EYSTCTSEGR	1
		AFALWSAVTPLTFTR	1
		EKAYFCQDR	1
		WCATTANYDR	1
MUC1	4	YVPPSSTDRSPYEK	1
		NYGQLDIFPAR	1
		DISEMFLQIYK	1
		QGGFLGLSNIK	1
PDGFB	2	TEVFEISRR	1
		TRTEVFEISR	1
PFN1	17	DSLLQDGEFSMDLR	1
		TDKTLVLLMGK	1
		STGGAPTFNVTVTKTDK	1
		TKSTGGAPTFNVTVTK	1
		SSFYVNGLTLGGQK	1
		TKSTGGAPTFNVTVTKTDK	1
		CYEMASHLR	1
		TFVNITPAEVGVLVGKDR	1
		DSPSVWAAVPGK	1
		EGVHGGLINK	1
		DRSSFYVNGLTLGGQK	1
		CSVIRDSLLQDGEFSMDLR	1
		TFVNITPAEVGVLVGK	1
		EGVHGGLINKK	1
		CYEMASHLRR	1
		KCYEMASHLR	1
		STGGAPTFNVTVTK	1
PLAUR	3	GPMNQCLVATGTHEPK	1
		SGCNHPDLDVQYR	1
		LWEEGEELELVEK	1
PTEN	4	TGVMICAYLLHR	1
		EYLVLTLTK	1
		KGVTIPSQR	1
		VKIYSSNSGPTR	1
QPRT	2	CSGIASAAAAAVEAAR	1
		YGLLVGGAASHR	1
S100A8	6	ALNSIIDVYHK	1
		LLETECPQYIR	1
		KLLETECPQYIR	1
		LLETECPQYIRK	1
		KLLETECPQYIRK	1
		GNFHAVYRDDLK	1
S100A9	5	LGHPDTLNQGEFK	1
		NIETIINTFHQYSVK	1
		LGHPDTLNQGEFKELVR	1
		KDLQNFLKK	1
		VIEHIMEDLDTNADK	1
TDO2	3	NITRGLEEEFIR	1
		GGLIYGNYLHLEK	1
		EEQVAEFQK	1
TIMP1	7	EPGLCTWQSLR	1
		SEEFLIAGK	1
		TYTVGCEECTVFPCLSIPCK	1
		GFQALGDAADIR	1
		MYKGFQALGDAADIR	1
		FVYTPAMESVCGYFHR	1
		LQSGTHCLWTDQLLQGSEK	1
TIMP2	2	SDGSCAWYR	1
		AVSEKEVDSGNDIYGNPIKR	1
TNF	1	GQGCPSTHVLLTHTISR	1
TP53	9	QSQHMTEVVR	1
		TYQGSYGFR	1
		ALPNNTSSSPQPK	1
		CSDSDGLAPPQHLIR	1
		ELNEALELKDAQAGKEPGGSR	1
		KPLDGEYFTLQIR	1
		SVTCTYSPALNK	1
		VEGNLRVEYLDDR	1
		VEYLDDRNTFR	1

## Sheet: Tissue Biological-rPSL DIA
Gene Name	Number of peptides	Peptide Sequence	Proteotypic
AADAT	5	KKEIYELAR	1
		DAILAAADK	1
		SMISLAGGLPNPNMFPFK	1
		VIRADSFSK	1
		TIQFGEEMMKR	1
C1QC	8	QTHQPPAPNSLIR	1
		FQSVFTVTR	1
		QKFQSVFTVTR	1
		TNQVNSGGVLLR	1
		FNAVLTNPQGDYDTSTGKFTCK	1
		FNAVLTNPQGDYDTSTGK	1
		GQKGEPGLPGHPGK	1
		SGVKVVTFCGHTSK	1
CDX2	1	KPAQQSLGSQVK	1
CEACAM5	6	CETQNPVSAR	1
		INGIPQQHTQVLFIAK	1
		SDLVNEEATGQFR	1
		CETQNPVSARR	1
		AYVCGIQNSVSANR	1
		QIIGYVIGTQQATPGPAYSGR	1
CPQ	4	LALLVDTVGPR	1
		AIINLAVYGK	1
		SVASFSIYSPHTGIQEYQDGVPK	1
		EEIASCGDVAK	1
CXCL10	3	CTCISISNQPVNPR	1
		SLEKLEIIPASQFCPR	1
		VEIIATMKK	1
CXCL12	4	ILNTPNCALQIVAR	1
		NNNRQVCIDPK	1
		QVCIDPKLK	1
		CPCRFFESHVAR	1
CXCL8	3	LSDGRELCLDPK	1
		LSDGRELCLDPKENWVQR	1
		VIESGPHCANTEIIVK	1
CYP1A1	3	SHLPYMEAFILETFR	1
		KIQEELDTVIGR	1
		YLPNPSLNAFKDLNEK	1
CYP1B1	8	QVLEGHVLSEAR	1
		DMMDAFILSAEKK	1
		LGSCPIVVLNGER	1
		VQAELDQVVGR	1
		ELLSHNEEFGR	1
		SFKVNVTLR	1
		ESMELLDSAVQNLQAK	1
		TVFREFEQLNR	1
EGF	1	CQYRDLKWWELR	1
IDO1	8	TSEDPSKLEAK	1
		ENKTSEDPSKLEAK	1
		GTGGTDLMNFLK	1
		HLPDLIESGQLRER	1
		NFLCSLESNPSVR	1
		EFVLSKGDAGLREAYDACVK	1
		GDAGLREAYDACVK	1
		HLPDLIESGQLR	1
IDO2	6	DNPAMPAGLMYEGVSQEPLK	1
		LPQLIDAHQLQAHVDK	1
		LRLSIQDITK	1
		MPLLSCQFLK	1
		SYHITMVTK	1
		TLESILHPR	1
IL6	1	LQAQNQWLQDMTTHLILR	1
ITGAV	24	LEVSVDSDQKK	1
		MFLLVGAPK	1
		IYIGDDNPLTLIVK	1
		DLALSEGDIHTLGCGVAQCLK	1
		AGTQLLAGLR	1
		LNGFEVFAR	1
		IVCQVGRLDR	1
		QVVCDLGNPMK	1
		LTPITIFMEYR	1
		ILACAPLYHWR	1
		YDPNVYSIK	1
		SSASFNVIEFPYK	1
		SHQWFGASVR	1
		TEMKQEREPVGTCFLQDGTK	1
		ADGKGVLPR	1
		DKLTPITIFMEYR	1
		FDLQIQSSNLFDKVSPVVSHK	1
		FGSAIAPLGDLDQDGFNDIAIAAPYGGEDK	1
		GATDIDKNGYPDLIVGAFGVDR	1
		GSDGKLQEVGQVSVSLQR	1
		KGIVYIFNGR	1
		KIYIGDDNPLTLIVK	1
		QAHILLDCGEDNVCKPK	1
		TLGMVYIYDGK	1
ITGB1	22	TVMPYISTTPAK	1
		CDDLEALKK	1
		GICECGVCK	1
		IGFGSFVEK	1
		LRSGEPQTFTLK	1
		SAVTTVVNPK	1
		SGEPQTFTLK	1
		WDTGENPIYK	1
		DKLPQPVQPDPVSHCK	1
		LKPEDITQIQPQQLVLR	1
		KGCPPDDIENPRGSK	1
		SLGTDLMNEMRR	1
		DNTNEIYSGK	1
		FCECDNFNCDR	1
		SLGTDLMNEMR	1
		LSEGVTISYK	1
		NVLSLTNKGEVFNELVGK	1
		GEVFNELVGK	1
		SNGLICGGNGVCK	1
		CDDLEALKKK	1
		DNTNEIYSGKFCECDNFNCDR	1
		LLVFSTDAGFHFAGDGK	1
ITGB6	8	CVCTNPGASGPTCER	1
		LIPGATVGLLQK	1
		LGFGSFVEKPVSPFVK	1
		CDTPANLLAK	1
		SCIECHLSAAGQAR	1
		GCQLNFIENPVSQVEILK	1
		LAGIVIPNDGLCHLDSK	1
		LRPGGAQTLQVHVR	1
KLK3	1	AVCGGVLVHPQWVLTAAHCIR	1
KMO	3	FDYSQQYIPHGYMELTIPPK	1
		FLHAIMPSTFIPLYTMVTFSR	1
		NFQIDVYEAR	1
KRT20	28	MAMQNLNDR	1
		NLQEAKEQFER	1
		TLEQSNSKLEVQIK	1
		QKYEVMAQK	1
		QIEELRSQIKDAQLQNAR	1
		CVLQIDNAK	1
		SQIKDAQLQNAR	1
		LGTTPSVYGGAGGR	1
		SLSSSLQAPVVSTVGMQR	1
		TTEYQLSTLEER	1
		TVVQEVVDGK	1
		VVSSEVKEVEENI	1
		AGRDYSAYYR	1
		ESLEHTLEETK	1
		HTVNYGSDLTGGGDLFVGNEK	1
		LLEGEDVKTTEYQLSTLEER	1
		LTVEADLQGLNK	1
		QWYETNAPR	1
		QNNEYHILLDIK	1
		QIEELRSQIK	1
		VFDDLTLHK	1
		GTEVQLTELRR	1
		IKTVVQEVVDGK	1
		TVVQEVVDGKVVSSEVKEVEENI	1
		ESLEHTLEETKAR	1
		GTEVQLTELR	1
		EHQEEVDGLHK	1
		ISNSRHTVNYGSDLTGGGDLFVGNEK	1
KYNU	5	VAPVPLYNSFHDVYK	1
		VALHLDEEDKLR	1
		ISNPPILLVCSLHASLEIFK	1
		LQLIPGVCGFR	1
		TYLEEELDKWAK	1
MMP2	6	FQGTSYDSCTTEGR	1
		AFQVWSDVTPLR	1
		FGSIKSDWLGC	1
		CGNPDVANYNFFPR	1
		GEIFFFKDR	1
		VDAAFNWSK	1
MMP3	4	DAVDSAVEK	1
		GEDTSMNLVQK	1
		IVNYTPDLPK	1
		NSMEPGFPK	1
MMP9	8	SLGPALLLLQK	1
		QLAEEYLYR	1
		AVIDDAFAR	1
		QSTLVLFPGDLR	1
		SYSACTTDGR	1
		EYSTCTSEGR	1
		AFALWSAVTPLTFTR	1
		ADSTVMGGNSAGELCVFPFTFLGK	1
MUC1	5	YVPPSSTDRSPYEK	1
		NYGQLDIFPAR	1
		QGGFLGLSNIK	1
		DISEMFLQIYK	1
		KNYGQLDIFPAR	1
PDGFB	2	TRTEVFEISR	1
		ATVTLEDHLACK	1
PFN1	16	TDKTLVLLMGK	1
		TFVNITPAEVGVLVGK	1
		DSLLQDGEFSMDLR	1
		TKSTGGAPTFNVTVTKTDK	1
		TFVNITPAEVGVLVGKDR	1
		CSVIRDSLLQDGEFSMDLR	1
		SSFYVNGLTLGGQK	1
		STGGAPTFNVTVTKTDK	1
		DSPSVWAAVPGK	1
		STGGAPTFNVTVTK	1
		TKSTGGAPTFNVTVTK	1
		EGVHGGLINKK	1
		EGVHGGLINK	1
		DRSSFYVNGLTLGGQK	1
		CYEMASHLR	1
		CYEMASHLRR	1
PLAUR	1	SGCNHPDLDVQYR	1
PTEN	3	KGVTIPSQR	1
		TGVMICAYLLHR	1
		VKIYSSNSGPTR	1
S100A8	5	ALNSIIDVYHK	1
		KLLETECPQYIR	1
		LLETECPQYIR	1
		LLETECPQYIRK	1
		KLLETECPQYIRK	1
S100A9	7	LGHPDTLNQGEFK	1
		NIETIINTFHQYSVK	1
		LGHPDTLNQGEFKELVR	1
		VIEHIMEDLDTNADK	1
		LGHPDTLNQGEFKELVRK	1
		DLQNFLKKENK	1
		KDLQNFLKK	1
TDO2	5	EIFQNGHVRDER	1
		NITRGLEEEFIR	1
		YNHVCMVHR	1
		LLVQQFSILETMTALDFNDFR	1
		QILWELDSVR	1
TIMP1	3	EPGLCTWQSLR	1
		GFQALGDAADIR	1
		LQSGTHCLWTDQLLQGSEK	1
TIMP2	3	AVSEKEVDSGNDIYGNPIKR	1
		SDGSCAWYR	1
		GAAPPKQEFLDIEDP	1
TP53	5	ALPNNTSSSPQPK	1
		QSQHMTEVVR	1
		CSDSDGLAPPQHLIR	1
		SVTCTYSPALNK	1
		VEGNLRVEYLDDR	1
