# Supplementary material for: Recombinant Protein Spectral Library (rPSL) DIA-MS method improves identification and quantification of low-abundance cancer-associated and kynurenine pathway proteins
Source: Commun Chem. 2025 May 10;8:141. doi: 10.1038/s42004-025-01531-0 (PMC12065878; doi:10.1038/s42004-025-01531-0)
Supplement: Supplementary file 9 — Supplementary Data 6 [file 42004_2025_1531_MOESM9_ESM.xlsx]

## Sheet: Library-free DIA
Gene Name	Number of peptides	Peptide Sequence	Proteotypic
CDX2	1	KPAQQSLGSQVK	1
CEACAM5	2	CETQNPVSAR	1
		SDLVNEEATGQFR	1
IDO1	8	HLPDLIESGQLR	1
		TSEDPSKLEAK	1
		ALLEIASCLEK	1
		GTGGTDLMNFLK	1
		NFLCSLESNPSVR	1
		YILIPASQQPK	1
		NIAVPYCQLSK	1
		SYHLQIVTK	1
ITGAV	20	IYIGDDNPLTLIVK	1
		DLALSEGDIHTLGCGVAQCLK	1
		LEVSVDSDQKK	1
		MFLLVGAPK	1
		AGTQLLAGLR	1
		VRPPQEEQER	1
		ILACAPLYHWR	1
		TCSLPGTALK	1
		LTPITIFMEYR	1
		EPVGTCFLQDGTK	1
		CQPIEFDATGNR	1
		FDLQIQSSNLFDK	1
		SSASFNVIEFPYK	1
		LQEVGQVSVSLQR	1
		AMLHLQWPYK	1
		STGLNAVPSQILEGQWAAR	1
		SLLWTETFMNK	1
		FSVHQQSEMDTSVK	1
		YDPNVYSIK	1
		QVVCDLGNPMK	1
ITGB1	23	DKLPQPVQPDPVSHCK	1
		KGCPPDDIENPR	1
		DNTNEIYSGK	1
		SAVTTVVNPK	1
		HCECSTDEVNSEDMDAYCR	1
		LSENNIQTIFAVTEEFQPVYK	1
		FCECDNFNCDR	1
		GICECGVCK	1
		SGEPQTFTLK	1
		GCPPDDIENPR	1
		TVMPYISTTPAK	1
		LKPEDITQIQPQQLVLR	1
		IGFGSFVEK	1
		GEVFNELVGK	1
		SLGTDLMNEMR	1
		WDTGENPIYK	1
		LSEGVTISYK	1
		FQGQTCEMCQTCLGVCAEHK	1
		NVLSLTNKGEVFNELVGK	1
		CDDLEALKK	1
		RDNTNEIYSGK	1
		LLVFSTDAGFHFAGDGK	1
		SNGLICGGNGVCK	1
KRT20	21	ESLEHTLEETK	1
		VFDDLTLHK	1
		EHQEEVDGLHK	1
		QTAVLQQQVTVNTEELK	1
		SLSSSLQAPVVSTVGMQR	1
		VVSSEVKEVEENI	1
		HTVNYGSDLTGGGDLFVGNEK	1
		RLLEGEDVK	1
		SQIKDAQLQNAR	1
		CVLQIDNAK	1
		GTEVQLTELR	1
		GTEVQLTELRR	1
		LGTTPSVYGGAGGR	1
		LTVEADLQGLNK	1
		QWYETNAPR	1
		TDLEIQIEELNK	1
		TLEQSNSKLEVQIK	1
		TTEYQLSTLEER	1
		TVVQEVVDGK	1
		MAMQNLNDR	1
		QNNEYHILLDIK	1
KYNU	10	VALHLDEEDKLR	1
		KPVVNIITPSHVEER	1
		LQLIPGVCGFR	1
		VAPVPLYNSFHDVYK	1
		FTNLLTSILDSAETKN	1
		YLNAGAGGIAGAFIHEK	1
		TYLEEELDKWAK	1
		IAAYGHEVGK	1
		IEDILEVIEK	1
		RPWITGDESIVGLMK	1
MUC1	5	YVPPSSTDR	1
		NYGQLDIFPAR	1
		DISEMFLQIYK	1
		QGGFLGLSNIK	1
		EGTINVHDVETQFNQYK	1
PFN1	11	DSLLQDGEFSMDLR	1
		CYEMASHLR	1
		DSPSVWAAVPGK	1
		TFVNITPAEVGVLVGK	1
		TDKTLVLLMGK	1
		SSFYVNGLTLGGQK	1
		EGVHGGLINK	1
		STGGAPTFNVTVTK	1
		TFVNITPAEVGVLVGKDR	1
		TKSTGGAPTFNVTVTK	1
		EGVHGGLINKK	1
PLAUR	4	SGCNHPDLDVQYR	1
		LWEEGEELELVEK	1
		VEECALGQDLCR	1
		GPMNQCLVATGTHEPK	1
PTEN	1	IYSSNSGPTR	1
QPRT	7	CSGIASAAAAAVEAAR	1
		GAGWTGHVAGTR	1
		GPAHCLLLGER	1
		EDCPGLNYAALVSGAGPSQAALWAK	1
		DNHVVAAGGVEK	1
		YDLGGLVMVK	1
		YGLLVGGAASHR	1
S100A8	3	ALNSIIDVYHK	1
		KLLETECPQYIR	1
		LLETECPQYIR	1
S100A9	2	LGHPDTLNQGEFK	1
		VIEHIMEDLDTNADK	1
TIMP1	2	EPGLCTWQSLR	1
		FVYTPAMESVCGYFHR	1
TIMP2	1	EVDSGNDIYGNPIKR	1
TP53	9	SVTCTYSPALNK	1
		ALPNNTSSSPQPK	1
		TYQGSYGFR	1
		CSDSDGLAPPQHLIR	1
		TCPVQLWVDSTPPPGTR	1
		VEYLDDRNTFR	1
		QSQHMTEVVR	1
		LGFLHSGTAK	1
		RPILTIITLEDSSGNLLGR	1

## Sheet: Cell Biological-library DIA
Gene Name	Number of peptides	Peptide Sequence	Proteotypic
CEACAM5	1	SDLVNEEATGQFR	1
CYP1B1	2	KAAGDSHGGGAR	1
		ELLSHNEEFGR	1
IDO1	6	YILIPASQQPK	1
		GTGGTDLMNFLK	1
		HLPDLIESGQLR	1
		NIAVPYCQLSK	1
		ALLEIASCLEK	1
		NFLCSLESNPSVR	1
ITGAV	25	IYIGDDNPLTLIVK	1
		MFLLVGAPK	1
		LTPITIFMEYR	1
		AGTQLLAGLR	1
		CQPIEFDATGNR	1
		DLALSEGDIHTLGCGVAQCLK	1
		SSASFNVIEFPYK	1
		STGLNAVPSQILEGQWAAR	1
		TCSLPGTALK	1
		AMLHLQWPYK	1
		FDLQIQSSNLFDK	1
		EPVGTCFLQDGTK	1
		YDPNVYSIK	1
		ENPETEEDVGPVVQHIYELR	1
		SLLWTETFMNK	1
		FSVHQQSEMDTSVK	1
		LNGFEVFAR	1
		LQEVGQVSVSLQR	1
		TLGMVYIYDGK	1
		LEVSVDSDQKK	1
		GIVYIFNGR	1
		QVVCDLGNPMK	1
		GGLMQCEELIAYLR	1
		GATDIDKNGYPDLIVGAFGVDR	1
		QEREPVGTCFLQDGTK	1
ITGB1	18	DKLPQPVQPDPVSHCK	1
		FCECDNFNCDR	1
		GICECGVCK	1
		IGFGSFVEK	1
		SAVTTVVNPK	1
		SGEPQTFTLK	1
		LKPEDITQIQPQQLVLR	1
		TVMPYISTTPAK	1
		SLGTDLMNEMR	1
		WDTGENPIYK	1
		GEVFNELVGK	1
		LSEGVTISYK	1
		LSENNIQTIFAVTEEFQPVYK	1
		FQGQTCEMCQTCLGVCAEHK	1
		NVLSLTNKGEVFNELVGK	1
		RDNTNEIYSGK	1
		CDDLEALKK	1
		SNGLICGGNGVCK	1
KRT20	15	QKYEVMAQK	1
		VFDDLTLHK	1
		HTVNYGSDLTGGGDLFVGNEK	1
		TVVQEVVDGK	1
		CVLQIDNAK	1
		GTEVQLTELR	1
		GTEVQLTELRR	1
		LGTTPSVYGGAGGR	1
		LTVEADLQGLNK	1
		QWYETNAPR	1
		SLSSSLQAPVVSTVGMQR	1
		TDLEIQIEELNK	1
		TTEYQLSTLEER	1
		MAMQNLNDR	1
		QTAVLQQQVTVNTEELK	1
KYNU	10	LQLIPGVCGFR	1
		KPVVNIITPSHVEER	1
		VAPVPLYNSFHDVYK	1
		VALHLDEEDKLR	1
		TYLEEELDKWAK	1
		IAAYGHEVGK	1
		YLNAGAGGIAGAFIHEK	1
		MEPSSLELPADTVQR	1
		IEDILEVIEK	1
		RPWITGDESIVGLMK	1
MUC1	4	DISEMFLQIYK	1
		NYGQLDIFPAR	1
		QGGFLGLSNIK	1
		EGTINVHDVETQFNQYK	1
PFN1	15	DSLLQDGEFSMDLR	1
		CYEMASHLR	1
		TFVNITPAEVGVLVGK	1
		TDKTLVLLMGK	1
		SSFYVNGLTLGGQK	1
		DSPSVWAAVPGK	1
		EGVHGGLINK	1
		STGGAPTFNVTVTK	1
		TFVNITPAEVGVLVGKDR	1
		MAGWNAYIDNLMADGTCQDAAIVGYK	1
		TKSTGGAPTFNVTVTK	1
		KCYEMASHLR	1
		EGVHGGLINKK	1
		DRSSFYVNGLTLGGQK	1
		STGGAPTFNVTVTKTDK	1
PLAUR	3	SGCNHPDLDVQYR	1
		VEECALGQDLCR	1
		GPMNQCLVATGTHEPK	1
PTEN	2	IYSSNSGPTR	1
		ADNDKEYLVLTLTK	1
QPRT	6	YDLGGLVMVK	1
		YGLLVGGAASHR	1
		GAGWTGHVAGTR	1
		GPAHCLLLGER	1
		CSGIASAAAAAVEAAR	1
		EDCPGLNYAALVSGAGPSQAALWAK	1
S100A8	3	ALNSIIDVYHK	1
		KLLETECPQYIR	1
		LLETECPQYIR	1
S100A9	2	LGHPDTLNQGEFK	1
		NIETIINTFHQYSVK	1
TIMP1	4	EPGLCTWQSLR	1
		GFQALGDAADIR	1
		TYTVGCEECTVFPCLSIPCK	1
		FVYTPAMESVCGYFHR	1
TIMP2	2	EVDSGNDIYGNPIKR	1
		SDGSCAWYR	1
TNFRSF1A	4	REATLELLGR	1
		LCLPQIENVK	1
		EATLELLGR	1
		ECESGSFTASENHLR	1
TP53	10	SVTCTYSPALNK	1
		ALPNNTSSSPQPK	1
		CSDSDGLAPPQHLIR	1
		ELNEALELK	1
		TYQGSYGFR	1
		TCPVQLWVDSTPPPGTR	1
		LGFLHSGTAK	1
		QSQHMTEVVR	1
		MPEAAPPVAPAPAAPTPAAPAPAPSWPLSSSVPSQK	1
		RPILTIITLEDSSGNLLGR	1

## Sheet: Cell Biological-rPSL DIA
Gene Name	Number of peptides	Peptide Sequence	Proteotypic
AADAT	7	KKEIYELAR	1
		FLYTVPNGNNPTGNSLTSER	1
		TIQFGEEMMKR	1
		KYDFLIIEDDPYYFLQFNK	1
		TAVITVENGKTIQFGEEMMKR	1
		IGFLTGPKPLIER	1
		VIRADSFSK	1
C1QC	3	YKQKFQSVFTVTR	1
		FQSVFTVTRQTHQPPAPNSLIR	1
		GQKGEPGLPGHPGK	1
CDX2	1	KPAQQSLGSQVK	1
CEACAM5	4	SDLVNEEATGQFR	1
		CETQNPVSAR	1
		AYVCGIQNSVSANR	1
		NSGLYTCQANNSASGHSR	1
CPQ	2	LALLVDTVGPR	1
		GEESAVMLEPR	1
CXCL12	2	ILNTPNCALQIVAR	1
		QVCIDPKLK	1
CXCL8	1	LSDGRELCLDPK	1
CYP1A1	3	HSSFVPFTIPHSTTR	1
		HACCEHFQMQLR	1
		LSDRSHLPYMEAFILETFR	1
CYP1B1	2	KAAGDSHGGGAR	1
		ELLSHNEEFGR	1
IDO1	10	HLPDLIESGQLR	1
		TSEDPSKLEAK	1
		GTGGTDLMNFLK	1
		NFLCSLESNPSVR	1
		ALLEIASCLEK	1
		HLPDLIESGQLRER	1
		SYHLQIVTK	1
		YILIPASQQPK	1
		NIAVPYCQLSK	1
		LNMLSIDHLTDHK	1
IDO2	7	LRLSIQDITK	1
		MRDYMPPSHK	1
		ELPDHYRPWMEIANK	1
		SYHITMVTK	1
		TLESILHPR	1
		HSKESGDFLYR	1
		LPQLIDAHQLQAHVDKMPLLSCQFLK	1
IL1B	3	EKNLYLSCVLK	1
		NLYLSCVLK	1
		SLNCTLRDSQQK	1
IL6	4	LQAQNQWLQDMTTHLILR	1
		NLDAITTPDPTTNASLLTK	1
		EALAENNLNLPK	1
		YILDGISALR	1
ITGAV	31	MFLLVGAPK	1
		IYIGDDNPLTLIVK	1
		LTPITIFMEYR	1
		STGLNAVPSQILEGQWAAR	1
		AGTQLLAGLR	1
		CQPIEFDATGNR	1
		ILACAPLYHWR	1
		LQEVGQVSVSLQR	1
		TCSLPGTALK	1
		DLALSEGDIHTLGCGVAQCLK	1
		SSASFNVIEFPYK	1
		FDLQIQSSNLFDK	1
		AMLHLQWPYK	1
		EPVGTCFLQDGTK	1
		YDPNVYSIK	1
		LNGFEVFAR	1
		SLLWTETFMNK	1
		ENPETEEDVGPVVQHIYELR	1
		GGLMQCEELIAYLR	1
		TLGMVYIYDGK	1
		FSVHQQSEMDTSVK	1
		LEVSVDSDQKK	1
		SHQWFGASVR	1
		QVVCDLGNPMK	1
		IVCQVGRLDR	1
		QEREPVGTCFLQDGTK	1
		GIVYIFNGR	1
		NGYPDLIVGAFGVDR	1
		NNGPSSFSK	1
		TEMKQEREPVGTCFLQDGTK	1
		VSPVVSHKVDLAVLAAVEIR	1
ITGB1	20	DKLPQPVQPDPVSHCK	1
		FCECDNFNCDR	1
		GICECGVCK	1
		IGFGSFVEK	1
		SAVTTVVNPK	1
		LKPEDITQIQPQQLVLR	1
		SGEPQTFTLK	1
		TVMPYISTTPAK	1
		KGCPPDDIENPR	1
		SLGTDLMNEMR	1
		DNTNEIYSGK	1
		GEVFNELVGK	1
		WDTGENPIYK	1
		LSEGVTISYK	1
		LSENNIQTIFAVTEEFQPVYK	1
		FQGQTCEMCQTCLGVCAEHK	1
		NVLSLTNKGEVFNELVGK	1
		RDNTNEIYSGK	1
		CDDLEALKK	1
		SNGLICGGNGVCK	1
ITGB6	4	CVCTNPGASGPTCER	1
		LAGIVIPNDGLCHLDSK	1
		LAGATISEEEDFSK	1
		TIIHSINEK	1
KLK3	2	LSEPAELTDAVK	1
		FLRPGDDSSHDLMLLR	1
KMO	7	GRSINLALSHR	1
		NFQIDVYEAR	1
		SINLALSHR	1
		FDYSQQYIPHGYMELTIPPK	1
		LLTSNDVVDFFQK	1
		NGDYAMEPNYLHIWPR	1
		VAVIGGGLVGSLQACFLAK	1
KRT20	22	VFDDLTLHK	1
		QKYEVMAQK	1
		VVSSEVKEVEENI	1
		MAMQNLNDR	1
		CVLQIDNAK	1
		EHQEEVDGLHK	1
		ESLEHTLEETK	1
		GTEVQLTELR	1
		GTEVQLTELRR	1
		HTVNYGSDLTGGGDLFVGNEK	1
		LGTTPSVYGGAGGR	1
		LTVEADLQGLNK	1
		QWYETNAPR	1
		SLSSSLQAPVVSTVGMQR	1
		SQIKDAQLQNAR	1
		TDLEIQIEELNK	1
		TTEYQLSTLEER	1
		TVVQEVVDGK	1
		QTAVLQQQVTVNTEELK	1
		TLEQSNSKLEVQIK	1
		QNNEYHILLDIK	1
		IKTVVQEVVDGK	1
KYNU	12	VALHLDEEDKLR	1
		LQLIPGVCGFR	1
		VAPVPLYNSFHDVYK	1
		KPVVNIITPSHVEER	1
		TYLEEELDKWAK	1
		MEPSSLELPADTVQR	1
		IAAYGHEVGK	1
		YLNAGAGGIAGAFIHEK	1
		IEDILEVIEK	1
		EGEETLRIEDILEVIEK	1
		RPWITGDESIVGLMK	1
		IAAELKCHPTDER	1
MIA	1	GQVVYVFSK	1
MMP2	3	KTYIFAGDK	1
		WDKNQITYR	1
		AFQVWSDVTPLR	1
MMP3	9	YLENYYDLKKDVK	1
		IVNYTPDLPK	1
		GEDTSMNLVQK	1
		IVNYTPDLPKDAVDSAVEK	1
		KIDAAISDK	1
		GNQFWAIRGNEVR	1
		IDAAISDKEK	1
		NKTYFFVEDK	1
		RNSMEPGFPK	1
MMP9	4	AFALWSAVTPLTFTR	1
		AVIDDAFAR	1
		EKAYFCQDR	1
		GSRPQGPFLIADK	1
MUC1	5	DISEMFLQIYK	1
		NYGQLDIFPAR	1
		EGTINVHDVETQFNQYK	1
		QGGFLGLSNIK	1
		KNYGQLDIFPAR	1
PFN1	17	DSLLQDGEFSMDLR	1
		CYEMASHLR	1
		TFVNITPAEVGVLVGK	1
		TDKTLVLLMGK	1
		SSFYVNGLTLGGQK	1
		DSPSVWAAVPGK	1
		EGVHGGLINK	1
		STGGAPTFNVTVTK	1
		TFVNITPAEVGVLVGKDR	1
		MAGWNAYIDNLMADGTCQDAAIVGYK	1
		TKSTGGAPTFNVTVTK	1
		EGVHGGLINKK	1
		KCYEMASHLR	1
		DRSSFYVNGLTLGGQK	1
		DSLLQDGEFSMDLRTK	1
		KCYEMASHLRR	1
		STGGAPTFNVTVTKTDK	1
PLAUR	5	SGCNHPDLDVQYR	1
		VEECALGQDLCR	1
		LWEEGEELELVEK	1
		TNGDCRVEECALGQDLCR	1
		GPMNQCLVATGTHEPK	1
PTEN	7	IYSSNSGPTR	1
		ADNDKEYLVLTLTK	1
		AQEALDFYGEVR	1
		VKIYSSNSGPTR	1
		TGVMICAYLLHR	1
		IYSSNSGPTRR	1
		KGVTIPSQR	1
QPRT	8	GAGWTGHVAGTR	1
		DNHVVAAGGVEK	1
		YDLGGLVMVK	1
		YGLLVGGAASHR	1
		CSGIASAAAAAVEAAR	1
		GPAHCLLLGER	1
		EDCPGLNYAALVSGAGPSQAALWAK	1
		KTTPGFRLVEK	1
S100A8	4	ALNSIIDVYHK	1
		KLLETECPQYIR	1
		LLETECPQYIR	1
		KKGADVWFK	1
S100A9	3	LGHPDTLNQGEFK	1
		VIEHIMEDLDTNADK	1
		NIETIINTFHQYSVK	1
TDO2	9	EIFQNGHVRDER	1
		IGVLQNMRVPYNRR	1
		EIFQNGHVR	1
		FQVPFQLLTSLMDIDSLMTK	1
		IGVLQNMRVPYNR	1
		YNHVCMVHR	1
		EEQVAEFQK	1
		LPVEGSEEDKSQTGVNR	1
		QILWELDSVR	1
TIMP1	4	EPGLCTWQSLR	1
		TYTVGCEECTVFPCLSIPCK	1
		GFQALGDAADIR	1
		FVYTPAMESVCGYFHR	1
TIMP2	3	EVDSGNDIYGNPIKR	1
		YQMGCECKITR	1
		SDGSCAWYR	1
TNF	1	ANALLANGVELR	1
TNFRSF1A	3	REATLELLGR	1
		LCLPQIENVK	1
		ECESGSFTASENHLR	1
TP53	15	SVTCTYSPALNK	1
		ALPNNTSSSPQPK	1
		TCPVQLWVDSTPPPGTR	1
		ELNEALELK	1
		TYQGSYGFR	1
		CSDSDGLAPPQHLIR	1
		VEYLDDRNTFR	1
		KKPLDGEYFTLQIR	1
		QSQHMTEVVR	1
		MPEAAPPVAPAPAAPTPAAPAPAPSWPLSSSVPSQK	1
		LGFLHSGTAK	1
		GEPHHELPPGSTKR	1
		RALPNNTSSSPQPK	1
		RPILTIITLEDSSGNLLGR	1
		VEGNLRVEYLDDRNTFR	1

## Sheet: rPSL DIA
Gene Name	Number of peptides	Peptide Sequence	Proteotypic
AADAT	11	KKEIYELAR	1
		VIRADSFSK	1
		TIQFGEEMMKR	1
		SMISLAGGLPNPNMFPFKTAVITVENGK	1
		LHNPPTIHYPPSQGQMDLCVTSGSQQGLCK	1
		FLYTVPNGNNPTGNSLTSER	1
		KYDFLIIEDDPYYFLQFNK	1
		DAILAAADK	1
		IGFLTGPKPLIER	1
		NPSPIRTMTDILSR	1
		TAVITVENGKTIQFGEEMMKR	1
C1QC	5	TNQVNSGGVLLR	1
		QKFQSVFTVTR	1
		YKQKFQSVFTVTR	1
		GEPGLPGHPGK	1
		FQSVFTVTRQTHQPPAPNSLIR	1
CDX2	1	KAELAATLGLSER	1
CEACAM5	4	SDLVNEEATGQFR	1
		CETQNPVSAR	1
		AYVCGIQNSVSANR	1
		INGIPQQHTQVLFIAK	1
CPQ	7	GEESAVMLEPR	1
		AIQIMYQNLQQDGLEK	1
		SVASFSIYSPHTGIQEYQDGVPK	1
		VGALASLIR	1
		IPHWERGEESAVMLEPR	1
		TYPDTDSFNTVAEITGSK	1
		EEIASCGDVAK	1
CXCL10	2	CLNPESKAIK	1
		VEIIATMKK	1
CXCL12	4	QVCIDPKLK	1
		LKNNNRQVCIDPK	1
		ILNTPNCALQIVAR	1
		NNNRQVCIDPK	1
CXCL8	2	LSDGRELCLDPK	1
		TYSKPFHPK	1
CYP1A1	3	HACCEHFQMQLR	1
		VDMTPIYGLTMK	1
		CVFVNQWQINHDQK	1
CYP1B1	1	SFKVNVTLR	1
EGF	2	CQYRDLKWWELR	1
		YACNCVVGYIGER	1
IDO1	14	HLPDLIESGQLR	1
		VEKLNMLSIDHLTDHKSQR	1
		AMQMQERDTLLK	1
		GTGGTDLMNFLK	1
		TSEDPSKLEAK	1
		NFLCSLESNPSVR	1
		NIAVPYCQLSK	1
		ALLEIASCLEK	1
		YILIPASQQPK	1
		LNMLSIDHLTDHKSQR	1
		HLPDLIESGQLRER	1
		SYHLQIVTK	1
		ALQVFHQIHDHVNPK	1
		LNMLSIDHLTDHK	1
IDO2	8	MRDYMPPSHK	1
		ELPDHYRPWMEIANK	1
		LRLSIQDITK	1
		HSKESGDFLYR	1
		SYHITMVTK	1
		DYILSSGQDHLLTAYNQCVQALAELR	1
		HGKPNHLPGPPQALK	1
		LPQLIDAHQLQAHVDK	1
IL1B	4	EKNLYLSCVLK	1
		NLYLSCVLK	1
		SLNCTLRDSQQK	1
		DDKPTLQLESVDPK	1
IL6	5	EALAENNLNLPK	1
		SFKEFLQSSLR	1
		YILDGISALR	1
		LQAQNQWLQDMTTHLILR	1
		NLDAITTPDPTTNASLLTK	1
ITGAV	28	MFLLVGAPK	1
		AMLHLQWPYK	1
		AGTQLLAGLR	1
		IYIGDDNPLTLIVK	1
		LTPITIFMEYR	1
		TCSLPGTALK	1
		ILACAPLYHWR	1
		CQPIEFDATGNR	1
		DLALSEGDIHTLGCGVAQCLK	1
		SSASFNVIEFPYK	1
		LQEVGQVSVSLQR	1
		LEVSVDSDQKK	1
		TLGMVYIYDGK	1
		FDLQIQSSNLFDK	1
		STGLNAVPSQILEGQWAAR	1
		SHQWFGASVR	1
		EPVGTCFLQDGTK	1
		YDPNVYSIK	1
		SLLWTETFMNK	1
		IVCQVGRLDR	1
		ENPETEEDVGPVVQHIYELR	1
		GIVYIFNGR	1
		VSPVVSHKVDLAVLAAVEIR	1
		SMPPSFGYSMK	1
		QVVCDLGNPMK	1
		LEVSVDSDQK	1
		NNGPSSFSK	1
		VLLGGPGSFYWQGQLISDQVAEIVSK	1
ITGB1	16	DKLPQPVQPDPVSHCK	1
		FCECDNFNCDR	1
		GICECGVCK	1
		IGFGSFVEK	1
		SGEPQTFTLK	1
		DNTNEIYSGK	1
		GEVFNELVGK	1
		KGCPPDDIENPR	1
		LSEGVTISYK	1
		TVMPYISTTPAK	1
		SLGTDLMNEMR	1
		WDTGENPIYK	1
		FQGQTCEMCQTCLGVCAEHK	1
		NVLSLTNKGEVFNELVGK	1
		LKPEDITQIQPQQLVLR	1
		SAVTTVVNPK	1
ITGB6	6	LAGIVIPNDGLCHLDSK	1
		CVCTNPGASGPTCER	1
		SCIECHLSAAGQAR	1
		CDTPANLLAK	1
		LGFGSFVEKPVSPFVK	1
		TIIHSINEK	1
KLK3	1	FLRPGDDSSHDLMLLR	1
KMO	9	FDYSQQYIPHGYMELTIPPK	1
		IRYHEAVQR	1
		KSAIPYGTK	1
		AVGLEDQIVSQGIPMRAR	1
		AHVNSSWFIFQK	1
		NFQIDVYEAR	1
		RNFQIDVYEAREDTR	1
		RNFQIDVYEAR	1
		SINLALSHR	1
KRT20	22	VFDDLTLHK	1
		TVVQEVVDGK	1
		MAMQNLNDR	1
		QKYEVMAQK	1
		SLSSSLQAPVVSTVGMQR	1
		VVSSEVKEVEENI	1
		IKTVVQEVVDGK	1
		LTVEADLQGLNK	1
		QNNEYHILLDIK	1
		QTAVLQQQVTVNTEELK	1
		CVLQIDNAK	1
		EHQEEVDGLHK	1
		ESLEHTLEETK	1
		GTEVQLTELR	1
		GTEVQLTELRR	1
		HTVNYGSDLTGGGDLFVGNEK	1
		LGTTPSVYGGAGGR	1
		QWYETNAPR	1
		TDLEIQIEELNK	1
		TTEYQLSTLEER	1
		SQIKDAQLQNAR	1
		TLEQSNSKLEVQIK	1
KYNU	14	VALHLDEEDKLR	1
		LQLIPGVCGFR	1
		VAPVPLYNSFHDVYK	1
		KPVVNIITPSHVEER	1
		TYLEEELDKWAK	1
		IAAYGHEVGK	1
		MEPSSLELPADTVQR	1
		YLNAGAGGIAGAFIHEK	1
		IEDILEVIEK	1
		RPWITGDESIVGLMK	1
		DVFQELEKR	1
		TYLEEELDK	1
		DENAIYFLGNSLGLQPK	1
		EGEETLRIEDILEVIEK	1
MIA	2	GQVVYVFSK	1
		GQVVYVFSKLK	1
MMP2	6	WDKNQITYR	1
		KTYIFAGDK	1
		AFQVWSDVTPLR	1
		TYIFAGDKFWR	1
		YGFCPETAMSTVGGNSEGAPCVFPFTFLGNKYESCTSAGR	1
		VDAAFNWSK	1
MMP3	7	RNSMEPGFPK	1
		YLENYYDLKKDVK	1
		GNQFWAIRGNEVR	1
		GEDTSMNLVQK	1
		KIDAAISDK	1
		GIHTLGFPPTVR	1
		NSMEPGFPK	1
MMP9	7	FQTFEGDLK	1
		AVIDDAFAR	1
		EKAYFCQDR	1
		GSRPQGPFLIADK	1
		QSTLVLFPGDLR	1
		DKLFGFCPTR	1
		QVWVYTGASVLGPR	1
MUC1	4	NYGQLDIFPAR	1
		DISEMFLQIYK	1
		QGGFLGLSNIK	1
		EGTINVHDVETQFNQYK	1
PDGFB	4	TNANFLVWPPCVEVQRCSGCCNNR	1
		ATVTLEDHLACK	1
		KATVTLEDHLACK	1
		TEVFEISRR	1
PFN1	12	CYEMASHLR	1
		TFVNITPAEVGVLVGK	1
		SSFYVNGLTLGGQK	1
		DSLLQDGEFSMDLR	1
		DSPSVWAAVPGK	1
		EGVHGGLINK	1
		TKSTGGAPTFNVTVTK	1
		STGGAPTFNVTVTK	1
		TDKTLVLLMGK	1
		EGVHGGLINKK	1
		KCYEMASHLRR	1
		KCYEMASHLR	1
PLAUR	5	SGCNHPDLDVQYR	1
		LWEEGEELELVEK	1
		VEECALGQDLCR	1
		TNGDCRVEECALGQDLCR	1
		GPMNQCLVATGTHEPK	1
PTEN	5	EYLVLTLTK	1
		IYSSNSGPTR	1
		AQEALDFYGEVR	1
		TGVMICAYLLHR	1
		YFSPNFKVK	1
QPRT	9	GAGWTGHVAGTR	1
		DNHVVAAGGVEK	1
		YDLGGLVMVK	1
		YGLLVGGAASHR	1
		GPAHCLLLGER	1
		EDCPGLNYAALVSGAGPSQAALWAK	1
		GPAHCLLLGERVALNTLARCSGIASAAAAAVEAAR	1
		KTTPGFRLVEK	1
		TTPGFRLVEK	1
S100A8	4	KKGADVWFK	1
		KLLETECPQYIR	1
		ALNSIIDVYHK	1
		LLETECPQYIR	1
S100A9	4	LGHPDTLNQGEFK	1
		NIETIINTFHQYSVK	1
		VIEHIMEDLDTNADK	1
		KDLQNFLKK	1
TDO2	8	GGLIYGNYLHLEK	1
		FQVPFQLLTSLMDIDSLMTK	1
		EIFQNGHVRDER	1
		IGVLQNMRVPYNR	1
		EYLSPASGFQSLQFR	1
		YNHVCMVHR	1
		GEENELLLK	1
		GEENELLLKSEQEK	1
TIMP1	6	EPGLCTWQSLR	1
		GFQALGDAADIR	1
		FVYTPAMESVCGYFHR	1
		HLACLPREPGLCTWQSLR	1
		MYKGFQALGDAADIR	1
		TYTVGCEECTVFPCLSIPCK	1
TIMP2	2	EVDSGNDIYGNPIKR	1
		YQMGCECKITR	1
TNFRSF1A	2	SLECTKLCLPQIENVK	1
		LCLPQIENVK	1
TP53	16	SVTCTYSPALNK	1
		TYQGSYGFR	1
		ELNEALELK	1
		ALPNNTSSSPQPK	1
		CSDSDGLAPPQHLIR	1
		MPEAAPPVAPAPAAPTPAAPAPAPSWPLSSSVPSQK	1
		TCPVQLWVDSTPPPGTR	1
		QSQHMTEVVR	1
		VEYLDDRNTFR	1
		AMAIYKQSQHMTEVVR	1
		KKPLDGEYFTLQIR	1
		VEGNLRVEYLDDR	1
		LGFLHSGTAK	1
		MEEPQSDPSVEPPLSQETFSDLWK	1
		KGEPHHELPPGSTK	1
		RPILTIITLEDSSGNLLGR	1
