# Supplementary material for: Recombinant Protein Spectral Library (rPSL) DIA-MS method improves identification and quantification of low-abundance cancer-associated and kynurenine pathway proteins
Source: Commun Chem. 2025 May 10;8:141. doi: 10.1038/s42004-025-01531-0 (PMC12065878; doi:10.1038/s42004-025-01531-0)
Supplement: Supplementary file 10 — Supplementary Data 7 [file 42004_2025_1531_MOESM10_ESM.xlsx]

## Sheet: Tissue Experiments
Protein	Peptides detected in either or both library-free and tissue-specific DIA-MS and tisue-specific rPSL DIA-MS	Peptides exclusively detected in tissue-specific rPSL DIA-MS
C1QC	FNAVLTNPQGDYDTSTGK	GQKGEPGLPGHPGK
	FNAVLTNPQGDYDTSTGKFTCK	SGVKVVTFCGHTSK
	FQSVFTVTR
	QKFQSVFTVTR
	QTHQPPAPNSLIR
	TNQVNSGGVLLR
CDX2	KPAQQSLGSQVK
CEACAM5	CETQNPVSAR	AYVCGIQNSVSANR
	CETQNPVSARR
	INGIPQQHTQVLFIAK
	SDLVNEEATGQFR
CPQ	AIINLAVYGK	EEIASCGDVAK
	LALLVDTVGPR	SVASFSIYSPHTGIQEYQDGVPK
CXCL10	CTCISISNQPVNPR	VEIIATMKK
	SLEKLEIIPASQFCPR
CXCL12	ILNTPNCALQIVAR	CPCRFFESHVAR
		NNNRQVCIDPK
		QVCIDPKLK
CXCL8	VIESGPHCANTEIIVK	LSDGRELCLDPK
		LSDGRELCLDPKENWVQR
CYP1B1	DMMDAFILSAEKK	SFKVNVTLR
	ELLSHNEEFGR
	ESMELLDSAVQNLQAK
	LGSCPIVVLNGER
	QVLEGHVLSEAR
	TVFREFEQLNR
	VQAELDQVVGR
IDO1	GTGGTDLMNFLK	EFVLSKGDAGLREAYDACVK
	HLPDLIESGQLR	ENKTSEDPSKLEAK
	NFLCSLESNPSVR	GDAGLREAYDACVK
		HLPDLIESGQLRER
		TSEDPSKLEAK
ITGAV	ADGKGVLPR	DKLTPITIFMEYR
	AGTQLLAGLR	FDLQIQSSNLFDKVSPVVSHK
	DLALSEGDIHTLGCGVAQCLK	FGSAIAPLGDLDQDGFNDIAIAAPYGGEDK
	GATDIDKNGYPDLIVGAFGVDR	GSDGKLQEVGQVSVSLQR
	ILACAPLYHWR	KGIVYIFNGR
	IVCQVGRLDR	QAHILLDCGEDNVCKPK
	IYIGDDNPLTLIVK	SHQWFGASVR
	KIYIGDDNPLTLIVK	TEMKQEREPVGTCFLQDGTK
	LEVSVDSDQKK	TLGMVYIYDGK
	LNGFEVFAR
	LTPITIFMEYR
	MFLLVGAPK
	QVVCDLGNPMK
	SSASFNVIEFPYK
	YDPNVYSIK
ITGB1	CDDLEALKK
	CDDLEALKKK
	DKLPQPVQPDPVSHCK
	DNTNEIYSGK
	DNTNEIYSGKFCECDNFNCDR
	FCECDNFNCDR
	GEVFNELVGK
	GICECGVCK
	IGFGSFVEK
	KGCPPDDIENPRGSK
	LKPEDITQIQPQQLVLR
	LLVFSTDAGFHFAGDGK
	LRSGEPQTFTLK
	LSEGVTISYK
	NVLSLTNKGEVFNELVGK
	SAVTTVVNPK
	SGEPQTFTLK
	SLGTDLMNEMR
	SLGTDLMNEMRR
	SNGLICGGNGVCK
	TVMPYISTTPAK
	WDTGENPIYK
ITGB6	CDTPANLLAK	LAGIVIPNDGLCHLDSK
	CVCTNPGASGPTCER	LRPGGAQTLQVHVR
	GCQLNFIENPVSQVEILK
	LGFGSFVEKPVSPFVK
	LIPGATVGLLQK
	SCIECHLSAAGQAR
KRT20	AGRDYSAYYR
	CVLQIDNAK
	EHQEEVDGLHK
	ESLEHTLEETK
	ESLEHTLEETKAR
	GTEVQLTELR
	GTEVQLTELRR
	HTVNYGSDLTGGGDLFVGNEK
	IKTVVQEVVDGK
	ISNSRHTVNYGSDLTGGGDLFVGNEK
	LGTTPSVYGGAGGR
	LLEGEDVKTTEYQLSTLEER
	LTVEADLQGLNK
	MAMQNLNDR
	NLQEAKEQFER
	QIEELRSQIK
	QIEELRSQIKDAQLQNAR
	QKYEVMAQK
	QNNEYHILLDIK
	QWYETNAPR
	SLSSSLQAPVVSTVGMQR
	SQIKDAQLQNAR
	TLEQSNSKLEVQIK
	TTEYQLSTLEER
	TVVQEVVDGK
	TVVQEVVDGKVVSSEVKEVEENI
	VFDDLTLHK
	VVSSEVKEVEENI
KYNU	LQLIPGVCGFR	ISNPPILLVCSLHASLEIFK
	VALHLDEEDKLR	TYLEEELDKWAK
	VAPVPLYNSFHDVYK
MMP2	AFQVWSDVTPLR	GEIFFFKDR
	CGNPDVANYNFFPR	VDAAFNWSK
	FGSIKSDWLGC
	FQGTSYDSCTTEGR
MMP9	AFALWSAVTPLTFTR	ADSTVMGGNSAGELCVFPFTFLGK
	AVIDDAFAR
	EYSTCTSEGR
	QLAEEYLYR
	QSTLVLFPGDLR
	SLGPALLLLQK
	SYSACTTDGR
MUC1	DISEMFLQIYK	KNYGQLDIFPAR
	NYGQLDIFPAR
	QGGFLGLSNIK
	YVPPSSTDRSPYEK
PFN1	CSVIRDSLLQDGEFSMDLR
	CYEMASHLR
	CYEMASHLRR
	DRSSFYVNGLTLGGQK
	DSLLQDGEFSMDLR
	DSPSVWAAVPGK
	EGVHGGLINK
	EGVHGGLINKK
	SSFYVNGLTLGGQK
	STGGAPTFNVTVTK
	STGGAPTFNVTVTKTDK
	TDKTLVLLMGK
	TFVNITPAEVGVLVGK
	TFVNITPAEVGVLVGKDR
	TKSTGGAPTFNVTVTK
	TKSTGGAPTFNVTVTKTDK
PLAUR	SGCNHPDLDVQYR
QPRT	CSGIASAAAAAVEAAR
	GPAHCLLLGER
S100A8	ALNSIIDVYHK
	KLLETECPQYIR
	KLLETECPQYIRK
	LLETECPQYIR
	LLETECPQYIRK
S100A9	DLQNFLKKENK
	KDLQNFLKK
	LGHPDTLNQGEFK
	LGHPDTLNQGEFKELVR
	LGHPDTLNQGEFKELVRK
	NIETIINTFHQYSVK
	VIEHIMEDLDTNADK
TIMP1	EPGLCTWQSLR
	GFQALGDAADIR
	LQSGTHCLWTDQLLQGSEK
	TYTVGCEECTVFPCLSIPCK
TIMP2	AVSEKEVDSGNDIYGNPIKR
	GAAPPKQEFLDIEDP
	SDGSCAWYR
TP53	ALPNNTSSSPQPK	CSDSDGLAPPQHLIR
	SVTCTYSPALNK	QSQHMTEVVR
		VEGNLRVEYLDDR

## Sheet: Cell Lysate Experiments
Protein	Peptides detected in either or both library-free and cell-specific DIA-MS, and cell-specific rPSL DIA-MS	Peptides exclusively detected in cell-specific rPSL DIA-MS
CDX2	KPAQQSLGSQVK
CEACAM5	CETQNPVSAR	AYVCGIQNSVSANR
	SDLVNEEATGQFR	NSGLYTCQANNSASGHSR
CYP1B1	ELLSHNEEFGR
	KAAGDSHGGGAR
IDO1	ALLEIASCLEK	HLPDLIESGQLRER
	GTGGTDLMNFLK	LNMLSIDHLTDHK
	HLPDLIESGQLR
	NFLCSLESNPSVR
	NIAVPYCQLSK
	SYHLQIVTK
	TSEDPSKLEAK
	YILIPASQQPK
ITGAV	AGTQLLAGLR	IVCQVGRLDR
	AMLHLQWPYK	NGYPDLIVGAFGVDR
	CQPIEFDATGNR	NNGPSSFSK
	DLALSEGDIHTLGCGVAQCLK	SHQWFGASVR
	ENPETEEDVGPVVQHIYELR	TEMKQEREPVGTCFLQDGTK
	EPVGTCFLQDGTK	VSPVVSHKVDLAVLAAVEIR
	FDLQIQSSNLFDK
	FSVHQQSEMDTSVK
	GGLMQCEELIAYLR
	GIVYIFNGR
	ILACAPLYHWR
	IYIGDDNPLTLIVK
	LEVSVDSDQKK
	LNGFEVFAR
	LQEVGQVSVSLQR
	LTPITIFMEYR
	MFLLVGAPK
	QEREPVGTCFLQDGTK
	QVVCDLGNPMK
	SLLWTETFMNK
	SSASFNVIEFPYK
	STGLNAVPSQILEGQWAAR
	TCSLPGTALK
	TLGMVYIYDGK
	YDPNVYSIK
ITGB1	CDDLEALKK
	DKLPQPVQPDPVSHCK
	DNTNEIYSGK
	FCECDNFNCDR
	FQGQTCEMCQTCLGVCAEHK
	GEVFNELVGK
	GICECGVCK
	IGFGSFVEK
	KGCPPDDIENPR
	LKPEDITQIQPQQLVLR
	LSEGVTISYK
	LSENNIQTIFAVTEEFQPVYK
	NVLSLTNKGEVFNELVGK
	RDNTNEIYSGK
	SAVTTVVNPK
	SGEPQTFTLK
	SLGTDLMNEMR
	SNGLICGGNGVCK
	TVMPYISTTPAK
	WDTGENPIYK
KRT20	CVLQIDNAK	IKTVVQEVVDGK
	EHQEEVDGLHK
	ESLEHTLEETK
	GTEVQLTELR
	GTEVQLTELRR
	HTVNYGSDLTGGGDLFVGNEK
	LGTTPSVYGGAGGR
	LTVEADLQGLNK
	MAMQNLNDR
	QKYEVMAQK
	QNNEYHILLDIK
	QTAVLQQQVTVNTEELK
	QWYETNAPR
	SLSSSLQAPVVSTVGMQR
	SQIKDAQLQNAR
	TDLEIQIEELNK
	TLEQSNSKLEVQIK
	TTEYQLSTLEER
	TVVQEVVDGK
	VFDDLTLHK
	VVSSEVKEVEENI
KYNU	IAAYGHEVGK	EGEETLRIEDILEVIEK
	IEDILEVIEK	IAAELKCHPTDER
	KPVVNIITPSHVEER
	LQLIPGVCGFR
	MEPSSLELPADTVQR
	RPWITGDESIVGLMK
	TYLEEELDKWAK
	VALHLDEEDKLR
	VAPVPLYNSFHDVYK
	YLNAGAGGIAGAFIHEK
MUC1	DISEMFLQIYK	KNYGQLDIFPAR
	EGTINVHDVETQFNQYK
	NYGQLDIFPAR
	QGGFLGLSNIK
PFN1	CYEMASHLR	DSLLQDGEFSMDLRTK
	DRSSFYVNGLTLGGQK	KCYEMASHLRR
	DSLLQDGEFSMDLR
	DSPSVWAAVPGK
	EGVHGGLINK
	EGVHGGLINKK
	KCYEMASHLR
	MAGWNAYIDNLMADGTCQDAAIVGYK
	SSFYVNGLTLGGQK
	STGGAPTFNVTVTK
	STGGAPTFNVTVTKTDK
	TDKTLVLLMGK
	TFVNITPAEVGVLVGK
	TFVNITPAEVGVLVGKDR
	TKSTGGAPTFNVTVTK
PLAUR	GPMNQCLVATGTHEPK	TNGDCRVEECALGQDLCR
	LWEEGEELELVEK
	SGCNHPDLDVQYR
	VEECALGQDLCR
PTEN	ADNDKEYLVLTLTK	AQEALDFYGEVR
	IYSSNSGPTR	IYSSNSGPTRR
		KGVTIPSQR
		TGVMICAYLLHR
		VKIYSSNSGPTR
QPRT	CSGIASAAAAAVEAAR	KTTPGFRLVEK
	DNHVVAAGGVEK
	EDCPGLNYAALVSGAGPSQAALWAK
	GAGWTGHVAGTR
	GPAHCLLLGER
	YDLGGLVMVK
	YGLLVGGAASHR
S100A8	ALNSIIDVYHK	KKGADVWFK
	KLLETECPQYIR
	LLETECPQYIR
S100A9	LGHPDTLNQGEFK
	NIETIINTFHQYSVK
	VIEHIMEDLDTNADK
TIMP1	EPGLCTWQSLR
	FVYTPAMESVCGYFHR
	GFQALGDAADIR
	TYTVGCEECTVFPCLSIPCK
TIMP2	EVDSGNDIYGNPIKR	YQMGCECKITR
	SDGSCAWYR
TNFRSF1A	ECESGSFTASENHLR
	LCLPQIENVK
	REATLELLGR
TP53	ALPNNTSSSPQPK	GEPHHELPPGSTKR
	CSDSDGLAPPQHLIR	KKPLDGEYFTLQIR
	ELNEALELK	RALPNNTSSSPQPK
	LGFLHSGTAK	VEGNLRVEYLDDRNTFR
	MPEAAPPVAPAPAAPTPAAPAPAPSWPLSSSVPSQK
	QSQHMTEVVR
	RPILTIITLEDSSGNLLGR
	SVTCTYSPALNK
	TCPVQLWVDSTPPPGTR
	TYQGSYGFR
	VEYLDDRNTFR
