# Supplementary material for: Recombinant Protein Spectral Library (rPSL) DIA-MS method improves identification and quantification of low-abundance cancer-associated and kynurenine pathway proteins
Source: Commun Chem. 2025 May 10;8:141. doi: 10.1038/s42004-025-01531-0 (PMC12065878; doi:10.1038/s42004-025-01531-0)
Supplement: Supplementary file 11 — Supplementary Data 8 [file 42004_2025_1531_MOESM11_ESM.xlsx]

## Sheet: Summary
Tissue Experiments
DDA acquired Spectral Library	rPSL	Tissue Biological-rPSL	Tissue biological-library
Number of proteins identified	530	9268	9246
Number of proteotypic peptides identified	1801	66597	66338
Tissue Experiments	Analysis 1	Analysis 2	Analysis 3	Analysis 4
DIA-MS Analysis	rPSL-DIA	Tissue Biological-rPSL DIA	Tissue biological-library DIA	Library-free DIA (DirectDIA)
Number of proteins quantified	452	6371	6391	5317
Number of proteotypic peptides quantified	1375	40288	40154	36322
Cell Lysate Experiments
DDA acquired Spectral Library	rPSL	Cell Biological-rPSL	Cell biological-library
Number of proteins identified	758	9844	9825
Number of proteotypic peptides identified	2513	95755	95051
Cell Lysate Experiments	Analysis 1	Analysis 2	Analysis 3	Analysis 4
DIA-MS Analysis	rPSL-DIA	Cell Biological-rPSL DIA	Cell biological-library DIA	Library-free DIA (DirectDIA)
Number of proteins quantified	670	7521	7433	6404
Number of proteotypic peptides quantified	2016	63735	63288	53344

## Sheet: Tissue
		Recombinant protein spectral library (rPSL)		Tissue-specific Biological and recombinant protein spectral library (Biological-rPSL)		Tissue-specific Biological protein spectral library (Biological-library)		Library-free
		DDA spectral library	DIA data	DDA spectral library	DIA data	DDA spectral library	DIA data	DIA data
Gene Name	Protein length (AA)	No of unique peptides	No of unique peptides	No of unique peptides	No of unique peptides	No of unique peptides	No of unique peptides	No of unique peptides
KRT20	424	21	19	29	26	24	21	27
ITGB1	798	15	12	26	21	21	17	24
ITGAV	1048	55	17	56	24	25	16	15
PFN1	140	17	15	18	17	15	15	14
MMP9	707	27	11	28	11	7	6	8
IDO1	403	26	6	27	6	5	4	3
C1QC	245	16	6	17	6	7	6	6
CYP1B1	543	4	ND	11	7	8	8	9
ITGB6	788	28	8	30	8	7	6	7
S100A9	114	4	4	4	4	4	4	4
CEACAM5	702	11	6	12	7	5	5	4
S100A8	93	5	5	5	5	4	4	5
MMP2	660	25	4	29	5	8	2	2
TIMP1	207	9	6	10	6	7	3	3
CPQ	472	17	6	17	3	5	3	3
KYNU	465	24	7	26	6	5	5	4
TP53	393	21	5	21	3	1	1	3
MUC1	1255	8	5	8	5	5	3	3
AADAT	425	26	ND	27	2			ND
MMP3	477	18	3	18	1			ND
IDO2	407	25	1	26	1			ND
KMO	486	33	3	34	1			ND
CXCL12	93	7	1	7	1	1	1	ND
TDO2	406	30	ND	30	2			ND
TIMP2	220	8	ND	9	ND	2	ND	ND
CXCL8	99	3	1	4	1	1	1	1
CXCL10	98	4	2	5	3	1	1	2
PTEN	403	18	ND	18	2	3	1	ND
CYP1A1	512	24	ND	24	ND			ND
PLAUR	335	12	2	13	1	4	1	1
QPRT	297	16	2	17	1	2	ND	ND
CDX2	313	4	1	4	3	2	1	ND
MIA	131	9	ND	9	ND			ND
IL1B	269	8	ND	8	ND			ND
PDGFB	241	10	ND	10	1			ND
EGF	1207	2	1	2	1			ND
IL6	212	11	ND	11	ND			ND
KLK3	261	8	ND	8	ND			ND
TNF	233	4	ND	4	ND			ND
BTC	178	5	ND	5	ND			ND
TGFA	160	1	ND	1	ND			ND
TNFRSF1A	455	10	ND	10	ND			ND

## Sheet: Cell Lysate
		Recombinant protein spectral library (rPSL)		Cell-specific Biological and recombinant protein spectral library (Biological-rPSL)		Cell-specific Biological and recombinant protein spectral library (Biological-rPSL)		Library-free
		DDA spectral library	DIA data	DDA spectral library	DIA data	DDA spectral library	DIA data	DIA data
Gene Name	Protein length (AA)	No of unique peptides	No of unique peptides	No of unique peptides	No of unique peptides	No of unique peptides	No of unique peptides	No of unique peptides
ITGAV	1048	63	34	63	33	30	27	20
KRT20	424	26	22	27	22	18	16	21
ITGB1	798	21	17	29	23	20	19	22
PFN1	140	19	15	20	17	16	14	13
TP53	393	29	14	29	15	13	10	9
KYNU	465	27	15	28	17	14	10	11
IDO1	403	32	10	33	9	9	7	7
QPRT	297	23	7	23	7	6	6	7
AADAT	425	28	10	29	2			ND
MMP3	477	23	ND	23	ND			ND
TDO2	406	34	ND	34	1			ND
MUC1	1255	11	6	11	6	7	5	5
PLAUR	335	17	7	17	5	6	4	1
TIMP1	207	14	6	14	4	5	4	1
PTEN	403	25	9	26	3	3	2	1
IDO2	407	31	ND	31	ND			ND
KMO	486	36	7	36	1			ND
S100A8	93	6	3	6	3	3	3	3
MMP9	707	34	7	34	ND		ND
ITGB6	788	36	ND	37	1	4	ND	ND
CEACAM5	702	12	6	12	4	2	1	2
S100A9	114	5	3	6	4	3	3	3
TIMP2	220	10	ND	11	1	4	1	ND
TNFRSF1A	455	11	ND	18	2	8	1	ND
CPQ	472	22	ND	22	2			ND
C1QC	245	19	ND	19	ND			ND
MMP2	660	35	9	37	4			ND
IL6	212	11	ND	11	2			ND
IL1B	269	9	ND	9	ND			ND
CXCL12	93	9	ND	9	ND			ND
CYP1A1	512	28	ND	29	5			ND
CYP1B1	543	5	ND	8	ND	3	ND	ND
PDGFB	241	11	ND	11	ND			ND
CDX2	313	5	ND	5	1	1	ND	ND
CXCL8	99	4	ND	4	ND			ND
MIA	131	11	ND	11	3			ND
KLK3	261	12	ND	14	ND			ND
CXCL10	98	4	ND	4	ND			ND
EGF	1207	4	1	4	ND			ND
TNF	233	8	ND	8				ND
BTC	178	5	ND	5	ND			ND
TGFA	160	1	ND	1	ND			ND
