# Supplementary material for: Recombinant Protein Spectral Library (rPSL) DIA-MS method improves identification and quantification of low-abundance cancer-associated and kynurenine pathway proteins
Source: Commun Chem. 2025 May 10;8:141. doi: 10.1038/s42004-025-01531-0 (PMC12065878; doi:10.1038/s42004-025-01531-0)
Supplement: Supplementary file 12 — Supplementary Data 9 [file 42004_2025_1531_MOESM12_ESM.xlsx]

## Sheet: CRC_rPSL_Log2PQ
Protein ID	Gene Name	Protein Description	CRC_N1	CRC_N2	CRC_N3	CRC_N4	CRC_N5	CRC_N6	CRC_N7	CRC_T1	CRC_T2	CRC_T3	CRC_T4	CRC_T6	CRC_T5	CRC_T7
Q8N5Z0	AADAT	aminoadipate aminotransferase [Source:HGNC Symbol;Acc:HGNC:17929]	24.0251	21.3533	NA	25.4811	NA	24.7936	25.0003	NA	22.6357	25.5574	24.918	25.2316	25.2731	24.642
P02747	C1QC	complement C1q C chain [Source:HGNC Symbol;Acc:HGNC:1245]	23.5467	22.3732	22.2929	23.8085	23.6704	23.2481	23.5628	21.242	22.7158	21.8574	22.2814	21.6922	22.3811	21.0272
Q99626	CDX2	caudal type homeobox 2 [Source:HGNC Symbol;Acc:HGNC:1806]	NA	NA	NA	22.5736	23.4912	22.3534	NA	20.8343	NA	22.4548	21.6276	NA	21.6052	20.479
P06731	CEACAM5	CEA cell adhesion molecule 5 [Source:HGNC Symbol;Acc:HGNC:1817]	22.5333	21.938	21.5728	21.8756	24.0592	24.5527	22.2099	23.0442	21.836	23.4314	23.8408	22.0027	23.5504	24.292
Q9Y646	CPQ	carboxypeptidase Q [Source:HGNC Symbol;Acc:HGNC:16910]	23.6858	23.3694	23.5015	23.5223	24.2861	24.197	23.7427	21.6504	23.385	23.103	22.8288	23.3582	22.8229	22.1846
P02778	CXCL10	C-X-C motif chemokine ligand 10 [Source:HGNC Symbol;Acc:HGNC:10637]	25.3175	25.5729	NA	25.5837	NA	NA	25.4276	NA	23.1741	NA	24.6488	25.3339	NA	25.1344
P48061	CXCL12	C-X-C motif chemokine ligand 12 [Source:HGNC Symbol;Acc:HGNC:10672]	19.3151	NA	22.5395	22.5843	24.7653	NA	23.8386	21.7587	22.2737	NA	22.8225	23.7945	NA	NA
P10145	CXCL8	C-X-C motif chemokine ligand 8 [Source:HGNC Symbol;Acc:HGNC:6025]	26.4444	NA	NA	27.1322	27.2177	NA	25.6958	25.1212	26.0986	26.497	26.4897	27.4566	21.0028	NA
P04798	CYP1A1	cytochrome P450 family 1 subfamily A member 1 [Source:HGNC Symbol;Acc:HGNC:2595]	NA	22.5531	NA	23.7588	NA	NA	NA	NA	21.2741	NA	NA	NA	NA	22.434
P01133	EGF	epidermal growth factor [Source:HGNC Symbol;Acc:HGNC:3229]	NA	NA	23.3943	NA	26.7819	NA	26.4839	21.3872	NA	25.384	24.6906	25.4722	NA	25.3667
P14902	IDO1	indoleamine 2,3-dioxygenase 1 [Source:HGNC Symbol;Acc:HGNC:6059]	24.3344	NA	NA	23.904	NA	NA	NA	22.297	22.8932	23.688	NA	24.4142	NA	23.1325
Q6ZQW0	IDO2	indoleamine 2,3-dioxygenase 2 [Source:HGNC Symbol;Acc:HGNC:27269]	NA	NA	NA	NA	26.4145	26.2031	24.4831	NA	NA	NA	NA	21.2415	NA	NA
P01584	IL1B	interleukin 1 beta [Source:HGNC Symbol;Acc:HGNC:5992]	NA	NA	NA	NA	18.4917	NA	NA	21.1201	NA	24.5724	23.6631	NA	NA	NA
P05231	IL6	interleukin 6 [Source:HGNC Symbol;Acc:HGNC:6018]	24.9695	NA	NA	24.4123	NA	21.9269	25.0905	23.5741	25.4339	24.7954	23.563	NA	NA	NA
P06756	ITGAV	integrin subunit alpha V [Source:HGNC Symbol;Acc:HGNC:6150]	23.1252	22.4091	22.8141	23.049	23.4978	23.5345	22.2076	21.2758	21.7205	22.2617	22.6963	22.1472	22.1968	21.73
P05556	ITGB1	integrin subunit beta 1 [Source:HGNC Symbol;Acc:HGNC:6153]	24.1187	23.795	24.3733	24.2537	27.0851	27.384	23.8115	22.911	23.2451	23.2932	23.609	24.0556	22.8104	23.359
P18564	ITGB6	integrin subunit beta 6 [Source:HGNC Symbol;Acc:HGNC:6161]	21.3993	NA	NA	22.5538	NA	NA	18.5757	NA	NA	NA	22.1469	NA	NA	18.5258
P07288	KLK3	kallikrein related peptidase 3 [Source:HGNC Symbol;Acc:HGNC:6364]	NA	NA	NA	NA	NA	NA	NA	NA	21.1469	NA	NA	NA	NA	NA
O15229	KMO	kynurenine 3-monooxygenase [Source:HGNC Symbol;Acc:HGNC:6381]	NA	NA	28.6006	NA	NA	NA	18.5822	23.0489	NA	NA	24.6877	NA	NA	23.2814
P35900	KRT20	keratin 20 [Source:HGNC Symbol;Acc:HGNC:20412]	26.5265	26.3903	25.1588	25.8449	21.5128	21.5937	24.2786	22.055	21.964	25.6422	25.4071	23.9129	23.8469	20.0367
Q16719	KYNU	kynureninase [Source:HGNC Symbol;Acc:HGNC:6469]	NA	23.8047	25.8462	NA	25.943	NA	NA	NA	NA	22.3199	22.4656	NA	NA	19.6451
Q16674	MIA	MIA SH3 domain containing [Source:HGNC Symbol;Acc:HGNC:7076]	24.2757	NA	NA	NA	26.202	22.0234	NA	NA	NA	NA	NA	20.3473	NA	NA
P08253	MMP2	matrix metallopeptidase 2 [Source:HGNC Symbol;Acc:HGNC:7166]	23.1527	NA	22.8621	NA	NA	22.1857	21.5869	21.8274	22.8229	23.0319	22.1979	22.9879	22.0872	21.2956
P08254	MMP3	matrix metallopeptidase 3 [Source:HGNC Symbol;Acc:HGNC:7173]	21.2791	NA	29.9019	NA	23.9649	NA	NA	20.9501	21.1522	NA	23.6555	NA	NA	NA
P14780	MMP9	matrix metallopeptidase 9 [Source:HGNC Symbol;Acc:HGNC:7176]	20.0835	18.6972	NA	NA	21.208	NA	NA	22.0721	23.2241	21.5751	21.6833	20.6663	21.9957	20.0912
P15941	MUC1	mucin 1, cell surface associated [Source:HGNC Symbol;Acc:HGNC:7508]	NA	NA	NA	NA	NA	NA	21.7576	21.6191	NA	NA	NA	NA	22.453	22.5821
P01127	PDGFB	platelet derived growth factor subunit B [Source:HGNC Symbol;Acc:HGNC:8800]	NA	NA	27.5532	NA	NA	NA	NA	NA	NA	NA	NA	25.8699	NA	NA
P07737	PFN1	profilin 1 [Source:HGNC Symbol;Acc:HGNC:8881]	24.5768	24.604	23.5635	24.8909	27.0968	27.4348	24.283	24.7845	25.0045	24.5637	24.4356	24.5159	24.5907	23.782
Q03405	PLAUR	plasminogen activator, urokinase receptor [Source:HGNC Symbol;Acc:HGNC:9053]	NA	19.2919	NA	NA	NA	NA	NA	NA	NA	21.6297	NA	NA	NA	NA
P60484	PTEN	phosphatase and tensin homolog [Source:HGNC Symbol;Acc:HGNC:9588]	22.6548	23.7392	NA	NA	NA	22.8077	NA	NA	23.487	NA	NA	NA	22.7625	23.475
Q15274	QPRT	quinolinate phosphoribosyltransferase [Source:HGNC Symbol;Acc:HGNC:9755]	NA	NA	NA	NA	NA	NA	21.1886	21.0063	NA	21.5256	NA	NA	NA	22.2742
P05109	S100A8	S100 calcium binding protein A8 [Source:HGNC Symbol;Acc:HGNC:10498]	22.7501	22.3138	22.4843	23.3668	22.4561	22.9012	21.9066	26.8839	27.6055	24.8336	26.0175	24.1287	27.2944	24.9772
P06702	S100A9	S100 calcium binding protein A9 [Source:HGNC Symbol;Acc:HGNC:10499]	23.17	21.1876	21.9127	23.6651	22.146	22.4567	20.6106	27.3126	27.74	23.6366	26.043	22.8868	26.7967	24.6548
P48775	TDO2	tryptophan 2,3-dioxygenase [Source:HGNC Symbol;Acc:HGNC:11708]	NA	NA	NA	24.4998	NA	NA	23.2717	NA	24.7614	23.7238	24.3866	24.5019	23.5386	23.8941
P01033	TIMP1	TIMP metallopeptidase inhibitor 1 [Source:HGNC Symbol;Acc:HGNC:11820]	23.8047	NA	NA	23.991	NA	NA	21.7295	23.9812	20.9076	20.6879	21.0444	21.8841	21.3141	22.8969
P16035	TIMP2	TIMP metallopeptidase inhibitor 2 [Source:HGNC Symbol;Acc:HGNC:11821]	NA	NA	NA	NA	NA	NA	NA	NA	NA	NA	NA	17.296	NA	NA
P01375	TNF	tumor necrosis factor [Source:HGNC Symbol;Acc:HGNC:11892]	NA	NA	NA	NA	NA	NA	NA	NA	NA	NA	25.2142	26.2927	NA	NA
P04637	TP53	tumor protein p53 [Source:HGNC Symbol;Acc:HGNC:11998]	20.6806	NA	22.5101	22.2552	NA	NA	22.1566	NA	NA	21.8577	22.6447	21.4364	22.2586	25.3294

## Sheet: BrCa_rPSL_Log2PQ
Protein ID	Gene Name	BrCa_N1	BrCa_N3	BrCa_N4	BrCa_N5	BrCa_N2	BrCa_T1	BrCa_T3	BrCa_T4	BrCa_T5	BrCa_T2
Q8N5Z0	AADAT	27.5627	NA	29.2153	25.1155	26.8844	23.7944	23.2873	23.3364	23.9193	23.3439
P02747	C1QC	23.0019	24.0405	26.524	24.3971	24.4709	25.1349	21.1829	22.6811	22.7971	21.18
P06731	CEACAM5	NA	NA	NA	NA	NA	NA	22.7628	20.5404	NA	21.1547
Q9Y646	CPQ	22.1873	NA	27.2794	NA	NA	NA	21.6971	22.3938	23.0318	21.8187
P02778	CXCL10	26.4062	25.9672	NA	25.905	NA	20.0173	19.3382	NA	NA	19.2441
P48061	CXCL12	22.9773	NA	24.1008	22.1331	NA	NA	18.1269	NA	19.6885	24.9025
P10145	CXCL8	26.9102	28.3102	NA	28.0997	28.0532	24.2877	25.9278	24.7333	25.0954	NA
Q16678	CYP1B1	NA	NA	NA	NA	NA	NA	22.0674	NA	NA	22.5809
P01133	EGF	NA	NA	NA	NA	NA	NA	NA	20.9317	24.9426	NA
P14902	IDO1	25.8318	25.7202	27.8947	NA	25.9746	22.4691	22.42	21.9537	NA	18.2551
Q6ZQW0	IDO2	25.4219	24.8189	23.3491	25.4093	NA	NA	NA	NA	NA	NA
P01584	IL1B	23.5317	23.17	NA	NA	NA	NA	NA	NA	NA	NA
P05231	IL6	NA	NA	NA	NA	NA	NA	NA	NA	NA	24.2249
P06756	ITGAV	23.2025	21.5464	NA	23.1913	22.0907	22.1454	23.2927	22.8422	22.4533	23.14
P05556	ITGB1	24.148	24.7009	24.7468	25.1075	24.783	22.7166	22.9	23.1108	22.6915	22.9942
P18564	ITGB6	NA	NA	25.7718	NA	NA	NA	20.974	NA	NA	21.0137
O15229	KMO	23.3532	24.458	26.4701	24.3084	NA	NA	21.1735	NA	NA	NA
P35900	KRT20	22.7431	22.5181	NA	22.0582	NA	NA	23.2979	NA	22.296	NA
Q16719	KYNU	27.5845	25.3538	22.8919	NA	25.0523	22.929	20.5748	21.7687	22.1451	20.4178
Q16674	MIA	25.9181	25.0068	NA	23.3087	NA	22.3664	NA	22.5628	NA	NA
P08253	MMP2	24.0013	21.8975	24.0965	22.251	NA	21.7422	21.7788	20.3938	19.3817	21.7743
P08254	MMP3	23.3042	26.9324	27.109	26.1106	26.5698	26.9716	NA	NA	19.8618	21.4987
P14780	MMP9	NA	NA	NA	24.7665	NA	NA	NA	19.7138	NA	18.9837
P15941	MUC1	22.7339	NA	NA	NA	NA	21.8539	NA	21.9391	NA	NA
P01127	PDGFB	19.5094	NA	NA	NA	NA	NA	NA	NA	NA	24.6412
P07737	PFN1	24.543	24.6298	24.6037	24.3926	24.6295	25.6432	24.4424	24.0517	24.7032	24.3783
Q03405	PLAUR	NA	24.804	NA	24.2239	NA	19.8144	21.3634	NA	NA	20.0445
P60484	PTEN	22.6081	NA	NA	NA	NA	22.951	23.3523	21.3988	NA	21.7586
Q15274	QPRT	NA	NA	NA	NA	NA	NA	20.6238	NA	NA	NA
P05109	S100A8	23.8611	24.653	25.0905	23.8875	24.6045	25.5815	26.6811	20.4793	23.5069	26.6313
P06702	S100A9	NA	23.81	21.7328	NA	21.9627	24.4699	25.4037	19.0237	23.0849	25.4584
P48775	TDO2	NA	NA	NA	NA	NA	NA	22.2324	23.6826	23.7554	24.4191
P01033	TIMP1	NA	25.4118	22.902	24.1902	25.8477	20.8707	19.7952	24.682	24.7975	20.228
P16035	TIMP2	21.2023	26.45	19.7072	NA	NA	NA	NA	NA	NA	NA
P04637	TP53	NA	NA	NA	NA	NA	19.5926	21.3137	21.313	24.3162	NA

## Sheet: CRC_biological-rPSL_Log2PQ
Protein ID	Gene Name	CRC_N1	CRC_N2	CRC_N3	CRC_N4	CRC_N5	CRC_N6	CRC_N7	CRC_T1	CRC_T2	CRC_T3	CRC_T4	CRC_T5	CRC_T6	CRC_T7
Q8N5Z0	AADAT	24.7804	NA	NA	NA	26.5664	25.3086	23.0595	21.5518	27.7547	25.9177	28.099	28.3318	NA	27.9472
P02747	C1QC	23.4224	22.7939	23.5235	23.9521	24.915	24.0389	23.6988	22.107	23.136	22.5552	22.6026	22.9476	22.6538	21.7986
Q99626	CDX2	NA	NA	NA	NA	NA	NA	NA	NA	NA	NA	NA	NA	NA	20.2115
P06731	CEACAM5	21.7373	20.8942	21.4499	21.351	NA	NA	21.0592	22.7189	21.6878	22.6215	23.1305	23.2561	21.6798	23.4062
Q9Y646	CPQ	23.0571	22.9735	22.6178	22.885	22.4363	22.3078	22.7458	20.9068	22.9769	22.9271	22.0994	17.7344	22.3255	18.614
P02778	CXCL10	24.2813	25.5106	NA	NA	NA	NA	25.2761	NA	NA	25.2395	24.7511	24.918	NA	NA
P48061	CXCL12	NA	18.6315	NA	NA	NA	NA	19.9921	20.6388	24.0667	NA	NA	NA	19.7879	NA
P10145	CXCL8	NA	NA	NA	NA	NA	NA	NA	NA	21.1076	NA	NA	20.9724	21.9538	NA
P04798	CYP1A1	NA	20.573	NA	19.7137	NA	19.7995	NA	NA	21.233	NA	NA	20.7628	NA	NA
Q16678	CYP1B1	NA	22.235	24.2233	NA	NA	NA	NA	NA	NA	24.5244	NA	NA	NA	NA
P14902	IDO1	NA	NA	NA	20.3611	NA	21.6283	NA	NA	21.0702	NA	NA	NA	NA	NA
Q6ZQW0	IDO2	NA	NA	NA	26.5768	NA	NA	NA	NA	NA	20.2756	20.0313	NA	NA	21.1104
P05231	IL6	NA	NA	NA	NA	NA	NA	21.2517	NA	NA	NA	NA	NA	NA	NA
P06756	ITGAV	22.0676	21.8717	20.5974	21.9895	22.9944	22.8242	21.4835	20.6364	21.5719	22.1786	21.8438	21.3577	21.6419	21.492
P05556	ITGB1	22.8648	22.9848	22.7186	23.1524	25.9992	26.1903	22.653	22.043	22.3602	22.3896	22.8333	21.7385	23.2815	22.6662
P18564	ITGB6	NA	NA	NA	19.276	NA	NA	19.4538	NA	NA	18.5651	18.5156	18.0732	21.841	19.7718
O15229	KMO	NA	NA	NA	NA	NA	23.6503	NA	NA	20.9575	21.7498	NA	NA	NA	NA
P35900	KRT20	25.8647	26.2625	25.2556	25.6376	18.9216	21.0293	24.1411	22.1628	22.0661	25.6438	25.309	23.8319	23.9189	20.598
Q16719	KYNU	NA	NA	NA	NA	NA	NA	NA	19.7573	19.0784	NA	NA	19.476	NA	NA
P08253	MMP2	19.4186	NA	20.2295	18.8945	NA	19.2563	18.8727	19.4565	20.9211	21.4347	19.9753	19.694	21.0813	19.2644
P08254	MMP3	25.3567	NA	NA	NA	24.4746	NA	NA	NA	20.8956	NA	NA	NA	NA	NA
P14780	MMP9	19.8236	18.6582	NA	17.5068	20.3867	23.2416	NA	22.7182	23.6462	21.7768	22.0598	22.2118	20.5157	19.7863
P15941	MUC1	NA	NA	NA	18.1359	NA	NA	21.1908	21.7906	NA	19.2661	22.4054	22.5466	NA	22.4514
P01127	PDGFB	NA	NA	NA	NA	NA	NA	NA	NA	NA	NA	NA	19.0082	19.5746	NA
P07737	PFN1	24.6994	24.6339	23.8476	24.919	26.1475	26.6269	24.4179	25.0876	24.9207	24.3859	24.7281	24.7005	24.3206	24.1513
Q03405	PLAUR	NA	NA	NA	NA	NA	NA	NA	NA	NA	19.0276	NA	NA	NA	NA
P60484	PTEN	21.1276	19.8316	NA	NA	NA	NA	NA	20.0306	20.6331	NA	NA	NA	NA	NA
P05109	S100A8	22.7438	21.9523	22.5012	23.3888	21.8152	22.4119	22.185	27.2701	27.6985	25.0644	26.3278	27.5727	24.4103	25.5497
P06702	S100A9	22.4416	20.0275	NA	23.1612	22.7757	21.7521	19.9509	26.7029	27.0469	22.7434	25.5479	26.4091	21.6702	24.4053
P48775	TDO2	20.2835	NA	NA	NA	NA	NA	NA	23.8802	21.991	24.8039	NA	24.6745	NA	NA
P01033	TIMP1	NA	22.8241	NA	NA	NA	NA	NA	NA	22.2354	NA	22.1436	23.0124	22.4181	21.3965
P16035	TIMP2	NA	NA	NA	NA	NA	NA	NA	NA	NA	NA	NA	NA	18.8923	NA
P04637	TP53	NA	NA	NA	NA	NA	NA	21.6313	NA	NA	NA	20.0042	NA	NA	20.7833

## Sheet: BrCa_biological-rPSL_Log2PQ
Protein ID	Gene Name	BrCa_N1	BrCa_N2	BrCa_N3	BrCa_N4	BrCa_N5	BrCa_T1	BrCa_T2	BrCa_T3	BrCa_T4	BrCa_T5
Q8N5Z0	AADAT	NA	25.7615	26.3199	NA	NA	26.31066	NA	27.9262	21.0217	26.8086
P02747	C1QC	23.2628	25.0268	24.4984	25.9895	24.4651	25.1791	21.732	21.7272	22.8891	22.1392
P06731	CEACAM5	NA	NA	NA	NA	NA	NA	NA	NA	19.0298	20.6858
Q9Y646	CPQ	22.7732	NA	NA	22.1788	20.6848	NA	22.5652	22.8759	23.0452	NA
P02778	CXCL10	26.0347	NA	25.9766	NA	25.6619	19.4192	19.2561	19.3396	NA	NA
P48061	CXCL12	22.9272	NA	NA	23.1864	21.8033	NA	NA	19.926	19.3338	NA
P10145	CXCL8	NA	NA	NA	NA	NA	NA	NA	NA	20.7186	NA
Q16678	CYP1B1	NA	NA	NA	22.1241	NA	22.2803	23.4526	23.381	NA	20.7447
P01133	EGF	NA	NA	NA	NA	NA	14.0814	NA	NA	NA	NA
P14902	IDO1	NA	NA	24.6092	NA	NA	20.7926	NA	20.7575	NA	NA
Q6ZQW0	IDO2	NA	NA	22.5922	NA	NA	NA	NA	22.7809	NA	NA
P06756	ITGAV	22.4087	20.4975	NA	22.0572	21.7704	21.68	23.091	23.0607	22.2802	21.967
P05556	ITGB1	22.9595	23.8691	23.614	23.4029	24.1574	21.7177	22.2027	22.2204	21.9458	21.7625
P18564	ITGB6	NA	NA	NA	NA	NA	NA	21.1908	21.2404	NA	NA
P07288	KLK3	NA	NA	NA	NA	NA	20.8371	NA	NA	NA	NA
O15229	KMO	NA	NA	NA	NA	NA	NA	NA	NA	19.655	NA
P35900	KRT20	NA	NA	NA	NA	NA	19.3507	NA	NA	NA	NA
Q16719	KYNU	NA	NA	NA	20.9793	NA	23.7443	20.8882	20.3358	19.1248	20.32
P08253	MMP2	22.5834	NA	19.4314	22.4734	20.0235	21.3836	21.1155	21.2473	19.7258	19.1815
P08254	MMP3	NA	NA	NA	NA	NA	NA	NA	22.8716	NA	NA
P14780	MMP9	NA	NA	NA	NA	NA	NA	18.7976	NA	18.3574	18.9062
P15941	MUC1	21.5075	NA	NA	NA	NA	21.4565	NA	18.927	21.6507	17.9589
P01127	PDGFB	NA	NA	21.0012	NA	NA	NA	NA	22.3907	NA	22.2736
P07737	PFN1	23.9528	23.6826	23.4098	23.5219	23.5672	25.6893	24.5593	24.5933	24.2985	24.9523
Q03405	PLAUR	NA	NA	NA	NA	NA	19.5186	21.045	21.3612	NA	NA
P60484	PTEN	22.2911	NA	NA	NA	NA	NA	NA	21.1276	NA	NA
P05109	S100A8	23.8119	24.3301	24.4911	24.5479	23.4899	25.4832	27.214	27.2535	21.1379	23.8311
P06702	S100A9	NA	22.2056	NA	21.8753	NA	23.7214	25.2293	25.1757	19.0214	22.2907
P48775	TDO2	26.2199	NA	NA	NA	NA	NA	18.6252	19.2425	NA	20.2071
P01033	TIMP1	NA	21.4274	NA	NA	21.296	NA	20.6583	20.5205	20.8959	22.9886
P16035	TIMP2	19.3715	NA	NA	19.624	NA	NA	NA	NA	17.6488	20.1751
P04637	TP53	NA	NA	NA	NA	NA	21.2606	NA	NA	19.1565	NA

## Sheet: CRC_biological-library_Log2PQ
Protein ID	Gene Name	CRC_N1	CRC_N2	CRC_N3	CRC_N4	CRC_N5	CRC_N6	CRC_N7	CRC_T1	CRC_T2	CRC_T3	CRC_T4	CRC_T5	CRC_T6	CRC_T7
P02747	C1QC	23.4694	22.6172	23.0415	23.7503	24.6939	23.7197	23.6623	22.0941	23.1036	22.4121	22.2003	22.7237	22.5767	21.8188
Q99626	CDX2	NA	NA	NA	NA	NA	NA	NA	NA	NA	NA	NA	21.7322	NA	20.1986
P06731	CEACAM5	21.7242	21.4476	22.0425	21.6078	NA	NA	21.3222	22.8213	21.9841	22.8707	23.1843	22.9904	22.1287	23.4915
Q9Y646	CPQ	22.863	22.8291	20.2523	22.2246	22.7979	21.9079	22.3912	20.3097	21.9682	21.6301	21.3632	20.7962	21.7952	18.1068
Q16678	CYP1B1	NA	NA	20.3562	NA	NA	NA	NA	NA	NA	20.6488	NA	NA	NA	NA
P14902	IDO1	NA	NA	NA	NA	NA	NA	NA	NA	20.4073	NA	NA	NA	NA	NA
P06756	ITGAV	22.4403	22.0956	20.4955	22.2245	23.1483	23.2468	21.9435	21.115	21.6243	21.8672	22.2978	21.6481	22.0231	21.7138
P05556	ITGB1	23.1257	23.0838	22.5973	23.2142	26.1056	26.3042	22.7757	22.2134	22.4341	22.6492	22.8923	21.9434	23.4894	22.7821
P18564	ITGB6	NA	NA	NA	NA	NA	NA	18.7538	NA	NA	18.3225	NA	17.2867	NA	18.8971
P35900	KRT20	26.0649	26.295	25.4285	25.612	19.3858	20.7808	24.1104	22.2849	22.0367	25.6632	25.2662	23.858	24.0031	20.4798
Q16719	KYNU	NA	NA	NA	NA	NA	NA	NA	20.7474	19.5004	NA	NA	20.1186	NA	NA
P08253	MMP2	18.6204	18.9689	20.0772	18.7889	NA	NA	18.7211	19.387	20.8722	21.0044	19.5524	19.7285	20.726	19.0094
P14780	MMP9	21.1462	19.7275	NA	18.109	21.8776	24.3216	NA	23.7173	25.069	23.0754	23.1619	23.4066	21.8642	22.208
P15941	MUC1	NA	NA	NA	NA	NA	NA	22.2719	22.6141	NA	NA	20.0409	23.6353	21.4601	23.6834
P07737	PFN1	24.7513	24.5862	23.7183	24.9144	26.2502	26.6178	24.2958	25.1721	24.9579	24.5201	24.7237	24.7359	24.4759	23.9723
Q03405	PLAUR	NA	NA	NA	NA	NA	NA	NA	NA	NA	17.2023	NA	NA	NA	NA
Q15274	QPRT	NA	NA	NA	NA	NA	NA	NA	20.8998	NA	22.1378	NA	NA	NA	20.9387
P05109	S100A8	21.6099	20.0324	NA	22.1314	NA	21.3788	20.8443	26.1402	26.6826	23.3719	25.1949	26.3325	22.9562	24.0869
P06702	S100A9	23.2034	19.9608	21.5905	23.5406	24.3283	22.1324	20.553	27.3982	27.5496	23.494	25.9678	26.8641	21.8413	24.9472
P01033	TIMP1	NA	NA	NA	NA	NA	24.7488	20.5612	NA	21.1637	20.4461	20.9039	22.0426	20.8532	21.3811
P16035	TIMP2	NA	18.4846	NA	NA	NA	NA	NA	NA	NA	NA	NA	NA	17.547	NA
P04637	TP53	NA	NA	NA	NA	NA	NA	NA	NA	NA	NA	20.0213	NA	NA	NA

## Sheet: BrCa_biological-library_Log2PQ
Protein ID	Gene Name	Protein Description	BrCa_N1	BrCa_N2	BrCa_N3	BrCa_N4	BrCa_N5	BrCa_T1	BrCa_T2	BrCa_T3	BrCa_T4	BrCa_T5
P02747	C1QC	complement C1q C chain [Source:HGNC Symbol;Acc:HGNC:1245]	23.2579	24.9053	24.6099	26.0845	24.5641	25.2426	21.8622	21.7645	22.8914	22.2075
Q99626	CDX2	caudal type homeobox 2 [Source:HGNC Symbol;Acc:HGNC:1806]	NA	NA	NA	NA	NA	NA	NA	19.3613	NA	NA
P06731	CEACAM5	CEA cell adhesion molecule 5 [Source:HGNC Symbol;Acc:HGNC:1817]	NA	NA	NA	NA	NA	NA	NA	NA	19.2157	NA
Q9Y646	CPQ	carboxypeptidase Q [Source:HGNC Symbol;Acc:HGNC:16910]	22.7226	NA	NA	21.9043	21.0807	20.8866	22.023	22.9313	22.4181	19.2088
Q16678	CYP1B1	cytochrome P450 family 1 subfamily B member 1 [Source:HGNC Symbol;Acc:HGNC:2597]	NA	NA	NA	20.8789	NA	21.5273	23.0352	22.8224	20.9572	20.0999
P14902	IDO1	indoleamine 2,3-dioxygenase 1 [Source:HGNC Symbol;Acc:HGNC:6059]	NA	NA	NA	NA	NA	21.7251	NA	NA	NA	NA
P06756	ITGAV	integrin subunit alpha V [Source:HGNC Symbol;Acc:HGNC:6150]	23.1161	21.1745	NA	22.6583	22.3866	22.0468	23.3315	23.1973	22.6039	22.4441
P05556	ITGB1	integrin subunit beta 1 [Source:HGNC Symbol;Acc:HGNC:6153]	23.2009	24.023	23.9517	23.569	24.4335	21.8428	22.2373	22.2424	22.038	21.9083
P18564	ITGB6	integrin subunit beta 6 [Source:HGNC Symbol;Acc:HGNC:6161]	NA	NA	NA	NA	NA	NA	21.1291	21.0275	NA	NA
P35900	KRT20	keratin 20 [Source:HGNC Symbol;Acc:HGNC:20412]	NA	NA	NA	NA	20.1645	NA	NA	21.1771	18.4492	NA
Q16719	KYNU	kynureninase [Source:HGNC Symbol;Acc:HGNC:6469]	NA	NA	NA	21.8048	NA	23.2364	21.3947	20.4398	20.6297	21.2761
P08253	MMP2	matrix metallopeptidase 2 [Source:HGNC Symbol;Acc:HGNC:7166]	22.4272	NA	19.5134	21.6897	20.411	20.6513	20.4017	20.6285	18.9499	18.5057
P14780	MMP9	matrix metallopeptidase 9 [Source:HGNC Symbol;Acc:HGNC:7176]	NA	22.3814	NA	NA	NA	NA	18.7552	NA	20.3689	18.9607
P15941	MUC1	mucin 1, cell surface associated [Source:HGNC Symbol;Acc:HGNC:7508]	22.5986	NA	NA	NA	22.0811	20.5477	19.7936	20.4973	22.1005	NA
P07737	PFN1	profilin 1 [Source:HGNC Symbol;Acc:HGNC:8881]	24.1505	23.9938	23.9405	23.6841	23.851	26.0078	24.86	24.899	24.5856	25.3562
Q03405	PLAUR	plasminogen activator, urokinase receptor [Source:HGNC Symbol;Acc:HGNC:9053]	NA	NA	NA	NA	NA	18.3025	20.5485	20.5484	NA	NA
P05109	S100A8	S100 calcium binding protein A8 [Source:HGNC Symbol;Acc:HGNC:10498]	NA	NA	NA	NA	NA	23.399	25.2326	25.1962	18.9492	22.602
P06702	S100A9	S100 calcium binding protein A9 [Source:HGNC Symbol;Acc:HGNC:10499]	NA	23.2801	NA	22.1526	NA	24.8949	26.3815	26.27	19.4754	23.0911
P01033	TIMP1	TIMP metallopeptidase inhibitor 1 [Source:HGNC Symbol;Acc:HGNC:11820]	NA	NA	NA	NA	NA	21.2488	21.7446	21.5824	21.342	17.5119
P16035	TIMP2	TIMP metallopeptidase inhibitor 2 [Source:HGNC Symbol;Acc:HGNC:11821]	20.2109	NA	NA	18.9137	19.1417	NA	NA	15.1126	NA	NA
P04637	TP53	tumor protein p53 [Source:HGNC Symbol;Acc:HGNC:11998]	NA	NA	NA	NA	NA	20.9525	NA	NA	19.0572	NA

## Sheet: CRC_Libfree_Log2PQ
Protein ID	Gene Name	Protein Description	CRC_N1	CRC_N2	CRC_N3	CRC_N4	CRC_N5	CRC_N6	CRC_N7	CRC_T1	CRC_T2	CRC_T3	CRC_T4	CRC_T5	CRC_T6	CRC_T7
P02747	C1QC	complement C1q C chain [Source:HGNC Symbol;Acc:HGNC:1245]	23.1807	22.3174	23.9669	23.4186	24.2673	23.6772	23.2333	21.7749	22.6679	22.0668	22.1031	22.1287	22.1039	21.4025
P06731	CEACAM5	CEA cell adhesion molecule 5 [Source:HGNC Symbol;Acc:HGNC:1817]	21.3982	21.0667	21.2111	21.036	NA	NA	21.2172	22.8091	21.7152	22.989	22.7669	23.1755	21.3909	23.5937
Q9Y646	CPQ	carboxypeptidase Q [Source:HGNC Symbol;Acc:HGNC:16910]	22.4158	21.92	21.0044	21.1825	22.4571	22.0133	21.6289	19.6463	21.0163	21.4114	20.9196	20.1955	21.0307	17.0059
P48061	CXCL12	C-X-C motif chemokine ligand 12 [Source:HGNC Symbol;Acc:HGNC:10672]	20.7609	NA	NA	NA	NA	NA	20.2194	NA	NA	NA	NA	NA	20.2761	NA
P10145	CXCL8	C-X-C motif chemokine ligand 8 [Source:HGNC Symbol;Acc:HGNC:6025]	NA	NA	NA	NA	NA	NA	NA	NA	NA	NA	NA	20.467	NA	NA
Q16678	CYP1B1	cytochrome P450 family 1 subfamily B member 1 [Source:HGNC Symbol;Acc:HGNC:2597]	NA	22.042	NA	NA	NA	NA	21.4391	NA	NA	22.022	21.3861	NA	21.2365	NA
P14902	IDO1	indoleamine 2,3-dioxygenase 1 [Source:HGNC Symbol;Acc:HGNC:6059]	NA	NA	NA	NA	NA	NA	NA	NA	23.0346	NA	NA	NA	20.6484	NA
P06756	ITGAV	integrin subunit alpha V [Source:HGNC Symbol;Acc:HGNC:6150]	21.7462	21.3547	19.8869	21.6499	22.3473	22.379	20.5303	20.376	21.02	21.162	21.5727	20.7826	21.0943	20.5452
P05556	ITGB1	integrin subunit beta 1 [Source:HGNC Symbol;Acc:HGNC:6153]	22.4848	22.3939	22.7271	22.7731	25.6693	25.8977	22.2634	21.611	21.8812	22.2914	22.3312	21.4246	22.8493	22.2245
P18564	ITGB6	integrin subunit beta 6 [Source:HGNC Symbol;Acc:HGNC:6161]	NA	NA	NA	NA	NA	NA	18.2607	NA	NA	17.2958	NA	16.8333	16.6305	17.1226
P35900	KRT20	keratin 20 [Source:HGNC Symbol;Acc:HGNC:20412]	25.745	25.7948	24.5825	25.2505	20.286	20.3406	23.6633	21.9136	21.5691	25.1971	24.9721	23.3061	23.3428	19.7484
Q16719	KYNU	kynureninase [Source:HGNC Symbol;Acc:HGNC:6469]	NA	NA	NA	NA	NA	NA	NA	21.071	NA	19.3874	NA	20.4983	NA	NA
P08253	MMP2	matrix metallopeptidase 2 [Source:HGNC Symbol;Acc:HGNC:7166]	20.3839	18.0041	20.4629	18.9887	20.218	20.0492	19.6071	19.8089	21.1105	20.845	20.3536	20.0752	21.0928	19.7284
P14780	MMP9	matrix metallopeptidase 9 [Source:HGNC Symbol;Acc:HGNC:7176]	18.4752	16.7833	NA	NA	NA	NA	NA	21.3006	22.2525	20.1535	20.963	20.8047	18.7747	18.6672
P15941	MUC1	mucin 1, cell surface associated [Source:HGNC Symbol;Acc:HGNC:7508]	17.0199	18.5387	NA	19.0127	NA	NA	20.2376	22.9751	18.2968	20.0444	19.1991	24.9873	19.737	24.5969
P07737	PFN1	profilin 1 [Source:HGNC Symbol;Acc:HGNC:8881]	24.8456	24.6596	24.4068	25.0218	26.608	26.9835	24.3161	25.2449	25.0626	24.5917	24.8785	24.7914	24.526	24.0967
Q03405	PLAUR	plasminogen activator, urokinase receptor [Source:HGNC Symbol;Acc:HGNC:9053]	NA	NA	NA	NA	NA	NA	NA	NA	NA	18.6337	NA	NA	NA	NA
Q15274	QPRT	quinolinate phosphoribosyltransferase [Source:HGNC Symbol;Acc:HGNC:9755]	NA	NA	NA	NA	NA	NA	20.9101	20.8862	NA	20.1135	NA	NA	NA	22.0669
P05109	S100A8	S100 calcium binding protein A8 [Source:HGNC Symbol;Acc:HGNC:10498]	22.8326	22.3143	22.7688	23.502	22.5515	22.8181	22.0627	27.327	27.7431	24.9227	26.3926	27.605	24.5872	25.487
P06702	S100A9	S100 calcium binding protein A9 [Source:HGNC Symbol;Acc:HGNC:10499]	23.2027	20.4324	NA	23.3249	22.2974	23.3594	21.8995	27.1608	27.4165	23.5689	25.8478	26.5576	22.9242	24.8349
P01033	TIMP1	TIMP metallopeptidase inhibitor 1 [Source:HGNC Symbol;Acc:HGNC:11820]	NA	NA	NA	NA	20.9008	NA	20.008	NA	21.4768	20.7859	19.7591	21.9496	20.7003	21.2511
P04637	TP53	tumor protein p53 [Source:HGNC Symbol;Acc:HGNC:11998]	NA	NA	NA	NA	NA	NA	NA	NA	NA	19.8593	20.2588	NA	NA	NA

## Sheet: BrCa_Libfree_Log2PQ
Protein ID	Gene Name	Protein Description	BrCa_N1	BrCa_N4	BrCa_N5	BrCa_N2	BrCa_N3	BrCa_T1	BrCa_T2	BrCa_T3	BrCa_T4	BrCa_T5
P02747	C1QC	complement C1q C chain [Source:HGNC Symbol;Acc:HGNC:1245]	23.0137	26.0099	24.3136	24.5414	24.323	24.7312	21.4756	21.5286	22.5764	22.0109
P06731	CEACAM5	CEA cell adhesion molecule 5 [Source:HGNC Symbol;Acc:HGNC:1817]	NA	NA	NA	NA	NA	NA	NA	NA	19.0763	NA
Q9Y646	CPQ	carboxypeptidase Q [Source:HGNC Symbol;Acc:HGNC:16910]	22.2294	22.0302	21.9944	20.5485	NA	19.2023	21.6101	21.5617	21.7871	19.7869
P02778	CXCL10	C-X-C motif chemokine ligand 10 [Source:HGNC Symbol;Acc:HGNC:10637]	NA	NA	NA	NA	NA	20.8863	20.4319	21.0127	NA	NA
P48061	CXCL12	C-X-C motif chemokine ligand 12 [Source:HGNC Symbol;Acc:HGNC:10672]	22.6605	23.9583	21.6342	NA	NA	NA	NA	NA	NA	NA
Q16678	CYP1B1	cytochrome P450 family 1 subfamily B member 1 [Source:HGNC Symbol;Acc:HGNC:2597]	NA	NA	NA	NA	NA	NA	21.747	21.7215	NA	19.104
P14902	IDO1	indoleamine 2,3-dioxygenase 1 [Source:HGNC Symbol;Acc:HGNC:6059]	NA	NA	NA	NA	NA	21.2721	NA	NA	NA	NA
P06756	ITGAV	integrin subunit alpha V [Source:HGNC Symbol;Acc:HGNC:6150]	22.2879	21.4934	21.2659	18.2275	NA	21.4275	23.071	22.8165	22.0547	22.0712
P05556	ITGB1	integrin subunit beta 1 [Source:HGNC Symbol;Acc:HGNC:6153]	22.9096	23.2061	23.8139	23.4328	23.4951	21.2721	21.8191	21.694	21.5605	21.4605
P18564	ITGB6	integrin subunit beta 6 [Source:HGNC Symbol;Acc:HGNC:6161]	NA	NA	NA	NA	NA	NA	20.4206	20.2593	NA	NA
Q16719	KYNU	kynureninase [Source:HGNC Symbol;Acc:HGNC:6469]	NA	23.023	NA	NA	NA	23.0465	20.9715	20.6894	NA	NA
P08253	MMP2	matrix metallopeptidase 2 [Source:HGNC Symbol;Acc:HGNC:7166]	22.9784	23.1971	21.3649	NA	21.0883	21.028	20.6269	20.9466	19.0043	18.1825
P14780	MMP9	matrix metallopeptidase 9 [Source:HGNC Symbol;Acc:HGNC:7176]	NA	NA	NA	NA	NA	NA	NA	17.1717	18.2049	NA
P15941	MUC1	mucin 1, cell surface associated [Source:HGNC Symbol;Acc:HGNC:7508]	20.9939	NA	NA	NA	NA	19.7707	22.513	15.9746	23.1065	18.2846
P07737	PFN1	profilin 1 [Source:HGNC Symbol;Acc:HGNC:8881]	24.0492	24.0693	23.7324	23.6508	23.7809	25.5864	24.3262	24.3022	24.346	25.0702
Q03405	PLAUR	plasminogen activator, urokinase receptor [Source:HGNC Symbol;Acc:HGNC:9053]	NA	NA	NA	NA	NA	19.8423	20.3808	20.6874	NA	NA
P05109	S100A8	S100 calcium binding protein A8 [Source:HGNC Symbol;Acc:HGNC:10498]	23.4666	NA	22.9845	23.8755	23.9943	25.4718	26.5477	26.534	20.5165	23.6081
P06702	S100A9	S100 calcium binding protein A9 [Source:HGNC Symbol;Acc:HGNC:10499]	18.6991	21.7852	NA	22.344	NA	23.9456	25.7764	25.8271	18.8423	23.0387
P01033	TIMP1	TIMP metallopeptidase inhibitor 1 [Source:HGNC Symbol;Acc:HGNC:11820]	NA	21.765	21.1956	NA	NA	21.1574	19.8342	21.1574	21.1635	NA
P04637	TP53	tumor protein p53 [Source:HGNC Symbol;Acc:HGNC:11998]	NA	NA	NA	NA	NA	20.8501	NA	NA	18.9053	NA
