# Supplementary material for: Recombinant Protein Spectral Library (rPSL) DIA-MS method improves identification and quantification of low-abundance cancer-associated and kynurenine pathway proteins
Source: Commun Chem. 2025 May 10;8:141. doi: 10.1038/s42004-025-01531-0 (PMC12065878; doi:10.1038/s42004-025-01531-0)
Supplement: Supplementary file 13 — Supplementary Data 10 [file 42004_2025_1531_MOESM13_ESM.xlsx]

## Sheet: SW480_Libraryfree_Log2PQ
Gene	SW480_Control_Rep1	SW480_Control_Rep2	SW480_Control_Rep3	SW480_Treated_Rep1	SW480_Treated_Rep2	SW480_Treated_Rep3	SW480_Vehicle Control_Rep1	SW480_Vehicle Control_Rep2	SW480_Vehicle Control_Rep3
CDX2	14.7444	13.7622	13.7274	14.857	NA	16.6736	15.7355	15.8496	16.1843
IDO1	21.2766	21.2356	20.7412	20.4445	21.801	21.0003	21.2725	20.8766	NA
ITGAV	20.9673	20.813	20.6168	20.582	20.8414	20.5145	20.9288	20.6923	20.6739
ITGB1	23.0836	23.0165	22.9664	23.1314	22.8626	23.0035	23.0535	22.7934	23.1384
KRT20	23.4339	23.44	NA	23.5885	23.6258	NA	23.5133	23.5514	23.5455
KYNU	NA	18.0425	NA	NA	NA	NA	18.1313	NA	16.5207
PFN1	26.4558	26.4763	26.3637	26.5332	26.1894	26.284	26.6272	26.2587	26.3787
PLAUR	20.3321	20.9784	19.0562	19.403	21.1668	18.8835	20.4178	18.781	20.7173
QPRT	22.1842	21.8429	22.0467	22.3716	22.2088	20.7548	22.5277	21.8446	21.521
S100A8	NA	NA	NA	NA	NA	NA	NA	NA	NA
S100A9	20.2588	NA	NA	20.0423	NA	NA	20.1546	NA	NA
TIMP1	20.3555	20.0195	NA	18.9626	20.1766	NA	19.5551	19.9257	19.9321
TIMP2	17.1815	18.1434	17.6551	19.1106	18.1601	17.3323	17.8091	16.9158	NA
TP53	23.4575	23.4443	23.181	23.5059	23.5478	23.831	23.4195	23.2863	23.6348

## Sheet: SW480_Biologicallibrary_Log2PQ
Gene	SW480_Control_Rep1	SW480_Control_Rep2	SW480_Control_Rep3	SW480_Treated_Rep1	SW480_Treated_Rep2	SW480_Treated_Rep3	SW480_Vehicle Control_Rep1	SW480_Vehicle Control_Rep2	SW480_Vehicle Control_Rep3
CDX2	14.7444	16.1082	14.437	14.6843	NA	16.7564	16.4061	NA	NA
ITGAV	21.5812	21.2819	21.5278	21.7456	21.8586	21.416	21.7842	21.5599	21.5942
ITGB1	23.5221	23.335	23.3959	23.5456	23.227	23.4186	23.5319	23.0968	23.5169
KRT20	17.755	18.7527	19.167	19.3369	24.006	18.9084	NA	NA	18.7942
PFN1	26.2151	26.2063	26.0962	26.2763	26.0278	26.0812	26.3497	25.9802	26.0924
PLAUR	19.0492	18.8371	18.8872	19.2341	18.9325	18.7146	18.9462	NA	18.7049
QPRT	21.7027	21.7017	21.5945	22.0222	21.5729	21.444	22.1354	21.7536	21.5083
TIMP1	19.2334	18.7803	NA	19.0246	19.9802	19.8162	20.2311	19.9225	20.163
TIMP2	16.4767	15.0475	17.5894	18.3303	18.5415	13.7442	17.617	16.6823	NA
TNFRSF1A	NA	NA	NA	NA	23.188	NA	NA	NA	NA
TP53	23.0196	22.7026	22.7169	23.019	23.2402	23.1614	22.8679	22.8802	23.3941

## Sheet: SW480_BiologicalrPSL_Log2PQ
Gene	SW480_Control_Rep1	SW480_Control_Rep2	SW480_Control_Rep3	SW480_Treated_Rep1	SW480_Treated_Rep2	SW480_Treated_Rep3	SW480_Vehicle Control_Rep1	SW480_Vehicle Control_Rep2	SW480_Vehicle Control_Rep3
AADAT	NA	NA	23.4181	NA	24.3386	24.2924	NA	24.6579	NA
C1QC	NA	NA	21.9605	NA	NA	NA	22.5984	NA	NA
CDX2	14.7444	14.8808	17.6074	14.857	NA	16.548	16.4387	18.2116	16.1843
CPQ	17.3563	17.4335	NA	17.5067	NA	16.686	NA	NA	NA
CYP1A1	NA	NA	NA	NA	NA	NA	21.5953	NA	NA
IDO1	NA	NA	NA	21.3955	20.4606	NA	NA	NA	NA
IDO2	24.6609	25.4849	24.7017	25.6331	25.6135	23.8183	22.8602	24.3266	NA
IL1B	22.2465	22.1421	22.1964	22.357	21.6342	22.4717	22.1768	20.3233	22.0818
IL6	NA	NA	NA	NA	22.7962	19.5884	NA	NA	NA
ITGAV	21.3293	21.5062	20.8497	21.5567	21.4269	21.1618	21.565	21.6123	21.2537
ITGB1	23.4217	23.4063	23.3833	23.498	23.2324	23.3833	23.4639	23.2416	23.4979
KRT20	18.6114	16.8726	NA	17.6215	18.9752	20.3957	18.8599	NA	NA
MMP2	NA	NA	NA	NA	21.7599	NA	NA	22.0662	NA
MMP3	NA	NA	23.0041	22.4446	22.1319	23.0629	21.9386	23.0338	23.1586
PFN1	26.7005	26.7194	26.3008	26.807	26.4409	26.5593	26.875	26.5366	26.5605
PLAUR	19.4295	19.198	18.1743	17.9709	19.1976	18.9797	19.2112	18.6325	19.316
PTEN	NA	NA	21.3249	NA	21.7526	NA	NA	NA	NA
QPRT	22.516	22.5367	22.3607	22.7485	22.5055	22.2211	22.7124	22.4234	22.4482
TDO2	20.8977	21.5617	21.0341	18.8012	21.1419	21.1909	20.9853	20.8581	21.4471
TIMP1	18.7688	20.0195	20.0817	20.3344	NA	NA	20.2973	NA	19.6282
TIMP2	18.8721	17.3153	19.2654	19.13	18.5066	NA	17.8091	NA	NA
TP53	22.5311	22.6318	23.0814	22.6068	22.6197	22.9142	22.5737	22.4346	22.9039

## Sheet: SW480_rPSL_Log2PQ
Gene	SW480_Control_Rep1	SW480_Control_Rep2	SW480_Control_Rep3	SW480_Treated_Rep1	SW480_Treated_Rep2	SW480_Treated_Rep3	SW480_Vehicle Control_Rep1	SW480_Vehicle Control_Rep2	SW480_Vehicle Control_Rep3
AADAT	26.3648	26.3492	26.2501	26.3623	26.3843	26.0208	26.4057	26.526	26.0575
C1QC	22.0766	NA	NA	16.5412	NA	22.5594	NA	22.107	22.3245
CDX2	NA	NA	22.0026	NA	NA	NA	NA	NA	NA
CXCL12	23.9994	24.2022	24.3294	24.5049	24.3743	23.9823	24.1759	24.2269	24.4389
CYP1A1	18.5552	20.6836	NA	19.6273	21.053	20.7742	21.2371	21.0962	NA
EGF	24.2647	NA	23.9914	NA	23.9835	23.3184	23.9586	23.7468	23.9149
IDO1	23.2785	22.9009	25.6506	23.3098	NA	22.5785	22.6537	22.6693	NA
IDO2	24.424	25.266	24.6917	25.2568	25.3173	24.8072	NA	25.3732	24.8604
IL1B	21.598	22.1333	21.0388	21.555	20.7021	21.7715	21.3844	21.6404	21.3576
IL6	24.4959	25.5997	NA	26.2177	26.0825	24.7023	26.1138	24.9522	25.0528
ITGAV	21.7326	21.5218	21.5428	21.6344	21.7118	21.5732	21.8679	21.7637	21.5385
ITGB1	23.5791	23.4923	23.453	23.6187	23.3227	23.4559	23.5972	23.3262	23.5659
KMO	25.3983	25.2739	25.0911	25.1658	24.6132	NA	25.3336	NA	20.7633
KRT20	22.9057	22.4432	22.6122	23	22.6364	22.5459	22.5737	22.29	22.3546
MIA	NA	NA	NA	NA	21.5867	NA	NA	NA	NA
MMP2	25.7893	25.6588	25.8731	25.7227	25.5273	25.1767	25.9007	26.3576	26.1425
MMP3	22.5916	22.3484	22.5349	22.5646	23.4704	23.7294	22.513	23.9193	23.1277
PFN1	25.6791	25.6631	25.5858	25.7002	25.4419	25.4415	25.8363	25.4114	25.4521
PLAUR	NA	NA	19.2921	NA	NA	19.1195	18.4299	19.0835	19.3122
PTEN	22.0239	22.2243	21.1402	22.1308	21.7839	22.1011	22.25	21.4708	22.0604
QPRT	21.8831	21.9416	21.8919	22.0673	21.9839	21.7097	22.3012	21.7468	21.4088
S100A8	28.4087	28.1149	28.4077	28.2693	NA	28.2236	NA	28.2286	26.7474
TDO2	NA	26.338	NA	NA	NA	NA	NA	NA	NA
TIMP2	18.9627	19.0724	17.7873	16.9685	18.6207	NA	19.2146	NA	NA
TNFRSF1A	26.9324	26.779	26.7815	26.8577	NA	26.6317	26.8479	26.722	26.5976
TP53	23.2205	23.1755	22.8674	23.2236	23.0612	23.4	23.0784	22.9646	23.3673

## Sheet: SKBR3_Libraryfree_Log2PQ
Gene	SKBR3_Control_Rep1	SKBR3_Control_Rep2	SKBR3_Control_Rep3	SKBR3_Treated_Rep1	SKBR3_Treated_Rep2	SKBR3_Treated_Rep3	SKBR3_Vehicle Control_Rep1	SKBR3_Vehicle Control_Rep2	SKBR3_Vehicle Control_Rep3
IDO1	NA	NA	NA	20.6938	NA	NA	21.0326	NA	NA
ITGAV	19.8175	20.0226	20.7455	19.9914	20.1083	19.9699	20.7164	20.5188	20.1274
ITGB1	20.4017	20.3025	20.4293	20.3657	20.2473	20.2979	20.5303	20.3986	20.3507
KRT20	NA	21.4817	NA	NA	NA	NA	NA	NA	21.1735
KYNU	20.3248	19.7946	20.9384	20.2869	20.2062	20.4148	20.4076	21.0277	20.8262
MUC1	21.0667	20.685	21.024	22.6243	20.7461	22.4206	21.9284	20.2245	20.7629
PFN1	25.2499	25.0906	25.4403	25.2694	24.9811	24.7107	25.2125	25.1077	25.345
PTEN	18.9025	18.4849	19.2806	18.7088	18.9206	18.7841	NA	NA	NA
QPRT	24.0322	23.6798	24.3084	23.9728	23.7464	23.8905	24.0892	24.0832	24.1045
S100A8	23.8812	23.6646	25.355	24.5918	23.9926	24.637	24.114	24.0602	25.3327
S100A9	24.4243	24.037	25.7805	25.0268	24.5768	25.0232	24.1372	24.2823	25.5771
TP53	20.5549	20.4179	21.262	20.8781	20.6696	20.7271	20.7896	20.3775	21.1754

## Sheet: SKBR3_Biologicallibrary_Log2PQ
Gene	SKBR3_Control_Rep1	SKBR3_Control_Rep2	SKBR3_Control_Rep3	SKBR3_Treated_Rep1	SKBR3_Treated_Rep2	SKBR3_Treated_Rep3	SKBR3_Vehicle Control_Rep1	SKBR3_Vehicle Control_Rep2	SKBR3_Vehicle Control_Rep3
CDX2	NA	NA	NA	NA	16.3609	NA	NA	NA	NA
IDO1	NA	NA	NA	NA	NA	18.0333	NA	NA	NA
ITGAV	21.0495	20.3156	21.3577	20.9413	20.7511	21.0024	20.9468	21.1499	20.9914
ITGB1	21.3061	20.6541	21.0936	21.2162	21.0489	20.9001	21.1071	21.0673	20.8117
KRT20	19.0787	NA	19.2605	19.4136	NA	NA	NA	NA	NA
KYNU	21.2097	20.9576	21.6221	21.077	20.942	21.2335	21.4899	21.6476	21.4078
MUC1	21.2458	18.91	19.4327	22.5635	19.7031	20.8279	19.3604	20.2648	NA
PFN1	25.9399	25.7205	26.0951	25.8636	25.6472	25.5941	25.8577	25.8465	25.8859
PTEN	19.4336	NA	NA	NA	19.0266	NA	NA	NA	NA
QPRT	22.9948	22.7766	23.4199	23.2014	22.9964	23.162	23.2121	23.1432	23.3683
TNFRSF1A	NA	NA	NA	NA	NA	24.302	NA	NA	NA
TP53	20.5349	19.5409	20.6515	20.5501	20.5697	20.8291	20.3043	20.9021	20.1583

## Sheet: SKBR3_BiologicalrPSL_Log2PQ
Gene	SKBR3_Control_Rep1	SKBR3_Control_Rep2	SKBR3_Control_Rep3	SKBR3_Treated_Rep1	SKBR3_Treated_Rep2	SKBR3_Treated_Rep3	SKBR3_Vehicle Control_Rep1	SKBR3_Vehicle Control_Rep2	SKBR3_Vehicle Control_Rep3
AADAT	21.5998	22.7179	NA	22.9748	24.0163	NA	NA	NA	NA
CDX2	NA	NA	NA	NA	16.8772	NA	NA	NA	NA
CYP1A1	NA	20.6084	NA	NA	20.2783	20.8626	20.8768	NA	NA
CYP1B1	NA	NA	24.4717	NA	NA	NA	NA	NA	NA
IDO1	NA	NA	NA	21.4157	21.3887	21.6649	NA	NA	NA
IDO2	24.599	24.2804	NA	NA	24.9248	24.5814	24.5703	NA	24.3433
IL1B	20.5838	20.5765	NA	20.8225	20.1022	21.2895	20.6304	NA	22.615
IL6	18.8072	NA	NA	NA	NA	NA	NA	NA	NA
ITGAV	20.6009	20.9915	21.3192	20.7937	21.1341	21.0369	21.2785	21.2466	21.0596
ITGB1	20.6849	20.523	21.0167	21.0161	20.8672	21.0033	21.0416	21.0331	20.8594
ITGB6	NA	17.8596	NA	NA	NA	18.7031	NA	NA	17.538
KLK3	27.0088	26.6219	27.0166	26.8927	26.9183	26.946	26.7777	27.0839	NA
KMO	NA	NA	23.8643	NA	NA	NA	NA	NA	NA
KRT20	17.9868	NA	19.5995	18.5487	18.6854	NA	NA	NA	NA
KYNU	20.5232	20.7029	21.0558	20.587	20.5902	21.1702	21.3535	21.3946	21.1015
MMP2	27.0212	NA	21.7585	NA	27.2136	NA	NA	NA	NA
MUC1	21.0059	17.9893	20.0577	22.472	19.931	21.1593	19.2647	20.5998	19.2446
PFN1	25.7832	25.591	25.993	25.7772	25.5771	25.5094	25.716	25.71	25.8151
PTEN	NA	19.6392	NA	NA	NA	NA	NA	NA	NA
QPRT	23.926	23.7317	24.0696	24.0096	23.795	23.8699	24.0162	23.9104	23.9872
S100A9	24.5653	24.2413	26.0578	25.1823	24.8223	25.4194	24.7984	24.8178	25.8492
TDO2	NA	NA	NA	NA	NA	NA	NA	25.2315	NA
TP53	18.8445	19.2379	20.0544	19.9945	20.0757	20.3011	19.856	20.4401	19.9801

## Sheet: SKBR3_rPSL_Log2PQ
Gene	SKBR3_Control_Rep1	SKBR3_Control_Rep2	SKBR3_Control_Rep3	SKBR3_Treated_Rep1	SKBR3_Treated_Rep2	SKBR3_Treated_Rep3	SKBR3_Vehicle Control_Rep1	SKBR3_Vehicle Control_Rep2	SKBR3_Vehicle Control_Rep3
AADAT	25.8289	24.9897	25.0883	25.2407	25.1791	25.4639	25.3325	25.4464	25.0583
C1QC	25.7558	25.4292	26.5215	25.4584	25.7808	25.7065	25.6157	25.5242	NA
CPQ	23.9737	24.3397	24.6583	23.1453	24.5999	NA	24.4757	NA	25.146
CXCL12	24.5653	24.227	24.6728	24.2964	24.3986	24.2469	24.3888	24.4843	24.4871
CYP1A1	18.5533	20.1073	NA	20.8801	19.7728	NA	19.9497	20.4284	NA
EGF	NA	22.9075	NA	22.7001	23.9108	NA	24.4969	NA	24.2393
IDO1	24.3109	24.5326	20.7502	24.1807	24.3752	NA	24.6745	NA	24.5896
IDO2	25.0157	23.7869	25.1759	25.0322	24.5325	25.201	24.184	24.6776	24.9153
IL1B	21.0711	20.8251	NA	21.4931	21.7739	21.3383	22.2163	22.4056	22.191
IL6	25.1319	24.9515	25.1352	25.1349	25.0069	24.8493	24.9605	24.6439	24.8337
ITGAV	21.3087	21.1983	21.6181	21.2987	21.2791	21.2734	21.4346	21.6396	21.3644
ITGB1	21.0918	20.8182	20.9368	21.0846	20.9572	20.9808	20.8849	20.8413	20.8284
KLK3	25.6593	25.7049	25.6298	25.5603	25.4876	25.6581	25.8937	25.644	25.532
KMO	NA	NA	22.5142	NA	22.7406	25.7059	NA	26.6137	NA
KRT20	23.9516	23.7451	24.0687	23.6091	24.1777	24.2522	24.1344	24.3242	24.4723
KYNU	21.0572	20.8385	21.3575	20.8079	20.6837	21.1861	20.9962	21.4322	21.3237
MIA	21.6168	21.1968	23.1672	22.0462	22.4805	22.7931	22.7703	23.0309	NA
MMP2	25.5703	25.2226	25.7277	25.6246	25.5069	25.5785	25.6296	25.5719	25.4728
MMP3	24.7874	23.7302	24.3552	24.4383	24.0978	24.5365	23.9959	24.8063	24.2472
MMP9	26.5202	26.336	25.945	26.1395	26.5437	26.559	26.8328	26.8388	26.3276
MUC1	20.8319	19.9724	20.3182	22.4782	NA	21.174	NA	20.6919	NA
PFN1	25.915	25.7774	25.9743	25.7088	25.5068	25.2785	25.6461	25.6886	25.821
PTEN	21.8966	21.788247566694402	22.5005	21.9102	21.8491	21.7008	21.9007	21.5775	22.3578
QPRT	24.3228	23.9005	24.5382	24.064	23.8949	24.3571	24.2312	24.3566	24.3892
S100A8	28.5831	28.209	28.8353	27.927	NA	28.5592	NA	28.2174	27.8351
S100A9	24.4154	24.0862	25.8584	24.9645	24.6424	25.1766	24.5853	24.6338	25.6733
TDO2	NA	NA	NA	25.2803	NA	NA	NA	NA	25.7458
TNFRSF1A	27.0619	26.7376	27.1544	26.9456	26.9323	26.5798	26.8089	26.8042	26.7789
TP53	21.1388	20.6476	22.6946	21.5507	21.1174	21.4833	21.0361	24.4655	21.3531

## Sheet: MCF7_Libraryfree_Log2PQ
Gene	MCF7_Control_Rep1	MCF7_Control_Rep2	MCF7_Control_Rep3	MCF7_Treated_Rep1	MCF7_Treated_Rep2	MCF7_Treated_Rep3	MCF7_Vehicle Control_Rep1	MCF7_Vehicle Control_Rep2	MCF7_Vehicle Control_Rep3
IDO1	22.8249	NA	NA	23.1203	NA	22.0846	22.4529	NA	NA
ITGAV	20.2182	20.2148	19.9324	21.0425	20.2201	19.5155	20.642	19.8613	19.8066
ITGB1	22.3606	21.8736	21.6891	22.6028	21.9094	21.3659	22.304	21.4301	21.4617
KRT20	NA	NA	NA	22.0751	21.851	NA	22.1372	19.4216	21.291
KYNU	23.0203	22.6134	22.5007	23.6263	22.8273	21.8862	23.1009	22.4193	22.3543
MUC1	22.7004	21.8265	21.9357	23.5743	22.9056	22.3492	22.4333	21.7444	21.7124
PFN1	27.1132	26.5187	26.1769	27.4603	26.4969	25.4936	27.0961	26.0821	25.9291
PTEN	20.5714	19.842	18.826	19.8162	19.3514	NA	19.9859	NA	18.4553
S100A9	NA	NA	NA	22.4462	NA	NA	NA	NA	NA
TP53	19.8367	18.9332	18.9055	19.5877	19.3715	16.4567	19.2866	19.0567	17.7684

## Sheet: MCF7_Biologicallibrary_Log2PQ
Gene	MCF7_Control_Rep1	MCF7_Control_Rep2	MCF7_Control_Rep3	MCF7_Treated_Rep1	MCF7_Treated_Rep2	MCF7_Treated_Rep3	MCF7_Vehicle Control_Rep1	MCF7_Vehicle Control_Rep2	MCF7_Vehicle Control_Rep3
IDO1	NA	NA	NA	19.8447	NA	NA	NA	NA	NA
ITGAV	21.0762	21.0567	20.2072	21.1618	20.7649	19.8568	21.1473	20.455	20.0109
ITGB1	22.7325	22.298	22.0888	22.8762	22.3656	21.8592	22.5474	21.9981	21.7602
KRT20	NA	NA	NA	20.2924	NA	NA	NA	NA	NA
KYNU	23.5393	23.1677	22.9796	24.1373	23.3962	22.5014	23.4749	22.9426	22.8854
MUC1	22.7926	21.799	21.8587	23.3035	22.7998	22.0172	22.243	21.7359	21.1129
PFN1	27.2645	26.7186	26.427	27.6349	26.7766	25.6406	27.2562	26.3718	26.1123
PTEN	19.6477	19.3882	17.6049	18.8067	19.603	NA	19.2445	NA	17.7271
QPRT	22.139	21.7816	20.8045	21.1003	22.0753	NA	21.7112	NA	21.77
TNFRSF1A	NA	24.1833	24.624	NA	NA	NA	NA	NA	23.3299
TP53	18.4372	NA	18.8024	19.305	NA	19.0844	18.9354	19.153	NA

[truncated: 10 more sheets: MCF7_BiologicalrPSL_Log2PQ, MCF7_rPSL_Log2PQ, HT29_Libraryfree_Log2PQ, HT29_BiologicalLibrary_Log2PQ, HT29_BiologicalrPSL_Log2PQ, HT29_rPSL_LogPQ, 231_Libraryfree_Log2PQ, 231_BiologicalLibrary_Log2PQ, 231_BiologicalrPSL_Log2PQ, 231_rPSL_Log2PQ]
