# Supplementary material for: Recombinant Protein Spectral Library (rPSL) DIA-MS method improves identification and quantification of low-abundance cancer-associated and kynurenine pathway proteins
Source: Commun Chem. 2025 May 10;8:141. doi: 10.1038/s42004-025-01531-0 (PMC12065878; doi:10.1038/s42004-025-01531-0)
Supplement: Supplementary file 14 — Supplementary Data 11 [file 42004_2025_1531_MOESM14_ESM.xlsx]

## Sheet: BrCa_FoldChange
Proteins	Sample 1		Sample2		Sample3		Sample4		Sample5
	Fold Change [BrCaT1/BrCaN1]	Log2 Fold Change [BrCaT1/BrCaN1]	Fold Change [BrCaT2/BrCaN2]	Log2 Fold Change [BrCaT2/BrCaN2]	Fold Change [BrCaT3/BrCaN3]	Log2 Fold Change [BrCaT3/BrCaN3]	Fold Change [BrCaT4/BrCaN4]	Log2 Fold Change [BrCaT4/BrCaN4]	Fold Change [BrCaT5/BrCaN5]	Log2 Fold Change [BrCaT5/BrCaN5]
C1QC	1.08238	0.114201	0.880705	-0.183269	0.886881	-0.173188	0.880705	-0.183269	0.868349	-0.203652
ITGB1	0.945913	-0.0802212	0.93774	-0.0927399	0.940984	-0.0877577	0.93774	-0.0927399	0.930186	-0.104409
PFN1	1.0725	0.100972	1.03302	0.046865	1.05055	0.0711515	1.03302	0.046865	1.03702	0.0524401
S100A8	1.07019	0.0978666	0.861087	-0.21577	1.11279	0.154185	0.861087	-0.21577	1.11853	0.16161
AADAT	27.3107	4.77139	22.0217	4.46085	1.05879	0.0824226	27.8086	4.79746	0.0373671	-4.74209
CEACAM5	ND	ND	20.0298	4.32407	ND	ND	21.6858	4.43868	ND	ND
CPQ	0.0420641	-4.57127	1.03738	0.052943	23.8759	4.57748	0.0461154	-4.43861	23.5652	4.55859
CXCL10	0.755296	-0.404885	ND	ND	0.753971	-0.407419	0.0375067	-4.73671	20.2561	4.34029
CXCL12	0.0417934	-4.58058	0.84071	-0.25032	20.926	4.38723	0.0438533	-4.51117	ND	ND
CXCL8	ND	ND	21.7186	4.44086	ND	ND	ND	ND	ND	ND
CYP1B1	23.2803	4.54104	0.0432449	-4.53132	24.381	4.60768	21.7447	4.44259	24.4526	4.61192
EGF	15.0814	3.9147	ND	ND	ND	ND	ND	ND	ND	ND
IDO1	21.7926	4.44576	ND	ND	0.849597	-0.23515	ND	ND	ND	ND
IDO2	ND	ND	ND	ND	1.00799	0.0114879	ND	ND	ND	ND
ITGAV	0.968873	-0.0456211	1.00967	0.0138899	24.0607	4.58861	1.00863	0.012404	1.12064	0.164327
ITGB6	ND	ND	ND	ND	22.2404	4.47511	ND	ND	22.1908	4.47189
KMO	ND	ND	20.655	4.36842	ND	ND	ND	ND	ND	ND
KLK3	20.8372	4.38109	ND	ND	ND	ND	ND	ND	ND	ND
KRT20	20.3507	4.34701	ND	ND	ND	ND	ND	ND	ND	ND
KYNU	24.7443	4.62902	0.915626	-0.12717	21.3358	4.4152	21.32	4.41414	21.8882	4.45208
MMP2	0.949126	-0.0753283	0.882948	-0.1796	1.08888	0.122844	0.959946	-0.0589744	22.1155	4.46699
MMP3	ND	ND	ND	ND	23.8716	4.57723	ND	ND	ND	ND
MMP9	ND	ND	19.3574	4.27482	ND	ND	19.9062	4.31515	19.7976	4.30725
MUC1	0.997732	-0.00327594	22.6507	4.50149	19.927	4.31665	18.9589	4.2448	ND	ND
PDGFB	ND	ND	ND	ND	1.06316	0.0883546	23.2736	4.54062	ND	ND
PLAUR	20.5186	4.35886	ND	ND	22.3612	4.48293	ND	ND	22.045	4.46238
PTEN	0.0429348	-4.54171	ND	ND	22.1276	4.46777	ND	ND	ND	ND
S100A9	24.7214	4.62769	0.875239	-0.192251	26.1757	4.71015	23.2907	4.54168	1.1303	0.176706
TDO2	0.0367379	-4.76659	1	0	20.2425	4.33932	21.2071	4.40648	19.6252	4.29464
TIMP1	ND	ND	21.8959	4.45259	21.5205	4.42764	1.07592	0.105565	0.965706	-0.0503436
TIMP2	0.0490883	-4.34848	0.904225	-0.145247	ND	ND	21.1751	4.4043	ND	ND
TP53	22.2606	4.47642	20.1565	4.33318	ND	ND	ND	ND	ND	ND

## Sheet: CRC_FoldChange
Proteins	Sample1		Sample2		Sample3		Sample4		Sample5		Sample6		Sample7
	Fold Change [CRCT1/CRCN1]	Log2 Fold Change [CRCT1/CRCN1]	Fold Change [CRCT2/CRCN2]	Log2 Fold Change [CRCT2/CRCN2]	Fold Change [CRCT3/CRCN3]	Log2 Fold Change [CRCT3/CRCN3]	Fold Change [CRCT4/CRCN4]	Log2 Fold Change [CRCT4/CRCN4]	Fold Change [CRCT5/CRCN5]	Log2 Fold Change [CRCT5/CRCN5]	Fold Change [CRCT6/CRCN6]	Log2 Fold Change [CRCT6/CRCN6]	Fold Change [CRCT7/CRCN7]	Log2 Fold Change [CRCT7/CRCN7]
C1QC	0.943837	-0.0833908	1.01501	0.0214923	0.958834	-0.0606477	0.943656	-0.0836678	0.921036	-0.11867	1.06114	0.0856177	0.919821	-0.120575
CPQ	0.90674	-0.141239	1.00015	0.000210359	1.01368	0.0195978	0.965669	-0.0503989	0.790432	-0.339288	0.999205	-0.00114748	0.818348	-0.289214
ITGAV	0.935145	-0.0967377	0.98629	-0.0199161	1.07677	0.106705	0.993374	-0.00959097	0.928821	-0.106527	1.05463	0.0767378	1.00039	0.000568007
ITGB1	0.964058	-0.0528085	0.972824	-0.039749	0.985518	-0.0210465	0.986219	-0.0200198	0.836122	-0.258215	1.12494	0.16985	1.00058	0.000842966
KRT20	0.856876	-0.222841	0.840213	-0.251172	1.01537	0.0220034	0.987184	-0.0186096	1.25951	0.332861	0.879191	-0.185751	0.853234	-0.228987
PFN1	1.01571	0.0224956	1.01164	0.0166984	1.02257	0.0322049	0.992339	-0.0110948	0.944661	-0.082131	1.09483	0.130708	0.989083	-0.0158371
S100A8	1.19901	0.261848	1.26176	0.335433	1.11391	0.155639	1.12566	0.170768	1.26392	0.337908	0.918132	-0.123226	1.15167	0.203723
AADAT	0.874765	-0.193033	28.7547	4.84573	26.9177	4.75048	29.099	4.8629	1.06404	0.0895558	26.3086	4.71746	1.20315	0.266816
CDX2	ND	ND	ND	ND	ND	ND	ND	ND	ND	ND	ND	ND	21.2115	4.40678
CEACAM5	1.04317	0.0609737	1.03624	0.0513634	1.05219	0.0733916	1.07962	0.110522	24.2561	4.60027	0.0440922	-4.50333	1.10639	0.145866
CXCL10	0.039555	-4.66	0.0377208	-4.7285	26.2395	4.71367	25.7511	4.68656	25.918	4.69588	ND	ND	0.0380574	-4.71568
CXCL12	21.6388	4.43555	1.27686	0.352602	ND	ND	ND	ND	ND	ND	0.0481049	-4.37767	0.0476369	-4.39178
CXCL8	ND	ND	22.1076	4.46647	ND	ND	ND	ND	21.9724	4.45762	0.0435657	-4.52066	ND	ND
CYP1A1	ND	ND	1.03059	0.0434758	ND	ND	0.0482772	-4.37252	21.7628	4.44379	20.7995	4.37848	ND	ND
CYP1B1	ND	ND	0.0430384	-4.53823	1.01193	0.0171155	ND	ND	ND	ND	ND	ND	ND	ND
IDO1	ND	ND	22.0702	4.46403	ND	ND	0.0468142	-4.41691	ND	ND	22.6283	4.50005	ND	ND
IDO2	ND	ND	ND	ND	21.2756	4.41113	0.762646	-0.390915	ND	ND	ND	ND	22.1104	4.46665
IL6	ND	ND	ND	ND	ND	ND	ND	ND	ND	ND	ND	ND	0.0449405	-4.47584
ITGB6	ND	ND	ND	ND	19.5651	4.29021	0.962497	-0.0551459	19.0732	4.25347	0.0437809	-4.51356	1.01555	0.0222553
KMO	ND	ND	21.9575	4.45664	22.7498	4.50778	ND	ND	ND	ND	24.6503	4.62353	ND	ND
KYNU	20.7573	4.37555	20.0784	4.32757	ND	ND	ND	ND	20.476	4.35586	ND	ND	ND	ND
MMP2	1.00186	0.00267608	21.9211	4.45425	1.05677	0.0796576	1.05432	0.0763189	20.694	4.37114	0.917351	-0.124454	1.01971	0.0281588
MMP3	0.0379411	-4.7201	21.8956	4.45257	ND	ND	ND	ND	0.0392548	-4.67099	ND	ND	ND	ND
MMP9	1.13901	0.187777	1.25374	0.326235	22.7768	4.5095	1.24602	0.317327	1.08534	0.118143	1.12669	0.172096	20.7863	4.37756
MUC1	22.7906	4.51037	ND	ND	20.2661	4.341	1.22311	0.290557	23.5466	4.55744	ND	ND	1.05681	0.079715
PDGFB	ND	ND	ND	ND	ND	ND	ND	ND	20.0082	4.32252	0.0486036	-4.36279	ND	ND
PLAUR	ND	ND	ND	ND	20.0276	4.32392	ND	ND	ND	ND	ND	ND	ND	ND
PTEN	0.950426	-0.0733536	1.03848	0.0544702	ND	ND	ND	ND	ND	ND	ND	ND	ND	ND
S100A9	1.18178	0.240964	1.33382	0.415567	23.7434	4.56945	1.09878	0.135906	1.15282	0.205169	1.00361	0.00520069	1.21261	0.278117
TDO2	1.16899	0.225264	22.991	4.52299	25.8039	4.68952	ND	ND	25.6745	4.68226	ND	ND	ND	ND
TIMP1	ND	ND	0.975289	-0.0360978	ND	ND	23.1436	4.53254	24.0124	4.58571	0.0427019	-4.54955	22.3965	4.4852
TIMP2	ND	ND	ND	ND	ND	ND	ND	ND	ND	ND	0.0502708	-4.31413	ND	ND
TP53	ND	ND	ND	ND	ND	ND	21.0042	4.39261	ND	ND	ND	ND	0.962533	-0.0550924
