# Supplementary material for: Recombinant Protein Spectral Library (rPSL) DIA-MS method improves identification and quantification of low-abundance cancer-associated and kynurenine pathway proteins
Source: Commun Chem. 2025 May 10;8:141. doi: 10.1038/s42004-025-01531-0 (PMC12065878; doi:10.1038/s42004-025-01531-0)
Supplement: Supplementary file 15 — Supplementary Data 12 [file 42004_2025_1531_MOESM15_ESM.xlsx]

## Sheet: Sheet 1
CellLine	Protein	Control	Treated	p_value	significance
MDA-MB-231	AADAT	23.8077	22.7481	0.183863
MDA-MB-231	C1QC	0	0
MDA-MB-231	CDX2	0	0
MDA-MB-231	CPQ	0	6.16283	0.42265
MDA-MB-231	CYP1A1	0	0
MDA-MB-231	CYP1B1	8.37597	0	0.42265
MDA-MB-231	IDO1	0	24.2846	0.000602614	***
MDA-MB-231	IDO2	23.9578	24.2468	0.459391
MDA-MB-231	IL1B	0	7.34573	0.42265
MDA-MB-231	IL6	6.21305	0	0.42265
MDA-MB-231	ITGAV	21.7352	21.2965	0.0894327
MDA-MB-231	ITGB1	25.1984	24.7773	0.00614709	**
MDA-MB-231	ITGB6	0	0
MDA-MB-231	KLK3	8.92905	0	0.42265
MDA-MB-231	KMO	0	0
MDA-MB-231	KRT20	0	0
MDA-MB-231	KYNU	20.9517	21.2677	0.376638
MDA-MB-231	MMP2	0	0
MDA-MB-231	MMP3	7.3629	20.8821	0.206614
MDA-MB-231	MUC1	20.0678	20.4298	0.475267
MDA-MB-231	PFN1	26.2981	26.108	0.386288
MDA-MB-231	PLAUR	21.7626	22.2032	0.551507
MDA-MB-231	PTEN	19.9854	19.7231	0.373393
MDA-MB-231	QPRT	0	0
MDA-MB-231	S100A9	0	7.07644	0.42265
MDA-MB-231	TDO2	22.0059	0	0.00344358	**
MDA-MB-231	TIMP1	21.3454	20.6322	0.346998
MDA-MB-231	TIMP2	19.6988	19.6718	0.859256
MDA-MB-231	TP53	22.454	22.1646	0.0181668	*
SKBR3	AADAT	21.8077	23.1685	0.105446
SKBR3	C1QC	0	0
SKBR3	CDX2	0	5.62575	0.42265
SKBR3	CPQ	0	0
SKBR3	CYP1A1	6.86946	20.2994	0.189516
SKBR3	CYP1B1	8.15724	0	0.42265
SKBR3	IDO1	0	21.4898	1.67401e-05	****
SKBR3	IDO2	24.3396	24.5938	0.33978
SKBR3	IL1B	20.5778	20.7381	0.688268
SKBR3	IL6	6.26907	0	0.42265
SKBR3	ITGAV	20.9705	20.9882	0.943849
SKBR3	ITGB1	20.7415	20.9622	0.264683
SKBR3	ITGB6	5.95321	6.23436	0.975547
SKBR3	KLK3	26.8824	26.919	0.805954
SKBR3	KMO	7.95477	0	0.42265
SKBR3	KRT20	18.0827	18.5741	0.621648
SKBR3	KYNU	20.7607	20.7825	0.934662
SKBR3	MMP2	22.0714	9.0712	0.28585
SKBR3	MMP3	0	0
SKBR3	MUC1	19.6843	21.1874	0.265
SKBR3	PFN1	25.7891	25.6212	0.307726
SKBR3	PLAUR	0	0
SKBR3	PTEN	6.54641	0	0.42265
SKBR3	QPRT	23.9091	23.8915	0.888315
SKBR3	S100A9	24.9548	25.1413	0.775896
SKBR3	TDO2	0	0
SKBR3	TIMP1	0	0
SKBR3	TIMP2	0	0
SKBR3	TP53	19.3789	20.1237	0.165149
MCF7	AADAT	8.00066	24.182	0.18047
MCF7	C1QC	0	7.28055	0.42265
MCF7	CDX2	0	0
MCF7	CPQ	18.3574	18.6534	0.577439
MCF7	CYP1A1	7.01889	0	0.42265
MCF7	CYP1B1	0	0
MCF7	IDO1	6.68926	7.31809	0.952495
MCF7	IDO2	24.5165	24.7862	0.232798
MCF7	IL1B	21.4795	20.61	0.53818
MCF7	IL6	0	0
MCF7	ITGAV	20.9533	21.1016	0.773378
MCF7	ITGB1	22.2848	22.3797	0.833849
MCF7	ITGB6	0	0
MCF7	KLK3	0	0
MCF7	KMO	8.6671	0	0.42265
MCF7	KRT20	5.44855	7.18284	0.857472
MCF7	KYNU	22.8248	22.9333	0.85041
MCF7	MMP2	7.85638	7.75883	0.993374
MCF7	MMP3	0	0
MCF7	MUC1	21.5492	22.4434	0.202301
MCF7	PFN1	26.8639	26.809	0.936003
MCF7	PLAUR	0	0
MCF7	PTEN	19.173	19.053	0.551268
MCF7	QPRT	0	0
MCF7	S100A9	0	0
MCF7	TDO2	0	7.1225	0.42265
MCF7	TIMP1	0	0
MCF7	TIMP2	0	0
MCF7	TP53	18.3579	19.3592	0.183185
HT29	AADAT	22.3374	24.6908	0.127727
HT29	C1QC	0	0
HT29	CDX2	0	0
HT29	CPQ	0	0
HT29	CYP1A1	0	0
HT29	CYP1B1	7.56143	0	0.42265
HT29	IDO1	0	22.3867	1.93724e-05	****
HT29	IDO2	24.5322	24.6961	0.772408
HT29	IL1B	0	6.15882	0.42265
HT29	IL6	22.9258	7.60684	0.181631
HT29	ITGAV	21.2614	21.071	0.141646
HT29	ITGB1	22.6673	22.5698	0.465855
HT29	ITGB6	0	6.16607	0.42265
HT29	KLK3	0	26.4795	6.35985e-06	****
HT29	KMO	0	0
HT29	KRT20	22.7733	22.7472	0.913898
HT29	KYNU	0	0
HT29	MMP2	0	0
HT29	MMP3	0	0
HT29	MUC1	0	20.4113	0.000121696	***
HT29	PFN1	26.2477	26.0511	0.22355
HT29	PLAUR	6.76818	19.6272	0.196531
HT29	PTEN	0	0
HT29	QPRT	0	0
HT29	S100A9	0	0
HT29	TDO2	0	0
HT29	TIMP1	0	0
HT29	TIMP2	0	0
HT29	TP53	22.3922	22.0614	0.1745
SW480	AADAT	8.14901	24.2941	0.186081
SW480	C1QC	0	0
SW480	CDX2	14.4113	14.9576	0.618076
SW480	CPQ	17.3706	16.7348	0.27878
SW480	CYP1A1	0	0
SW480	CYP1B1	0	0
SW480	IDO1	0	20.6344	0.000373359	***
SW480	IDO2	25.1186	25.0216	0.891891
SW480	IL1B	22.1419	22.1543	0.967136
SW480	IL6	0	19.7042	0.00781917	**
SW480	ITGAV	21.3686	21.3818	0.928265
SW480	ITGB1	23.3987	23.3712	0.757256
SW480	ITGB6	0	0
SW480	KLK3	0	0
SW480	KMO	0	0
SW480	KRT20	18.1369	18.9975	0.450361
SW480	KYNU	6.47182	0	0.42265
SW480	MMP2	0	7.25331	0.42265
SW480	MMP3	0	22.5465	0.000147159	***
SW480	MUC1	0	0
SW480	PFN1	26.6665	26.6024	0.624962
SW480	PLAUR	19.2599	18.716	0.28467
SW480	PTEN	0	7.25088	0.42265
SW480	QPRT	22.4972	22.4917	0.974876
SW480	S100A9	0	0
SW480	TDO2	21.0032	20.378	0.520321
SW480	TIMP1	19.0014	6.77815	0.212494
SW480	TIMP2	18.2251	12.2458	0.431919
SW480	TP53	22.4806	22.7136	0.184162
